# Supplementary material for: Selective targeting of TBXT with DARPins identifies regulatory networks and therapeutic vulnerabilities in chordoma
Source: Sci Adv. 2025 Sep 3;11(36):eadu2796. doi: 10.1126/sciadv.adu2796 (PMC12407079; doi:10.1126/sciadv.adu2796)
Supplement: Supplementary file 2 — Datasets S1 to S7 [file sciadv.adu2796_datasets_s1_to_s7.zip]

Archive with 7 entries (7 files):
- adu2796_dataset_s1.xlsx
- adu2796_dataset_s2.xlsx
- adu2796_dataset_s3.xlsx
- adu2796_dataset_s4.xlsx
- adu2796_dataset_s5.xlsx
- adu2796_dataset_s6.xlsx
- adu2796_dataset_s7.xlsx
