# Supplementary material for: Selective targeting of TBXT with DARPins identifies regulatory networks and therapeutic vulnerabilities in chordoma
Source: Sci Adv. 2025 Sep 3;11(36):eadu2796. doi: 10.1126/sciadv.adu2796 (PMC12407079; doi:10.1126/sciadv.adu2796)
Supplement: Supplementary file 2 — Datasets S1 to S7 [file sciadv.adu2796_datasets_s1_to_s7.zip › adu2796_dataset_s1.xlsx]

## Sheet: Sheet1
Supplementary Data S1: Affinity purification mass spectrometry data
After normalization and imputation, label-free quantification (LFQ) values were compared for each T-DARPin to the E3_5 DARPin, or for the TBXT antibody to the isotype control.
Empirical Bayes methods were used to calculate moderated t-values and corresponding p-values. P-values were adjusted using Benjamini-Hochberg correction.
Proteins with an FDR < 0.05 and log2(fold change) > 3.32 (= fold change > 10) are indicated in the "Enrichment with bait" column.
Proteins with empty fields for log2(fold change) were not detected in the given treatment.
		UM-Chor1																				U-CH2
		TBXT antibody					T-DARPin A2					T-DARPin B1					T-DARPin D4					T-DARPin A2					T-DARPin B1					T-DARPin D4
Protein names	UniProtKB accession numbers	log2(fold change)	moderated t-statistic	p-value	FDR	Enrichment with bait	log2(fold change)	moderated t-statistic	p-value	FDR	Enrichment with bait	log2(fold change)	moderated t-statistic	p-value	FDR	Enrichment with bait	log2(fold change)	moderated t-statistic	p-value	FDR	Enrichment with bait	log2(fold change)	moderated t-statistic	p-value	FDR	Enrichment with bait	log2(fold change)	moderated t-statistic	p-value	FDR	Enrichment with bait	log2(fold change)	moderated t-statistic	p-value	FDR	Enrichment with bait
TBXT	O15178	10.9951	35.3147	2.94546e-08	2.2091e-06	Yes	5.33027	19.9744	2.42877e-07	9.25363e-05	Yes	6.61944	23.5431	2.10532e-08	8.02126e-06	Yes	5.64082	24.9096	2.89342e-08	1.10239e-05	Yes	7.57547	20.2375	1.087e-09	3.6632e-07	Yes	6.7799	27.4125	2.09774e-17	2.12082e-14	Yes	5.96051	22.8495	6.21625e-11	2.09488e-08	Yes
ATP5F1E; ATP5F1EP2	Q5VTU8; P56381																					-0.458686	-1.85159	0.0914154	0.317598		-0.241679	-0.744768	0.465026	0.62401		7.7675	24.0929	3.87578e-11	2.09488e-08	Yes
ATP5F1D	P30049																					-0.459343	-1.8779	0.0874639	0.312947		-0.242888	-0.753171	0.460073	0.62401		7.05142	23.0541	5.6227e-11	2.09488e-08	Yes
TRIM4	Q9C037																					6.81911	22.2015	2.10158e-10	1.06235e-07	Yes	-0.279233	-0.858044	0.400978	0.622925		0.00712803	0.0249906	0.980491	0.998948
LSM12	Q3MHD2																					-0.472482	-1.96549	0.0754187	0.294856		-0.269004	-0.83443	0.41384	0.622925		6.14386	18.3354	7.31103e-10	1.84786e-07	Yes
PPP2R5C	Q13362																					5.65296	23.7546	1.0216e-10	1.03283e-07	Yes	5.23416	19.4767	1.59168e-14	8.04595e-12	Yes	0.0250485	0.0920129	0.928273	0.998948
VAT1	Q99536						0.771669	1.8309	0.110598	0.355592		0.439649	1.11587	0.298373	0.519087		1.21826	3.03176	0.0186461	0.113439		-0.463355	-1.48083	0.167043	0.435516		1.54615	3.22605	0.0042144	0.0267972		5.55999	16.0882	3.11474e-09	6.29801e-07	Yes
TTN	Q8WZ42						0.0209374	0.287703	0.781993	0.942986		5.34079	28.2764	5.27496e-09	4.01952e-06	Yes	-0.36584	-2.75919	0.0272583	0.125125		-1.35861	-4.21613	0.00148356	0.0220044		-1.14196	-2.82781	0.0103591	0.0515915		-0.892011	-2.06038	0.0627626	0.139457
RSPRY1	Q96DX4																					5.058	7.29311	9.04476e-05	0.0032658	Yes	-0.274471	-0.736116	0.470522	0.62401		-0.0148437	-0.0488492	0.961879	0.998948
SNTB1	Q13884						-0.165741	-1.07571	0.318374	0.600497		-0.0828394	-0.398714	0.701024	0.857994		0.081137	0.447608	0.667547	0.794798		0.158839	0.406024	0.693604	0.861466		5.03333	9.77815	2.5765e-07	2.60484e-05	Yes	1.69752	4.17166	0.00142162	0.00744693
CROCC	Q5TZA2						0.0211438	0.238686	0.818312	0.942986		4.52043	20.1562	6.77447e-08	1.72072e-05	Yes	4.66782	27.0045	1.59595e-08	1.10239e-05	Yes	-5.26028	-13.5622	3.7812e-08	7.6456e-06		0.238693	0.842683	0.410529	0.622925		1.0182	3.08075	0.0104461	0.0334658
UBR2	Q8IWV8						0.019455	0.0547052	0.95793	0.972092		1.66132	2.82947	0.0232478	0.13382		0.977707	2.4179	0.0456069	0.16023		-0.462331	-1.36041	0.20124	0.478054		4.3077	7.12048	7.69571e-05	0.0014567	Yes	3.26231	9.71294	7.00194e-07	3.37808e-05
PYGM	P11217																					-0.47469	-1.43028	0.180744	0.451751		4.07641	3.34333	0.0245158	0.0979663		0.03897	0.0974755	0.924058	0.998948
RAI14	Q9P0K7						0.0164088	0.035088	0.973007	0.979434		3.65793	3.16149	0.0149094	0.103096		-0.360134	-0.897417	0.398781	0.573551
HIF1AN	Q9NWT6						0.0166643	0.0351167	0.972985	0.979434		1.58363	2.49779	0.0384229	0.186972		0.961832	1.05098	0.327577	0.514668		0.172619	0.190062	0.855687	0.953478		3.64918	13.2597	5.51076e-11	1.85713e-08	Yes	2.84314	5.51569	0.000807154	0.00468984
ANKRD13A	Q8IZ07																					1.08115	1.27176	0.239336	0.515925		-0.26039	-0.597158	0.559095	0.67613		3.63131	10.888	2.12515e-07	2.38725e-05	Yes
PPIA	P62937	3.62271	13.408	9.74619e-06	0.000365482	Yes	0.412596	1.89054	0.101386	0.341841		0.400981	2.54476	0.035769	0.179817		0.0838395	0.296352	0.775407	0.883199		-0.21421	-0.763344	0.461504	0.721115		-0.234103	-0.931698	0.362684	0.617296		-0.510631	-1.93014	0.0786514	0.164631
FAM120A	Q9NZB2						-1.72691	-1.77761	0.119512	0.371705		3.57018	3.99204	0.00474521	0.0546524		-2.11438	-2.24905	0.0585988	0.179327		0.406523	0.939364	0.368007	0.647052		-0.737372	-1.36642	0.187531	0.401681		-1.68698	-3.26914	0.00708553	0.0244487
ACAD9	Q9H845																					3.15892	2.91242	0.0289198	0.162433		3.56717	2.83997	0.0435018	0.143258		0.146192	0.0898466	0.932001	0.998948
MYH14	Q7Z406																					-3.27525	-3.67887	0.00632874	0.0555641		-1.4178	-1.92409	0.0960489	0.249628		3.55282	2.61292	0.0489297	0.114245
ACTA1; ACTA2; ACTC1; ACTG2	P68133; P68032; P63267; P62736	-3.94939	-9.72442	6.33701e-05	0.00118819		3.50616	11.8644	7.92868e-06	0.000863094	Yes	0.940655	1.63659	0.142165	0.346111		-0.366726	-1.96549	0.0893316	0.230309
TMEM109	Q9BVC6																					2.93083	8.04692	6.65646e-06	0.000560807		3.50086	8.08659	1.23825e-07	1.46952e-05	Yes	-0.00556882	-0.0169148	0.986795	0.998948
SMC2	O95347						0.0229884	0.0721778	0.944517	0.964774		3.46979	3.74273	0.00662215	0.0638744		-0.354298	-1.1723	0.27875	0.465806
TUBA1A; TUBA3C; TUBA3D; TUBA3E	Q71U36; P0DPH8; P0DPH7; Q6PEY2						3.33765	12.6742	5.12669e-06	0.000700211	Yes	3.20209	7.16784	0.000120219	0.00436223		-0.333795	-2.12969	0.0695271	0.194024		1.3552	1.38416	0.21862	0.492958		-3.85848	-4.70647	0.00163657	0.0136741		-3.5976	-3.48002	0.0143456	0.043817
CSTA	P01040						-1.44891	-3.49047	0.0104291	0.0882996		1.1615	3.04811	0.0167782	0.106976		-1.79866	-4.31025	0.00337348	0.0558824		-0.458468	-1.80715	0.0984615	0.32853		-0.240654	-0.728604	0.474643	0.62401		3.25357	7.74204	6.86566e-06	0.000154248
TMEM63A	O94886																					3.21182	6.01695	0.000109957	0.00354577		-0.260771	-0.710922	0.485522	0.626578		-0.01087	-0.0379066	0.970413	0.998948
ASAH1	Q13510						-0.212898	-0.858343	0.419636	0.690633		0.0281189	0.11109	0.914411	0.9718		0.32562	0.951035	0.372701	0.556859		3.16812	4.50393	0.00206092	0.0285424		1.77088	4.4444	0.000267508	0.00397721		1.20185	2.60128	0.0241889	0.0653877
AP2S1	P53680						0.0164268	0.160842	0.876845	0.942986		0.867141	2.69223	0.0285934	0.153438		-0.333408	-2.12495	0.0700217	0.194024		0.168282	0.433893	0.672851	0.858548		-0.265019	-0.800774	0.432621	0.622925		3.10947	7.69505	7.28615e-06	0.000160137
LRPPRC	P42704						2.22499	4.05528	0.00503172	0.0571811		2.92423	11.7837	3.61827e-06	0.000393875		-0.345596	-1.68213	0.135639	0.3031		0.246155	0.89589	0.389719	0.66707		-0.364444	-1.0324	0.321877	0.57597		-3.67067	-9.68009	7.25117e-07	3.37808e-05
LANCL1	O43813						-0.164897	-1.12801	0.297064	0.583408		-0.19964	-1.10185	0.304053	0.525453		-0.310299	-1.48139	0.180737	0.36172		2.37509	5.78103	0.000128424	0.00393443		2.86666	6.7167	1.50704e-06	7.61811e-05		0.00760103	0.0242879	0.98104	0.998948
ETFB	P38117						0.180171	0.449032	0.66723	0.908187		-0.0616827	-0.212674	0.837151	0.938101		-0.230287	-0.962857	0.366764	0.550146		1.5543	3.76916	0.00316895	0.0364069		2.00589	4.27338	0.000367219	0.00460017		2.81822	7.51697	9.1482e-06	0.000174506
MYADM	Q96S97						-0.23981	-1.5083	0.176008	0.453102		-0.166551	-0.942799	0.374661	0.582636		0.0492163	0.267394	0.796637	0.892702		2.80338	5.06255	0.000424659	0.00998442		1.88234	3.27662	0.00416019	0.0267895		0.00564755	0.0190957	0.985092	0.998948
HSPA1L	P34931																					2.76418	5.31508	0.00026793	0.00741483		2.78363	5.94072	8.50066e-06	0.000306935		-0.0115022	-0.0295316	0.976948	0.998948
PFN1	P07737						0.386753	1.85193	0.10726	0.352294		0.173486	0.801691	0.446967	0.657508		0.506781	2.2879	0.0548357	0.171989		-0.461666	-1.37012	0.198281	0.475028		2.72215	6.04524	6.40519e-06	0.000249063		1.95327	3.16028	0.0100827	0.0327945
ILF3	Q12906						-0.0655175	-0.515963	0.622008	0.886676		-0.454791	-2.22029	0.0587307	0.243222		0.342431	1.6627	0.139033	0.30761		0.403842	1.17068	0.26675	0.554906		1.26287	4.01055	0.000680014	0.00731377		2.66319	9.22735	1.186e-06	4.79617e-05
MYL6	P60660	-1.13094	-4.07479	0.00638518	0.0199537																	-0.189982	-0.371903	0.718908	0.876843		1.0922	4.12657	0.000533688	0.00626759		2.64457	2.229	0.0779213	0.163781
CALML5	Q9NZT1						-0.856583	-1.6398	0.145861	0.413183		1.47694	2.56388	0.0347426	0.178878		-1.22625	-2.29356	0.0548468	0.171989		-0.469041	-1.36004	0.201435	0.478054		-0.272743	-0.76584	0.453046	0.62401		2.62994	2.98422	0.0212263	0.0586334
BAG3	O95817						-0.529282	-5.31359	0.00114566	0.0223845		-0.748275	-5.70629	0.000535177	0.013155		0.222956	1.05371	0.325969	0.513199		1.57628	3.52252	0.00486208	0.0496521		2.13931	4.34513	0.000310409	0.00429895		2.62721	6.57702	3.24266e-05	0.000420299
CC2D1A	Q6P1N0																					-0.460608	-1.88461	0.0864828	0.312278		-0.247898	-0.780339	0.444278	0.622976		2.62157	6.98939	1.83597e-05	0.000282356
PLXDC2	Q6UX71																					1.09516	2.36469	0.0377541	0.197554		1.74846	3.46867	0.00240928	0.0180428		2.56028	6.2653	5.05918e-05	0.000594748
PGAM1	P18669						2.55311	6.23639	0.000463068	0.0126021		2.42716	10.5829	7.87624e-06	0.000666855		1.69324	2.82846	0.0249753	0.120817
HERC4	Q5GLZ8																					2.00304	5.22474	0.000294612	0.00763724		-0.274706	-0.853428	0.403472	0.622925		2.50514	7.57468	8.49434e-06	0.000168388
SURF4	O15260																					2.48243	6.8495	2.93634e-05	0.00160614		-0.24635	-0.7362	0.470109	0.62401		0.00654758	0.0241721	0.98113	0.998948
PLOD2	O00469						-0.0623846	-0.34958	0.737124	0.942986		-0.0819631	-0.305645	0.768043	0.897768		0.283824	1.46505	0.185014	0.365235		1.52945	4.92136	0.000472005	0.0102887		1.78893	7.10669	7.19816e-07	4.85156e-05		2.47593	8.51023	2.69051e-06	7.66944e-05
CD63	P08962						0.514888	2.54258	0.0391219	0.184582		-0.204497	-1.84396	0.104205	0.3183		-0.349878	-2.2612	0.0571158	0.17692		2.3981	6.85615	2.91085e-05	0.00160614		2.46913	5.48089	2.25495e-05	0.000759919		0.0370644	0.135018	0.894935	0.998948
HTRA2	O43464						-0.0497256	-0.40066	0.700743	0.930254		-0.0301752	-0.177337	0.863859	0.946174		0.274073	1.59793	0.15275	0.325128		-0.468247	-2.01144	0.0697344	0.286594		-0.259685	-0.828872	0.416905	0.622925		2.45385	7.22474	1.33992e-05	0.000225776
TAGLN2	P37802																					0.707669	1.52778	0.155126	0.420462		2.44894	5.2014	4.25912e-05	0.00107649		-0.00541541	-0.019641	0.984667	0.998948
NDUFV2	P19404																					1.20241	3.65732	0.00384504	0.0404931		-0.475852	-0.961074	0.349573	0.604134		2.43042	5.75431	0.000222168	0.0017969
TRIM28	Q13263																					-0.462262	-1.93643	0.0792326	0.303394		-0.250238	-0.794526	0.436165	0.622925		2.41446	6.7873	2.41956e-05	0.000329147
ADH5	P11766						2.41418	13.8088	2.83553e-06	0.000694052		2.0834	9.98625	1.19419e-05	0.00090997		2.34434	9.72702	2.08145e-05	0.00198258		-0.597861	-2.19286	0.0509947	0.240096		-3.16923	-6.89344	1.03979e-06	6.57018e-05		-2.91735	-8.8001	1.92032e-06	6.20758e-05
MVP	Q14764	-0.882051	-1.43998	0.199397	0.293231		0.486411	0.909538	0.393853	0.674526		-0.0361862	-0.0763813	0.94108	0.98368		0.712817	1.424	0.1967	0.375542		2.41117	7.13611	2.16937e-05	0.00137077		1.38565	2.82455	0.0246879	0.0982657		-0.807042	-2.24447	0.0466099	0.109843
CASP14	P31944						-0.316579	-1.32179	0.228547	0.518312		-0.525114	-2.01677	0.0801574	0.289478		-0.702774	-2.88822	0.0229085	0.11875		-0.460327	-1.41945	0.1838	0.454332		-0.250166	-0.704902	0.489257	0.626705		2.3951	3.02861	0.0179303	0.0518882
MYL12A; MYL12B; MYL9	P19105; O14950; P24844																					-0.0665952	-0.109442	0.914933	0.973742		1.02833	2.04225	0.0546866	0.170117		2.34374	1.69839	0.151998	0.275394
NNMT	P40261						0.212152	0.920561	0.388459	0.668184		0.321497	1.57745	0.15515	0.355728		-0.212574	-0.580565	0.579411	0.737081		1.61468	3.38227	0.006217	0.0555641		2.34089	5.16885	4.58868e-05	0.00107887		-0.009012	-0.0276053	0.978451	0.998948
DENND4A	Q7Z401						0.0153232	0.236566	0.819838	0.942986		2.33622	13.4034	1.41007e-06	0.000214894		-0.35265	-2.91259	0.0217943	0.115328
INTS13	Q9NVM9						0.0171722	0.220998	0.831496	0.942986		-0.193964	-1.83989	0.104847	0.3183		0.345004	2.19916	0.0626189	0.184912		1.50455	3.38971	0.00613622	0.0555641		1.84545	3.79157	0.00113563	0.010222		2.3358	5.99192	7.5544e-05	0.000795573
THOC3	Q96J01						-0.174115	-0.691092	0.512173	0.798111		-0.643207	-2.09064	0.0716116	0.26749		0.627695	2.669	0.031337	0.133401		1.27083	2.26749	0.0450639	0.223331		0.912793	1.78574	0.0897992	0.239834		2.33502	5.02294	0.000340331	0.00235668
GOLT1B	Q9Y3E0																					2.2273	4.8677	0.000520253	0.0105195		2.3175	5.16199	5.15113e-05	0.00116005		-0.488828	-1.02873	0.324788	0.503621
BOLA2; BOLA2B	Q9H3K6																					2.29676	6.40208	5.34728e-05	0.00225544		-0.283571	-0.822295	0.420711	0.622925		1.70143	3.39896	0.00560083	0.0202849
CTSD	P07339	-0.503065	-2.14667	0.0749136	0.121831		0.460137	2.20296	0.0641699	0.253355		0.449988	3.01331	0.0176664	0.110964		0.683595	3.77943	0.0065028	0.0786529		-0.457837	-1.47391	0.168865	0.435516		1.85489	4.06223	0.00060242	0.00684323		2.2814	5.10724	0.000296997	0.00222418
ALYREF	Q86V81						-0.581714	-4.924	0.0017591	0.0311728		-0.362525	-2.37855	0.0460982	0.203946		0.0896815	0.663883	0.527372	0.690543		-0.518132	-0.788278	0.453458	0.711873		0.921314	1.47919	0.189405	0.403785		2.24638	5.69382	0.000221575	0.0017969
ARG1	P05089						0.0239617	0.219316	0.832777	0.942986		2.23793	8.93716	2.62394e-05	0.00158737		1.44373	3.4279	0.0107067	0.107348		-2.383	-4.91294	0.00047831	0.0102887		-2.16854	-4.13257	0.000526294	0.0062598		0.0254998	0.0427356	0.966897	0.998948
CTSB	P07858						0.0216342	0.321406	0.757385	0.942986		-0.19521	-1.71954	0.125642	0.335928		0.478334	2.76367	0.0270798	0.125059		1.8713	4.40989	0.00107584	0.0175432		1.77888	3.83656	0.00102219	0.00960541		2.23319	6.43521	3.96354e-05	0.000488676
ATP2B4	P23634																					2.1904	5.9759	0.000102192	0.00354577		0.806691	2.43859	0.0242693	0.0977541		-0.629381	-1.77839	0.101795	0.201006
PPP4C	P60510						-1.29059	-7.44131	0.000155498	0.00623627		0.567859	2.54292	0.0358691	0.179817		0.294941	1.34591	0.219025	0.399274		1.64803	3.25503	0.00791771	0.0638356		1.65309	3.57067	0.00200292	0.0155398		2.16004	4.6767	0.000696952	0.00415509
PTBP1	P26599																					2.13818	5.24422	0.000285957	0.00760797		-0.279236	-0.854383	0.402955	0.622925		0.00471183	0.0165636	0.987069	0.998948
PI4K2A	Q9BTU6																					1.76101	4.3919	0.00110819	0.0176216		2.13152	4.49991	0.000216123	0.00331062		0.0213963	0.0707046	0.944849	0.998948
NDUFB4	O95168																					-0.474392	-1.43009	0.180799	0.451751		2.12125	3.51605	0.00281404	0.0201773		-0.0148699	-0.0476909	0.962782	0.998948
MYH9	P35579	0.123294	1.09709	0.31361	0.40553		0.272406	0.907613	0.394801	0.674526		0.262406	0.993213	0.351042	0.561531		-0.376125	-0.576519	0.581998	0.739138		-0.0956293	-0.151811	0.883145	0.965254		0.174408	0.430332	0.676638	0.769495		2.1211	1.84116	0.126763	0.241269
DCAF10	Q5QP82																					1.33613	2.66986	0.0219992	0.133181		2.10555	4.65908	0.00014909	0.00239254		0.0164922	0.0551717	0.95695	0.998948
NDUFB9	Q9Y6M9																					0.940815	1.4355	0.183052	0.453903		2.10438	3.55416	0.0024986	0.0185742		-0.0100236	-0.0202871	0.984244	0.998948
PCNA	P12004																					1.88467	5.27853	0.000271364	0.00741483		2.09888	4.6601	0.000148738	0.00239254		0.0172598	0.0614155	0.952084	0.998948
STAT3	P40763																					2.09685	5.87478	0.000112133	0.00354577		-0.264213	-0.818415	0.422712	0.622925		0.00596722	0.0213851	0.983306	0.998948
PARP4	Q9UKK3						0.1665	0.25033	0.809652	0.942986		-0.34671	-0.560642	0.591112	0.772603		0.719312	1.04024	0.332207	0.517672		2.09585	3.49429	0.00552096	0.0526574		1.32761	2.44084	0.0244055	0.0979126		-0.349975	-0.618447	0.552455	0.753754
AHCYL1; AHCYL2	Q96HN2; O43865						1.93159	8.76215	5.66454e-05	0.00287758		2.07724	9.13514	2.24851e-05	0.0015576		1.35383	2.62535	0.0335861	0.135157
EPDR1	Q9UM22						0.0183796	0.244405	0.814021	0.942986		2.0727	12.0218	3.12768e-06	0.000393875		-0.352147	-3.10131	0.0166095	0.113023
PSAT1	Q9Y617						2.06176	8.80847	5.4774e-05	0.00287758		1.68899	7.95537	5.90327e-05	0.00275017		1.90188	8.52567	5.03971e-05	0.00384026
MTREX	P42285						-0.082047	-0.537622	0.607672	0.877207		-0.298441	-1.32519	0.223398	0.433154		0.65484	3.05923	0.0176403	0.113023		-0.460655	-1.89188	0.0854294	0.311174		-0.2447	-0.755895	0.458475	0.62401		2.05561	5.10172	0.000299647	0.00222752
TGM1	P22735						0.01766	0.216309	0.835013	0.942986		0.118302	0.973601	0.360093	0.568096		-0.36106	-3.41586	0.0106659	0.107348		-0.459128	-1.73365	0.111208	0.3462		-0.241384	-0.709939	0.485892	0.626578		2.03825	4.0501	0.00175676	0.0087063
IGKV2-24; IGKV2D-24	A0A075B6R9; A0A0C4DH68						0.0152544	0.184348	0.85905	0.942986		-0.205677	-1.87829	0.0989322	0.316259		2.03791	9.85781	1.90139e-05	0.00198258
TPP1	O14773																					0.84288	1.67449	0.122682	0.360556		2.03506	4.02018	0.000668691	0.00731377		1.32531	2.44896	0.0314648	0.0804694
RPS20	P60866	-0.466664	-1.28477	0.245731	0.341292		-1.51316	-3.54519	0.00969785	0.0859275		0.298151	0.728245	0.488199	0.695423		0.347184	0.766142	0.468191	0.647479		1.37717	3.69985	0.00357191	0.0388301		2.01665	5.23583	3.93661e-05	0.00104735		-0.721498	-1.64438	0.127168	0.241269
STRAP	Q9Y3F4																					2.0116	3.27441	0.00795578	0.0638356		-0.260058	-0.722762	0.478502	0.625733		0.0369022	0.119498	0.906946	0.998948
TLE1; TLE4	Q04727; Q04724																					0.926471	2.27103	0.0444948	0.221597		0.736036	1.6486	0.114763	0.282989		1.98642	5.38494	0.000190969	0.00158254
IGHA1	P01876																					-0.456093	-1.4008	0.189167	0.461813		-0.236481	-0.633148	0.534076	0.653693		1.97215	2.3119	0.0529265	0.122166
RPS14	P62263						-0.613284	-1.78277	0.11862	0.371705		0.499105	1.27778	0.238814	0.457227		-0.986365	-3.1641	0.0154564	0.112169		1.80583	3.65839	0.00391794	0.0408354		1.96006	4.17451	0.000500485	0.00602369		-0.645771	-1.21738	0.2479	0.413575
BLMH	Q13867						0.0185302	0.189436	0.855225	0.942986		1.94288	5.44787	0.000715934	0.0165203		0.496301	1.12523	0.296934	0.484505		-3.46893	-9.25915	1.73315e-06	0.00019469		-3.2611	-7.23987	5.08502e-07	4.28413e-05		0.100172	0.319115	0.755369	0.95819
TPM4	P67936																					-1.22788	-3.04499	0.0112878	0.085804		1.32845	2.93917	0.00807882	0.043541		1.92898	1.82738	0.120149	0.230933
EEF1A2	Q05639																					1.91758	3.12062	0.0129054	0.0906068		1.89757	2.79259	0.0240512	0.0972631		1.39388	1.66916	0.142654	0.261748
COPE	O14579						0.204354	0.868099	0.414631	0.687206		-0.523632	-1.12548	0.294527	0.519033		0.587134	1.69398	0.13331	0.302174		-0.439189	-1.49941	0.162237	0.432774		-0.476476	-1.95648	0.064438	0.190304		1.91198	7.16518	1.45015e-05	0.000236467
NCCRP1	Q6ZVX7						-0.345743	-1.2133	0.265072	0.55072		1.06711	2.6973	0.0283747	0.153344		-0.3491	-0.794478	0.452543	0.629267		-0.458409	-1.80058	0.0995453	0.330035		-0.24052	-0.726739	0.47576	0.624667		1.90181	4.16506	0.00143798	0.00746121
CCNK	O75909						0.626966	1.53219	0.170135	0.44744		-0.212324	-1.37492	0.208157	0.416314		1.89093	8.05761	7.32048e-05	0.0050711
RPL7	P18124	1.88893	5.4707	0.0015003	0.0080373		-0.0782877	-0.438371	0.67457	0.911387		-0.403548	-2.10254	0.0703213	0.266591		-0.414769	-1.50288	0.175798	0.357221		0.204096	0.652704	0.527509	0.773413		0.213223	0.746637	0.464853	0.62401		-3.60716	-8.21983	3.80504e-06	9.97503e-05
ATP1B3	P54709						-0.267291	-1.78285	0.11826	0.371705		-0.318056	-1.68384	0.132522	0.341115		-0.171826	-0.917793	0.388332	0.564712		1.88508	4.47134	0.000972611	0.0169536		1.45407	2.88678	0.00908409	0.0475856		0.00213777	0.00651053	0.994917	0.998948
SOD2	P04179																					1.40652	3.83676	0.00282116	0.0343638		1.87509	4.1094	0.000539348	0.00626759		0.0306579	0.113342	0.911716	0.998948
CS	O75390						0.680436	1.29426	0.237375	0.525813		0.455845	1.26994	0.24145	0.461115		1.04304	2.67921	0.0310378	0.132869		1.86663	4.99975	0.00041736	0.00998442		-0.251006	-0.751185	0.461241	0.62401		0.00155166	0.00571152	0.995541	0.998948
PPP1CB	P62140																					-0.188392	-0.565374	0.5833	0.810049		-2.05267	-4.36863	0.000293795	0.00412537		1.85582	6.20222	5.54449e-05	0.000628128
GBA1	P04062																					1.48348	3.91975	0.00244762	0.0317176		-0.240584	-0.670764	0.510128	0.636783		1.844	4.22461	0.00129712	0.00686589
RPL30	P62888						0.398177	2.84158	0.0252722	0.145889		0.332886	1.87328	0.099685	0.316259		0.409527	2.20085	0.0624604	0.184912		1.84334	3.85807	0.00271994	0.0335349		0.966499	2.13089	0.0456239	0.149274		1.10086	2.08318	0.0603097	0.13486
HPRT1	P00492						0.706174	5.52956	0.000925139	0.0205578		-0.190686	-1.76226	0.117851	0.330156		-0.363842	-2.77261	0.0267276	0.124948		-0.463788	-1.93479	0.0794537	0.303394		-0.250503	-0.778229	0.445493	0.623476		1.84318	4.62825	0.000652471	0.00397378
CORO1B	Q9BR76																					-0.475669	-1.87433	0.087992	0.312947		-0.286537	-0.915613	0.370718	0.622925		1.8392	4.41512	0.000935396	0.00528316
SNTB2	Q13425						-0.160427	-1.16064	0.284426	0.571853		-0.224011	-0.812733	0.44098	0.652438		0.212187	1.22022	0.260702	0.448614		0.309848	1.1572	0.271986	0.560808		1.27935	5.42721	2.54638e-05	0.000813921		1.82789	7.60925	8.12672e-06	0.000167676
H2AC1; H2AC11; H2AC12; H2AC13; H2AC14; H2AC15; H2AC16; H2AC17; H2AC18; H2AC19; H2AC20; H2AC25; H2AC4; H2AC6; H2AC7; H2AC8; H2AJ; H2AX; H2AZ1; H2AZ2	Q99878; Q96KK5; Q9BTM1; Q16777; Q93077; Q7L7L0; Q6FI13; P20671; P0C0S8; P04908; Q71UI9; P0C0S5; Q96QV6; P16104	-0.496206	-0.549089	0.602547	0.638697																	1.82142	3.93368	0.00239013	0.0313821		0.958005	1.57008	0.135824	0.317132		-0.446818	-1.00626	0.335021	0.513971
YWHAB	P31946																					1.81421	4.86291	0.000517647	0.0105195		-0.26384	-0.827972	0.417403	0.622925		0.00822628	0.0286008	0.977674	0.998948
HSD17B10	Q99714																					1.81351	4.96779	0.000438785	0.0100821		1.59303	3.55317	0.0019802	0.0155193		0.0169826	0.0612127	0.952242	0.998948
TPM3	P06753																					-0.176745	-0.30001	0.771251	0.91293		0.251796	0.649573	0.523318	0.645213		1.79677	1.44872	0.20025	0.346665
TUBB4A; TUBB4B	P68371; P04350	1.78932	5.10757	0.00213181	0.0103822		0.0612592	0.458887	0.660369	0.908187		0.272557	1.73939	0.121964	0.335484		-0.396723	-2.36485	0.048881	0.166283
SRP9	P49458						0.0863243	0.151958	0.883586	0.942986		-0.0772957	-0.195717	0.849941	0.942729		-0.8695	-1.53054	0.168961	0.348911		-0.476114	-1.25795	0.235086	0.508934		1.66138	3.27562	0.0037652	0.0252094		1.78457	3.67003	0.00344047	0.0143141
PYCR2	Q96C36						-0.450897	-4.15119	0.00439001	0.0543952		-0.176344	-1.21192	0.261718	0.486413		-0.126598	-0.845276	0.425056	0.603152		1.77638	5.04214	0.000390635	0.00987329		-0.247391	-0.759727	0.456231	0.62401		0.00916359	0.0334627	0.97388	0.998948
NMT1	P30419																					-0.465569	-1.16998	0.26733	0.554971		1.7557	2.11677	0.0620404	0.186121		-0.00690431	-0.0201001	0.984308	0.998948
COL4A2	P08572																					0.791406	2.97112	0.0128715	0.0906068		0.924951	3.95375	0.000776849	0.00818119		1.75186	7.33132	1.16443e-05	0.000206534
TRAM1	Q15629																					1.68291	3.68603	0.00365837	0.039347		1.74208	3.66287	0.00153384	0.0131416		0.00577145	0.0171919	0.986579	0.998948
PRDX5	P30044						1.08469	3.05928	0.0187695	0.121207		1.30723	5.39425	0.000761335	0.0165754		0.348294	0.798333	0.450443	0.629267		0.455895	0.806086	0.439528	0.705338		1.74073	3.17233	0.00494894	0.0305084		0.0121412	0.0335616	0.973803	0.998948
ADRM1	Q16186						0.0160542	0.234241	0.821571	0.942986		1.72878	10.8345	6.6497e-06	0.000633384		-0.357023	-3.17318	0.0149936	0.110538		-0.141064	-0.477338	0.642574	0.849804		-0.536481	-1.74971	0.095411	0.248852		-2.50576	-6.83146	2.27695e-05	0.000328856
RAB7A	P51149																					-0.458608	-1.75816	0.106801	0.338483		1.71831	3.83493	0.0010261	0.00960541		0.0182394	0.0676045	0.947263	0.998948
PPP1CA; PPP1CC	P62136; P36873						1.71656	12.4151	5.51347e-06	0.000700211		1.26468	6.2691	0.000292435	0.00771178		-0.353102	-2.54157	0.0375761	0.142453
MYO5A	Q9Y4I1																					-0.473358	-1.93292	0.0797054	0.303394		-0.27969	-0.90005	0.378744	0.622925		1.69836	4.34133	0.0010611	0.00589433
PGAM5	Q96HS1						-0.372427	-2.17591	0.0666592	0.257255		-0.577402	-1.69847	0.12966	0.341115		-0.25847	-0.988008	0.355069	0.542399		1.69128	3.88235	0.00260915	0.0325661		1.13455	2.4055	0.0258879	0.101444		0.017992	0.054269	0.957653	0.998948
ARHGDIA	P52565						1.68183	7.31447	0.000175968	0.00670438		1.04677	4.92669	0.00132349	0.0252124		1.03179	3.57812	0.00853229	0.0970389		0.136149	0.369765	0.71866	0.876843		0.407748	1.14265	0.266775	0.509893		-0.170632	-0.337452	0.7427	0.948067
PSMC4	P43686						1.15412	7.49176	0.000145825	0.00617326		1.68119	4.99759	0.00121464	0.0237322		0.6406	2.33527	0.0510883	0.168525		0.534246	1.91844	0.0816832	0.305858		-0.822716	-2.16456	0.0430447	0.142979		-1.31616	-3.4719	0.00490997	0.0184534
TALDO1	P37837						1.45411	6.16274	0.000496941	0.0130575		1.13218	5.42239	0.000737124	0.0165203		1.67865	7.67654	0.000100548	0.00566429
NPC1	O15118																					1.67155	2.34299	0.0433288	0.217937		-0.268813	-0.701601	0.491528	0.627507		-0.0151573	-0.0496668	0.961241	0.998948
KHSRP	Q92945						0.315074	1.34113	0.222515	0.507655		0.0951229	0.383638	0.711711	0.863573		-0.0849666	-0.253426	0.807091	0.900444		1.66986	3.71319	0.00349041	0.038637		0.729687	1.52203	0.143769	0.330342		0.450877	1.01738	0.329926	0.510023
HMGN2	P05204																					1.52369	2.20532	0.0537318	0.24729		1.66617	0.99384	0.371311	0.622925		0.00412825	0.0052736	0.995944	0.998948
ATP5F1A	P25705	1.66264	5.85781	0.00105012	0.00656327		-0.0517602	-0.420242	0.68704	0.924955		-0.0279702	-0.182895	0.859644	0.943875		0.217328	1.18969	0.271785	0.458754		0.158486	0.71226	0.491308	0.747855		0.284135	1.24225	0.228436	0.460975		-0.0416331	-0.197954	0.846541	0.998948
FUS	P35637						-0.400715	-1.0452	0.331302	0.614238		-0.734984	-1.39328	0.202763	0.408745		-0.353724	-0.837333	0.429573	0.6073		1.66028	4.05373	0.00194931	0.027757		-0.273518	-0.857859	0.401078	0.622925		0.0243362	0.0822828	0.935838	0.998948
ALDOC	P09972						1.64728	5.4361	0.00103235	0.0212607		0.962379	3.84996	0.00533312	0.055669		0.94526	2.3995	0.0468672	0.161597
PSME2	Q9UL46						-0.277042	-1.48903	0.180881	0.461079		-0.239526	-1.08921	0.309252	0.529353		0.226584	1.04577	0.329423	0.515794		-0.471633	-1.86115	0.0899609	0.3158		1.63338	3.5972	0.00178742	0.0144567		0.0163391	0.0588397	0.954091	0.998948
PPIB	P23284						-0.153727	-0.840835	0.428729	0.701055		-0.213673	-1.02297	0.337646	0.553156		0.04431	0.198617	0.848042	0.916822		-0.0308533	-0.0780422	0.939265	0.976595		1.63283	2.89135	0.0207021	0.0868458		-0.186511	-0.37012	0.721667	0.927071
PKP1	Q13835						-0.732615	-1.67492	0.138666	0.406913		1.60783	3.45126	0.00932864	0.0781145		0.052486	0.0884007	0.93199	0.966226		-2.58887	-6.40114	5.35417e-05	0.00225544		-2.37327	-4.90896	8.34762e-05	0.00153444		-0.0107809	-0.016539	0.987242	0.998948
F2R	P25116																					1.59585	2.50325	0.030621	0.169532		-0.271994	-0.733892	0.471845	0.62401		-0.014799	-0.049539	0.961341	0.998948
EEF1D	P29692						1.59042	2.45794	0.0442298	0.198472		-0.22063	-1.8469	0.103744	0.3183		1.31782	2.0213	0.0822276	0.21606		-0.330194	-1.13604	0.280365	0.564508		-1.8564	-3.70482	0.00141522	0.0123344		-2.12625	-5.53744	0.00015054	0.00136719
IMPDH2	P12268						1.02957	2.46307	0.0439014	0.198472		0.66335	1.93662	0.0905558	0.309151		0.287794	0.830699	0.433074	0.609985		1.54735	3.98045	0.00220719	0.030155		0.961897	1.7059	0.107097	0.271499		1.58938	3.46724	0.00507578	0.0188662
BASP1	P80723						0.0181324	0.262888	0.800286	0.942986		0.431263	2.86431	0.0220634	0.130328		1.581	7.43039	0.000124273	0.00618482		0.440409	1.36101	0.201057	0.478054		0.942407	2.15674	0.0433036	0.143072		0.0294417	0.104997	0.91819	0.998948
NDUFS6	O75380																					-0.469617	-1.30131	0.220136	0.493475		1.56206	2.889	0.00924626	0.0479383		0.827548	1.66271	0.123395	0.235382
AIFM1	O95831						-0.0639631	-0.505167	0.629185	0.886676		-0.210196	-1.34873	0.216069	0.421085		-0.224123	-1.59964	0.152372	0.325128		0.608076	1.47411	0.168813	0.435516		0.674176	1.63501	0.117861	0.287127		1.56129	3.91941	0.00228291	0.0105873
HSPA1A; HSPA1B	P0DMV9; P0DMV8	1.5581	4.84165	0.0027874	0.0116142		0.00851557	0.0431518	0.966808	0.978363		0.0578901	0.210885	0.838498	0.938231		0.00829938	0.0354787	0.972658	0.987784		-0.0755714	-0.313258	0.760013	0.904064		0.0270925	0.106638	0.916133	0.943736		0.413781	1.77895	0.1017	0.201006
HSPA5	P11021	1.54361	10.0988	4.6252e-05	0.0011563		-0.247916	-1.88016	0.102594	0.343223		-0.137301	-0.619741	0.553473	0.736976		0.142859	0.684021	0.515291	0.686455		0.299843	1.08386	0.301879	0.58478		0.424978	1.46265	0.159015	0.356462		0.884805	3.57199	0.00410086	0.0163872
NUP62	P37198						1.31114	2.70874	0.030799	0.161957		1.54086	3.55535	0.00804415	0.0712749		1.28266	2.9772	0.020158	0.11371		-0.367048	-0.759105	0.463932	0.722593		-0.349338	-0.691638	0.497203	0.630705		-1.57121	-3.07423	0.0100994	0.0327945
EIF3F	O00303																					1.53352	2.73838	0.0196809	0.122823		-0.282168	-0.809915	0.427625	0.622925		-0.00817059	-0.0277148	0.978365	0.998948
TXNL1	O43396																					1.52591	4.20883	0.00150178	0.0220044		1.3596	2.82816	0.0103511	0.0515915		0.00613878	0.0206096	0.983911	0.998948
RPS11	P62280						0.747079	2.93462	0.0223475	0.134085		1.51971	4.79656	0.00155218	0.0288478		-0.351807	-1.93727	0.0931512	0.235818		0.240087	0.54274	0.59826	0.818068		0.00853003	0.0183772	0.985522	0.989439		-1.65484	-2.80731	0.0170358	0.0499224
SYNCRIP	O60506						-0.181489	-1.23613	0.256998	0.545864		-0.202884	-1.06658	0.31873	0.537802		0.068155	0.362754	0.727167	0.851154		0.192916	0.657808	0.524346	0.772761		0.731074	2.61606	0.0168603	0.0754238		1.51673	5.77499	0.000104608	0.00103543
FABP5	Q01469						-0.410495	-1.58148	0.158586	0.433127		1.50949	2.16182	0.0655861	0.257611		-0.704923	-1.27388	0.242654	0.429008		-3.18799	-7.43135	1.39806e-05	0.00108726		-2.96981	-6.05664	6.24677e-06	0.000249063		0.855842	2.4642	0.0309443	0.0794026
SERPINB12	Q96P63						-0.328607	-0.940135	0.379016	0.657882		1.00712	3.08099	0.0159823	0.106723		0.455916	0.911851	0.391631	0.567344		-2.20685	-4.3749	0.00113971	0.0176216		-1.9923	-3.82886	0.00106664	0.00980338		1.50495	1.96508	0.0951505	0.191507
ERP44	Q9BS26						1.1467	7.19535	0.000187475	0.00680265		0.86435	4.38237	0.00262056	0.0376768		1.50305	7.18606	0.000154215	0.00618482
COL6A2	P12110						1.07562	3.73378	0.00757431	0.0721453		1.06914	4.6018	0.00197939	0.0317372		1.50069	5.49431	0.000818728	0.0183491
ST13; ST13P4; ST13P5	Q8IZP2; P50502; Q8NFI4						0.329915	2.324	0.0537592	0.222633		-0.197461	-1.35274	0.21484	0.420985		-0.000485759	-0.00209263	0.998388	0.998388		1.49475	2.03958	0.0712612	0.290288		-0.263338	-0.669179	0.511811	0.636783		-0.0134723	-0.043802	0.965815	0.998948
GSTK1	Q9Y2Q3						0.0185698	0.247224	0.811904	0.942986		-0.191774	-1.82405	0.107384	0.32038		1.49285	7.63611	0.000104068	0.00566429		0.387777	1.70344	0.116865	0.351639		0.620383	2.4444	0.0238424	0.0968058		0.432386	1.76476	0.104151	0.204858
DERA	Q9Y315						0.422674	2.29267	0.056277	0.230941		0.226264	1.20704	0.263486	0.488507		0.106473	0.407884	0.695328	0.822732		1.04151	3.01264	0.0121151	0.089404		0.595236	2.29092	0.0330895	0.119905		1.47508	4.35531	0.00114261	0.00624419
CCT7	Q99832						1.03669	3.85741	0.00646005	0.0641056		1.09238	4.21069	0.00328024	0.0446347		1.47104	5.06277	0.00132561	0.0280587		-0.0653669	-0.164157	0.87262	0.962071		-1.74118	-3.57312	0.00189043	0.0150121		-1.49041	-3.94667	0.00210622	0.0099504
ANXA8; ANXA8L1	Q5VT79; P13928																					1.46698	3.81453	0.00293093	0.0348608		-0.273493	-0.852642	0.403898	0.622925		0.0144932	0.0506061	0.960509	0.998948
ADPGK	Q9BRR6																					1.46585	3.79729	0.00301911	0.0350842		-0.250572	-0.742599	0.46631	0.62401		0.00102969	0.00379288	0.997039	0.998948
FN1	P02751	1.44902	3.09153	0.0210343	0.0450734		-0.199376	-1.46952	0.185598	0.465216		-0.259231	-1.10005	0.30479	0.525453		-0.512141	-2.37228	0.048342	0.165187		-0.866162	-2.2711	0.0457254	0.223875		-2.38028	-9.54882	7.3161e-09	1.84914e-06		-4.55424	-11.5444	3.91493e-07	3.03762e-05
LGALS7; LGALS7B	P47929						-0.416379	-1.43046	0.19645	0.477179		0.948469	2.09493	0.0711436	0.267051		-0.777097	-2.57533	0.0361477	0.140026		-1.79468	-4.44264	0.00101946	0.0173093		-1.57697	-3.29231	0.00362	0.0245625		1.44555	3.65786	0.00351608	0.0145687
TOR1AIP1	Q5JTV8						-0.139629	-0.982843	0.358765	0.643244		-0.00715289	-0.0434224	0.966479	0.99361		0.157026	0.689995	0.511741	0.684117		1.05083	2.26002	0.0453597	0.223701		1.445	3.25863	0.00401591	0.0260751		-0.968914	-2.00384	0.0692529	0.148967
GNS	P15586																					1.44225	4.03957	0.00199657	0.0280352		-0.248815	-0.755435	0.458744	0.62401		0.00508155	0.018667	0.985427	0.998948
PDLIM1	O00151																					1.43757	3.28169	0.0074222	0.0620455		0.974577	1.76534	0.0943384	0.24773		0.0103165	0.0304711	0.976214	0.998948
PSMC6	P62333						0.907909	2.97987	0.0209714	0.128872		1.43653	3.7371	0.0062334	0.0616863		0.488697	0.933948	0.380869	0.560275		0.699088	2.37277	0.0372212	0.195993		0.0329351	0.103033	0.918957	0.943736		-1.33741	-3.50652	0.0046131	0.0177612
UQCRC2	P22695																					-0.457999	-1.80819	0.0982916	0.32853		1.43576	3.24628	0.00402346	0.0260751		0.0233952	0.0868402	0.932294	0.998948
NDUFB3	O43676																					-0.468324	-1.40572	0.187738	0.460688		1.43496	2.56878	0.0186558	0.0820046		-0.010406	-0.0342479	0.973267	0.998948
HNRNPL	P14866																					1.08674	2.27667	0.0440582	0.220509		1.43487	2.78192	0.0115591	0.0563657		-0.00702326	-0.0184596	0.985589	0.998948
PIP4K2A; PIP4K2B	P48426; P78356						-0.117284	-0.624732	0.55232	0.830114		-0.168011	-1.02286	0.337693	0.553156		-0.0554003	-0.233626	0.821764	0.907215		1.35306	2.74945	0.0190958	0.120661		1.43353	2.88838	0.00913174	0.0475886		-0.481323	-1.0093	0.333624	0.513971
ECH1	Q13011																					1.20413	3.46225	0.00540279	0.0525847		0.592754	1.28726	0.213022	0.437735		1.4333	3.39098	0.00568227	0.020444
RUVBL2	Q9Y230																					1.32647	3.73609	0.00335501	0.0381114		1.30826	2.94928	0.0078977	0.0429278		1.42277	3.6047	0.00386717	0.0156388
AZGP1	P25311	0.751611	4.61645	0.00352453	0.013217																	-0.457083	-1.62281	0.133246	0.3843		-0.240347	-0.707044	0.487755	0.626705		1.41972	2.50154	0.0289399	0.0750802
CDK18	Q07002						0.0176878	0.245568	0.813135	0.942986		1.4188	8.89713	2.70811e-05	0.00158737		-0.35659	-3.19867	0.0144614	0.109098
ALDH16A1	Q8IZ83						0.0731014	0.451388	0.665612	0.908187		0.108174	0.570701	0.584606	0.766179		0.00204464	0.0123515	0.990479	0.994701		1.15819	3.79814	0.00301473	0.0350842		0.917599	3.92626	0.000828533	0.00854044		1.41619	4.41318	0.000978367	0.00549516
MYDGF	Q969H8						1.30481	5.84313	0.000680034	0.0167157		1.41123	8.08647	5.27314e-05	0.00267876		-0.345548	-2.8169	0.0250512	0.120817
COLGALT1	Q8NBJ5						-0.0166636	-0.0858108	0.934064	0.956662		-0.00575186	-0.0204534	0.984206	0.994511		0.285322	1.23143	0.257008	0.445092		1.09659	4.42794	0.00104438	0.0173093		0.940929	3.64494	0.00163418	0.0136741		1.40944	5.44744	0.000173159	0.00147811
POF1B	Q8WVV4																					-0.457521	-1.63436	0.13078	0.379938		-0.241709	-0.715786	0.482457	0.626578		1.40553	2.52123	0.0276317	0.072749
BSG	P35613						1.39743	7.55904	0.000141642	0.00617326		-0.188073	-1.7831	0.114218	0.325504		1.24549	5.99188	0.000484099	0.0118995		1.20437	2.95935	0.0131439	0.0910167		-0.275493	-0.850936	0.404822	0.622925		0.0173274	0.0590731	0.953909	0.998948
STAT1	P42224						0.174075	1.24095	0.25501	0.544307		0.223204	1.28781	0.23548	0.451979		-0.0341911	-0.174869	0.865982	0.930717		1.39123	3.616	0.0041311	0.0426178		0.54412	1.24943	0.226037	0.457047		0.00469663	0.0152128	0.988123	0.998948
KRT6B	P04259						-0.131915	-0.352097	0.735318	0.942986		1.38461	3.06385	0.0163922	0.106759		-0.747293	-1.15807	0.284147	0.469675		-3.85484	-9.32036	1.62534e-06	0.00019469		-3.15956	-5.92163	4.38603e-05	0.00107887		1.37831	1.46301	0.203386	0.351492
OTOG	Q6ZRI0						1.38316	3.92614	0.00591898	0.0625178		-0.207644	-1.11764	0.297661	0.519033		-0.346568	-2.83594	0.0243648	0.12057
TAGLN	Q01995																					-0.45784	-1.14355	0.277674	0.564508		1.38214	2.66188	0.0150642	0.0703828		0.562978	1.1963	0.255692	0.423778
ABCB6	Q9NP58						0.704017	3.31603	0.0131868	0.101499		0.824087	3.04537	0.0168466	0.106976		1.38178	4.8039	0.00179189	0.0369032
AXL	P30530																					1.37748	3.82745	0.0028666	0.0345016		-0.246047	-0.745217	0.464761	0.62401		0.00901621	0.0331749	0.974105	0.998948
CNP	P09543						0.0174717	0.269942	0.795072	0.942986		0.346601	2.46744	0.0402441	0.191662		-0.361755	-2.96698	0.0201443	0.11371		-0.463466	-1.49677	0.162911	0.43343		1.37333	2.71965	0.0131831	0.0628632		-0.00063548	-0.00221223	0.998273	0.998948
SLC16A3	O15427						0.098228	0.514599	0.622968	0.886676		-0.00710625	-0.0361726	0.972073	0.99361		0.555153	1.47698	0.182429	0.362521		1.30718	4.37089	0.00114727	0.0176216		1.36797	4.73155	0.000125959	0.00215837		-0.247999	-0.73212	0.47877	0.675086
LORICRIN	P23490																					-0.456471	-1.60736	0.136607	0.390141		-0.237875	-0.689205	0.49867	0.631085		1.36259	2.32265	0.0401058	0.0981766
DAD1	P61803																					-0.465582	-1.78884	0.101507	0.330035		1.34542	2.52233	0.0204516	0.0861523		1.27376	2.87973	0.0143963	0.0438394
RPA3	P35244																					1.3356	2.54008	0.0278021	0.158802		-0.24016	-0.668738	0.511476	0.636783		0.0265168	0.0934774	0.927135	0.998948
NONO	Q15233						-0.411093	-1.54691	0.166607	0.442351		0.00428105	0.0159896	0.987653	0.994511		-0.307212	-0.747282	0.478806	0.654107		1.3239	3.40944	0.00592716	0.0549758		-0.274761	-0.844363	0.408398	0.622925		0.00468042	0.0165975	0.987043	0.998948
IQGAP1	P46940	1.31853	6.53099	0.000587617	0.00489681		-0.0197716	-0.153089	0.882693	0.942986		0.0999292	0.688609	0.511451	0.717538		0.00742581	0.0371451	0.971375	0.987784		0.165921	0.694002	0.502242	0.751825		-0.25838	-1.09304	0.287294	0.5398		0.539717	2.4145	0.0334781	0.0846159
DSC1	Q08554						-0.0332146	-0.105732	0.918815	0.951085		1.30868	3.38272	0.0102927	0.080664		0.249662	0.452007	0.664693	0.794767		-3.00005	-6.06796	0.00011223	0.00354577		-2.13857	-7.14287	6.20257e-07	4.64896e-05		0.601183	2.25731	0.0443493	0.105499
HADHA	P40939						0.18596	1.30086	0.234913	0.524938		-0.209059	-0.905611	0.392829	0.604719		0.7864	2.80594	0.0258042	0.122679		0.0805569	0.324834	0.751472	0.898036		0.465791	1.94418	0.0659949	0.192835		1.30793	5.2443	0.000238507	0.00185485
SLC16A1	P53985						-0.741794	-2.1068	0.0738769	0.277311		-0.10438	-0.569793	0.585192	0.766179		-0.825211	-2.16362	0.0665397	0.190018		1.30352	2.6937	0.0210863	0.128423		0.614751	1.10297	0.284463	0.535554		-0.286331	-0.735633	0.47671	0.673119
HSPA8	P11142	1.30342	7.77215	0.000225794	0.00282242		-0.00907264	-0.0472917	0.963626	0.97644		0.00807292	0.0320716	0.975238	0.99361		0.00322309	0.0152615	0.988236	0.994701		-0.077222	-0.301748	0.768538	0.910893		-0.00872629	-0.0306655	0.975839	0.985587		0.451898	1.92068	0.0799384	0.16692
ITGB1	P05556						1.30281	9.13472	4.13484e-05	0.00273297		1.15494	7.32542	0.000103777	0.00395391		-0.362232	-2.96236	0.0202794	0.11371		0.77997	2.08033	0.062282	0.264616		0.229536	0.731614	0.472843	0.62401		-2.2489	-5.95503	7.98068e-05	0.000831801
PRDX4	Q13162						-0.170079	-1.45154	0.190374	0.469465		-0.19912	-1.53337	0.165523	0.367722		0.273433	2.0662	0.0763974	0.206435		0.0225779	0.0797051	0.93792	0.976595		0.267889	0.987857	0.335458	0.590805		1.29699	4.75034	0.000532276	0.00342759
TPR	P12270																					1.29689	2.03852	0.0685072	0.283856		-0.73385	-1.8568	0.0782957	0.220493		-0.455925	-0.949513	0.362496	0.547315
AHSA1	O95433																					1.29623	3.36863	0.00636792	0.0555641		-0.25259	-0.748921	0.462574	0.62401		-0.000651518	-0.00239593	0.998129	0.998948
RSU1	Q15404						-0.535727	-4.50193	0.00286743	0.0428428		-1.01412	-3.90455	0.00494884	0.0546524		-0.0954836	-0.501994	0.630604	0.776285		-0.577011	-1.73211	0.111802	0.3462		0.586173	2.40027	0.0261752	0.102174		1.29251	4.58749	0.00069868	0.00415509
LASP1	Q14847																					-0.474789	-1.68572	0.120302	0.356673		1.28107	2.64643	0.01544	0.0710096		-0.00729336	-0.0255576	0.980049	0.998948
AGT	P01019																					0.493911	1.00726	0.335975	0.625545		1.27396	2.54079	0.0194062	0.0827834		-0.00280959	-0.00743783	0.994193	0.998948
CAT	P04040						0.807575	4.367	0.00343519	0.0484744		0.823637	4.59392	0.00199919	0.0317372		0.674245	2.19965	0.0628508	0.184912		-0.458953	-1.82175	0.096095	0.324923		-0.241445	-0.732461	0.472337	0.62401		1.27142	2.71984	0.0192628	0.0547043
DEFA1; DEFA1B; DEFA3	P59666; P59665																					-0.467334	-1.69669	0.118164	0.352402		-0.257495	-0.735017	0.470922	0.62401		1.26744	2.10085	0.0594884	0.133651
VPS26B	Q4G0F5						0.574137	2.52344	0.0402208	0.18707		1.26642	5.23722	0.000913609	0.019338		-0.405094	-2.79356	0.0259203	0.122679		0.170389	0.639791	0.535559	0.77683		-0.155575	-0.522484	0.607041	0.718646		0.100213	0.350979	0.731958	0.937908
JUP	P14923	-1.0108	-2.32925	0.0582204	0.101547		-0.522589	-1.368	0.214369	0.499539		1.26497	3.36565	0.0105488	0.080664		0.085669	0.163189	0.874899	0.937655		-1.16427	-4.42821	0.00104391	0.0173093		-2.16012	-7.92015	1.30818e-07	1.46952e-05		0.0572933	0.133676	0.896651	0.998948
DCTN3	O75935						0.0168956	0.131523	0.89913	0.946361		1.26427	4.77349	0.00159706	0.0289751		-0.36134	-3.21867	0.014058	0.109098		-0.750428	-1.4796	0.167721	0.435516		-0.702009	-1.34977	0.195624	0.412033		-1.97844	-3.52362	0.00485312	0.018401
LPCAT1	Q8NF37						0.0796668	0.628586	0.549781	0.82957		0.0144316	0.103378	0.920328	0.973202		0.0810641	0.539099	0.606021	0.75952		1.26342	2.99948	0.0122386	0.0896611		-0.571547	-1.55698	0.135073	0.316108		-0.322682	-0.997844	0.338915	0.519156
MCCC2	Q9HCC0						0.0365735	0.227248	0.826844	0.942986		-0.0419798	-0.192537	0.852345	0.943814		0.168631	0.713295	0.498074	0.673405		-0.0263614	-0.0961114	0.925181	0.974374		0.771049	3.41537	0.00272567	0.0197988		1.26039	4.94853	0.000384133	0.00264189
TUBB3	Q13509						0.0159172	0.207485	0.841626	0.942986		1.25773	7.91094	6.13554e-05	0.00275017		-0.354177	-3.29366	0.0126487	0.109098		0.425956	1.65888	0.125681	0.36783		0.0678922	0.258436	0.798696	0.864433		-3.03129	-8.21056	3.84794e-06	9.97503e-05
NPM1	P06748																					1.25067	3.95323	0.00231181	0.0311632		0.195667	0.347848	0.734353	0.813177		-1.90936	-3.501	0.00477883	0.0182406
VPS29	Q9UBQ0						-0.21323	-0.894972	0.401067	0.680239		-0.236078	-1.01677	0.340402	0.554391		-0.1988	-0.626425	0.550556	0.713537		-0.0445841	-0.202676	0.843132	0.946167		0.117119	0.46577	0.646449	0.74921		1.24798	5.66814	0.000123097	0.00117407
CAPZA1	P52907						-0.673903	-1.36446	0.215427	0.500475		1.23908	2.40617	0.0441923	0.199258		0.524928	0.691025	0.511412	0.684117		0.0680538	0.213884	0.834596	0.942768		0.327638	1.30197	0.20764	0.430173		0.479337	1.55035	0.148163	0.269412
SLC35F6	Q8N357																					1.23646	2.4443	0.0328117	0.178347		-0.262823	-0.735576	0.470622	0.62401		-0.0110801	-0.0392752	0.969345	0.998948
STXBP3	O00186																					0.291263	0.782468	0.450648	0.709665		1.23336	3.86471	0.000956996	0.00939343		0.274114	0.798696	0.440672	0.635097
PEX11B	O96011																					-0.458731	-1.72762	0.112318	0.3462		1.23037	2.77688	0.0115965	0.0563657		0.0163626	0.0605513	0.952757	0.998948
DECR1	Q16698						-0.124016	-0.905442	0.395776	0.674678		-0.458374	-2.9568	0.0192152	0.118463		0.268425	1.82941	0.108712	0.263817		0.154964	0.573221	0.57816	0.806234		0.649523	2.41087	0.0255958	0.101083		1.22846	4.79472	0.000494553	0.00328943
EDIL3	O43854	-0.231474	-0.721835	0.497254	0.548442		-0.205659	-0.89367	0.401716	0.680239		-0.49465	-1.66871	0.135541	0.342239		0.567686	1.78991	0.115811	0.277822		0.151903	0.541073	0.599369	0.818068		1.21778	4.97991	7.08582e-05	0.00141461		0.405713	1.33533	0.207632	0.358218
PRKAR2A	P13861						0.288349	1.20841	0.266832	0.552517		-0.0767874	-0.336305	0.745698	0.887847		-0.579926	-1.32143	0.227179	0.409244		1.2164	3.47073	0.00532308	0.0525847		-0.254315	-0.793616	0.436683	0.622925		0.0102968	0.0367292	0.971332	0.998948
DSG1	Q02413	0.679142	0.879032	0.412833	0.469128		-0.168905	-0.506582	0.628296	0.886676		1.21323	3.86568	0.00521928	0.055669		-0.0753615	-0.153839	0.882	0.942615		-2.42514	-7.14282	2.0096e-05	0.00135447		-2.3906	-6.58278	2.0019e-06	8.79964e-05		1.06758	2.92438	0.0144955	0.0440088
GSTP1	P09211						0.927631	3.88883	0.00620626	0.0639078		1.21166	6.26562	0.000293493	0.00771178		0.570486	1.69232	0.133634	0.302174
TMEM97	Q5BJF2						0.0155815	0.194599	0.851321	0.942986		1.21091	7.50203	8.82633e-05	0.00353982		-0.355131	-3.35951	0.0115354	0.109098
ESYT2	A0FGR8	1.20993	5.06909	0.00221486	0.0103822		0.100217	0.439574	0.67374	0.911387		-0.104597	-0.440113	0.67205	0.835439		-0.402615	-1.57349	0.158321	0.333262		0.409992	1.46752	0.170562	0.438358		0.22821	0.884407	0.387101	0.622925		-0.102944	-0.397128	0.698554	0.904274
DCTN5	Q9BTE1						-0.0730851	-0.602219	0.566214	0.839407		-0.483525	-1.99468	0.0829009	0.293816		0.297289	1.48092	0.18086	0.36172		-0.254027	-0.880492	0.397641	0.674075		-0.15609	-0.574651	0.5719	0.687371		1.20885	4.87542	0.00043297	0.00295765
GLS	O94925						-0.363817	-2.78409	0.0274335	0.151481		-0.331165	-2.37565	0.0463027	0.203946		0.0430843	0.221195	0.831061	0.911606		0.677393	2.41251	0.0347051	0.186588		1.20707	5.28887	3.48761e-05	0.000952965		0.619725	2.75822	0.0179633	0.0518882
PFKM	P08237						1.20295	9.29232	3.70221e-05	0.00273297		-0.193241	-1.68331	0.132627	0.341115		-0.361514	-3.06264	0.0175543	0.113023		0.198274	0.576783	0.575835	0.805213		-0.389556	-0.742333	0.466834	0.62401		-1.6307	-3.61737	0.00378035	0.0154734
FARP1	Q9Y4F1																					1.20122	3.18013	0.00888202	0.0701541		0.410146	1.01667	0.321387	0.57597		-0.00302576	-0.00922362	0.992799	0.998948
APMAP	Q9HDC9						1.19766	7.0263	0.000221686	0.0076784		-0.198818	-1.84311	0.104338	0.3183		-0.355879	-2.5633	0.0363848	0.140026
COPG2	Q9UBF2																					1.19696	3.37226	0.00632736	0.0555641		0.613726	1.35814	0.189711	0.403785		-0.00504019	-0.0168927	0.986812	0.998948
PARK7	Q99497						0.623062	2.70124	0.0311315	0.161957		0.900308	3.38267	0.0102934	0.080664		1.19626	4.23588	0.00360232	0.0571869
LAMP1	P11279																					1.03759	2.88386	0.0150331	0.0999899		1.1926	2.52768	0.0199604	0.0844592		0.0386955	0.136077	0.894117	0.998948
H1-2; H1-3; H1-4	P16403; P10412; P16402						0.0201739	0.16275	0.875398	0.942986		1.18762	4.60005	0.00198376	0.0317372		-0.366062	-3.20559	0.0143204	0.109098
ENDOD1	O94919																					1.18447	3.00927	0.0120275	0.089404		-0.256511	-0.829203	0.416722	0.622925		-0.00282458	-0.00927459	0.992759	0.998948
BZW1	Q7L1Q6						-0.10328	-0.648862	0.537504	0.815892		-0.0809876	-0.385733	0.710221	0.863139		0.0168305	0.0898292	0.930862	0.966226		1.18283	1.8634	0.095973	0.324923		-0.15643	-0.341873	0.735993	0.813212		-0.303963	-0.738904	0.474796	0.671355
CSE1L	P55060						0.0293079	0.237221	0.819349	0.942986		0.049757	0.333879	0.747458	0.888553		-0.193047	-1.17515	0.277197	0.464228		1.18232	3.71187	0.00351593	0.038637		-0.304162	-1.09024	0.289047	0.5398		-2.30066	-6.93567	1.97473e-05	0.000297978
CYFIP1; CYFIP2	Q7L576; Q96F07						0.0231242	0.204749	0.843702	0.942986		1.16671	4.6952	0.00176033	0.0298082		-0.364084	-3.09817	0.0166839	0.113023
TMEM245	Q9H330																					1.16345	1.90547	0.0847187	0.311174		1.11122	1.887	0.0767138	0.217248		0.0022457	0.00453863	0.996467	0.998948
KARS1	Q15046						-0.112573	-0.605827	0.564099	0.839214		0.365999	1.88253	0.0982995	0.316259		-0.044913	-0.204375	0.843705	0.916484		-0.976128	-3.26283	0.00767346	0.0630721		1.16284	4.36195	0.000319251	0.00432789		0.983764	3.95903	0.00206094	0.00982834
PLOD3	O60568						-0.0923722	-0.488013	0.640728	0.89749		-0.290737	-1.17485	0.275399	0.500845		0.413696	1.68074	0.13541	0.3031		0.276095	1.02339	0.328359	0.617047		0.284543	1.1361	0.269272	0.513649		1.15775	4.55118	0.000742729	0.00436569
DTD2	Q96FN9																					-0.462673	-1.65107	0.127286	0.370854		0.34483	0.828289	0.417352	0.622925		1.15673	2.81007	0.0163448	0.0483659
ERBIN	Q96RT1																					1.15514	2.76501	0.0185741	0.118851		-0.261335	-0.827172	0.417846	0.622925		0.0298468	0.0977695	0.923801	0.998948
PRPSAP1	Q14558																					1.15052	2.33813	0.0395583	0.204048		-0.279171	-0.815435	0.424497	0.622925		-0.00796222	-0.0277349	0.97835	0.998948
NEDD1	Q8NHV4						0.582886	3.4941	0.0103786	0.0882996		0.734272	4.02016	0.00423009	0.0514421		0.985759	4.07843	0.00439235	0.0627857		-0.477682	-2.01143	0.069735	0.286594		-0.288959	-0.931666	0.362559	0.617296		1.13952	2.77014	0.0175779	0.0512141
ARPC1B	O15143																					0.458318	0.790048	0.449463	0.709665		0.806336	1.62519	0.129965	0.308437		1.13681	1.20683	0.275452	0.44415
NDRG1	Q92597						0.0212835	0.291431	0.779257	0.942986		1.13276	6.42728	0.000248456	0.00757294		-0.360596	-3.0075	0.0190011	0.113439
TKT	P29401						1.1283	4.97672	0.00169698	0.030788		0.688669	3.2813	0.0119183	0.0848761		0.852925	3.42916	0.0105604	0.107348		-0.226673	-0.719089	0.487257	0.745259		-0.122078	-0.31632	0.755019	0.828799		0.305948	0.962934	0.355418	0.539531
PSMB8	P28062						-0.113358	-0.589058	0.57467	0.842112		-0.0957121	-0.442454	0.670429	0.835439		-0.618243	-1.93853	0.0929774	0.235818		-0.0421673	-0.152901	0.881277	0.965254		0.0123283	0.0474688	0.962608	0.977105		1.12805	4.25649	0.00122768	0.00653255
CHD4	Q14839																					1.12568	2.15452	0.0546391	0.249955		-0.593603	-1.43558	0.166493	0.367521		-0.543389	-1.22397	0.245479	0.41082
HACD3	Q9P035						0.0920973	0.678751	0.519439	0.804497		-0.326329	-1.4537	0.185874	0.39126		-0.471452	-2.29771	0.0540376	0.171569		1.12261	2.70303	0.0207391	0.127074		1.03697	2.195	0.0400659	0.136847		-0.259453	-0.6995	0.498163	0.693723
ANXA5	P08758	-0.0424504	-0.178292	0.864296	0.864296		1.12162	4.64483	0.00247454	0.0396677		0.843923	4.12375	0.00368136	0.0483655		0.728893	3.20811	0.0142945	0.109098		-0.195071	-0.685945	0.507114	0.756183		0.429241	1.67482	0.109708	0.275223		-0.362398	-1.2655	0.230765	0.390793
SLC25A1	P53007																					1.12059	2.58172	0.0264232	0.154415		0.478164	0.946954	0.361133	0.616732		-1.84177	-2.88859	0.0160542	0.04802
THY1	P04216						1.11743	3.63719	0.00859062	0.0798299		0.956484	4.53533	0.00215338	0.0334872		0.812121	1.92051	0.0954939	0.240948		0.196811	0.432294	0.673978	0.858548		0.590888	1.21807	0.237475	0.475384		0.745722	1.68387	0.119164	0.229914
ENO1	P06733	-1.54612	-5.98425	0.00093813	0.00639634		1.11349	4.63644	0.00249875	0.0396677		0.639904	2.59595	0.0330889	0.175096		0.578481	2.06347	0.0772312	0.207219		-0.118802	-0.420395	0.682387	0.858548		-0.0235229	-0.0971444	0.923573	0.94517		-0.00612972	-0.0215838	0.98315	0.998948
S100A9	P06702	-1.18039	-2.95402	0.0251386	0.0503615		-3.02458	-9.14715	4.30388e-05	0.00273297		-1.39069	-2.31361	0.0509135	0.219187		-3.40852	-8.63608	5.00378e-05	0.00384026		-3.52635	-8.09249	6.31112e-06	0.000560807		-3.31412	-6.79432	1.3705e-06	7.29252e-05		1.1117	1.48778	0.189977	0.331721
SLC12A4; SLC12A6	Q9UHW9; Q9UP95																					1.10965	0.667533	0.532679	0.775257		0.171764	0.119646	0.91013	0.941803		-1.92221	-2.02733	0.0836413	0.172927
SRP68	Q9UHB9																					1.10496	3.17216	0.00900825	0.0705996		-0.255263	-0.806935	0.429144	0.622925		0.00529368	0.0185483	0.98552	0.998948
GSTO1	P78417						0.0367547	0.193362	0.852267	0.942986		0.0122213	0.0522658	0.959659	0.990867		0.252932	1.08735	0.311857	0.500284		-0.291937	-0.703813	0.497132	0.751051		1.10007	2.77326	0.0166078	0.0746245		0.362006	0.853765	0.415716	0.607354
ARPC4	P59998						-0.0548729	-0.193836	0.85191	0.942986		-0.274889	-1.41516	0.196499	0.405229		0.0532964	0.220674	0.831452	0.911606		-0.563916	-1.44423	0.176871	0.445928		-0.0734231	-0.208863	0.836683	0.893228		1.09932	2.1627	0.0608532	0.135512
ITGA3	P26006																					0.710648	2.76062	0.0187198	0.119029		1.09278	3.88696	0.000931907	0.00923684		-0.0651724	-0.214683	0.833779	0.998948
PSMD14	O00487						-0.0485569	-0.367773	0.724082	0.93995		0.204473	1.134	0.291152	0.516656		0.419316	1.88348	0.100381	0.248753		0.240179	1.10855	0.291548	0.580227		0.475439	2.1146	0.0471425	0.153251		1.0906	5.12118	0.000290407	0.00219106
TACC3	Q9Y6A5						0.923488	3.2739	0.0139646	0.102692		1.08999	3.80861	0.00564559	0.0573592		-0.951626	-3.31292	0.0125501	0.109098		-0.585963	-2.19038	0.051215	0.240096		-0.841985	-3.78122	0.00116344	0.0103179		-0.814287	-2.50195	0.0289187	0.0750802
ACTN1	P12814	-0.238581	-1.25862	0.253747	0.346018		1.08897	4.73386	0.00223296	0.0378114		0.735539	4.01614	0.00425309	0.0514421		0.908994	2.32059	0.052688	0.170757		0.00568616	0.0147351	0.98851	0.995403		-0.951062	-2.24438	0.0362136	0.126685		-2.09293	-6.02296	7.21455e-05	0.00076778
DSP	P15924	-2.28093	-6.37651	0.000668543	0.00501407		-0.908572	-2.21311	0.0632224	0.250914		1.08869	2.81896	0.0236178	0.134304		-0.257786	-0.457054	0.661231	0.794767		-2.65332	-4.88369	0.000823133	0.0151307		-2.35098	-5.04754	0.00028175	0.00401197		0.63706	1.20545	0.265971	0.434445
PSMD1	Q99460						0.468055	2.56523	0.0378616	0.18145		1.08446	3.48478	0.00889259	0.0761366		0.309676	1.30858	0.230806	0.411883		0.176575	0.713997	0.490276	0.747855		-1.22183	-3.80568	0.00157182	0.0133539		-1.10533	-3.76264	0.00291685	0.0126254
SEC23A	Q15436																					1.08416	2.25355	0.0458759	0.223875		-0.289297	-0.881949	0.388223	0.622925		0.0159548	0.0530737	0.958585	0.998948
IARS2	Q9NSE4						0.400582	3.26421	0.0141505	0.102692		-0.190671	-1.46634	0.182502	0.385226		-0.363498	-3.29516	0.0126222	0.109098		1.08384	3.06765	0.0108427	0.0831046		-0.264872	-0.826806	0.418049	0.622925		0.0108265	0.038405	0.970024	0.998948
MSH2	P43246						0.152577	1.80278	0.115005	0.365142		0.0737672	0.641076	0.540238	0.731055		-0.363205	-3.0649	0.0174974	0.113023		1.08359	3.06724	0.0108505	0.0831046		-0.254111	-0.770482	0.44997	0.62401		0.00106301	0.0038928	0.996961	0.998948
SPRR2A; SPRR2B; SPRR2D; SPRR2E; SPRR2F; SPRR2G	P22531; Q96RM1; P35326; P35325; P22532; Q9BYE4						0.0230634	0.118446	0.909103	0.946361		1.0761	2.33498	0.0492749	0.213338		-0.36703	-2.18981	0.0639963	0.186127
UBA52; UBB; UBC	P0CG48; P0CG47; P62987																					-0.158834	-0.296462	0.773869	0.91293		0.072839	0.233101	0.818069	0.879545		1.07472	2.63628	0.026427	0.0704953
CAVIN3	Q969G5																					0.0957004	0.421652	0.681496	0.858548		1.06404	4.64574	0.000153796	0.00242949		0.861771	3.65433	0.0035384	0.0146013
ADGRE5	P48960																					1.0582	2.97865	0.0127002	0.0906068		-0.245862	-0.746274	0.464136	0.62401		0.0138617	0.0508393	0.960327	0.998948
SQOR	Q9Y6N5						0.0714767	0.295224	0.776544	0.942986		0.290285	1.3507	0.215465	0.420985		0.229539	0.826815	0.434983	0.611544		1.05663	2.92534	0.0139636	0.0947464		-0.268328	-0.838592	0.411555	0.622925		0.0134543	0.0473287	0.963064	0.998948
SDHA	P31040						0.0144905	0.102706	0.921129	0.951085		-0.213152	-1.18262	0.272484	0.499134		1.05563	2.32765	0.0521386	0.170757
HSPA4	P34932						0.159223	0.880856	0.40815	0.685059		-0.24984	-1.63129	0.143288	0.34662		0.368294	1.90136	0.0976966	0.244884		0.120232	0.527252	0.608611	0.822601		0.235734	1.0246	0.317718	0.572573		1.0487	4.14295	0.00149427	0.00766859
ERH	P84090						-1.00183	-3.16063	0.0163108	0.109845		-0.688341	-1.87225	0.0998415	0.316259		0.796269	2.60108	0.0348046	0.138131		-0.165244	-0.368331	0.72055	0.876843		0.363946	0.8423	0.416598	0.622925		1.0438	2.79271	0.0188999	0.0539767
CFL2	Q9Y281																					-0.473288	-1.73042	0.111802	0.3462		-0.282364	-0.879968	0.38927	0.622925		1.0432	2.04287	0.0647093	0.141911
IFITM1; IFITM2; IFITM3	Q01628; P13164; Q01629						0.0885803	0.506122	0.628602	0.886676		0.218393	1.24421	0.25027	0.472391		1.04068	2.965	0.0205136	0.11371
LPCAT3	Q6P1A2																					0.714814	1.55836	0.147766	0.409291		1.03735	2.36573	0.0281465	0.106978		0.977977	2.25211	0.0447613	0.106229
AIMP2	Q13155						0.305807	2.32815	0.0534342	0.222497		-0.353537	-2.17873	0.0625868	0.249667		-0.525444	-4.25865	0.00348978	0.056579		1.03544	2.92988	0.0138511	0.0947464		0.338514	0.705024	0.48888	0.626705		-0.822178	-1.85333	0.0896863	0.182074
HSPA6; HSPA7	P17066; P48741						-0.151242	-0.874398	0.411421	0.686288		-0.0301111	-0.118256	0.908918	0.9718		-0.0357912	-0.105539	0.918856	0.963092		-0.205451	-0.743512	0.472935	0.727759		0.502028	1.78601	0.0891851	0.239168		1.03449	4.04587	0.00176979	0.0087281
PSMB5	P28074						-0.13858	-0.946989	0.37567	0.655058		-0.189968	-0.896074	0.397591	0.608362		-0.282858	-1.35523	0.21618	0.395983		-0.064374	-0.228602	0.823422	0.941719		-0.145889	-0.470433	0.643107	0.748195		1.03425	4.07378	0.00168557	0.00839464
H2BC1; H2BC10; H2BC11; H2BC12; H2BC12L; H2BC13; H2BC14; H2BC15; H2BC17; H2BC18; H2BC21; H2BC26; H2BC3; H2BC4; H2BC5; H2BC6; H2BC7; H2BC8; H2BC9; H2BK1	Q99880; Q99879; Q99877; Q93079; Q8N257; Q5QNW6; Q16778; P62807; P58876; P57053; P33778; P23527; P06899; O60814; A0A2R8Y619; Q96A08																					1.02591	2.2383	0.0471134	0.226817		-0.245154	-0.805541	0.429929	0.622925		0.00474912	0.0144176	0.988744	0.998948
PKM	P14618	0.155471	1.33351	0.229536	0.324814		1.02311	4.65453	0.00244686	0.0396677		0.657983	2.53199	0.0364713	0.181641		0.781664	2.36047	0.0496598	0.166938		-0.238298	-0.88151	0.397114	0.674075		-0.00598174	-0.0243579	0.980807	0.98863		-0.234794	-0.939642	0.366744	0.550934
HSPA9	P38646						-0.0295586	-0.0985635	0.924299	0.951414		-0.466889	-1.66446	0.136402	0.342239		0.629071	1.83387	0.108547	0.263817		-0.0675579	-0.260189	0.79958	0.931739		0.0861789	0.342554	0.735488	0.813212		1.0216	4.15125	0.00147287	0.00759731
ACTB	P60709	-0.971238	-1.44483	0.198087	0.293231		0.631474	2.64649	0.0336768	0.166635		0.616451	2.58747	0.0335185	0.176145		0.343761	0.85356	0.421094	0.598644		-0.0131544	-0.0234227	0.981892	0.993686		-1.16901	-4.9394	7.78057e-05	0.0014567		1.02041	1.12865	0.310301	0.487832
TXNDC5	Q8NBS9						0.264916	1.42084	0.199118	0.479254		0.00270889	0.0136615	0.98945	0.994672		0.214956	0.728332	0.489334	0.665348		1.01994	2.9905	0.0124355	0.0904478		0.461613	1.08328	0.291665	0.542047		0.00197416	0.00680315	0.994689	0.998948
SLTM	Q9NWH9																					1.01301	2.22105	0.0485522	0.232636		-0.244286	-0.802715	0.431523	0.622925		0.00599616	0.0182345	0.985765	0.998948
DYNC1LI2	O43237						0.378144	2.01427	0.0846026	0.302663		0.593837	2.04602	0.0766597	0.279496		0.306253	1.01532	0.343161	0.528259		0.953708	2.57602	0.0261926	0.154415		1.0129	3.17885	0.00476535	0.0295568		0.578381	1.75282	0.106254	0.208184
PSMB1	P20618						-0.124546	-0.944127	0.376867	0.655645		-0.149571	-0.66036	0.528442	0.726847		-0.119988	-0.562708	0.590656	0.746401		-0.182739	-0.67137	0.515997	0.766877		-0.119616	-0.398797	0.694245	0.776437		1.01263	4.12011	0.00155482	0.00789912
H1-1; H1-2; H1-3; H1-4; H1-6	P16403; P10412; P16402; P22492; Q02539																					1.00852	2.08184	0.0617983	0.264616		-0.2633	-0.848529	0.406129	0.622925		-0.0104725	-0.031172	0.975668	0.998948
TMEM126A	Q9H061																					1.00752	2.02255	0.0684212	0.283856		-0.270504	-0.769748	0.450545	0.62401		-0.0122835	-0.0432596	0.966238	0.998948
TRIM21	P19474	-0.263565	-1.14418	0.295038	0.388208		-0.11135	-0.471639	0.651794	0.906327		-0.301606	-0.728145	0.488257	0.695423		0.482371	1.53914	0.166883	0.345557		-0.456459	-1.2587	0.234825	0.508934		0.213846	0.7739	0.448328	0.62401		1.00679	2.85527	0.0158186	0.0474558
ATP5PO	P48047																					1.00556	1.97917	0.0738275	0.293343		-0.238454	-0.657571	0.518475	0.640805		0.0176701	0.0631206	0.950756	0.998948
GANAB	Q14697						1.00489	2.96158	0.0215165	0.130743		0.964793	3.83444	0.00544815	0.0561012		0.301401	0.482058	0.644209	0.782915		-0.120716	-0.557316	0.588603	0.811838		-0.858331	-3.5224	0.00212696	0.0162906		-0.742772	-3.22691	0.00765011	0.0261292
TAOK2	Q9UL54						0.0184688	0.277578	0.78944	0.942986		1.00322	6.29908	0.000283476	0.00771178		-0.36229	-3.0749	0.0172486	0.113023		-0.323112	-0.820504	0.429649	0.697231		-1.24106	-2.84892	0.0101016	0.0510638		-2.45892	-4.85909	0.000467608	0.00315168
LIMA1	Q9UHB6																					0.272742	0.806968	0.436984	0.704973		0.222229	0.761521	0.455183	0.62401		1.00153	2.12053	0.0634542	0.140594
ESRRA	P11474	1.00142	4.48956	0.00388548	0.0138767
SEPTIN11	Q9NVA2						0.132542	0.88084	0.408158	0.685059		0.123349	0.546326	0.600441	0.783452		0.428439	2.85879	0.0235667	0.119035		0.0413453	0.15404	0.880401	0.965254		0.782714	3.0493	0.00630305	0.0360022		1.00123	3.78632	0.00279661	0.0123466
PPP1R12A	O14974																					-0.480337	-1.70402	0.116755	0.351639		-0.297316	-0.925381	0.365739	0.619367		0.985233	1.86757	0.0875386	0.178791
PRPF19	Q9UMS4						0.0384677	0.244824	0.813744	0.942986		0.11916	0.700636	0.504322	0.711654		0.590786	2.16069	0.0668305	0.190018		0.0529584	0.231346	0.821343	0.941719		0.435173	1.84095	0.0804301	0.22284		0.97814	4.31842	0.00110363	0.00606395
WFS1	O76024																					0.976485	2.16427	0.0535904	0.24729		0.762426	1.59378	0.12658	0.304598		-0.663307	-1.6313	0.129922	0.245516
RPLP2	P05387						-0.416693	-1.56087	0.163323	0.436674		-0.203899	-0.746446	0.477755	0.689487		0.975024	3.06071	0.017893	0.113439		-0.798103	-2.74573	0.0192224	0.120707		-0.446286	-1.62483	0.120433	0.292387		-0.173522	-0.579733	0.573292	0.774864
PIGS	Q96S52						0.0145661	0.192222	0.853083	0.942986		0.378668	1.60301	0.149411	0.348168		-0.345174	-2.30587	0.0534279	0.170757		0.974436	1.99434	0.0718009	0.290288		-0.270648	-0.773414	0.448388	0.62401		-0.0119889	-0.0423207	0.96697	0.998948
THUMPD1	Q9NXG2																					0.972344	1.70839	0.116798	0.351639		-0.261001	-0.704627	0.489424	0.626705		-0.0112388	-0.0388571	0.969672	0.998948
ILF2	Q12905						-0.211306	-1.78513	0.117869	0.371705		-0.306658	-1.77436	0.115728	0.326611		-0.00884965	-0.0463372	0.964296	0.984978		-0.263046	-0.916251	0.379412	0.658774		-0.0109043	-0.038174	0.969925	0.98256		0.96941	3.30291	0.00666452	0.0232339
RHOA; RHOC	P08134; P61586																					-0.459022	-1.89901	0.0844093	0.311174		0.968012	1.94958	0.0655466	0.192528		0.00954103	0.0298138	0.976727	0.998948
KHDRBS1	Q07666						0.36637	2.05929	0.0790949	0.292574		-0.00848391	-0.0390435	0.969857	0.99361		-0.373979	-1.37419	0.210524	0.388425		0.96744	2.70659	0.0206085	0.127074		-0.249013	-0.757902	0.457299	0.62401		0.0182835	0.0665385	0.948093	0.998948
TOP1	P11387																					0.237249	0.641842	0.534275	0.776081		0.966972	2.10876	0.0476984	0.154561		0.0201937	0.0683164	0.946709	0.998948
MBD3	O95983						-0.551493	-2.14482	0.069873	0.264892		-0.772836	-2.8124	0.023852	0.134631		-0.456018	-1.25623	0.248625	0.435522		0.965891	2.21133	0.0493816	0.235494		0.861145	1.64312	0.117583	0.287127		0.0291441	0.0922067	0.928123	0.998948
ATP6V1B2	P21281						0.0168187	0.103481	0.920537	0.951085		0.965596	4.69748	0.00175532	0.0298082		0.4825	1.43726	0.193037	0.375239		-0.834922	-3.03095	0.011573	0.0873156		-3.17165	-7.12477	6.43773e-07	4.64896e-05		-2.90288	-8.70147	2.15175e-06	6.39828e-05
GPI	P06744						0.962524	4.14284	0.0045135	0.0543952		0.601706	3.85923	0.00526563	0.055669		0.603589	2.0229	0.0820319	0.21606		-0.148079	-0.650258	0.529029	0.773413		-0.320235	-1.31104	0.204618	0.424782		-3.05041	-9.73147	6.86543e-07	3.37808e-05
ARHGAP1	Q07960						0.0151434	0.152981	0.882809	0.942986		0.803879	3.2268	0.0129025	0.0901989		0.955981	4.40524	0.00290465	0.0503033		0.55402	2.10198	0.0596893	0.262373		0.572646	2.30792	0.0317563	0.117174		-0.166594	-0.618373	0.548397	0.749625
RPS6KA1; RPS6KA2; RPS6KA3	P51812; Q15349; Q15418																					0.955128	2.7693	0.0184328	0.118698		-0.263488	-0.825429	0.418812	0.622925		0.012904	0.04559	0.96442	0.998948
PGK1	P00558	-0.406024	-2.63875	0.0381932	0.0716122		0.953004	4.13301	0.00456863	0.0543952		0.579621	3.12321	0.0150179	0.103096		0.726571	3.30397	0.0124904	0.109098		-0.344393	-1.27108	0.230223	0.507093		-0.299895	-1.19165	0.247449	0.487663		-0.915428	-3.41438	0.00544693	0.0199461
MBOAT7	Q96N66						0.0146411	0.136179	0.895584	0.946361		0.951759	5.09816	0.00107675	0.0215916		0.554804	1.6923	0.133639	0.302174		0.817009	1.98792	0.0725917	0.291231		-1.10397	-2.63845	0.0157105	0.0715465		-0.855542	-1.98997	0.0709374	0.152267
NDUFV1	P49821						0.0272988	0.119814	0.908059	0.946361		-0.104113	-0.514415	0.621519	0.798647		0.294587	0.938776	0.378548	0.558255		-0.188526	-0.743803	0.472766	0.727759		0.165806	0.69203	0.496831	0.630705		0.95167	3.7366	0.00305518	0.0131438
MDH2	P40926						0.942503	2.81311	0.0265379	0.14869		0.485188	1.49628	0.174735	0.37878		0.757494	2.20538	0.0625312	0.184912		0.0579895	0.212251	0.835838	0.943117		0.396119	1.64139	0.116262	0.284602		0.26791	0.966149	0.353875	0.538806
TNPO3	Q9Y5L0																					0.865674	2.55297	0.0270721	0.1564		0.941012	2.10229	0.0483213	0.155582		0.0183619	0.0652548	0.949093	0.998948
ALDOA	P04075	-1.01046	-3.12005	0.0202776	0.0447299		0.911754	4.53286	0.00282044	0.0428428		0.75788	4.44725	0.00241012	0.0362262		0.94004	6.01549	0.000472538	0.0118995		-0.0543636	-0.219449	0.830367	0.942768		0.425361	1.84097	0.0804266	0.22284		-0.142435	-0.602873	0.55831	0.759693
RPL8	P62917																					0.935155	1.54923	0.151202	0.412035		0.0186166	0.033912	0.973296	0.984603		-0.643285	-1.07114	0.310273	0.487832
DDB1	Q16531						-0.13359	-0.818837	0.440352	0.711506		-0.263148	-1.38627	0.204809	0.410878		0.352168	1.47494	0.182723	0.362521		-0.217206	-0.861019	0.407818	0.678429		0.00763456	0.0331391	0.97389	0.984603		0.927111	3.68861	0.00332812	0.0139883
OXSM	Q9NWU1						-0.0826408	-0.448907	0.667315	0.908187		-0.0348873	-0.166227	0.872297	0.947259		0.0619027	0.329201	0.75134	0.863531		0.0941611	0.410301	0.689556	0.858548		-0.206024	-0.86468	0.397411	0.622925		0.926546	4.09532	0.00162341	0.0081655
SEC62	Q99442																					0.926103	1.97261	0.0745099	0.293343		-0.249311	-0.696716	0.494088	0.629122		-0.000649202	-0.00234371	0.99817	0.998948
LRRFIP1	Q32MZ4						0.0237473	0.163958	0.874483	0.942986		0.925747	2.71696	0.0275435	0.15068		-0.363491	-2.63708	0.0326229	0.135101		-0.610674	-2.20125	0.0502552	0.238535		-3.36786	-7.49037	3.06216e-07	2.8144e-05		-3.11422	-8.72697	2.08917e-06	6.39828e-05
PSMC3	P17980						0.471605	2.02216	0.08363	0.302663		0.924045	2.40112	0.0445345	0.199619		0.135655	0.557994	0.593728	0.747598		0.367305	1.27753	0.228025	0.50445		-0.808422	-2.55122	0.0189756	0.0824193		-0.735732	-2.43576	0.0322217	0.0818496
CTBP1	Q13363						-0.00901213	-0.0763569	0.941294	0.962773		-0.0137255	-0.0855149	0.934052	0.97902		0.211531	1.31796	0.227757	0.409318		0.185444	0.69339	0.502611	0.751825		0.236547	0.781474	0.443626	0.622925		0.923868	3.68754	0.00333451	0.0139883
TPI1	P60174						0.921706	3.20692	0.0153046	0.106992		0.47956	1.78156	0.114482	0.325504		0.510037	1.67906	0.136247	0.303568		0.240114	0.830465	0.42414	0.691621		0.639105	2.53035	0.0199661	0.0844592		-0.080951	-0.284669	0.780966	0.983258
DLST	P36957						0.045738	0.375307	0.718662	0.937027		-0.0257842	-0.146096	0.88763	0.956682		0.599248	3.09519	0.0167551	0.113023		0.112341	0.443486	0.666111	0.858548		0.53958	2.32136	0.0308812	0.114797		0.919529	3.76479	0.00290573	0.0126254
CMBL	Q96DG6						-0.122622	-0.589379	0.574467	0.842112		-0.165758	-0.768546	0.465273	0.675311		-0.0659397	-0.336868	0.745789	0.859745		0.240726	0.577358	0.57546	0.805213		0.580164	1.29391	0.210357	0.433776		0.918343	2.19212	0.0497869	0.115712
ACTR10	Q9NZ32																					0.91302	1.19629	0.262814	0.551255		-0.601746	-0.696388	0.512072	0.636783		-0.283383	-0.313276	0.764277	0.968276
KPRP	Q5T749	0.218434	0.474182	0.65195	0.669812		0.202289	0.453605	0.664093	0.908187		0.909198	3.30765	0.0114712	0.0840488		0.0169403	0.0378535	0.970842	0.987784		-2.57602	-8.3577	4.64881e-06	0.000469995		-1.88929	-6.83515	1.25894e-06	7.07104e-05		0.698894	2.36865	0.0363511	0.0905196
ZNG1A; ZNG1B	Q9BRT8; Q8IUF1						0.0207918	0.296306	0.775684	0.942986		0.902611	5.43839	0.00072374	0.0165203		-0.362936	-3.01686	0.018747	0.113439
RPL26; RPL26L1	Q9UNX3; P61254																					0.899045	2.02512	0.0681203	0.283856		-0.239807	-0.784843	0.441693	0.622925		0.0155553	0.0477457	0.962739	0.998948
SLC44A2	Q8IWA5																					-0.471621	-1.77594	0.103703	0.332838		0.898462	2.04311	0.0543655	0.170117		0.030568	0.110414	0.913987	0.998948
PSMA5	P28066						-0.0274373	-0.174331	0.866631	0.942986		-0.0822357	-0.318841	0.758396	0.893473		0.0613626	0.255986	0.805096	0.899536		-0.129983	-0.476682	0.643027	0.849804		-0.19162	-0.632936	0.533906	0.653693		0.897702	3.59232	0.00395395	0.0159261
LAP3	P28838						0.89577	5.18612	0.0013482	0.0256831		0.562335	2.43336	0.0423936	0.19568		-0.363575	-2.49698	0.0401891	0.147692
NDUFB7	P17568																					-0.464274	-1.48769	0.165254	0.435516		0.89221	1.80856	0.0856893	0.23414		-0.00239962	-0.00830298	0.993518	0.998948
SLIT2	O94813																					0.886708	1.87659	0.0876581	0.312947		-0.238888	-0.669745	0.510763	0.636783		0.0178432	0.0644493	0.949721	0.998948
RNH1	P13489						0.851849	4.26697	0.00387661	0.0518241		0.798775	3.67078	0.00683759	0.065128		0.885277	3.95874	0.00513112	0.0664786
AP2M1	Q96CW1						-0.351666	-1.71431	0.130998	0.391453		0.0514027	0.170582	0.868987	0.947259		-0.447828	-1.14987	0.287298	0.471491		0.794481	3.2286	0.00815201	0.0648951		0.777476	3.22799	0.00419575	0.0267972		0.884684	3.27173	0.00705227	0.0244173
SNRPD2	P62316						0.0194721	0.134257	0.897047	0.946361		-0.0425868	-0.268976	0.795075	0.913796		0.884198	2.79912	0.0257446	0.122679
CERS2	Q96G23						-0.316167	-2.07153	0.0777947	0.289169		-0.10095	-0.6799	0.516652	0.719724		-2.42506	-11.33	7.3453e-06	0.00106282		0.884172	2.70666	0.0206551	0.127074		0.199421	0.790153	0.438656	0.622925		0.573379	2.25953	0.0441747	0.105332
DHRS4; DHRS4L2	Q9BTZ2; Q6PKH6																					0.769973	2.07721	0.0622933	0.264616		0.799254	1.86718	0.076522	0.217248		0.881881	2.44801	0.0315192	0.0804694
SDC2	P34741																					0.881486	1.91367	0.0823443	0.306035		-0.263134	-0.848878	0.40594	0.622925		-0.00981122	-0.0297127	0.976806	0.998948
RAD50	Q92878																					0.880239	2.42406	0.0340053	0.183847		0.0538763	0.137421	0.892087	0.930361		-0.00858967	-0.0304513	0.97623	0.998948
IGF2R	P11717						0.0169468	0.233552	0.822086	0.942986		-0.198615	-1.85622	0.102291	0.317652		0.879919	4.51558	0.00253523	0.0451033
UBA1	P22314						0.777703	4.14358	0.00450935	0.0543952		0.426284	1.62219	0.145231	0.34783		0.878378	2.67865	0.0307198	0.132251		-0.0238542	-0.0664425	0.948232	0.976595		0.202135	0.583103	0.566305	0.683215		-1.97932	-5.35165	0.000201233	0.00165404
ARHGEF6	Q15052						0.0200384	0.184429	0.859003	0.942986		0.874447	3.06988	0.0162466	0.106723		-0.343214	-2.50318	0.0397796	0.147146		0.0460929	0.0709163	0.945156	0.976595		-0.725105	-1.59522	0.126841	0.304598		-2.14324	-3.10476	0.0128604	0.0403783
IDE	P14735						-0.0900315	-0.651581	0.535686	0.815576		-0.142572	-0.641694	0.539858	0.731055		-0.00203638	-0.0109176	0.991584	0.994701		-0.117391	-0.412974	0.687654	0.858548		-0.00583788	-0.0183705	0.985524	0.989439		0.874045	3.07401	0.0101035	0.0327945
CALR	P27797						0.873333	3.38226	0.0120567	0.0972566		0.302858	0.938732	0.376617	0.584276		-0.141205	-0.456335	0.661566	0.794767		-0.378396	-0.863239	0.410033	0.67958		-1.34078	-4.06627	0.000967389	0.00940414		-3.18162	-7.45755	1.25825e-05	0.000215608
NGLY1	Q96IV0						-0.433616	-1.3088	0.232676	0.523525		0.873327	2.49247	0.0387361	0.186972		0.103175	0.203618	0.844341	0.916484
MSN	P26038						0.506894	1.52977	0.170721	0.44744		0.61575	1.86726	0.100598	0.316259		0.352979	1.10087	0.30672	0.495171		0.530843	2.11706	0.0581552	0.259603		0.458896	1.89614	0.0724	0.207355		0.873292	3.50564	0.00462038	0.0177612
ALDH7A1	P49419						-0.300097	-1.82528	0.111507	0.357009		-0.591004	-3.48671	0.00886814	0.0761366		-0.142971	-0.770388	0.465505	0.644936		-0.00123423	-0.00464824	0.996375	0.998135		0.221091	0.902863	0.377285	0.622925		0.87208	3.3116	0.00656035	0.0229499
ACADVL	P49748						0.151129	0.737198	0.485409	0.764218		-0.132807	-0.636299	0.543185	0.732214		0.136451	0.621455	0.553392	0.71472		-0.463963	-1.36323	0.200377	0.478054		0.870193	1.58344	0.130604	0.30906		-0.0028511	-0.00937575	0.99268	0.998948
PLOD1	Q02809						0.159676	0.883267	0.406934	0.685059		-0.23303	-0.885479	0.40293	0.615295		0.0664554	0.290365	0.779704	0.884129		0.235453	0.787792	0.447656	0.709665		-0.0207806	-0.0799126	0.937097	0.956974		0.869074	3.1984	0.00805691	0.027334
CMAS	Q8NFW8																					0.044116	0.145778	0.886765	0.967354		0.541274	1.58499	0.128566	0.307021		0.867772	3.06952	0.0101865	0.0328625
IDH2	P48735						0.523832	1.56226	0.163	0.436674		0.602725	2.12283	0.0681737	0.265042		-0.870597	-2.06553	0.0769944	0.207219		0.866292	3.24358	0.00793898	0.0638356		0.384664	1.49306	0.151142	0.344153		-0.978108	-3.35315	0.00608476	0.0216609
RPS13	P62277						0.0190402	0.18752	0.85667	0.942986		0.862606	4.4426	0.00242459	0.0362262		-0.364464	-3.43648	0.0103655	0.107348		-0.395823	-0.841978	0.417938	0.687899		-1.57674	-3.44894	0.00252197	0.018611		-1.31467	-2.55393	0.0260317	0.0696245
PDIA4	P13667						0.854329	2.14087	0.0702791	0.265112		-0.19961	-0.517743	0.619303	0.798647		0.533858	1.73462	0.125612	0.29271		-0.024755	-0.10297	0.919862	0.973742		-0.222189	-0.928437	0.36419	0.61859		-0.925089	-3.53474	0.00438469	0.0171155
STIP1	P31948						0.852141	2.50975	0.0410265	0.189468		0.562829	2.24538	0.0565179	0.23663		0.428184	1.233	0.256673	0.445092		0.19701	0.527278	0.608593	0.822601		0.496559	1.25824	0.222717	0.452142		-0.281418	-0.635065	0.537833	0.739795
MAP2K2	P36507																					0.162712	0.436615	0.670936	0.858548		0.849315	1.88849	0.0734694	0.209824		0.0133545	0.0449895	0.964888	0.998948
HNRNPA1; HNRNPA1L2	P09651; Q32P51																					0.840501	2.14535	0.0556498	0.25117		0.749897	2.01507	0.0580552	0.177323		0.402109	1.14519	0.275435	0.44415
CAPG	P40121						0.837832	3.85525	0.00647786	0.0641056		0.489558	2.4415	0.0418698	0.194541		0.453423	2.04532	0.07882	0.210003		-0.506077	-1.84467	0.0924816	0.320202		-0.212699	-0.761707	0.455075	0.62401		-0.731387	-2.47549	0.0299955	0.0773609
BCLAF1	Q9NYF8						-0.531892	-4.03079	0.00510278	0.0571811		-0.258427	-1.13702	0.28996	0.516236		-0.822972	-2.98113	0.020045	0.11371		0.837424	2.5288	0.0282568	0.159596		-0.031956	-0.107128	0.915895	0.943736		-1.28543	-3.64911	0.00413848	0.0164724
RPS27A	P62979	0.83116	2.48506	0.0470322	0.0839861
NUP214	P35658						-0.0755418	-0.600078	0.567645	0.83942		0.00476996	0.0289677	0.977633	0.994048		0.147135	0.968867	0.363914	0.548028		0.830542	2.91421	0.0142429	0.095997		-0.0755161	-0.281841	0.780982	0.849917		-0.612148	-2.0352	0.0655796	0.143199
MPC2	O95563																					0.830278	2.08064	0.0619262	0.264616		0.038976	0.104831	0.917562	0.943736		0.0216924	0.0721213	0.943746	0.998948
ACTN4	O43707						0.83007	3.91684	0.00598924	0.0625178		0.580276	3.05591	0.0165858	0.106976		0.810866	3.9435	0.00523454	0.0664786		-0.243791	-0.457237	0.659714	0.858393		-0.87605	-3.17155	0.00524572	0.0318572		-1.1481	-1.79548	0.120808	0.231758
FH	P07954																					-0.456668	-1.55067	0.149586	0.412035		0.829662	1.82988	0.0821314	0.225638		0.018957	0.0687245	0.946391	0.998948
KLC1	Q07866						-0.139207	-0.388908	0.709115	0.934252		0.827709	2.11518	0.0689755	0.265451		-0.534211	-1.18599	0.273638	0.459278		0.311539	0.933881	0.370645	0.650559		-0.150408	-0.47424	0.640437	0.745947		-1.57639	-3.5512	0.00425686	0.0168772
B3GAT3	O94766																					0.815831	1.34565	0.207973	0.483387		-0.265764	-0.712718	0.484557	0.626578		-0.0137148	-0.0465838	0.963645	0.998948
YWHAB; YWHAQ; YWHAZ	P63104; P27348; P31946	0.811628	6.61291	0.000515444	0.00483229
PSMC1	P62191						0.310282	1.77393	0.120153	0.37218		0.808817	2.42553	0.0429037	0.19568		0.0977791	0.477758	0.646936	0.783782		0.322829	1.09139	0.2987	0.58478		-0.238247	-0.85601	0.402076	0.622925		-0.780138	-2.92562	0.0132412	0.0411582
ACSL3	O95573						-0.0289237	-0.194141	0.851681	0.942986		-0.0377852	-0.248678	0.810169	0.924175		-0.020573	-0.10232	0.921285	0.963138		0.806705	1.59487	0.139739	0.393308		0.165426	0.330476	0.744458	0.819664		-0.983724	-2.04436	0.0645415	0.141851
RHEB	Q15382						0.014564	0.123483	0.905259	0.946361		0.803075	3.39921	0.0100514	0.080664		-0.342923	-3.10178	0.0165983	0.113023		-0.308327	-0.915771	0.379653	0.658774		-0.37882	-0.940477	0.358132	0.613675		-1.93527	-5.06349	0.000318712	0.00228523
RPL10A	P62906						0.0220905	0.239955	0.817367	0.942986		0.802432	4.33766	0.00277719	0.0391893		-0.360628	-3.21934	0.0140447	0.109098		0.407294	0.993958	0.341853	0.629532		-1.95174	-4.31949	0.000329622	0.00432789		-1.69153	-3.76792	0.00288957	0.0126254
GBF1	Q92538																					0.802152	1.85947	0.0905653	0.316822		0.450569	0.967969	0.347271	0.604134		-1.6734	-3.12947	0.0091331	0.0303074
SRBD1	Q8N5C6						-0.243951	-1.07747	0.317642	0.600497		0.155565	0.466585	0.653823	0.824856		-0.582701	-1.75736	0.120987	0.286311		0.797799	1.88175	0.0869001	0.312655		-0.252702	-0.825847	0.41858	0.622925		-0.00279727	-0.00869981	0.993208	0.998948
BCAM	P50895						0.797076	4.59027	0.00263682	0.0410053		0.379662	1.87952	0.0987475	0.316259		0.30005	1.02794	0.337577	0.522833
EZR	P15311						0.791557	2.82066	0.0262548	0.148282		0.724104	2.42925	0.0426607	0.19568		0.406935	1.41118	0.200301	0.379103		0.348499	1.47474	0.168645	0.435516		0.388122	1.77338	0.0913097	0.242932		0.675185	2.38025	0.0356027	0.0890948
SLC38A2	Q96QD8																					0.791297	1.72078	0.113587	0.346848		-0.267134	-0.765131	0.453193	0.62401		-0.011275	-0.0402005	0.968624	0.998948
ANXA4	P09525						0.723477	1.93594	0.0948782	0.325663		0.786272	2.94475	0.0195634	0.119258		-0.341488	-1.30105	0.233702	0.415107
RPS23	P62266						-1.90244	-10.0025	2.41938e-05	0.0022075		0.066297	0.249758	0.809364	0.924175		-2.28928	-11.1171	8.36866e-06	0.00106282		0.784362	1.89465	0.0851122	0.311174		0.0696776	0.131682	0.896889	0.931917		-1.68767	-2.7918	0.0179584	0.0518882
MYO1B	O43795																					-0.478513	-1.63036	0.131629	0.381309		-0.0895624	-0.257445	0.799451	0.864433		0.780023	1.58187	0.140812	0.259309
ATP2B1; ATP2B2; ATP2B3	P20020; Q16720; Q01814																					0.779189	1.77934	0.10312	0.332157		-0.270698	-0.78896	0.439455	0.622925		-0.0100697	-0.0359355	0.971951	0.998948
CARS1	P49589						0.778538	2.89996	0.0234664	0.137994		-0.216916	-1.93232	0.0911495	0.309151		0.59492	2.23828	0.0590594	0.180013
VDAC2	P45880						-0.572564	-3.8693	0.00636273	0.0641056		-0.238205	-1.54131	0.163611	0.365605		-0.0810174	-0.449788	0.666046	0.794767		0.400669	1.04514	0.319837	0.603275		0.777897	2.91316	0.00882314	0.0467026		0.0500314	0.169593	0.868281	0.998948
EIF2S3; EIF2S3B	P41091; Q2VIR3						-0.301764	-1.77953	0.119179	0.371705		-0.262819	-1.14462	0.286988	0.515041		-0.278831	-1.30963	0.230418	0.411883		-0.230309	-0.906096	0.384529	0.662381		0.196875	0.860684	0.399556	0.622925		0.776954	3.42802	0.00531442	0.0196809
CRTAP	O75718																					0.775701	2.96366	0.0130434	0.0909443		0.0944678	0.331321	0.743829	0.819664		-2.39891	-6.6149	3.07474e-05	0.000403709
PSMC5	P62195						0.351685	1.56901	0.161436	0.436674		0.582651	1.86757	0.10055	0.316259		-0.536134	-1.40097	0.203208	0.381391		0.766682	2.54685	0.0273676	0.157208		-0.256519	-0.734555	0.471089	0.62401		-0.67018	-1.9548	0.0753827	0.160109
SNRNP40	Q96DI7						-0.201107	-1.73248	0.127251	0.383835		-0.272773	-1.65727	0.137868	0.344445		-0.0177793	-0.0795797	0.938733	0.96867		0.0230879	0.0993154	0.922696	0.973742		0.392662	1.67013	0.110384	0.275917		0.764542	3.35643	0.00604869	0.0216086
TJP1	Q07157						-0.269429	-1.92121	0.0968305	0.330874		-0.0895914	-0.39237	0.705512	0.86016		-0.580856	-3.26176	0.0132289	0.109098		0.763732	2.63693	0.0233247	0.139534		0.264832	1.06135	0.301108	0.555512		0.0256862	0.0971732	0.924264	0.998948
APPL1	Q9UKG1						0.762067	4.87533	0.00190108	0.0329233		-0.195159	-1.13298	0.291552	0.516656		0.0971848	0.452082	0.664554	0.794767
UTRN	P46939																					-0.297711	-0.77881	0.452712	0.711806		0.76115	1.54821	0.137164	0.319523		-0.476692	-1.22297	0.245842	0.41082
PSMD2	Q13200						0.322664	2.05465	0.0797435	0.293549		0.761038	2.54472	0.035771	0.179817		0.0161407	0.0736663	0.943276	0.97132		0.245153	0.962486	0.356727	0.635238		-0.892657	-3.34148	0.00337675	0.0233828		-1.02525	-4.16461	0.00143911	0.00746121
ATG16L1	Q676U5						0.536344	3.11948	0.0172649	0.113412		0.759361	3.39142	0.0101646	0.080664		-0.366048	-2.53719	0.0378614	0.142824
TUBGCP2	Q9BSJ2						0.202851	1.10404	0.306734	0.593227		0.184094	1.17285	0.276153	0.501021		-0.217425	-1.12017	0.298486	0.485238		0.759343	2.05236	0.0653392	0.275242		-0.74889	-1.23332	0.247363	0.487663		-1.8619	-3.48054	0.00548852	0.0199601
CCAR1	Q8IX12						-0.49341	-4.10257	0.00466376	0.0546736		-0.355416	-2.42191	0.043142	0.19568		0.19347	1.32711	0.224868	0.407974		0.486591	2.06432	0.0636903	0.269418		0.467091	2.03006	0.0557864	0.173006		0.758275	2.43026	0.0325422	0.0824565
PRMT1	Q99873						-0.0591993	-0.404139	0.698394	0.928754		-0.115842	-0.818198	0.438038	0.650862		0.291393	1.77639	0.117583	0.280871		-0.204965	-0.866715	0.404823	0.677863		-0.184633	-0.722848	0.478202	0.625733		0.755006	3.41255	0.00546497	0.0199461
RUVBL1	Q9Y265																					0.410006	1.38677	0.193289	0.4665		0.753746	2.2953	0.0325991	0.119412		0.643809	2.15064	0.0535708	0.123371
CBR1	P16152						0.541872	3.18379	0.0157987	0.108854		0.679293	3.93995	0.00471566	0.0546524		0.749893	4.18891	0.00381245	0.0592874
VPS33A	Q96AX1						-0.451502	-3.10166	0.0176964	0.115253		0.00287311	0.0155591	0.987985	0.994511		-0.322495	-1.69227	0.133086	0.302174		0.599853	1.56127	0.14708	0.408511		0.0726371	0.174387	0.863305	0.908222		0.74901	1.89771	0.0831479	0.172259
GRN	P28799	-0.197804	-1.00776	0.352047	0.425815		-0.266786	-2.14835	0.0691984	0.264892		-0.273256	-1.51482	0.170074	0.373543		0.456683	2.64183	0.032395	0.135101		0.503801	1.8266	0.0953191	0.324923		0.665154	2.54227	0.0193447	0.0827834		0.747735	2.66993	0.0210925	0.0584233
HIP1	O00291						0.0578842	0.467252	0.654663	0.908187		0.745299	1.35721	0.21348	0.420985		0.345767	1.20836	0.26545	0.45364
GSPT1; GSPT2	P15170; Q8IYD1																					-0.459964	-1.48084	0.16704	0.435516		0.743629	1.57198	0.131755	0.309776		0.0073662	0.025832	0.979835	0.998948
GAPDH	P04406	0.106904	0.976604	0.365529	0.428354		0.644258	3.49202	0.0104076	0.0882996		0.742743	3.62287	0.00731305	0.0671391		0.724528	4.12141	0.00415605	0.0620962		0.0351027	0.134038	0.895822	0.972149		0.0884555	0.347064	0.732148	0.813177		-0.236684	-0.937204	0.367945	0.551917
SFXN1	Q9H9B4						-0.212643	-1.35206	0.219027	0.504225		-0.0322179	-0.196515	0.849338	0.942729		-0.018485	-0.109835	0.915528	0.963092		0.296728	1.1041	0.293387	0.58274		0.742361	2.64197	0.0155907	0.0713224		-0.145293	-0.488551	0.634355	0.838343
PSMD11	O00231						0.228626	1.42092	0.199097	0.479254		0.377005	2.49192	0.0387685	0.186972		0.290616	1.65791	0.139957	0.30761		0.420098	1.87275	0.0882252	0.312947		0.228664	1.03513	0.312893	0.568524		0.73988	3.53732	0.00436444	0.0171155
EGFR	P00533																					0.739745	1.96457	0.0755367	0.294856		-0.260357	-0.770107	0.450188	0.62401		-0.00564286	-0.0205796	0.983934	0.998948
CD44	P16070						-0.0883336	-0.363633	0.727063	0.940615		-0.0824203	-0.3024	0.770422	0.897768		0.383631	1.57834	0.157713	0.332902		0.739188	2.15077	0.0551721	0.25013		0.490263	1.76179	0.0937229	0.246755		-2.97169	-6.78471	2.42824e-05	0.000329147
ANXA7	P20073																					0.737867	1.77191	0.104398	0.334008		-0.667476	-1.24033	0.229736	0.461757		0.646389	1.61832	0.132709	0.247909
WDR13	Q9H1Z4						-0.317725	-1.22462	0.261041	0.54797		0.734622	1.60574	0.148809	0.34783		-0.882604	-3.21034	0.0142246	0.109098		0.226609	0.350375	0.735185	0.886959		-1.01542	-2.25377	0.0359898	0.126643		-2.33931	-3.3706	0.00873802	0.0293493
FSCN1	Q16658						0.730301	3.58217	0.00923523	0.0837768		0.700917	3.29609	0.0116652	0.0846561		0.347796	1.2014	0.267975	0.455797		-0.655285	-1.52351	0.161371	0.431602		-0.532838	-1.96037	0.064564	0.190304		-1.44859	-1.73469	0.137316	0.255195
GDI2	P50395						0.728569	4.09585	0.0047839	0.0552323		0.424295	2.26056	0.0552193	0.23247		-0.348664	-2.64045	0.0324611	0.135101		-2.45375	-6.1317	7.78024e-05	0.00291327		-0.442	-1.13201	0.270946	0.515869		-1.97744	-5.44441	0.000173981	0.00147811
LNPEP	Q9UIQ6																					0.728081	1.72812	0.112224	0.3462		-0.25076	-0.715998	0.482329	0.626578		-0.00140784	-0.005136	0.99599	0.998948
TUFM	P49411						-0.287724	-1.97779	0.0892432	0.310517		-0.00128506	-0.00765238	0.994091	0.997316		-0.106568	-0.528089	0.613261	0.766305		0.229717	1.00745	0.335617	0.625545		0.723694	3.31386	0.00344497	0.0235328		0.273182	1.24983	0.23623	0.398048
DCD	P81605						-0.411858	-1.74975	0.124443	0.377791		0.684764	1.24426	0.250253	0.472391		-0.42196	-0.943501	0.376286	0.558255		-3.73062	-6.87768	3.01847e-05	0.00160614		-1.92749	-4.64522	0.000274416	0.00397935		0.723426	1.71591	0.120003	0.230933
AP2A1	O95782						-0.198185	-1.56658	0.161846	0.436674		-0.0972978	-0.620409	0.553055	0.736976		0.216619	1.38527	0.207223	0.385131		0.307735	1.26421	0.232587	0.508934		0.226898	1.03441	0.313222	0.568524		0.723239	3.17431	0.00841765	0.028398
P4HA2	O15460																					0.717166	2.31323	0.0413255	0.21054		-0.250328	-0.777578	0.445868	0.623476		0.00644948	0.023346	0.981775	0.998948
FAU	P62861	0.715819	4.2081	0.00530947	0.0173135
ACTR2	P61160						0.0150668	0.141421	0.891594	0.94518		-0.217699	-1.49534	0.174974	0.37878		0.50217	1.5437	0.165792	0.344233		-0.376398	-0.865494	0.405697	0.67795		0.140815	0.408958	0.686965	0.774271		0.714174	1.08279	0.315978	0.494628
TMEM165	Q9HC07																					0.487094	1.04717	0.31787	0.60181		0.713325	1.62296	0.120599	0.292387		-1.40017	-2.80213	0.016583	0.0487366
CCT4	P50991						0.0993545	0.705522	0.503696	0.788124		0.125668	0.945983	0.373135	0.581449		0.13759	0.692815	0.510071	0.684117		0.460875	1.88458	0.0864864	0.312278		0.706671	3.08806	0.00577289	0.034131		0.709249	3.13971	0.00896452	0.0299113
TMEM33	P57088						0.0196128	0.241856	0.815933	0.942986		0.70509	4.72532	0.00169544	0.0298082		-0.360194	-3.31848	0.0122162	0.109098
TPM1	P09493																					-0.867458	-1.33399	0.219417	0.492958		0.356649	0.695776	0.509158	0.636783		0.704785	0.556195	0.602758	0.805005
DPYSL2	Q16555	0.135827	0.49488	0.63809	0.664677		0.704276	3.64151	0.00854221	0.0798299		0.452042	1.98697	0.0838807	0.294549		0.594571	2.69002	0.0302104	0.13143		-0.468748	-1.74244	0.10961	0.344148		-0.131872	-0.494048	0.626625	0.734537		-0.313085	-1.16926	0.265995	0.434445
TUBB; TUBB3	P07437; Q13509	0.703064	4.87937	0.00268181	0.0116142
EEF1B2	P24534						0.702597	3.51956	0.0100332	0.0878769		0.616766	2.89964	0.0209266	0.124579		-0.361943	-2.40641	0.045986	0.16023		-0.686171	-1.92877	0.0802677	0.303935		-3.00061	-6.02402	7.08518e-06	0.0002653		-1.08102	-2.41069	0.0355937	0.0890948
PSMD12	O00232						0.25579	1.45337	0.190219	0.469465		0.376381	2.33593	0.0492032	0.213338		0.259395	1.34212	0.220193	0.400446		0.376414	1.77909	0.103162	0.332157		0.158996	0.732188	0.472501	0.62401		0.700089	3.3586	0.00602502	0.0216003
COPB2	P35606						0.0202712	0.280685	0.787152	0.942986		0.203224	1.57133	0.156554	0.356102		-0.358952	-3.07938	0.0171383	0.113023		-0.102282	-0.288841	0.778137	0.915828		-1.08175	-2.12773	0.0460822	0.150287		0.698714	1.97884	0.0723167	0.154571
DLG5	Q8TDM6						-0.622167	-4.19705	0.00422222	0.0543952		-0.580031	-2.73615	0.0267565	0.147742		-0.86524	-4.04973	0.00455831	0.0627857		0.697624	1.73972	0.110101	0.34462		0.375834	0.953823	0.351497	0.606423		-0.00765322	-0.02204	0.982794	0.998948
RTCB	Q9Y3I0						-0.46383	-1.84141	0.108919	0.354683		0.0127486	0.039494	0.96951	0.99361		-0.0894592	-0.249189	0.81024	0.901318		0.581353	1.33969	0.20768	0.483387		0.696625	1.45315	0.161661	0.35842		0.314549	0.572475	0.578833	0.781309
HNRNPF	P52597						0.019022	0.240349	0.817049	0.942986		-0.190511	-1.81211	0.109336	0.321676		0.689092	3.67264	0.00750508	0.0893574
PSMA3	P25788						-0.132965	-0.861537	0.417993	0.689417		-0.083587	-0.325406	0.753614	0.891108		-0.140832	-0.615514	0.557096	0.717319		-0.141582	-0.506188	0.622832	0.835124		0.0425125	0.136695	0.892631	0.930361		0.68849	2.80952	0.0163611	0.0483659
PSMD6	Q15008						0.306974	1.87556	0.103627	0.344818		0.413834	2.95462	0.0192775	0.118463		0.360007	1.61621	0.148794	0.320285		0.347145	1.55558	0.148421	0.409983		-0.00117682	-0.00531849	0.995809	0.996795		0.687454	3.14945	0.00880696	0.0294829
TARDBP	Q13148						0.0123707	0.189482	0.855148	0.942986		0.010075	0.0649065	0.949916	0.986153		-0.352728	-2.65597	0.0317261	0.134307		0.685803	1.942	0.0784877	0.302867		-0.271817	-0.832551	0.414875	0.622925		0.00203351	0.00726588	0.994327	0.998948
YBX3	P16989						-0.547366	-2.52274	0.0402617	0.18707		-0.150762	-0.730948	0.486638	0.695423		-0.0442144	-0.238369	0.818213	0.905717		-0.0691706	-0.252516	0.805353	0.933331		0.685715	2.37214	0.0279512	0.106636		0.525275	2.10645	0.0578999	0.131905
AFG3L2	Q9Y4W6																					0.188275	0.542017	0.598741	0.818068		0.685503	1.58414	0.128761	0.307021		-0.941228	-2.43968	0.0319955	0.0814796
KDM1A	O60341						0.0231468	0.21747	0.834159	0.942986		0.684798	2.1162	0.0688676	0.265451		-0.366325	-2.22644	0.0603891	0.181883
CD9	P21926																					0.684166	1.70087	0.117358	0.352074		-0.279565	-0.859625	0.400126	0.622925		0.0182569	0.0612969	0.952177	0.998948
RPS5	P46782	0.682777	2.22766	0.0669815	0.114173																	0.195302	0.596863	0.562823	0.796518		-0.658411	-1.27801	0.216039	0.442137		-1.48535	-3.53548	0.00437891	0.0171155
CLCC1	Q96S66						-0.280267	-0.959598	0.369801	0.652287		-0.0216277	-0.0790144	0.939053	0.98291		-0.132017	-0.454364	0.663075	0.794767		0.681268	2.45408	0.0322501	0.176242		0.234574	0.95832	0.349281	0.604134		-0.013013	-0.0578549	0.954859	0.998948
CD70	P32970						-0.693176	-1.51496	0.174353	0.450364		-0.909621	-2.00926	0.0810804	0.290062		0.67971	0.965908	0.365699	0.54963
DCTN2	Q13561						0.404244	1.98762	0.0879686	0.307487		0.676635	3.33032	0.0111009	0.082125		0.504469	1.39055	0.206216	0.384197		-0.380859	-1.33444	0.209339	0.484305		-0.622129	-2.75793	0.012092	0.0584181		-0.652015	-2.77058	0.0175639	0.0512141
ANXA1	P04083	0.164165	0.65237	0.538061	0.584849		0.676566	2.98359	0.0208624	0.128872		0.386649	1.57787	0.155053	0.355728		0.335004	1.0731	0.318196	0.50619		-0.107451	-0.435279	0.671876	0.858548		0.180132	0.787947	0.439916	0.622925		-0.218693	-0.920494	0.376245	0.561038
ENPP1	P22413																					0.675482	2.61447	0.0242739	0.144358		-0.130226	-0.522584	0.607046	0.718646		-4.1348	-12.5926	4.50864e-08	5.69779e-06
PLXNB2	O15031																					0.674017	1.35411	0.203521	0.480748		-0.24265	-0.663605	0.514687	0.638464		0.00749066	0.0267402	0.979126	0.998948
SERPINH1	P50454	0.266914	1.41112	0.206643	0.298043		0.0337167	0.269625	0.795305	0.942986		0.0261092	0.126551	0.902565	0.968828		-0.463966	-3.08705	0.0169515	0.113023		0.635962	2.18946	0.0512965	0.240096		0.671544	2.27678	0.034069	0.122141		0.0877463	0.334274	0.744198	0.948542
SCFD2	Q8WU76						0.450704	1.88174	0.102697	0.343223		-0.465702	-1.15121	0.284429	0.512375		-0.646205	-2.04471	0.0794149	0.210119		0.64861	1.33711	0.208641	0.483797		-0.242499	-0.493495	0.627008	0.734537		0.669631	1.48472	0.164539	0.295995
PSMA4	P25789						-0.222345	-1.31471	0.230791	0.521847		-0.074571	-0.28758	0.78132	0.906189		0.340849	1.60528	0.151125	0.323476		0.0709766	0.251426	0.806175	0.933331		0.225602	0.728825	0.474511	0.62401		0.668815	2.72044	0.0192418	0.0547043
ELAVL1	Q15717						-0.220942	-1.3746	0.212411	0.497501		0.00327056	0.0202218	0.984385	0.994511		-0.628682	-2.55431	0.0369126	0.141344		0.336285	0.97366	0.351393	0.635238		0.666215	1.61923	0.121404	0.293634		-1.48687	-3.57313	0.00409252	0.0163872
NCLN	Q969V3						0.0161469	0.208288	0.841023	0.942986		0.179035	1.52773	0.166896	0.369694		-0.351993	-3.25072	0.0134362	0.109098		0.663783	1.79402	0.100636	0.330035		-0.261492	-0.828321	0.41721	0.622925		0.026981	0.0903237	0.929586	0.998948
RPL19	P84098																					0.663214	1.51013	0.159517	0.427777		-0.268772	-0.858591	0.400683	0.622925		-0.00988082	-0.0303983	0.976271	0.998948
DDX6	P26196						0.66123	2.74937	0.0290604	0.158172		0.428795	1.57241	0.156306	0.356102		0.112186	0.358707	0.730079	0.852032		0.0089074	0.0301324	0.976508	0.990757		0.564578	1.86283	0.0771578	0.217895		0.125736	0.43478	0.671779	0.882038
GNE	Q9Y223						0.180623	1.06846	0.321407	0.60175		0.660258	1.90774	0.0946145	0.312105		-0.826678	-2.96489	0.020517	0.11371		0.0950835	0.207631	0.840197	0.944871		-1.42918	-4.05026	0.00171123	0.0141807		-2.73196	-7.86956	7.58927e-06	0.00016325
GIT1	Q9Y2X7						0.102854	0.613656	0.559203	0.835515		0.385695	1.51241	0.170672	0.373543		-0.75035	-2.16401	0.0665013	0.190018		0.660149	1.36633	0.206284	0.483387		-0.319025	-0.718101	0.491578	0.627507		-0.808918	-1.25789	0.25178	0.418668
HNRNPA2B1	P22626						0.0539367	0.297273	0.775044	0.942986		0.118775	0.398064	0.701484	0.857994		-0.255673	-0.688247	0.513058	0.684677		0.20714	0.498438	0.628106	0.84108		0.658132	1.54474	0.138429	0.321728		-1.40914	-3.34818	0.00613977	0.02178
FRMD6	Q96NE9																					0.654341	1.59634	0.139049	0.392677		-0.145928	-0.355475	0.725996	0.807461		-0.185288	-0.541642	0.598416	0.801411
GJA1	P17302																					0.649444	2.07888	0.0621146	0.264616		0.159061	0.417707	0.680591	0.771388		-1.8219	-4.75569	0.000527572	0.00341908
SEMA3C	Q99985																					0.646906	1.76361	0.105843	0.336499		-0.0147375	-0.0290989	0.977073	0.985849		-0.925897	-2.04683	0.0642637	0.141548
PSMB6	P28072						-0.301111	-2.04827	0.0803835	0.294482		-0.187183	-0.731734	0.486185	0.695423		0.15011	0.750238	0.476823	0.654107		-0.107141	-0.376333	0.713911	0.876843		0.18966	0.618196	0.543384	0.662679		0.646469	2.59532	0.024151	0.0653877
PSMB9	P28065						-0.17389	-1.06106	0.32453	0.606107		-0.113138	-0.476776	0.646871	0.818796		0.0558821	0.238435	0.818164	0.905717		-0.521439	-1.93204	0.0798248	0.303394		-0.145894	-0.560471	0.581428	0.695649		0.64464	2.50014	0.0286904	0.074951
LDHA	P00338	-0.0585611	-0.297893	0.775574	0.786054		0.642633	3.14887	0.0165776	0.109845		0.429474	2.56526	0.0346699	0.178878		0.641909	3.22539	0.0139251	0.109098		-0.52861	-2.40963	0.0348815	0.186588		-0.183369	-0.829699	0.416448	0.622925		-0.797293	-3.47761	0.00485962	0.018401
NAP1L1	P55209																					0.638436	1.69364	0.118755	0.353122		-0.682414	-1.47798	0.15516	0.350149		-2.00488	-3.94075	0.0021283	0.010008
PSAP	P07602						0.0100362	0.0591874	0.954487	0.971054		0.225403	1.11774	0.29762	0.519033		0.438366	2.2016	0.0623902	0.184912		0.637444	2.53005	0.0281945	0.159596		0.101982	0.44002	0.664615	0.760995		0.500487	2.01964	0.0673782	0.146179
RPLP0; RPLP0P6	P05388; Q8NHW5						0.637221	5.62916	0.000821555	0.0189705		0.596434	4.021	0.00422529	0.0514421		0.499592	2.71812	0.028952	0.128264		-0.121713	-0.435734	0.671555	0.858548		-0.551436	-1.87212	0.0759947	0.216424		-0.918574	-2.36591	0.0368858	0.0916253
PSMA1	P25786						-0.137647	-0.816395	0.441656	0.711506		-0.0596801	-0.238183	0.818008	0.928362		-0.0307143	-0.125074	0.903874	0.95806		0.176319	0.635708	0.53812	0.77831		0.250783	0.815769	0.424189	0.622925		0.636764	2.51061	0.0281531	0.0739293
HNRNPUL1	Q9BUJ2						0.017889	0.249543	0.81018	0.942986		-0.193349	-1.83032	0.106373	0.31912		0.575717	3.45899	0.0100479	0.107348		0.636346	1.91156	0.0826385	0.306035		0.110953	0.259765	0.797686	0.864373		-1.4362	-3.51909	0.00450992	0.0175244
HSD17B4	P51659						-0.180494	-1.51768	0.173338	0.450364		-0.220581	-1.36472	0.211208	0.420985		0.185671	0.901822	0.396213	0.572892		-0.304594	-0.980427	0.348191	0.634252		0.231126	0.68891	0.498751	0.631085		0.635208	2.27207	0.043199	0.103785
ANXA6	P08133						0.634144	1.69553	0.134603	0.400654		0.516801	1.75016	0.12001	0.332536		0.0882149	0.2375	0.818949	0.905717		-1.21704	-2.83053	0.0165298	0.109224		-2.3294	-4.60605	0.000168817	0.00262576		-2.06297	-5.08394	0.000308358	0.00223937
PSMC2	P35998						0.257694	1.55216	0.165365	0.440587		0.631701	2.09683	0.0709378	0.267051		0.123352	0.599202	0.567341	0.724144		0.37823	1.65789	0.125884	0.36783		-0.558457	-1.92053	0.0694847	0.201287		-1.04753	-3.46432	0.0049775	0.018638
SRPRB	Q9Y5M8						-0.22363	-2.00267	0.0857212	0.303812		-0.244351	-1.90862	0.0944882	0.312105		0.0916543	0.608942	0.561211	0.72026		-0.0556078	-0.201255	0.844215	0.946167		0.63169	2.23139	0.0371926	0.129661		0.455682	1.72718	0.1109	0.216448
PSMA6	P60900						-0.0057518	-0.0333821	0.974319	0.97946		-0.0269571	-0.102977	0.920635	0.973202		0.00792326	0.0343545	0.973524	0.987784		-0.0211437	-0.0754977	0.94119	0.976595		0.0509573	0.158094	0.875959	0.916765		0.630881	2.54389	0.0265089	0.0705278
BZW2	Q9Y6E2						0.0155458	0.187236	0.856885	0.942986		0.626993	4.38504	0.00261154	0.0376768		-0.355752	-3.39679	0.010952	0.108382
PRDX1	Q06830						-0.289831	-2.45295	0.0442786	0.198472		-0.0371333	-0.199687	0.846942	0.942729		-0.0575176	-0.29307	0.777706	0.884129		-0.611451	-2.46778	0.0314789	0.172963		-0.015037	-0.0602186	0.952584	0.969145		0.625285	2.47633	0.0299503	0.0773609
SEC61A1	P61619																					0.62497	1.92083	0.081354	0.305758		0.557846	2.18618	0.040792	0.138392		-0.467785	-1.05056	0.318017	0.496377
AP1M1	Q9BXS5																					0.306533	0.537214	0.602079	0.818068		0.622798	1.03388	0.316678	0.571717		-0.98408	-1.34921	0.209936	0.360957
RPL3	P39023																					0.620596	1.44926	0.175493	0.443997		-0.267868	-0.857199	0.401434	0.622925		-0.00942832	-0.029232	0.977181	0.998948
DARS1	P14868						0.202657	1.27972	0.242159	0.530245		0.241604	1.40066	0.200631	0.407683		0.0202808	0.108928	0.916223	0.963092		0.299813	1.25842	0.234595	0.508934		0.620561	2.87504	0.00932536	0.0481018		0.573532	2.7027	0.0198727	0.0560767
FLII	Q13045						-0.00714159	-0.0353199	0.972829	0.979434		0.620339	1.48301	0.178141	0.381419		-0.661683	-1.56112	0.161682	0.338466		0.0925997	0.161094	0.875085	0.963355		-1.22508	-2.29725	0.0329215	0.119725		-1.71883	-3.09375	0.0102065	0.0328625
SEPTIN2	Q15019						0.220141	1.0016	0.350496	0.636633		0.354917	1.73016	0.123662	0.335484		0.443789	1.93394	0.0930719	0.235818		0.619396	1.62199	0.133422	0.3843		-0.277672	-0.843473	0.408884	0.622925		0.000576063	0.00203851	0.998408	0.998948
EIF2B1	Q14232						0.617943	6.6137	0.000314609	0.00922045		0.559713	4.26837	0.0030404	0.0421234		0.405859	2.72881	0.0285008	0.127127		0.443614	1.49004	0.164644	0.435516		0.44482	1.18436	0.250079	0.490077		0.177645	0.564475	0.583288	0.786272
NME1; NME2; NME2P1	P22392; O60361; P15531																					0.00499036	0.0166509	0.987017	0.995403		0.61425	2.21899	0.0383537	0.132793		0.32548	1.06999	0.306596	0.484325
MRC2	Q9UBG0						0.0146542	0.0973941	0.925194	0.951414		0.504116	3.2572	0.0123434	0.0870897		0.612736	1.87692	0.101859	0.250294
UBLCP1	Q8WVY7																					0.609856	1.59736	0.138822	0.392677		-0.280971	-0.86464	0.397432	0.622925		0.00947921	0.032994	0.974246	0.998948
CDK6	Q00534																					0.608822	1.34136	0.207986	0.483387		-2.06246	-4.02087	0.000678181	0.00731377		-1.80179	-3.34485	0.00631964	0.0222619
PFKL	P17858						0.447498	2.18424	0.0659525	0.256407		0.212338	1.14217	0.287944	0.515041		0.608761	2.62466	0.0332269	0.135157		0.264433	1.06257	0.311013	0.596649		-0.0049627	-0.0194934	0.98464	0.989439		-0.732332	-2.75665	0.0180148	0.0518888
FLNC	Q14315																					-0.00422964	-0.0176708	0.986222	0.995403		-0.27596	-1.18848	0.248488	0.488757		0.607888	2.71459	0.0194477	0.0550746
SLC1A5	Q15758						-0.303511	-2.58083	0.036764	0.178434		-0.439974	-2.82635	0.0233571	0.13382		-0.215095	-1.26657	0.244606	0.430461		0.607536	1.48236	0.166643	0.435516		-0.24834	-0.710262	0.485801	0.626578		0.00120713	0.00441631	0.996552	0.998948
HNRNPK	P61978						0.35425	2.62258	0.0347464	0.169723		0.0938992	0.621599	0.552312	0.736976		0.605178	4.04032	0.00461417	0.0627857		-0.363563	-1.38013	0.195268	0.468921		-0.461195	-1.69635	0.105244	0.269322		-0.142073	-0.536622	0.601769	0.804747
PSMB3	P49720						-0.0971823	-0.604417	0.564983	0.839214		-0.235704	-1.02153	0.338282	0.553156		-0.401679	-1.6426	0.143123	0.313391		-0.177627	-0.662125	0.52168	0.77108		-0.441731	-1.45881	0.160058	0.357216		0.605156	2.4691	0.0303431	0.0780583
PSMD4	P55036						-0.392325	-1.6871	0.13625	0.402414		0.604281	1.68356	0.132576	0.341115		-0.468958	-2.15654	0.0667422	0.190018		-0.339303	-0.963755	0.356379	0.635238		-0.79545	-2.76805	0.0121343	0.0584181		0.162376	0.562717	0.584445	0.78646
P3H4	Q92791																					0.603369	1.56266	0.146755	0.408511		-0.248514	-0.81238	0.426085	0.622925		0.00199133	0.00636419	0.995031	0.998948
SEPTIN9	Q9UHD8						0.107641	0.87316	0.411825	0.686288		-0.0774504	-0.353602	0.733204	0.878462		0.428018	2.38606	0.0473585	0.162555		-0.254683	-0.76213	0.462198	0.721115		0.0417131	0.101193	0.920399	0.943736		0.603362	1.97575	0.0727039	0.155071
RAB1A; RAB1B; RAB1C	Q9H0U4; Q92928; P62820						0.0746018	0.386085	0.711111	0.934252		-0.293625	-1.73215	0.123294	0.335484		-0.25657	-0.913878	0.390635	0.566978		-0.102705	-0.445607	0.664625	0.858548		0.601639	2.56891	0.0182659	0.080641		-2.79543	-8.80484	1.9099e-06	6.20758e-05
PGD	P52209						0.600899	6.06343	0.000530565	0.0134764		-0.192356	-1.73495	0.122779	0.335484		-0.362391	-2.93318	0.0211536	0.114319		-0.486213	-1.52895	0.154838	0.420462		0.220439	0.685336	0.500955	0.632292		-0.0125852	-0.041777	0.967394	0.998948
PRKAR1A	P10644						0.115578	0.311763	0.764468	0.942986		0.599822	1.63542	0.142413	0.346111		-0.240631	-0.476449	0.648009	0.783782		0.285059	0.797951	0.441981	0.70703		-0.690223	-1.50514	0.147831	0.338183		-0.0774059	-0.192738	0.85053	0.998948
NDUFS1	P28331						-0.0342961	-0.199334	0.847772	0.942986		-0.0485361	-0.189154	0.854904	0.943814		0.36023	1.32353	0.226513	0.409244		-0.127731	-0.558211	0.588012	0.811838		0.0987187	0.449793	0.65767	0.758157		0.598732	2.67351	0.0209556	0.0582036
LGALS1	P09382						-0.171727	-1.16534	0.28274	0.569968		-0.19268	-1.1826	0.272493	0.499134		0.205658	1.02497	0.33846	0.523136		-0.0861018	-0.33279	0.745622	0.896292		0.597385	2.29491	0.0327745	0.119621		0.28522	1.09216	0.297145	0.472393
NECAP2	Q9NVZ3																					0.596938	1.26106	0.233822	0.508934		-0.253458	-0.703882	0.48971	0.626705		-0.00490085	-0.0175387	0.986308	0.998948
RAC1; RAC2; RAC3	P15153; P63000; P60763																					0.595136	1.46419	0.171453	0.438358		-0.267105	-0.78189	0.443394	0.622925		-0.00916744	-0.0330137	0.97423	0.998948
AHCY	P23526						0.594667	2.10282	0.074309	0.277566		0.28767	1.48503	0.177619	0.381419		0.311802	1.16087	0.283078	0.469239		-0.492786	-1.97439	0.0742843	0.293343		-0.111665	-0.443723	0.66198	0.760525		-0.181153	-0.710362	0.491653	0.688451
MTA2	O94776						-0.273945	-1.66878	0.1399	0.406913		0.0450588	0.215224	0.835231	0.937554		-0.114713	-0.624434	0.55154	0.713537		0.594146	2.36237	0.0379086	0.197554		0.0220215	0.0958324	0.924602	0.94517		0.291802	1.14608	0.27508	0.44415
CLIC1	O00299						0.516697	2.43897	0.0454663	0.202604		0.223866	1.14258	0.287784	0.515041		0.5934	3.20138	0.0144061	0.109098
DCTN4	Q9UJW0																					0.593158	0.751071	0.472539	0.727759		-0.450095	-0.849776	0.405826	0.622925		-0.759087	-0.833094	0.431364	0.624798
PLD3	Q8IV08																					0.109085	0.328647	0.748667	0.897867		0.591658	1.66421	0.111573	0.27715		0.282528	0.841274	0.417367	0.608886
GNB1; GNB2; GNB4	P62879; Q9HAV0; P62873						0.018522	0.161196	0.876576	0.942986		0.591095	2.23988	0.0569958	0.237327		0.368561	1.11528	0.300901	0.487844
DDX23	Q9BUQ8						-0.904317	-3.29752	0.0135226	0.102022		-0.603028	-1.79289	0.112547	0.325504		-0.863069	-2.0849	0.0748084	0.203586		0.590821	1.31522	0.215841	0.49228		0.192984	0.440084	0.664648	0.760995		-1.67392	-3.12886	0.00914319	0.0303074
ACTR3	P61158						0.194992	1.28035	0.241949	0.530245		-0.206438	-1.92551	0.0920962	0.309151		0.590463	2.7869	0.0261742	0.123116		-0.239587	-0.648493	0.530126	0.773413		-0.00773564	-0.0226056	0.982188	0.989036		0.496853	1.11579	0.289442	0.463016
DHCR7	Q9UBM7						0.586636	2.99637	0.0204922	0.128872		0.0931699	0.228553	0.82522	0.930204		-0.0152359	-0.0415457	0.968	0.987438		-0.879232	-1.83892	0.0944165	0.323577		-0.852077	-1.68616	0.11588	0.284356		-2.49572	-4.76429	0.000565198	0.00354917
LMNA	P02545						-0.183884	-1.08053	0.316368	0.600497		0.0544492	0.318519	0.758631	0.893473		-0.425537	-1.61859	0.148783	0.320285		0.480074	2.15009	0.054925	0.25013		0.586459	2.55037	0.0190104	0.0824193		0.343923	1.46169	0.170644	0.305347
PRDX2	P32119																					-0.460848	-1.72503	0.112796	0.346618		0.326799	1.21511	0.238397	0.475384		0.58598	2.20785	0.0484198	0.113316
RPSA; RPSA2	A0A8I5KQE6; P08865						0.516289	2.3727	0.0500714	0.215562		0.431578	1.77775	0.11514	0.326159		0.584462	2.85307	0.0237637	0.119131		-0.0949161	-0.327048	0.749842	0.898036		0.367554	1.21575	0.23816	0.475384		0.367269	1.3044	0.217631	0.371529
CD109	Q6YHK3						0.584458	2.33716	0.0527359	0.222015		0.21399	0.958731	0.367071	0.57435		0.548977	2.31426	0.0527174	0.170757		-1.61486	-5.63078	0.000160019	0.00475821		-3.00736	-6.67157	1.65793e-06	7.68038e-05		-2.74349	-7.94505	5.32624e-06	0.000128926
RPS4X	P62701						-0.339548	-1.42979	0.196633	0.477179		0.584219	1.97776	0.085064	0.295976		-1.68296	-5.95245	0.000504113	0.0120042		0.418379	0.740687	0.477435	0.732453		-0.511562	-0.841695	0.41612	0.622925		-1.91317	-2.68029	0.0258807	0.0694042
HSD17B12	Q53GQ0						0.583735	1.75425	0.123634	0.376837		0.412471	1.0968	0.306122	0.525896		-1.12583	-2.40457	0.0465166	0.161116		0.353747	1.13932	0.279052	0.564508		-0.0801607	-0.237659	0.81455	0.877942		-2.22868	-5.19773	0.000256883	0.00198251
XRCC6	P12956						-0.253459	-1.86274	0.105469	0.347912		-0.177131	-1.02592	0.336337	0.553156		-0.723135	-3.29195	0.0127027	0.109098		0.583323	2.18482	0.0517127	0.240929		0.383837	1.65531	0.113382	0.280267		-0.0249338	-0.106318	0.917165	0.998948
RHOBTB3	O94955																					0.578701	1.46165	0.172135	0.438358		-0.240646	-0.782591	0.442984	0.622925		0.0198392	0.0630169	0.950836	0.998948
YWHAG	P61981						0.0228134	0.21544	0.835679	0.942986		-0.187036	-1.6495	0.139468	0.346111		0.578262	2.3533	0.0497308	0.166938		-0.0331278	-0.124191	0.90343	0.973582		-0.0948769	-0.318534	0.753364	0.827882		-2.28042	-6.67741	2.8176e-05	0.000374815
CCT5	P48643						-0.139069	-1.08794	0.313025	0.597808		0.105222	0.62745	0.548669	0.736066		0.173124	0.993035	0.352773	0.540872		0.171325	0.595368	0.563786	0.796518		0.577989	1.74162	0.0968497	0.250422		-1.65952	-4.64	0.000639754	0.00391995
EMC1	Q8N766																					0.577881	1.1995	0.256142	0.544033		-0.256243	-0.710794	0.485509	0.626578		-0.00726068	-0.0258637	0.97981	0.998948
SHMT2	P34897						0.0201014	0.159503	0.87786	0.942986		0.205501	1.01345	0.341886	0.555474		0.0197868	0.0718511	0.944694	0.971467		0.576569	1.81229	0.0976225	0.327895		-0.249399	-0.766248	0.452429	0.62401		0.0141018	0.0512105	0.960038	0.998948
VCL	P18206						0.521712	3.23493	0.0147282	0.104886		0.182041	0.995625	0.349941	0.561531		0.573959	3.19176	0.0146037	0.109098		-0.00815049	-0.0362043	0.971776	0.987402		0.168576	0.742847	0.466163	0.62401		0.237998	1.06042	0.310746	0.487832
IMMT	Q16891						0.202643	0.974192	0.363004	0.644963		0.00692538	0.0319199	0.975355	0.99361		-0.0463406	-0.201951	0.845523	0.916484		0.407697	0.976631	0.349985	0.634252		0.573453	1.2561	0.223474	0.45277		-0.848278	-1.81371	0.0959151	0.19202
PSMA7	O14818						-0.12543	-0.845705	0.426114	0.698277		-0.293265	-1.24059	0.251531	0.472751		-0.0581347	-0.249924	0.809603	0.901318		-0.269614	-0.98713	0.345041	0.634052		-0.280977	-0.908593	0.374324	0.622925		0.571499	2.30918	0.0404327	0.0987378
RDX	P35241						0.43811	1.66392	0.140883	0.406913		0.549434	2.26475	0.0548667	0.232269		0.570135	2.2513	0.0579673	0.178173		0.0566914	0.245901	0.81034	0.93629		0.105963	0.447514	0.659287	0.758754		0.195224	0.788266	0.446507	0.639403
RBMS2	Q15434						0.566747	2.19263	0.0651472	0.254575		0.502994	1.43114	0.192029	0.400893		-0.354399	-1.48546	0.180233	0.36172
SNRPD3	P62318						0.0147583	0.12296	0.905658	0.946361		0.564896	1.39879	0.201171	0.407691		-0.351879	-1.76916	0.119401	0.283437		-1.16541	-3.91242	0.00247843	0.0317176		-0.950139	-2.49856	0.021245	0.0887549		-0.699531	-1.78953	0.0999066	0.19883
ATL3	Q6DD88						-0.22622	-0.819821	0.439828	0.711506		-0.700171	-2.02488	0.0791719	0.287281		-0.655847	-1.5712	0.159348	0.334499		0.098454	0.355989	0.728661	0.881192		0.563313	1.94649	0.0656996	0.192528		-1.99966	-5.77219	0.000105053	0.00103543
SBSN	Q6UWP8						0.0200783	0.158063	0.878952	0.942986		0.560583	1.63442	0.142623	0.346111		-0.342717	-2.26678	0.0566415	0.176167		-1.94572	-4.71661	0.000653568	0.0127069		-1.73255	-3.59188	0.00180971	0.0145208		0.385305	0.870378	0.40192	0.591472
IPO8	O15397																					0.557709	1.39943	0.189567	0.461813		-1.30087	-2.96788	0.00757425	0.0418446		-1.04681	-2.27745	0.0427871	0.10324
TUBA1B; TUBA4A	P68363; P68366	0.557288	3.8241	0.00828671	0.0220102		0.388023	2.48601	0.0424633	0.194922		0.365775	2.17054	0.0633759	0.25022		-0.336705	-2.125	0.0699667	0.194024
CANX	P27824						0.556219	2.28643	0.0567921	0.23142		0.199373	0.697191	0.506358	0.712924		-0.472421	-1.24282	0.253244	0.440575		-0.348113	-1.0741	0.30604	0.591599		-1.54889	-4.76939	0.000115357	0.00201079		-3.06766	-8.90239	1.7083e-06	5.95548e-05
NIF3L1	Q9GZT8						0.0649107	0.374432	0.719371	0.937027		-0.161244	-0.618605	0.554182	0.736976		-0.0800188	-0.346875	0.738581	0.856213		0.360022	1.33914	0.207853	0.483387		0.213075	0.960768	0.348078	0.604134		0.554354	2.10189	0.0583645	0.132302
PRDX6	P30041						-0.201215	-1.58203	0.158115	0.433127		-0.232085	-1.5088	0.171575	0.373543		-0.172549	-0.938172	0.378446	0.558255		-0.179313	-0.70053	0.498316	0.751051		0.554248	2.2552	0.0354164	0.125538		0.4146	1.5583	0.146277	0.266943
RPL22	P35268						-0.506978	-4.0028	0.00528606	0.0583765		-0.377269	-1.84014	0.104808	0.3183		-0.349244	-1.66444	0.138626	0.30761		-0.411228	-1.08451	0.301605	0.58478		-0.183752	-0.412198	0.684611	0.773094		0.551846	1.11085	0.292482	0.467139
SEL1L	Q9UBV2						0.0158596	0.187472	0.856706	0.942986		0.551029	2.20062	0.0605249	0.246631		-0.334823	-2.30425	0.0535576	0.170757
THRAP3	Q9Y2W1						-0.314061	-2.89145	0.0235424	0.137994		-0.323635	-1.71163	0.127137	0.337556		-0.641925	-3.55211	0.00884084	0.0990694		0.549617	1.69757	0.117995	0.352402		-0.429353	-1.36914	0.191153	0.406		-1.57939	-4.80862	0.000544251	0.00348252
CTNND1	O60716						-0.100692	-0.929007	0.384122	0.663721		-0.0126793	-0.0656658	0.949331	0.986153		-0.300005	-1.87134	0.102154	0.250294		0.547808	2.1619	0.0538118	0.24729		0.285588	1.14569	0.265543	0.50942		-0.532711	-2.16163	0.052542	0.121556
PCYOX1	Q9UHG3						-0.0414335	-0.280295	0.787438	0.942986		0.114139	0.628934	0.547747	0.736066		0.542661	2.85816	0.0235883	0.119035
PPME1	Q9Y570																					0.54258	1.47635	0.16822	0.435516		-0.276952	-0.845414	0.407825	0.622925		0.00230929	0.00817605	0.993617	0.998948
AHNAK	Q09666						-0.164736	-0.853669	0.42205	0.693108		-0.662935	-3.60416	0.00750825	0.0681106		0.381961	1.83443	0.107906	0.26354		0.319808	1.24616	0.238892	0.515925		0.0330643	0.127868	0.899544	0.932758		0.541812	2.3552	0.0372378	0.0920474
PLEC	Q15149																					0.541742	1.91308	0.0824273	0.306035		0.0835211	0.311701	0.758476	0.831691		-0.0791429	-0.240228	0.814461	0.998948
ARHGEF1	Q92888																					0.541269	1.19165	0.259079	0.544827		-0.690374	-1.27718	0.216704	0.442602		-1.58833	-2.57234	0.0267743	0.0710467
STT3A	P46977						-0.326305	-2.38577	0.0490332	0.212291		-0.235925	-1.43699	0.190417	0.39862		-0.346218	-1.76829	0.118998	0.283364		0.541224	1.78901	0.101478	0.330035		0.418008	1.91381	0.0699841	0.202154		0.000362863	0.00140823	0.998901	0.998948
CLTC	Q00610						0.102287	0.387154	0.710354	0.934252		0.539678	1.64478	0.140449	0.346111		-1.21217	-1.88653	0.100421	0.248753		-0.352251	-1.07061	0.30783	0.592792		-1.43082	-4.64325	0.000275524	0.00397935		-2.6648	-7.60182	8.31672e-06	0.000168164
PSMD13	Q9UNM6						0.243467	1.45025	0.191059	0.469635		0.380082	2.79679	0.0244185	0.136815		0.487651	2.41012	0.0456895	0.16023		0.335311	1.54471	0.151013	0.412035		-0.0469514	-0.203532	0.840764	0.896638		0.538253	2.3386	0.0383612	0.094593
CLTC; CLTCL1	Q00610; P53675	0.534273	1.82951	0.116511	0.178334
PYCR1	P32322						-0.26744	-2.341	0.0521517	0.220776		-0.0347365	-0.189822	0.854399	0.943814		-0.202787	-1.42549	0.195746	0.375542		0.533759	1.34575	0.205778	0.483387		0.359849	0.7852	0.441488	0.622925		0.287138	0.701866	0.496741	0.693557
CKAP4	Q07065						-0.157746	-1.21642	0.263652	0.550418		0.0244614	0.153026	0.882346	0.953684		-0.0913745	-0.518286	0.619746	0.770707		0.533454	1.60084	0.138047	0.392038		0.456251	1.40188	0.176196	0.38186		-1.97661	-5.03991	0.000331104	0.00233993
NUP88	Q99567						0.213476	1.73143	0.127445	0.383835		0.423024	2.44975	0.0413454	0.194477		0.532654	3.59228	0.00836913	0.0966254		0.217891	0.996664	0.340596	0.628361		-0.0957499	-0.4361	0.667409	0.763292		-0.151125	-0.673407	0.514012	0.711871
AP2B1	P63010																					0.128192	0.524275	0.61061	0.824201		-0.013245	-0.0598712	0.952849	0.969145		0.532611	2.31626	0.0399247	0.0981561
MTDH	Q86UE4																					0.531678	1.29053	0.223641	0.497966		-0.267722	-0.856771	0.401665	0.622925		-0.00863643	-0.0270905	0.978853	0.998948
PSMD5	Q16401						0.10583	0.663201	0.52865	0.810526		0.530218	2.62003	0.0319005	0.169987		0.0224675	0.115646	0.911082	0.962891		0.00633042	0.0169197	0.986807	0.995403		-0.292339	-0.706035	0.488265	0.626705		-0.384583	-0.898021	0.387614	0.573759
PLS1; PLS3	P13797; Q14651																					0.529345	1.4118	0.185987	0.457704		-0.24993	-0.8154	0.424395	0.622925		0.000836831	0.00269537	0.997896	0.998948
IGF2BP3	O00425																					0.466539	1.75186	0.107919	0.340957		0.529249	1.75064	0.0955039	0.248852		-0.678422	-1.59735	0.137788	0.255602
HABP4	Q5JVS0						-0.455786	-1.84273	0.108709	0.354683		-0.221041	-0.832227	0.430545	0.644549		-0.356094	-1.19673	0.269682	0.456661		-0.117251	-0.433157	0.67337	0.858548		0.260958	0.966317	0.345362	0.602002		0.529163	1.91969	0.0800754	0.16692
GATAD2A	Q86YP4						-0.639324	-3.97506	0.00556419	0.0605702		-0.255732	-1.41324	0.197041	0.405229		0.0781741	0.388965	0.70851	0.833155		0.524712	1.98021	0.0735515	0.293343		0.0626773	0.238074	0.814233	0.877942		0.126146	0.450741	0.660568	0.868445
DBN1	Q16643																					-0.168357	-0.219167	0.831548	0.942768		-1.11918	-2.37132	0.0282824	0.107092		0.524339	0.46772	0.657053	0.866076
TM9SF3	Q9HD45						-0.179621	-1.07929	0.316882	0.600497		-0.135796	-0.802442	0.446558	0.657508		-0.0739119	-0.393602	0.70523	0.830581		-0.0124465	-0.0491597	0.961684	0.983076		0.524105	2.3138	0.0313709	0.116176		-0.161213	-0.664538	0.519466	0.717459
CAPZA2	P47755						0.0349468	0.213691	0.836991	0.942986		-0.209483	-1.00768	0.344478	0.556874		0.163152	0.516677	0.621016	0.770707		-0.333198	-1.39269	0.191542	0.465502		-0.459487	-2.09373	0.0491566	0.157769		0.523047	2.26196	0.0439836	0.105332
HSPD1	P10809						0.349255	1.86541	0.105173	0.347912		0.168177	1.0612	0.321017	0.539989		0.312529	1.94734	0.091232	0.23407		0.522898	2.10248	0.0596387	0.262373		0.268058	1.08849	0.28925	0.5398		-0.0243641	-0.0950867	0.925885	0.998948
TECR	Q9NZ01						-0.607328	-4.20612	0.0041755	0.0543952		0.0206191	0.102712	0.920839	0.973202		-0.987772	-6.67384	0.00024718	0.0089691		0.520724	1.42948	0.180969	0.451751		0.271648	0.659266	0.517203	0.6408		-1.59941	-3.53819	0.00435762	0.0171155
BCAP31	P51572						-0.367846	-1.11407	0.302698	0.589344		-0.51697	-1.7293	0.12382	0.335484		-0.516682	-1.15288	0.286137	0.471491		0.519057	2.11574	0.0582888	0.259603		0.435667	1.59072	0.127268	0.304901		-2.48921	-7.47431	9.66615e-06	0.000180972
ACTA1; ACTA2; ACTC1; ACTG2	P68133; P68032; P62736; P63267																					-1.88788	-1.57707	0.171804	0.438358		-3.06168	-2.87853	0.0417098	0.141032		0.517722	0.44705	0.674094	0.882784
SF3B3	Q15393						-0.0146082	-0.0988181	0.924082	0.951414		0.0568101	0.31041	0.764555	0.897768		0.514031	2.18651	0.0638153	0.186127		-1.14281	-3.44118	0.00560601	0.052969		-1.03207	-3.26877	0.00390889	0.0258293		-0.73931	-2.08207	0.060427	0.13486
LMAN1	P49257						0.0149131	0.16489	0.873777	0.942986		-0.215438	-1.60808	0.148295	0.34783		0.265261	1.02846	0.337352	0.522833		0.513887	1.9457	0.0779973	0.302127		0.101245	0.295489	0.77065	0.842689		-1.83353	-5.03585	0.000333284	0.00233993
CTBP2	P56545						0.128602	0.740749	0.483324	0.764093		0.0160974	0.0722685	0.944246	0.985637		-0.00391953	-0.0177272	0.986336	0.994701		-0.125799	-0.441528	0.667484	0.858548		-0.071209	-0.232307	0.818647	0.879545		0.512042	1.79395	0.0991664	0.197746
ACTR1A	P61163						0.301752	1.09464	0.31056	0.596087		0.509523	2.04719	0.0765237	0.279496		-0.0365488	-0.100853	0.922445	0.963138		-0.500965	-1.56658	0.145923	0.407536		-1.52112	-6.66778	1.6713e-06	7.68038e-05		-0.717873	-2.81621	0.0161631	0.0482034
DDX3Y	O15523						0.509258	3.84443	0.00656816	0.0641659		0.459549	3.35497	0.0107126	0.080664		-0.365253	-3.37368	0.0113099	0.109098
TCP1	P17987						-0.0440927	-0.324738	0.754968	0.942986		0.287572	1.82036	0.107984	0.32038		0.163605	1.01798	0.341551	0.526846		0.107992	0.428829	0.676422	0.858548		0.508155	1.89664	0.0723316	0.207355		0.0378505	0.144446	0.887652	0.998948
EIF2S1	P05198						-0.143254	-1.09768	0.309034	0.594656		-0.293306	-1.35993	0.212654	0.420985		-0.0317311	-0.171403	0.868608	0.932225		-0.3196	-1.2627	0.233109	0.508934		0.313613	1.32659	0.199511	0.419346		0.507207	2.03371	0.0657494	0.14326
EEF1A1; EEF1A1P5; EEF1A2	P68104; Q5VTE0; Q05639	0.506368	4.34543	0.00455252	0.01552
P4HB	P07237	-0.749316	-3.49802	0.0123098	0.0307745		0.505945	2.98443	0.0208379	0.128872		0.324581	1.81457	0.108931	0.321676		0.28531	1.43929	0.191941	0.375023		-0.22048	-0.821105	0.429226	0.697231		-0.0397223	-0.16592	0.869876	0.911342		-0.5771	-2.2826	0.0423961	0.102788
PSMB2	P49721						-0.241364	-1.26998	0.245407	0.535817		-0.0830811	-0.308919	0.765646	0.897768		-0.0851669	-0.285941	0.783052	0.885291		-0.166015	-0.536512	0.602411	0.818068		0.0801009	0.247514	0.807089	0.87176		0.505441	1.82283	0.094447	0.190591
GATAD2B	Q8WXI9						-0.427035	-2.86907	0.0245136	0.142591		-0.235595	-1.50992	0.171294	0.373543		-0.206137	-1.38273	0.207967	0.385574		0.504826	1.97215	0.074569	0.293343		-0.02883	-0.129141	0.898529	0.932662		-0.927291	-3.89745	0.00229708	0.0106043
GARS1	P41250						0.170386	1.37699	0.211376	0.497501		0.00834218	0.0494554	0.961826	0.991191		0.295879	2.12868	0.069582	0.194024		-0.139259	-0.41126	0.688873	0.858548		0.503059	1.84269	0.0801644	0.22284		-0.824471	-2.01535	0.0678829	0.146571
HNRNPR	O43390						-0.00578916	-0.0292312	0.977511	0.981375		-0.290048	-1.00666	0.34494	0.556874		-0.834084	-2.00738	0.0839454	0.219816		0.501362	1.23854	0.24192	0.520385		-0.259373	-0.67478	0.507627	0.636783		0.373455	1.08763	0.299057	0.473897
PLSCR1	O15162																					0.501169	1.19047	0.259211	0.544827		-1.78981	-3.68453	0.00145826	0.0126009		-1.54163	-3.11715	0.00934027	0.030759
ZNG1C; ZNG1E; ZNG1F	Q5RIA9; Q5JTY5; Q4V339						0.500636	2.32941	0.0533361	0.222497		0.320364	1.78464	0.113953	0.325504		0.140054	0.428535	0.680909	0.808182
BTBD9	Q96Q07																					0.499862	1.05686	0.313784	0.600671		0.019641	0.0523751	0.958748	0.974165		-0.0103147	-0.0281375	0.978036	0.998948
DNAJC10	Q8IXB1						-0.117169	-1.11315	0.30278	0.589344		-0.0664271	-0.4001	0.700045	0.857994		-0.416263	-2.57247	0.0358936	0.140026		-0.271865	-1.17456	0.26526	0.554676		0.498633	2.01542	0.0574206	0.176546		0.176758	0.77645	0.453178	0.646671
FMR1	Q06787						0.0206615	0.225132	0.828426	0.942986		0.497846	2.49588	0.0385352	0.186972		-0.34838	-2.85958	0.0235395	0.119035
HADHB	P55084						0.433765	1.95971	0.091636	0.317394		-0.188045	-1.58529	0.153369	0.355728		0.497525	2.31635	0.0525531	0.170757		0.00373985	0.0115497	0.990994	0.99691		0.212402	0.617128	0.544074	0.662721		-0.655253	-1.40601	0.186608	0.327536
MDH1	P40925																					0.495156	1.30516	0.218787	0.492958		-0.241091	-0.783765	0.442311	0.622925		0.0188891	0.060702	0.95264	0.998948
CSPG4	Q6UVK1						0.0152966	0.149075	0.885776	0.944001		0.491944	2.71359	0.0276841	0.15068		-0.355462	-3.41845	0.0106276	0.107348		-0.262246	-0.98028	0.34826	0.634252		-1.44305	-4.47797	0.00036856	0.00460017		-2.72697	-6.87116	2.3581e-05	0.000329147
HNRNPA1	P09651						0.122841	0.44369	0.670902	0.911279		0.488446	1.78813	0.113357	0.325504		0.0364435	0.108452	0.916626	0.963092
PSMB4	P28070						0.0222497	0.124471	0.904505	0.946361		-0.0938051	-0.325735	0.753374	0.891108		-0.0615198	-0.229263	0.825026	0.908483		-0.596863	-1.79747	0.100061	0.330035		-0.815074	-2.41663	0.0257327	0.101229		0.484703	1.62733	0.13077	0.245965
CD47	Q08722						0.0191391	0.119168	0.908552	0.946361		-0.345834	-1.92799	0.0917501	0.309151		0.104391	0.512066	0.62388	0.773002		0.484442	1.52607	0.15563	0.4207		-0.500785	-0.425255	0.691236	0.776148		-4.08331	-6.90333	9.19434e-05	0.000948518
THOC6	Q86W42						0.11737	0.554402	0.596878	0.866326		-0.153063	-0.704826	0.501854	0.710804		0.483975	2.12679	0.0697794	0.194024
CARM1	Q86X55						-0.100372	-0.666803	0.526593	0.808999		-0.050705	-0.196358	0.849457	0.942729		0.481859	2.42126	0.0449372	0.16023		-0.413083	-1.30454	0.218991	0.492958		-0.360441	-1.08998	0.288611	0.5398		-0.0720918	-0.231757	0.820804	0.998948
DDX21	Q9NR30						-0.596065	-2.66727	0.0326859	0.162788		-0.30839	-1.41342	0.196991	0.405229		-0.516897	-2.04163	0.0793063	0.210119		0.481527	1.13498	0.28079	0.564508		-0.39643	-0.763269	0.454311	0.62401		-1.22961	-2.27861	0.0426991	0.10324
CAPZB	P47756						-0.0404712	-0.24074	0.816782	0.942986		-0.0475404	-0.253779	0.806368	0.922601		0.155652	0.878681	0.40784	0.583065		-0.0493809	-0.198736	0.846137	0.946289		0.123231	0.544274	0.592236	0.705243		0.481237	1.71128	0.113872	0.220969
DSTN	P60981						-0.0945729	-0.397805	0.702844	0.931421		0.389067	1.62219	0.145231	0.34783		-0.204049	-0.605264	0.563545	0.721716		-0.168201	-0.435748	0.671545	0.858548		0.481225	1.14217	0.266798	0.509893		-1.41007	-3.04687	0.0106156	0.0338561
PLBD2	Q8NHP8						0.0145403	0.165754	0.873122	0.942986		-0.0457868	-0.162017	0.875499	0.948976		-0.341601	-2.0928	0.0735749	0.200947		0.0885996	0.287343	0.779253	0.916075		0.226956	0.855307	0.402733	0.622925		0.479399	1.54058	0.150507	0.273183
FXR1; FXR2	P51114; P51116																					0.478766	1.30756	0.218001	0.492958		-0.910698	-2.39288	0.0265856	0.103098		-0.658454	-1.71452	0.113262	0.220207
HSP90B1	P14625	0.47706	3.94171	0.00721328	0.0208075		0.408115	2.19431	0.064987	0.254575		0.409949	2.07954	0.0728359	0.269422		-0.0678498	-0.198439	0.848241	0.916822		-0.0161062	-0.0607921	0.952628	0.978767		-0.838269	-3.09475	0.00589039	0.034423		-2.65643	-9.18766	1.23938e-06	4.79971e-05
TGM2	P21980						0.399324	3.24533	0.0143598	0.103228		0.134331	0.673102	0.520735	0.720407		-0.0316248	-0.180327	0.861849	0.927583		0.476443	1.71911	0.113901	0.346848		-1.16497	-2.68542	0.0141799	0.0666785		-1.58004	-4.46242	0.000863089	0.00495786
HSPH1	Q92598						0.0336244	0.252422	0.808081	0.942986		-0.0188594	-0.113031	0.912922	0.9718		0.0931221	0.50459	0.628867	0.7754		0.0410035	0.185855	0.855981	0.953478		-0.159111	-0.715793	0.482348	0.626578		0.476232	2.10617	0.0579285	0.131905
RPS12	P25398						-0.746757	-2.68106	0.0320455	0.162585		-0.0829761	-0.347262	0.737774	0.881165		-0.174081	-0.510468	0.625143	0.77331		0.382797	1.61369	0.135221	0.388375		0.473197	1.5913	0.130838	0.30906		0.277811	1.09209	0.297173	0.472393
HNRNPU	Q00839						-0.402737	-3.15668	0.0163241	0.109845		-0.161602	-1.06592	0.319011	0.537802		-0.126587	-0.74736	0.478455	0.654107		0.302801	1.32253	0.213141	0.48974		0.1676	0.720384	0.479578	0.625733		0.46634	2.05115	0.0637818	0.140794
VAC14	Q08AM6																					0.465693	1.29567	0.221925	0.495289		0.301729	0.681691	0.503209	0.634345		-1.1811	-2.92737	0.013199	0.0411582
ALCAM	Q13740						0.0191718	0.299822	0.773112	0.942986		-0.190089	-1.6802	0.133242	0.341115		0.462959	2.76477	0.0270361	0.125059		-0.345261	-0.983977	0.34652	0.634052		-0.698678	-1.84081	0.0804516	0.22284		-2.00992	-5.50676	0.000157877	0.00138421
VDAC3	Q9Y277						-0.421824	-2.03042	0.0826239	0.301241		-0.466413	-2.21077	0.0595927	0.245457		-0.289978	-1.11985	0.298657	0.485238		-0.458957	-1.95658	0.0765694	0.297737		0.462743	1.11259	0.279139	0.527495		0.010669	0.0354098	0.972361	0.998948
PRPS1; PRPS1L1; PRPS2	P60891; P11908; P21108						0.118302	0.462819	0.657795	0.908187		0.460959	2.00567	0.0815253	0.290291		0.111178	0.414942	0.690227	0.817967
RBM22	Q9NW64						-0.241789	-0.751029	0.477564	0.756557		0.212661	0.695948	0.507093	0.712924		-1.03684	-1.70359	0.13145	0.302174		0.220999	0.613458	0.552662	0.793464		0.460572	1.69851	0.105491	0.269322		-0.367003	-1.19061	0.257834	0.425236
MATR3	P43243						-0.397127	-2.17506	0.0668458	0.257255		0.056302	0.275305	0.790387	0.911324		-0.685097	-2.11203	0.0718492	0.196939		0.460191	1.78044	0.102933	0.332157		-0.116933	-0.405572	0.689339	0.775219		-2.47079	-6.90542	2.05778e-05	0.000302273
LARS1	Q9P2J5						0.460177	2.24025	0.0607605	0.244971		0.450948	2.46222	0.0405662	0.191996		-0.0894836	-0.358603	0.730153	0.852032		0.0400188	0.125525	0.9024	0.973582		-0.450041	-1.16316	0.258553	0.501722		-2.2052	-5.09625	0.0003023	0.00223084
EIF2B4	Q9UI10																					0.457843	1.26596	0.231985	0.508758		-0.243211	-0.79338	0.436817	0.622925		0.0102769	0.0334317	0.973904	0.998948
HACD2	Q6Y1H2						0.0197618	0.252282	0.808178	0.942986		-0.190096	-1.80685	0.110207	0.32299		0.454809	2.74428	0.0278609	0.125646
PABPC1; PABPC3	P11940; Q9H361						0.454637	3.14899	0.0165176	0.109845		0.326724	1.92664	0.091939	0.309151		0.087472	0.517647	0.62017	0.770707
YWHAZ	P63104						0.411479	2.83127	0.0257904	0.147762		0.452857	2.07332	0.0735313	0.27068		0.433061	2.68592	0.0303565	0.13143		-0.238522	-0.847897	0.414775	0.686313		-0.074472	-0.292181	0.773191	0.844164		-0.53329	-1.88001	0.0857016	0.176465
P4HA1	P13674						0.297408	2.71776	0.0304036	0.161957		0.3073	1.83646	0.105393	0.318687		-0.348844	-3.20782	0.0142754	0.109098		-0.300199	-0.830506	0.424117	0.691621		-0.040251	-0.10168	0.920017	0.943736		0.452583	1.15672	0.270881	0.441
TNC	P24821						0.0222203	0.2473	0.811903	0.942986		0.452438	1.72216	0.125152	0.335795		-0.366752	-2.42584	0.0446744	0.16023
ACTR1B	P42025						0.449339	1.62786	0.148385	0.415697		0.354284	1.47575	0.180028	0.38388		0.192879	0.492714	0.637024	0.780118		0.316122	0.462138	0.6564	0.856285		-2.36617	-4.36199	0.00032202	0.00432789		0.449482	0.784213	0.45545	0.648535
NME1; NME2; NME2P1	P15531; P22392; O60361						0.448476	2.77867	0.0277721	0.152247		0.28471	1.55725	0.159828	0.360323		0.198032	0.894872	0.399679	0.573551
RPL12	P30050						-0.0468163	-0.32375	0.755684	0.942986		-0.0647379	-0.37131	0.7205	0.870107		-1.47671	-7.24667	0.000146095	0.00618482		0.255193	0.899436	0.38791	0.666968		0.351702	1.01671	0.321882	0.57597		0.446012	1.41231	0.184378	0.325283
GSS	P48637						0.0365413	0.343156	0.741661	0.942986		-0.111691	-0.700733	0.504265	0.711654		0.124885	0.674133	0.521201	0.687119		-0.327716	-1.31484	0.215624	0.49228		-0.366369	-1.47878	0.15489	0.350149		0.445537	1.67335	0.12125	0.232167
HNRNPD	Q14103						-0.0243891	-0.12338	0.905338	0.946361		-0.202598	-1.48666	0.177198	0.381419		0.220788	0.947703	0.373926	0.557597		-0.0800006	-0.292242	0.775604	0.913911		0.44543	1.71606	0.101773	0.261813		-0.170717	-0.624452	0.544536	0.745971
RPL14	P50914																					0.444711	1.51201	0.159045	0.427644		-0.252076	-0.792859	0.437113	0.622925		0.00988318	0.0352167	0.972512	0.998948
NDUFS2	O75306																					0.444617	1.12872	0.28331	0.567181		0.1914	0.396502	0.69591	0.77742		-0.623042	-1.43478	0.178017	0.316301
SCCPDH	Q8NBX0						-0.283366	-1.65961	0.14176	0.407626		-0.440066	-2.57306	0.0342607	0.178813		-0.447219	-2.632	0.0328687	0.135157		0.442802	1.59188	0.14005	0.393308		0.305725	1.15982	0.260077	0.503713		-1.64845	-5.80719	9.96324e-05	0.00101746
PSMD7	P51665						-0.0311857	-0.200685	0.846756	0.942986		0.402534	3.00952	0.017766	0.110964		0.0927256	0.488511	0.639664	0.780118		0.441734	2.0823	0.0617498	0.264616		0.370606	1.71621	0.101487	0.261743		0.0339698	0.158179	0.877063	0.998948
TUBB	P07437						0.352112	2.53844	0.0392418	0.184582		0.440194	1.89757	0.0960837	0.314231		-0.474233	-2.99102	0.0194576	0.11371		0.0127567	0.0501027	0.960949	0.983076		-1.17855	-5.04632	6.08011e-05	0.00128062		-1.15522	-4.75688	0.000526534	0.00341908
MYO5B	Q9ULV0						0.02109	0.232391	0.823005	0.942986		0.440191	2.34058	0.0488549	0.213338		-0.351066	-2.94744	0.0207215	0.11371		0.13162	0.233498	0.819944	0.941719		-0.577343	-1.47114	0.157304	0.35341		-0.279885	-0.618487	0.548687	0.749625
PTER	Q96BW5						-0.171973	-0.816542	0.441578	0.711506		-0.0462589	-0.184581	0.858367	0.943832		-0.0419939	-0.181351	0.861094	0.927583		0.439813	0.999526	0.339269	0.628207		-0.248229	-0.435218	0.668539	0.763721		-0.752923	-1.61157	0.134176	0.24982
ATP1A1	P05023						-0.264238	-2.14287	0.069758	0.264892		-0.261249	-1.6638	0.136536	0.342239		0.0714052	0.486702	0.640884	0.780118		0.439449	1.70987	0.115641	0.351091		0.137156	0.579798	0.56849	0.684218		0.0524923	0.216913	0.832081	0.998948
QARS1	P47897						0.211071	1.18346	0.275952	0.563741		0.284161	1.6062	0.148708	0.34783		0.203329	1.03095	0.335827	0.522245		0.145906	0.650929	0.528611	0.773413		0.119116	0.521185	0.607929	0.71885		0.439121	1.87781	0.0860232	0.176767
NPEPPS; NPEPPSL1	P55786; A6NEC2						0.437606	3.01487	0.0197786	0.12665		0.206096	0.854587	0.418792	0.631919		0.286718	1.2062	0.265743	0.45364
GLB1	P16278																					0.437343	0.498853	0.631401	0.842146		-1.04112	-2.03016	0.0591407	0.179016		-0.736009	-1.37942	0.194033	0.337637
SLC26A2	P50443						0.0150181	0.183557	0.859647	0.942986		0.437028	1.71336	0.12681	0.337556		-0.337251	-2.23349	0.0595309	0.180057
ALDH18A1	P54886						-0.0333296	-0.130433	0.89996	0.946361		0.261708	1.01657	0.340492	0.554391		-0.654292	-1.42802	0.195582	0.375542		0.437027	1.16611	0.268517	0.555678		-0.182616	-0.426278	0.674508	0.768802		-1.86202	-3.77104	0.00287359	0.0126254
ERLIN1	O75477						-0.0914286	-0.686456	0.514744	0.798849		0.159063	0.797932	0.449018	0.657985		-0.420167	-2.50427	0.0397153	0.147146		0.435394	1.22649	0.246238	0.526314		0.156298	0.559573	0.582213	0.695765		-2.78465	-6.44563	0.000151459	0.00136719
VPS35	Q96QK1						0.220302	0.997904	0.352165	0.636633		0.435384	1.7275	0.124156	0.335484		-0.220859	-1.15913	0.283268	0.469239		-0.0806752	-0.362469	0.72395	0.879703		-0.761197	-2.99948	0.007054	0.0395518		0.246086	1.0237	0.327056	0.506361
RER1	O15258						-0.616718	-2.29152	0.0563713	0.230941		-0.353015	-1.61816	0.146101	0.34783		-1.41272	-2.84102	0.0245254	0.12057		0.435259	1.72025	0.113687	0.346848		0.243791	0.97127	0.34295	0.599385		0.209709	0.940204	0.366468	0.550934
ATP6V1C1	P21283						0.0162089	0.252827	0.807742	0.942986		0.433931	2.76851	0.0254815	0.141729		-0.358923	-2.83308	0.0244664	0.12057		0.399362	0.923638	0.375721	0.657187		-0.619182	-1.58335	0.129201	0.307346		-0.345964	-0.903263	0.384941	0.570638
KIF5B	P33176						-0.233759	-0.778814	0.462064	0.735059		0.433272	1.24368	0.250454	0.472391		-0.524106	-1.18846	0.272724	0.458754		0.432319	1.19533	0.257385	0.544385		-0.419948	-0.862338	0.398667	0.622925		0.33491	0.825743	0.425771	0.619359
VIM	P08670	0.144625	0.545859	0.604633	0.638697		0.131274	0.58061	0.58004	0.84835		0.229648	1.0406	0.329895	0.54767		0.0748605	0.300546	0.772334	0.881016		0.433233	1.60794	0.136479	0.390141		0.142906	0.648039	0.52429	0.645623		-0.375854	-1.47569	0.16691	0.299196
ACTL6A	O96019						-0.247653	-1.41953	0.199375	0.479254		-0.302544	-1.46696	0.18234	0.385226		0.0673007	0.270156	0.794594	0.892702		-0.446997	-1.48169	0.166819	0.435516		-0.170386	-0.534334	0.598968	0.711582		0.432327	1.61741	0.132905	0.247909
ARL6IP5	O75915						0.185918	0.382247	0.713827	0.936206		0.24656	0.483795	0.642104	0.815472		-2.19671	-4.0883	0.00446164	0.0627857		0.430488	0.429035	0.679368	0.858548		-1.2752	-1.57119	0.152845	0.347251		-1.02879	-1.28819	0.231566	0.39084
RPS3A	P61247						0.0114579	0.0596372	0.954142	0.971054		0.430376	2.17538	0.0629083	0.249667		0.356338	1.40458	0.20164	0.379382		0.144235	0.420487	0.682321	0.858548		-0.0523991	-0.170097	0.866655	0.909853		-1.54772	-3.00261	0.0131844	0.0411582
SORT1	Q99523						-0.13081	-0.964214	0.36739	0.649539		-0.174202	-0.971362	0.361137	0.568566		-0.12586	-0.819373	0.438758	0.614583		-0.485707	-1.74939	0.10836	0.341282		-0.71487	-3.07181	0.00598976	0.0346531		0.429516	1.44827	0.174287	0.310439
SLC25A11	Q02978						0.0192566	0.247624	0.811638	0.942986		0.429037	3.07213	0.0161927	0.106723		-0.353349	-3.12576	0.01604	0.113023		-0.507553	-1.28913	0.224109	0.497966		-0.658596	-1.64574	0.115615	0.284356		-0.378945	-0.940721	0.366214	0.550934
NNT	Q13423																					-0.0262143	-0.103521	0.919435	0.973742		0.42808	1.80578	0.0859438	0.234203		-0.112539	-0.451055	0.660348	0.868445
SNX27	Q96L92																					-0.261894	-0.915306	0.379887	0.658774		0.0404519	0.132172	0.896161	0.931917		0.42766	1.44782	0.174411	0.310439
HSPB1	P04792	-0.142342	-1.2436	0.258863	0.346691		-0.445124	-3.32139	0.0130293	0.101309		0.0212707	0.0895085	0.930982	0.977146		0.261593	1.08381	0.313628	0.501016		-0.161151	-0.606742	0.556481	0.794938		0.426642	1.51166	0.147851	0.338183		0.390229	1.51653	0.156417	0.282784
RPL4	P36578																					0.42545	0.737814	0.476902	0.732453		-0.596767	-1.08122	0.292938	0.543414		-1.08843	-1.89071	0.084602	0.174556
HM13	Q8TCT9						0.0411815	0.303819	0.770191	0.942986		-0.0270475	-0.17414	0.866285	0.947071		0.0312537	0.154848	0.881177	0.942615		0.424445	1.16546	0.26877	0.555678		0.367724	0.927493	0.364668	0.61859		-1.37016	-3.42527	0.00534092	0.0197068
SFXN3	Q9BWM7						-0.229703	-1.26156	0.248146	0.538709		-0.12928	-0.672788	0.520924	0.720407		0.00250342	0.0113306	0.991266	0.994701		0.383685	1.22972	0.244752	0.524246		0.423489	1.08817	0.289389	0.5398		-1.39748	-3.6096	0.00383335	0.0156271
EIF2AK2	P19525						0.268895	1.48256	0.182543	0.46366		0.421615	2.29983	0.0519979	0.221354		-0.675805	-4.55489	0.00241635	0.0451033
PSMD8	P48556						0.19452	1.07292	0.319537	0.601203		0.420519	1.87362	0.099634	0.316259		-0.0885899	-0.303847	0.769818	0.879463		0.329845	1.43536	0.179327	0.450994		-0.284871	-1.04185	0.309846	0.56544		0.108124	0.428963	0.675886	0.882844
CCT3	P49368						-0.0720741	-0.650695	0.536225	0.815576		0.160525	1.14046	0.288612	0.515041		0.0979997	0.615208	0.557287	0.717319		0.415262	1.68192	0.121051	0.356802		0.153139	0.601239	0.554398	0.671253		-0.094623	-0.369069	0.71879	0.924551
IGF2BP1	Q9NZI8																					0.19647	0.439093	0.669194	0.858548		0.415005	0.813607	0.42552	0.622925		-0.587015	-1.39742	0.188699	0.33006
ALDH3A2	P51648						0.018546	0.235228	0.820865	0.942986		0.207233	1.6524	0.138868	0.345809		0.414717	2.33807	0.0508751	0.168525
TMED7	Q9Y3B3						0.414317	1.61877	0.150335	0.419617		-0.210037	-1.86786	0.100507	0.316259		0.32344	1.05523	0.325757	0.513199
P3H1	Q32P28																					0.414125	1.08675	0.300658	0.58478		-1.19723	-2.64858	0.0153677	0.0710096		-1.1369	-2.57568	0.025026	0.0672906
COL4A1; COL4A5	P02462; P29400																					0.413209	1.26827	0.23119	0.508115		0.0345517	0.0779133	0.938667	0.957611		-1.10998	-2.90276	0.0138045	0.0425499
OGDH	Q02218						0.101206	0.589598	0.574279	0.842112		0.191925	0.818034	0.438125	0.650862		-0.258009	-0.977228	0.36003	0.545413		0.410427	1.33184	0.210164	0.485105		-0.603752	-1.40123	0.176388	0.38186		-0.462945	-1.20233	0.253441	0.420737
DLD	P09622						0.282365	1.65642	0.142414	0.407969		0.148832	0.836634	0.428211	0.642316		-0.178403	-0.760554	0.471006	0.650194		0.254565	1.09914	0.295453	0.58478		0.406486	1.66757	0.110898	0.276151		-0.100834	-0.410332	0.689114	0.895808
CNDP2	Q96KP4						0.336676	3.76837	0.00713702	0.0688406		0.0114646	0.0950545	0.926719	0.974087		0.0475043	0.344224	0.740478	0.856213		0.0689888	0.219009	0.8307	0.942768		0.406386	1.12853	0.272377	0.517619		0.322572	1.04832	0.316053	0.494628
CCT6A	P40227						0.0326463	0.274229	0.791908	0.942986		0.212185	1.61056	0.147753	0.34783		0.142979	0.937511	0.378764	0.558255		0.0613989	0.26094	0.799016	0.931739		0.405838	1.68079	0.10827	0.272969		0.0143138	0.0594344	0.953628	0.998948
ATP1B1	P05026						-0.142717	-0.99185	0.354908	0.63783		-0.189389	-1.08196	0.312261	0.53231		0.255186	1.42918	0.194722	0.375542		0.405316	1.42165	0.183178	0.453903		-0.538535	-1.7696	0.0919542	0.243265		-0.313063	-1.13704	0.278691	0.448656
MARS1	P56192						0.405105	1.83268	0.110312	0.355592		-0.131566	-0.374568	0.718173	0.870029		0.222869	0.970236	0.363276	0.548028		0.27011	0.784847	0.449309	0.709665		0.300686	0.820257	0.421692	0.622925		-1.86405	-4.47692	0.000842117	0.00486503
DNAJC13	O75165						0.374827	1.7306	0.127945	0.383835		0.404454	1.40747	0.19868	0.406974		-0.470534	-1.47416	0.183164	0.362521		-0.27233	-0.69196	0.503474	0.751865		-0.942948	-2.35735	0.0286453	0.107659		-0.84981	-1.9827	0.0718361	0.153869
HNRNPUL2	Q1KMD3						-0.211264	-1.45241	0.190366	0.469465		0.209069	1.10961	0.300896	0.522284		-0.0347537	-0.144986	0.888688	0.948308		-0.0971878	-0.351855	0.731673	0.883776		-0.231035	-0.992256	0.332861	0.587299		0.402523	1.30353	0.21792	0.371529
ARCN1	P48444						0.173663	1.11279	0.30321	0.589344		0.150444	0.968832	0.36232	0.569253		-0.197688	-1.16137	0.282412	0.469239		0.284763	1.23212	0.243889	0.523508		0.402009	1.74305	0.0965944	0.250402		-0.220199	-0.926067	0.373462	0.557902
HCFC1	P51610																					0.401874	1.13565	0.28052	0.564508		-0.242653	-0.790254	0.438599	0.622925		0.0121736	0.0398211	0.96892	0.998948
PYGB	P11216						0.023856	0.227173	0.826849	0.942986		0.00307353	0.0194575	0.984975	0.994511		-0.350422	-2.12081	0.0704062	0.194382		0.400731	1.05092	0.316097	0.600697		0.322718	0.769771	0.450382	0.62401		-1.53553	-3.33835	0.00625001	0.0220936
LPCAT2	Q7L5N7						0.0156773	0.24559	0.813118	0.942986		0.400413	2.83952	0.0228994	0.133201		-0.356446	-2.91275	0.0217892	0.115328
AK1	P00568						-1.28006	-8.91564	4.83487e-05	0.00283398		-1.49046	-8.47993	3.79088e-05	0.00206332		-1.6592	-7.91756	8.21416e-05	0.00521599		-0.858989	-2.33521	0.0397615	0.204055		0.398322	1.34278	0.194304	0.410106		-0.06828	-0.229264	0.822695	0.998948
SND1	Q7KZF4						0.0330446	0.26564	0.79825	0.942986		-0.22182	-0.989806	0.352602	0.561531		0.39541	1.99578	0.0848733	0.221484		-0.320661	-1.34963	0.204569	0.482097		0.112866	0.497077	0.624525	0.733327		0.332959	1.41621	0.18326	0.323909
HK1	P19367						0.0831303	0.408837	0.695102	0.928754		0.0193348	0.112165	0.913586	0.9718		-0.411015	-1.19835	0.268874	0.456307		0.216139	0.651328	0.528363	0.773413		0.39457	1.01948	0.320081	0.575805		-1.41882	-3.68898	0.00332595	0.0139883
GNAS	Q5JWF2						-0.211094	-1.13114	0.295927	0.583027		-0.289802	-1.68529	0.132236	0.341115		0.169011	0.842983	0.426257	0.603732		0.106947	0.420265	0.682479	0.858548		0.39413	1.68752	0.106952	0.271499		0.00360025	0.0111367	0.991306	0.998948
DYNLL1	P63167						-0.26032	-1.02134	0.341701	0.628927		-0.122743	-0.516673	0.620015	0.798647		0.304266	1.24448	0.252668	0.440575		0.148717	0.643978	0.532941	0.775257		0.16776	0.721973	0.478622	0.625733		0.393717	1.51565	0.156636	0.282784
PIP4K2C	Q8TBX8																					0.391197	0.841015	0.418455	0.687899		0.104394	0.192962	0.849007	0.899734		-1.14798	-2.23775	0.0459186	0.108467
OSBPL8	Q9BZF1						0.0147301	0.144427	0.889308	0.945123		0.10341	0.307156	0.766937	0.897768		-0.351416	-1.94385	0.0922461	0.235818		0.388845	0.962605	0.35667	0.635238		-1.49435	-3.31922	0.0034027	0.0234023		-1.23149	-2.5981	0.0240297	0.0653064
NDUFS3	O75489																					0.388687	1.08373	0.301934	0.58478		0.133436	0.295506	0.770637	0.842689		-0.483711	-1.26335	0.231507	0.39084
P3H3	Q8IVL6																					0.388208	1.09555	0.296954	0.58478		-0.252105	-0.819125	0.422315	0.622925		-0.000412225	-0.00134698	0.998948	0.998948
VAPA; VAPB	Q9P0L0; O95292																					0.129743	0.480361	0.640491	0.849804		0.387985	1.26408	0.220657	0.449767		-1.91769	-5.51762	0.000155238	0.00137672
MTA1	Q13330						-0.360178	-2.54138	0.0391037	0.184582		-0.260764	-1.16579	0.27883	0.50383		-0.251637	-1.09825	0.307381	0.495189		0.387938	1.38965	0.192437	0.4665		-0.563611	-2.0734	0.0514169	0.163467		-1.46724	-4.45563	0.000873101	0.00498703
HDAC2	Q92769						-0.215749	-0.999268	0.35155	0.636633		0.101973	0.443449	0.66974	0.835439		-0.671293	-1.61873	0.148753	0.320285		0.269507	0.961518	0.357191	0.635238		-0.359804	-1.53948	0.139273	0.322336		0.386418	1.61807	0.132763	0.247909
RPS15A	P62244						-0.0983109	-0.270739	0.794544	0.942986		0.340901	0.978689	0.357728	0.565555		0.0116378	0.0290526	0.977619	0.987992		0.141161	0.49366	0.631368	0.842146		0.38634	1.45701	0.160551	0.357416		-2.64266	-6.90356	2.06299e-05	0.000302273
SLC25A5	P05141						-0.195475	-1.25119	0.251784	0.541975		-0.166928	-0.872041	0.409776	0.623252		-0.0946521	-0.497738	0.633457	0.778539		0.292498	1.31309	0.216194	0.49228		0.386087	1.67892	0.108637	0.273213		0.198058	0.829571	0.423689	0.617219
UBE2D2; UBE2D3	P61077; P62837																					-0.141001	-0.467747	0.649203	0.856273		0.385574	1.29766	0.210667	0.433776		0.256395	0.97915	0.347682	0.530977
ATAD3A	Q9NVI7																					0.109711	0.336568	0.74285	0.894073		0.385447	1.14615	0.265188	0.50942		-1.85962	-4.644	0.000635493	0.00391758
SRPRA	P08240						-0.524548	-5.03915	0.00154633	0.0287392		-0.492812	-2.90867	0.020646	0.123876		-0.423936	-2.25052	0.0579879	0.178173		-0.0302935	-0.0996259	0.922455	0.973742		0.38083	1.04914	0.309812	0.56544		-0.871149	-2.01807	0.0679939	0.146571
VCP	P55072						0.378721	2.34651	0.0520211	0.220776		0.227709	1.04675	0.327224	0.54767		-0.293825	-0.889688	0.40265	0.576727		0.00299205	0.00991339	0.99227	0.996943		-0.645507	-1.52235	0.143489	0.330342		-1.89951	-5.12997	0.000286333	0.00217656
TLE2	Q04725						0.0357756	0.213194	0.837342	0.942986		0.201394	0.864519	0.413644	0.626633		0.377917	1.65731	0.14008	0.30761
ANXA2; ANXA2P2	P07355; A6NMY6	-0.406427	-2.08495	0.0809416	0.126471		0.377181	1.57689	0.159628	0.434417		0.205381	0.937421	0.377249	0.584276		0.238981	0.95635	0.370187	0.55419		-0.0788297	-0.251998	0.805744	0.933331		-0.11243	-0.456815	0.6527	0.754148		-0.207592	-0.795877	0.442244	0.635097
RAB3GAP1	Q15042																					0.376734	1.17382	0.265542	0.554676		-0.260577	-0.823958	0.419627	0.622925		0.0203697	0.0703895	0.945094	0.998948
COL8A1	P27658	-0.323389	-1.06023	0.329404	0.418734																	0.0125164	0.0533745	0.958402	0.983076		-0.283018	-1.1749	0.253756	0.494312		0.376431	1.62899	0.130416	0.245965
ACOT7	O00154						0.37642	2.66988	0.0323234	0.162585		0.00723422	0.0328406	0.974644	0.99361		-1.06949	-7.19493	0.000152995	0.00618482
MAP4	P27816						0.26478	1.26399	0.247424	0.538678		0.0572644	0.273493	0.791728	0.911324		0.375072	1.68443	0.134626	0.3031		-0.116975	-0.455527	0.657694	0.856867		-0.06889	-0.230958	0.819681	0.879721		-0.10383	-0.399429	0.696905	0.903296
PYGL	P06737						0.203856	1.59201	0.155868	0.431896		0.373879	1.6683	0.135625	0.342239		-0.482136	-1.18909	0.272488	0.458754		-0.177492	-0.681908	0.509565	0.758719		0.247389	1.04461	0.308597	0.565203		-0.772124	-2.81067	0.0163269	0.0483659
SLC25A3	Q00325						-0.0402232	-0.310952	0.765027	0.942986		-0.100103	-0.532677	0.609408	0.789744		-0.24518	-1.586	0.155419	0.329887		0.373385	1.60406	0.137335	0.391114		0.29591	1.25854	0.22261	0.452142		-0.060595	-0.229956	0.82217	0.998948
SFPQ	P23246	-1.19185	-2.13323	0.0763475	0.121831		0.0159169	0.222158	0.8306	0.942986		0.351918	2.10593	0.0699581	0.266541		-0.339995	-2.65142	0.0319397	0.134464		0.237345	0.60045	0.560516	0.795901		0.370564	0.737869	0.471134	0.62401		0.33331	0.911098	0.380969	0.566412
EEF2	P13639	-1.41355	-7.40123	0.000275719	0.00295413		0.104337	0.784	0.459121	0.731905		0.0644325	0.37061	0.721001	0.870107		0.369698	2.72815	0.0285285	0.127127		-0.387863	-1.76383	0.105804	0.336499		-0.0325335	-0.142576	0.888043	0.927492		-0.312142	-1.40277	0.187136	0.327893
CALU	O43852						-0.226737	-0.795231	0.453071	0.725294		-0.0143413	-0.0535869	0.95864	0.990867		0.366737	0.786908	0.456688	0.633873		-0.175551	-0.416386	0.68566	0.858548		-0.158031	-0.489886	0.629742	0.7366		-2.84235	-5.50901	0.000183086	0.0015425
EPRS1	P07814						0.157484	1.17421	0.279303	0.565415		0.344352	2.19119	0.0614054	0.247571		-0.425854	-1.50615	0.174977	0.356503		0.363803	1.47999	0.167263	0.435516		0.0441342	0.175736	0.862282	0.908222		-0.657177	-2.58856	0.0244487	0.0659137
GCN1	Q92616																					0.363547	0.913909	0.380588	0.658861		-0.554463	-1.11419	0.278893	0.527495		-1.80235	-3.60622	0.00385668	0.0156388
XPO1	O14980						-0.048002	-0.304421	0.76982	0.942986		0.0154751	0.106248	0.918125	0.973202		-0.214793	-1.26719	0.244394	0.430461		0.363187	1.45525	0.173862	0.441643		-0.232175	-0.835603	0.413195	0.622925		-0.513653	-1.93916	0.0774402	0.163108
SLC3A2	P08195						0.304151	1.1323	0.295473	0.583027		0.0931748	0.30226	0.770525	0.897768		-0.204099	-0.700508	0.505693	0.679608		0.362903	1.46567	0.171055	0.438358		-0.213779	-0.791092	0.43812	0.622925		-2.71906	-8.13968	4.19364e-06	0.000105994
ATP2A2	P16615						-0.198968	-1.66632	0.14005	0.406913		-0.046405	-0.330632	0.749814	0.889966		0.101543	0.60854	0.561463	0.72026		0.362699	1.40396	0.18825	0.460825		0.187634	0.741153	0.467309	0.62401		-0.695368	-2.88243	0.0143256	0.043817
PSMD3	O43242						0.147696	1.01631	0.34384	0.629641		0.361819	1.55435	0.160511	0.360738		-0.16468	-0.758026	0.472427	0.650976		0.283716	1.08761	0.300295	0.58478		-0.555502	-2.13868	0.0449131	0.147426		-0.173956	-0.710406	0.491627	0.688451
MAGED2	Q9UNF1						0.19583	1.30594	0.233594	0.523525		0.107341	0.600253	0.565727	0.749711		-0.688478	-4.6013	0.00228383	0.0446225		0.359965	0.996681	0.340587	0.628361		-0.259145	-0.836794	0.412541	0.622925		-0.00460854	-0.0149833	0.988303	0.998948
PDIA6	Q15084						0.218241	1.11094	0.303953	0.589344		0.146978	0.776049	0.461086	0.672716		0.359916	1.55294	0.163102	0.340176		-0.304326	-1.13598	0.280388	0.564508		-0.492224	-1.92239	0.0690778	0.200683		0.0666035	0.233361	0.819588	0.998948
OPA1	O60313																					0.359558	1.11324	0.289616	0.577518		-0.0466068	-0.107446	0.9155	0.943736		-1.59672	-3.80204	0.00271965	0.0121126
DDX17	Q92841						-0.265191	-1.60529	0.153269	0.426245		-0.739129	-3.86267	0.00524086	0.055669		-0.0339359	-0.119252	0.908323	0.961309		-0.0719013	-0.214066	0.834458	0.942768		0.356901	0.866614	0.396375	0.622925		-0.267739	-0.798973	0.440517	0.635097
PRDX3	P30048						-0.0471906	-0.267652	0.796804	0.942986		-0.117928	-0.492237	0.636395	0.813173		-0.541628	-1.80775	0.11231	0.271683		-0.23138	-0.812987	0.43367	0.701505		0.0529902	0.187746	0.852989	0.903007		0.35614	1.22702	0.244374	0.409722
RAB11A; RAB11B	P62491; Q15907						0.354519	1.46245	0.187801	0.469194		-0.489112	-2.44487	0.0416549	0.194541		-0.0610849	-0.142491	0.890635	0.948308
WARS1	P23381																					0.351433	0.803264	0.439033	0.705338		-1.61988	-3.21326	0.00440685	0.0276728		-1.33082	-2.73348	0.0187907	0.0538171
HSP90AA1	P07900	0.153162	1.02052	0.345862	0.425815		0.33103	1.66881	0.139895	0.406913		0.350873	1.8637	0.101142	0.316259		-0.110074	-0.308289	0.766674	0.877185		-0.512332	-1.8707	0.0885291	0.312947		-0.811321	-3.1038	0.00570044	0.0339009		-0.82245	-2.678	0.0207855	0.0578903
RBMX	P38159																					-0.443954	-0.94362	0.366119	0.647052		-0.255514	-0.51324	0.614847	0.725333		0.350169	0.792805	0.44485	0.637934
GNAI1; GNAI2; GNAI3	P04899; P63096; P08754																					-0.914549	-2.63946	0.0232203	0.139534		0.34831	0.6663	0.512999	0.637153		-0.438967	-1.00677	0.334785	0.513971
DSG2	Q14126																					0.347785	0.941581	0.366861	0.647052		-0.725662	-1.57319	0.131275	0.309369		-0.855132	-1.94987	0.0760258	0.160799
CCDC9B	Q6ZUT6						-0.595855	-2.35901	0.0510813	0.218674		-0.49825	-1.86286	0.101269	0.316259		0.260788	1.05394	0.325911	0.513199		0.347361	1.13717	0.279914	0.564508		0.323131	1.05806	0.303106	0.558178		-2.63475	-7.18055	1.42082e-05	0.000235483
AARS1	P49588																					0.346818	1.05502	0.314298	0.600671		-0.246335	-0.743129	0.465996	0.62401		0.0187999	0.0687755	0.946351	0.998948
TMEM214	Q6NUQ4						-0.195058	-1.40582	0.203019	0.483439		-0.246592	-1.44665	0.187779	0.394181		-0.589537	-2.5246	0.038534	0.144615		0.346579	0.75227	0.467865	0.725478		0.281839	0.558236	0.582924	0.695793		-0.980055	-2.03753	0.0653139	0.142927
STOML2	Q9UJZ1						-0.154801	-0.79114	0.4553	0.727335		0.107529	0.515576	0.620746	0.798647		0.346082	1.74052	0.123973	0.290668
SF3B1	O75533						-0.0435522	-0.411983	0.692901	0.928754		-0.253734	-1.72323	0.124952	0.335795		-0.42551	-3.09029	0.0168731	0.113023		0.342439	0.939745	0.36776	0.647052		-0.243155	-0.785814	0.441136	0.622925		0.0224525	0.0729264	0.943119	0.998948
HSPG2	P98160																					0.340271	0.866425	0.404975	0.677863		-0.881947	-2.38766	0.0268792	0.103327		-0.609887	-1.59129	0.138675	0.256778
SSR3	Q9UNL2						-0.00652967	-0.0396649	0.969479	0.979434		-0.221397	-1.19347	0.268457	0.494117		-1.40034	-6.41766	0.000316224	0.00969111		0.339725	0.89707	0.389116	0.66707		-1.20247	-2.91374	0.00855279	0.0457506		-0.95118	-2.17047	0.0517289	0.119949
DCTN6	O00399						-0.443696	-1.09089	0.312092	0.597524		-0.219452	-1.04094	0.329746	0.54767		0.175801	0.40253	0.699089	0.82496		-0.112324	-0.31325	0.760093	0.904064		-0.96499	-2.07204	0.0627672	0.187533		0.337968	1.03764	0.320791	0.498953
SIN3B	O75182						-0.168882	-1.21198	0.265242	0.55072		0.0547337	0.278979	0.787669	0.91078		0.290379	1.52567	0.169595	0.349274		0.336567	0.82768	0.425648	0.692964		-0.20049	-0.417868	0.680471	0.771388		-0.765886	-1.64424	0.127197	0.241269
UGGT1	Q9NYU2						-0.0458157	-0.411801	0.692931	0.928754		-0.155961	-1.04241	0.32911	0.54767		-0.253423	-1.37414	0.210503	0.388425		-0.133808	-0.482905	0.638742	0.849694		-0.317339	-1.10956	0.280278	0.528659		0.336095	1.19097	0.257701	0.425236
PCBP1	Q15365						0.196497	1.48828	0.180922	0.461079		0.118319	0.624624	0.550426	0.736976		0.335501	1.7945	0.114478	0.276051		-0.0803479	-0.369521	0.718836	0.876843		0.309436	1.40159	0.17628	0.38186		0.139558	0.624472	0.544524	0.745971
GFPT2	O94808						0.242395	1.39455	0.206582	0.488869		0.335066	1.91589	0.0934518	0.312105		-0.478752	-2.52143	0.0387159	0.144615
ANXA11	P50995						0.334851	1.28788	0.239465	0.527376		-0.10544	-0.305048	0.768481	0.897768		-0.592318	-1.74554	0.123616	0.290668		-1.04224	-3.45256	0.00549531	0.0526574		-1.2117	-3.73296	0.00130234	0.0114493		-2.72597	-7.8244	6.19023e-06	0.000142235
SDHB	P21912						-0.486099	-1.80992	0.114029	0.363557		-0.579591	-3.35492	0.0107133	0.080664		-0.644211	-2.4154	0.0453312	0.16023		0.169846	0.695518	0.501329	0.751825		0.334624	1.36269	0.188044	0.401929		-0.870773	-2.50379	0.0285019	0.0746513
FEN1	P39748																					0.334001	0.961852	0.357031	0.635238		-0.253273	-0.821292	0.421109	0.622925		-0.000990099	-0.00325122	0.997462	0.998948
PSMB10	P40306						-0.354174	-2.01657	0.0843179	0.302663		-0.0996667	-0.417628	0.687718	0.850716		0.196758	0.984961	0.356466	0.542399		0.00963454	0.0379849	0.970388	0.986984		0.145515	0.560886	0.581071	0.695649		0.333824	1.38296	0.192975	0.336375
CAMK2G	Q13555																					0.333766	0.92535	0.374869	0.656834		-0.89222	-2.33468	0.0300353	0.112466		-0.619716	-1.62014	0.132314	0.247909
MAP1B	P46821						0.33325	3.32499	0.0129609	0.101309		-0.197018	-1.75937	0.118364	0.330379		0.149027	1.05505	0.325394	0.513199
PAK2	Q13177																					0.244275	1.1401	0.27874	0.564508		0.330243	1.41166	0.173336	0.379688		-0.263897	-1.11272	0.288577	0.462364
SCFD1	Q8WVM8						0.329159	4.27746	0.00375798	0.0518241		0.253586	1.75222	0.119641	0.332536		-0.36298	-2.92194	0.021501	0.115328		-0.223031	-0.701545	0.497707	0.751051		-1.44797	-3.04002	0.00643686	0.0365098		-1.69501	-4.29192	0.00115503	0.00627812
XPOT	O43592						0.0163209	0.235288	0.820791	0.942986		0.32875	2.85344	0.0224261	0.131451		-0.35813	-3.21565	0.0141181	0.109098		-0.185995	-0.465929	0.650462	0.856273		-1.23355	-2.9611	0.00769064	0.0420283		-0.96999	-2.08905	0.059693	0.133813
HLA-A	P04439						0.198596	0.967687	0.366021	0.648623		-0.0221482	-0.156281	0.879866	0.952354		0.328018	1.74201	0.123701	0.290668
UPF1	Q92900																					0.32761	0.961662	0.357122	0.635238		-0.247802	-0.805666	0.429859	0.622925		0.00405622	0.0133856	0.98955	0.998948
RPN1	P04843						-0.257527	-2.40017	0.0478263	0.208249		-0.283514	-1.85456	0.102549	0.317652		0.109483	0.753399	0.475036	0.653389		0.132099	0.462174	0.653069	0.856285		0.326845	1.37088	0.185516	0.399058		-0.140009	-0.580536	0.572769	0.774864
NCKAP1	Q9Y2A7																					0.326392	0.869428	0.403401	0.677863		-0.938766	-2.42136	0.0250352	0.0992572		-0.681464	-1.72395	0.111499	0.217197
HSP90AB1	P08238	0.31644	3.26702	0.0164538	0.0398075		0.161872	1.22968	0.258947	0.546586		0.326204	1.5386	0.164262	0.365986		-0.234367	-1.26456	0.245285	0.430662		-0.173259	-0.704398	0.495998	0.751051		-0.758273	-2.81917	0.0105598	0.0523331		-0.64961	-2.69132	0.0202883	0.0568184
TARS1	P26639						0.326078	2.67352	0.0321544	0.162585		0.0180744	0.126357	0.902714	0.968828		0.232199	1.42688	0.195359	0.375542
CYFIP1	Q7L576																					0.325708	0.905981	0.384587	0.662381		-0.617872	-1.29862	0.208768	0.431624		-0.835474	-2.05321	0.0635523	0.140594
KANK2	Q63ZY3						-0.0673266	-0.458792	0.660544	0.908187		0.106538	0.643843	0.538536	0.731055		0.167318	0.984632	0.356617	0.542399		0.325313	1.32332	0.212887	0.48974		0.287369	1.24085	0.228942	0.461075		-0.214802	-0.907656	0.382711	0.568165
SEC22B	O75396																					0.324119	1.01252	0.333296	0.623231		-1.72492	-3.78899	0.00114251	0.010222		-1.47311	-3.9309	0.00216551	0.0101358
EHD2	Q9NZN4						0.169445	1.40899	0.202119	0.483409		0.0700747	0.485388	0.641025	0.815461		-0.598171	-2.58676	0.0351816	0.138474		0.323466	1.14773	0.27571	0.564508		0.0745489	0.286097	0.77773	0.848204		-0.473252	-1.5865	0.139759	0.257841
GTF2I	P78347						0.0195106	0.214283	0.836547	0.942986		-0.209945	-1.79982	0.111379	0.325176		-0.277062	-1.51165	0.173604	0.354655		0.321667	0.766539	0.459679	0.719404		-1.08874	-2.59364	0.0173151	0.0771173		-0.834047	-1.91035	0.0813679	0.168918
EEF1A1; EEF1A1P5	P68104; Q5VTE0																					0.0285215	0.0937158	0.92704	0.975273		0.318789	1.08335	0.291471	0.542047		-0.0421706	-0.175334	0.86387	0.998948
ESYT1	Q9BSJ8						0.199339	0.973964	0.363109	0.644963		-0.0183771	-0.100446	0.922578	0.973505		0.307571	1.20653	0.266111	0.45364		0.316302	1.30842	0.217717	0.492958		0.10707	0.423341	0.676539	0.769495		0.108397	0.409993	0.689356	0.895808
RPS26; RPS26P11	P62854; Q5JNZ5																					0.314466	0.635945	0.537971	0.77831		-0.769034	-1.96357	0.0637386	0.188973		-0.491789	-1.06603	0.30831	0.486274
NSF	P46459						-0.0631272	-0.589594	0.574185	0.842112		0.00472909	0.0383049	0.970427	0.99361		0.0913464	0.633554	0.545894	0.711063		0.312853	1.3197	0.214053	0.49072		0.279627	1.1802	0.251692	0.492186		0.266781	1.13016	0.281462	0.452397
RPS18	P62269																					0.312641	0.663729	0.520691	0.770745		0.0641023	0.134688	0.89422	0.931057		-0.395051	-0.86418	0.405482	0.594981
XPO7	Q9UIA9																					0.311888	0.835507	0.421416	0.69113		-0.0991473	-0.202202	0.841816	0.896714		-0.563035	-1.41126	0.184681	0.325283
HSD17B7	P56937																					0.311635	0.74962	0.469396	0.725837		-0.157798	-0.338863	0.738225	0.814788		-1.06405	-2.27183	0.0432179	0.103785
TGM3	Q08188						-0.290868	-1.01063	0.346451	0.631568		0.310074	1.059	0.321956	0.540375		-0.110101	-0.345477	0.739588	0.856213		-2.53723	-6.60703	4.05034e-05	0.00198473		-2.31956	-4.89326	8.65651e-05	0.00156281		0.272396	0.550204	0.594785	0.798576
GOT2	P00505						0.0496136	0.230582	0.824354	0.942986		-0.483412	-2.30037	0.0519549	0.221354		0.308442	1.39029	0.205758	0.384197		-0.570321	-2.25126	0.0460592	0.223875		-0.150566	-0.604131	0.552511	0.66977		-0.423293	-1.57385	0.142651	0.261748
PLGRKT	Q9HBL7						-0.559034	-3.18113	0.0158567	0.108854		-0.33298	-1.94484	0.0894319	0.306969		-0.459783	-2.61619	0.0336454	0.135157		0.0319707	0.132785	0.896789	0.972149		0.306289	1.20328	0.242843	0.481818		-0.0727488	-0.332923	0.745191	0.948542
EEF1G	P26641	-0.147743	-0.859594	0.422186	0.472597		0.242349	1.34655	0.220851	0.506894		0.305357	1.78701	0.113547	0.325504		0.036355	0.124972	0.903996	0.95806		-0.339561	-1.2995	0.220656	0.493546		-0.210461	-0.882292	0.388043	0.622925		-0.0516955	-0.189661	0.852886	0.998948
MTMR10	Q9NXD2						-0.333037	-2.41756	0.0466263	0.205371		-0.0201258	-0.0568514	0.956123	0.9899		-1.01064	-3.01267	0.019161	0.113439		0.305242	0.57187	0.57917	0.80653		-0.95106	-2.05536	0.0530618	0.16712		-0.925355	-1.74102	0.108371	0.211921
HLA-C	P10321						0.087783	0.816595	0.441549	0.711506		0.304825	1.91165	0.0940545	0.312105		-0.348948	-2.89289	0.0224266	0.117049
RARS1	P54136						0.207532	1.58124	0.158488	0.433127		0.304565	2.2024	0.0603603	0.246631		-0.115394	-0.740405	0.482413	0.6576		0.141411	0.567721	0.58176	0.809022		-0.0827	-0.329646	0.745076	0.819664		-1.16613	-4.27436	0.00119045	0.00636798
SSB	P05455						-0.428964	-1.24653	0.253388	0.542365		0.302113	1.35961	0.21275	0.420985		-0.735399	-1.64121	0.143974	0.314349		-0.193865	-0.632419	0.540187	0.779071		-0.168306	-0.50779	0.617195	0.727254		-0.358342	-1.23253	0.242387	0.407743
GFPT1	Q06210						0.105591	0.667935	0.525968	0.808999		0.301346	1.97103	0.0859407	0.297667		-0.20645	-1.30387	0.232275	0.413536		0.088248	0.274641	0.788769	0.925111		-1.03043	-3.37925	0.00331392	0.023106		-3.32274	-7.70526	7.98986e-06	0.000167676
PRPF6	O94906						-0.364595	-1.64716	0.144324	0.410355		-0.0842221	-0.324484	0.754284	0.891108		-0.720443	-2.19031	0.0639494	0.186127		0.301029	0.516704	0.615841	0.826847		-0.888375	-2.06259	0.0525303	0.165963		-0.679342	-1.36607	0.198071	0.343482
PSMB7	Q99436						-0.363505	-1.93913	0.0944369	0.325615		-0.251204	-1.06693	0.318583	0.537802		0.000965032	0.00455053	0.996492	0.997802		-0.0314164	-0.111912	0.912933	0.973742		0.161468	0.544519	0.592071	0.705243		0.30015	1.23001	0.243295	0.408591
PRKDC	P78527						-0.155624	-1.23139	0.258349	0.546586		-0.217992	-1.39367	0.20265	0.408745		-0.540112	-2.47023	0.0417772	0.152317		0.299434	0.966713	0.354702	0.635238		-0.336695	-1.01745	0.323875	0.578015		-1.7259	-4.76124	0.000522739	0.00341908
LMO7	Q8WWI1																					0.165415	0.394217	0.701044	0.867782		-0.874741	-2.24623	0.0360762	0.126643		0.299086	0.5619	0.584983	0.78646
RPS8	P62241						-0.531578	-2.71099	0.0306998	0.161957		0.114375	0.356186	0.731344	0.877613		-0.836545	-2.16699	0.0662072	0.190018		0.298855	0.418184	0.686959	0.858548		-0.850861	-1.4832	0.160855	0.357416		-0.808736	-1.11286	0.300628	0.475641
TUBB2A; TUBB2B	Q13885; Q9BVA1						-0.138093	-0.688246	0.513857	0.798849		0.298307	1.51315	0.170488	0.373543		-1.26554	-3.03678	0.0185132	0.113439		-0.0923427	-0.401129	0.696097	0.863502		-0.159823	-0.670649	0.510072	0.636783		-3.55636	-10.5641	2.91978e-07	2.68355e-05
RAB5C	P51148																					-0.229129	-0.699759	0.498779	0.751051		0.297135	0.762383	0.45468	0.62401		-1.40238	-3.81449	0.00266022	0.0119004
PCBP2; PCBP3	Q15366; P57721						0.0246685	0.196107	0.850173	0.942986		0.133555	0.839028	0.426946	0.641682		0.258066	1.68233	0.135041	0.3031		-0.0152976	-0.0711144	0.944598	0.976595		0.296766	1.34507	0.193574	0.409421		0.280882	1.27267	0.228295	0.387909
VAPA; VAPB	O95292; Q9P0L0						0.0162144	0.21867	0.833211	0.942986		0.295133	1.68907	0.131493	0.341115		-0.33859	-2.61478	0.0337157	0.135157
DYSF	O75923																					0.289762	0.518995	0.614296	0.826847		-0.118276	-0.221355	0.827109	0.886753		-1.09605	-1.86304	0.088672	0.180377
RAB5A; RAB5B; RAB5C	P51148; P61020; P20339						0.00515194	0.0230448	0.982269	0.98356		-0.174506	-0.77491	0.46172	0.672716		0.287271	1.21992	0.260808	0.448614
HDAC1	Q13547						-0.016009	-0.0865151	0.933524	0.956662		0.103052	0.39381	0.704493	0.86016		-0.387977	-1.21158	0.264288	0.453576		0.284649	1.13042	0.282622	0.566927		-0.405378	-1.76943	0.0919838	0.243265		-0.254081	-1.09284	0.296857	0.472393
CUX1	P39880																					0.28348	0.693236	0.502704	0.751825		-0.528461	-1.52758	0.142192	0.32821		-0.260253	-0.684678	0.507129	0.703303
OGA	O60502						0.28297	1.53898	0.1685	0.445822		0.0133634	0.0652301	0.949667	0.986153		0.213031	1.09008	0.310686	0.499458		-0.414693	-1.52404	0.156048	0.420706		-0.703228	-2.71244	0.0133648	0.0631392		-0.0977879	-0.37173	0.716862	0.923245
TRPM7	Q96QT4						-0.434688	-3.22364	0.0149035	0.105152		-0.311364	-1.58174	0.154173	0.355728		-0.45524	-2.36118	0.0491492	0.166452		0.28271	0.976468	0.350062	0.634252		-0.62304	-2.39551	0.0266158	0.103098		-1.30496	-4.52323	0.00077862	0.0045502
PFKP	Q01813						0.079198	0.50474	0.629524	0.886676		0.218384	1.3461	0.216878	0.421583		0.105611	0.66595	0.526124	0.690543		0.0626457	0.216205	0.832831	0.942768		0.281878	0.849958	0.405353	0.622925		-1.86241	-5.2593	0.000232888	0.00183141
VDAC1	P21796						-0.454557	-2.69146	0.0315709	0.162548		-0.196484	-1.3047	0.229953	0.442486		-0.0846486	-0.526285	0.614452	0.766305		0.185146	0.534876	0.603639	0.818068		0.28089	1.03401	0.313862	0.568663		-0.38356	-1.27792	0.226502	0.385512
AAR2	Q9Y312																					0.276776	0.798653	0.441591	0.70703		-0.64155	-1.83791	0.0808932	0.223451		-0.373285	-1.08905	0.298455	0.473686
TLE3	Q04726						-0.136175	-0.994971	0.353407	0.636633		0.0696682	0.430593	0.678663	0.84225		0.226154	1.45941	0.186512	0.367241		0.163871	0.622712	0.546315	0.785667		-0.339477	-1.47811	0.154869	0.350149		0.275405	1.15166	0.27287	0.443524
SLC25A13	Q9UJS0						0.0432553	0.297246	0.774996	0.942986		0.0283125	0.166835	0.871834	0.947259		-0.0438685	-0.215832	0.835085	0.913351		0.274978	1.09493	0.297214	0.58478		0.261456	0.985646	0.336017	0.590805		-0.333563	-1.20879	0.251043	0.418129
PDIA3	P30101						0.265796	1.28996	0.238782	0.527376		0.129186	0.79861	0.448648	0.657985		0.274225	1.32069	0.226891	0.409244		0.100896	0.41765	0.684333	0.858548		0.0469292	0.212304	0.834007	0.891312		-0.869386	-3.6884	0.00332939	0.0139883
SSBP1	Q04837						-0.267585	-1.89852	0.100061	0.338874		0.0855322	0.498794	0.631977	0.809356		0.273783	1.69695	0.132176	0.302174		0.0916499	0.339468	0.740725	0.892577		-0.107193	-0.394697	0.697221	0.778025		-0.380222	-1.18598	0.259604	0.426455
COPB1	P53618						0.067404	0.48432	0.643215	0.899321		0.0314018	0.242623	0.814689	0.927942		-0.0541128	-0.368761	0.722873	0.84743		0.272934	1.04957	0.316688	0.600697		-0.204876	-0.791747	0.437963	0.622925		-0.759706	-2.83931	0.015497	0.0466295
DDX39A	O00148						-0.080992	-0.425759	0.683303	0.921551		-0.116478	-0.586102	0.574723	0.756371		0.27216	1.07759	0.316315	0.504252		-0.0948114	-0.457977	0.655988	0.856285		-0.209292	-0.944932	0.355908	0.612986		-0.161618	-0.753655	0.466227	0.662016
TARS2	Q9BW92																					0.271734	0.814564	0.432804	0.701226		-0.243156	-0.789329	0.439126	0.622925		0.0126123	0.0418419	0.967343	0.998948
TSEN2	Q8NCE0																					0.271723	0.834818	0.421787	0.69113		-0.267209	-0.812115	0.426234	0.622925		-0.00152682	-0.00551044	0.995698	0.998948
DYNC1LI1	Q9Y6G9						0.0472854	0.235008	0.821053	0.942986		-0.111675	-0.45073	0.664711	0.835439		0.269929	1.22223	0.259985	0.448614		-0.09671	-0.382612	0.709382	0.874542		0.256914	0.940318	0.358212	0.613675		-0.128938	-0.488844	0.634153	0.838343
RBBP7	Q16576						-0.208822	-1.14395	0.290929	0.580335		-0.0857947	-0.36913	0.722059	0.870107		-0.307629	-1.04414	0.33052	0.516099		0.269842	1.08464	0.301551	0.58478		-0.291158	-1.17328	0.254392	0.494597		0.172301	0.751939	0.467219	0.662494
IARS1	P41252						0.123328	0.957057	0.370746	0.652444		0.268286	1.83097	0.106269	0.31912		-0.343961	-2.14263	0.0681456	0.192322		0.0220304	0.0643293	0.949876	0.976932		-0.481955	-1.18482	0.250128	0.490077		-2.13046	-4.79564	0.000493803	0.00328943
GLG1	Q92896																					0.267977	0.915366	0.379856	0.658774		0.124618	0.361676	0.721366	0.803195		-0.224098	-0.584294	0.570322	0.772916
SBDS	Q9Y3A5																					-0.248866	-0.755673	0.465904	0.723547		0.267377	0.6415	0.528442	0.649945		-1.53345	-3.82004	0.0026342	0.0118363
UMPS	P11172																					0.26734	0.668505	0.517755	0.767522		-1.32208	-2.93819	0.00809665	0.043541		-1.06622	-2.68894	0.0203763	0.0569073
AP2A2	O94973						-0.0182401	-0.0941359	0.927688	0.952693		0.0813632	0.348722	0.736721	0.881165		0.263048	1.10336	0.305255	0.493851
CAND1	Q86VP6						0.0706531	0.495832	0.635358	0.891607		0.0723634	0.44012	0.672046	0.835439		0.0398567	0.203221	0.844566	0.916484		0.261829	0.977231	0.349701	0.634252		-0.549251	-1.84885	0.0798735	0.22284		-1.18389	-3.83453	0.00256741	0.0115877
DOCK11	Q5JSL3						0.151524	0.615849	0.557836	0.83511		0.260647	1.42638	0.19335	0.40225		0.138869	0.679034	0.518266	0.687119		-0.489906	-1.08638	0.301108	0.58478		-1.27206	-1.94295	0.0793601	0.22284		-1.94035	-3.35777	0.00721111	0.0247974
ACTG1	P63261	-0.825612	-3.2038	0.0182218	0.0417664																	-0.132773	-0.202403	0.844721	0.946167		-0.90706	-2.76096	0.0132442	0.0628632		0.260003	0.245885	0.815836	0.998948
MYOF	Q9NZM1						-0.259289	-2.0181	0.0839835	0.302663		-0.223532	-1.61589	0.146592	0.34783		-0.499839	-3.27309	0.0130196	0.109098		0.230928	0.96275	0.3566	0.635238		0.259624	1.14991	0.263671	0.507754		-0.0983501	-0.433184	0.672905	0.882369
RTN4	Q9NQC3						0.101802	0.455052	0.663102	0.908187		0.256973	1.22803	0.255954	0.478031		-0.614033	-1.12672	0.296345	0.484505		0.226626	0.843072	0.417352	0.687899		0.221381	0.943393	0.356675	0.613263		-3.01175	-9.11481	1.34422e-06	4.85359e-05
CUL1	Q13616																					0.256897	0.806562	0.437209	0.704973		-0.240909	-0.720237	0.479667	0.625733		0.0110387	0.0409859	0.968011	0.998948
UBE2D3	P61077						-0.721264	-3.43924	0.0111679	0.0924991		0.256645	0.902407	0.394424	0.60595		0.0270532	0.109581	0.915745	0.963092
ATP5F1C	P36542						-0.0728032	-0.574798	0.583609	0.851934		0.0222239	0.139177	0.892912	0.961015		-0.268368	-1.42834	0.194954	0.375542		0.05692	0.25053	0.80685	0.933331		0.25631	1.05475	0.304047	0.558893		-3.05182	-9.25251	1.15343e-06	4.79617e-05
TLE1; TLE4	Q04724; Q04727						-0.00140671	-0.00929556	0.992847	0.992847		0.0722719	0.440874	0.671523	0.835439		0.256265	1.48334	0.180234	0.36172
KPNB1	Q14974						-0.0935799	-0.738723	0.484352	0.764133		0.254398	2.00985	0.0810073	0.290062		-0.182483	-0.946065	0.374668	0.557612		0.0832107	0.356769	0.728093	0.881192		-0.513462	-2.04164	0.0545236	0.170117		-3.13573	-10.2017	4.2064e-07	3.03762e-05
ERGIC1	Q969X5						-0.174902	-0.996621	0.352745	0.636633		-0.196596	-0.817934	0.438179	0.650862		-0.742017	-2.15459	0.0674395	0.191037		0.250224	0.877145	0.399378	0.674075		0.253704	0.859747	0.40006	0.622925		-0.132828	-0.541543	0.598482	0.801411
EPB41L2	O43491						0.0158341	0.160928	0.87678	0.942986		-0.218994	-1.63452	0.142603	0.346111		0.253446	0.920442	0.387421	0.564657
MBD2	Q9UBB5						-0.770358	-4.37205	0.0034144	0.0484744		-0.300794	-1.30748	0.229054	0.44187		-0.400821	-1.6584	0.139912	0.30761		0.252556	0.884209	0.395718	0.67352		-0.14607	-0.518764	0.609586	0.719967		-0.255181	-0.823501	0.426993	0.620245
CAVIN1	Q6NZI2						0.251906	1.52789	0.171178	0.44744		0.114187	0.673073	0.520753	0.720407		-0.127383	-0.487669	0.64025	0.780118		0.0658369	0.222559	0.828005	0.942768		-0.265868	-1.07287	0.296195	0.547446		-1.17356	-3.68561	0.00335015	0.0139959
PARP1	P09874						-0.691124	-6.74403	0.000279319	0.00851365		-0.902133	-6.31738	0.000278159	0.00771178		-1.06925	-6.57537	0.000271496	0.00940365		0.25165	0.870603	0.402787	0.677863		0.238592	0.786428	0.440785	0.622925		-2.15134	-6.13278	6.13665e-05	0.000667113
SCAMP3	O14828						0.0156816	0.162141	0.87586	0.942986		-0.218741	-1.63694	0.142093	0.346111		0.250748	0.925995	0.384717	0.562676
AP3B1	O00203																					0.250356	0.719665	0.486915	0.745259		-0.416597	-0.974562	0.341502	0.598368		-1.90383	-4.27558	0.00118795	0.00636798
DNM1L	O00429						-0.416402	-2.22668	0.0619792	0.247268		0.243158	1.03153	0.333863	0.550656		-0.777935	-3.23211	0.0140479	0.109098		0.199917	0.79217	0.445204	0.709665		0.048302	0.200891	0.842802	0.896714		0.249345	0.987936	0.343542	0.525447
ATP5F1B	P06576						0.177539	1.51416	0.174208	0.450364		-0.0736224	-0.44672	0.667478	0.835439		0.0168285	0.0825194	0.936473	0.968239		0.0174262	0.0775761	0.939575	0.976595		-0.266536	-1.19996	0.244098	0.482942		0.247845	1.164	0.268037	0.437073
RNF170	Q96K19																					0.245528	0.602361	0.559289	0.795768		-0.278124	-0.871846	0.393581	0.622925		-0.00334911	-0.0105786	0.991741	0.998948
IGKV2-24; IGKV2-28; IGKV2-29; IGKV2-30; IGKV2-40; IGKV2D-24; IGKV2D-26; IGKV2D-28; IGKV2D-29; IGKV2D-30; IGKV2D-40	A2NJV5; A0A0A0MRZ7; A0A075B6S2; A0A075B6S6; A0A075B6P5; A0A0C4DH68; A0A075B6R9; A0A087WW87; P06310; P01615; P01614																					-0.421895	-1.56768	0.145583	0.407536		0.245106	0.80002	0.435709	0.622925		0.197355	0.70423	0.495322	0.692628
USP14	P54578																					0.0546348	0.177726	0.862206	0.955082		0.17003	0.488747	0.630307	0.7366		0.24189	0.850218	0.412579	0.604517
CCT8	P50990						0.0159771	0.145608	0.888378	0.945123		-0.0379779	-0.226554	0.826719	0.930517		0.19904	0.979808	0.358837	0.544689		-0.312044	-1.28696	0.224838	0.49849		0.241804	0.939271	0.358736	0.613675		0.210384	0.864809	0.404846	0.594911
PAK1	Q13153																					0.180877	0.655203	0.525959	0.773413		-0.138749	-0.454818	0.654111	0.754916		0.241053	0.79742	0.441383	0.635097
CAV2	P51636						0.239815	1.40927	0.202372	0.483409		0.0304594	0.146259	0.887506	0.956682		0.0307311	0.136806	0.894923	0.95109		0.0788422	0.219439	0.830425	0.942768		-0.780595	-2.29717	0.0390793	0.133929		-2.86349	-4.85601	0.00227672	0.0105873
SLC25A4	P12235						-0.369708	-1.47186	0.185323	0.465216		-0.51724	-1.97938	0.0848546	0.295976		-1.12443	-1.88216	0.101073	0.249247		0.239644	0.710002	0.492652	0.747855		-0.256453	-0.827817	0.417489	0.622925		-0.00228327	-0.00754886	0.994106	0.998948
SLC25A6	P12236						-0.200472	-0.948866	0.374861	0.655058		-0.118963	-0.54402	0.601951	0.78408		-0.0173255	-0.0620124	0.952255	0.974366		0.238092	0.91949	0.377791	0.658774		0.228524	0.829565	0.416523	0.622925		0.00263709	0.0090089	0.992967	0.998948
DBT	P11182						0.237817	1.21774	0.263486	0.550418		-0.188319	-1.2646	0.243258	0.463407		-0.365501	-3.31106	0.0123439	0.109098
TLE5	Q08117						-0.425773	-1.83515	0.109916	0.355592		-0.101353	-0.405189	0.696456	0.856079		-0.412989	-1.00196	0.349143	0.536385		0.236625	0.790037	0.446398	0.709665		0.0548378	0.155859	0.877698	0.917634		-0.214535	-0.68514	0.506849	0.703303
UBA2	Q9UBT2						-0.0503317	-0.568471	0.587805	0.85642		-0.27508	-2.10727	0.0698144	0.266541		-0.255656	-1.62949	0.145889	0.316715		0.0305681	0.0884699	0.931112	0.976595		0.236328	0.633762	0.533378	0.653693		-0.0194004	-0.0601427	0.953076	0.998948
UFL1	O94874						-0.415597	-3.33424	0.0128651	0.101309		0.23551	1.08781	0.309831	0.529353		-0.227449	-0.895552	0.399339	0.573551
RPS3	P23396						-0.0121911	-0.120342	0.907629	0.946361		0.126116	0.896191	0.397532	0.608362		-0.0841863	-0.599617	0.56708	0.724144		0.145591	0.611613	0.553369	0.793464		0.234803	0.992464	0.332762	0.587299		-0.236395	-0.933272	0.369886	0.554007
CAMK2A; CAMK2B; CAMK2D	Q13557; Q9UQM7; Q13554						0.164007	1.13748	0.293155	0.583027		0.234688	1.40414	0.199631	0.407683		-0.774451	-5.91768	0.000522533	0.0120658
RPA2	P15927						-0.236796	-1.13069	0.296104	0.583027		-0.167364	-0.868227	0.411734	0.624982		-0.143555	-0.678325	0.518717	0.687119		0.233715	0.861684	0.407467	0.678429		0.0985317	0.419387	0.679379	0.771388		0.102055	0.348609	0.73369	0.938937
ZFR	Q96KR1						-0.229133	-1.04325	0.332143	0.614302		-0.160754	-0.687253	0.512258	0.717538		0.0827288	0.387037	0.709875	0.833474		0.233689	0.517854	0.615066	0.826847		-0.24771	-0.687815	0.499556	0.631314		0.000981234	0.00353205	0.997242	0.998948
CAPN1	P07384						0.0207845	0.248515	0.810981	0.942986		0.232987	1.35628	0.21376	0.420985		-0.350704	-2.86388	0.0233927	0.119035		-0.49881	-1.41151	0.186069	0.457704		-1.88802	-3.92895	0.000823327	0.00854044		-1.63608	-4.28142	0.00117608	0.00635839
KRT18	P05783						0.184152	1.24749	0.252745	0.542365		0.232897	0.953759	0.369427	0.576852		-0.328115	-1.63643	0.144418	0.314419		-0.165182	-0.660322	0.522793	0.771596		-0.2814	-1.15705	0.260812	0.504162		-0.969189	-3.85147	0.00249156	0.011398
TACC2	O95359						-0.196643	-1.13488	0.294463	0.583027		0.232285	1.0107	0.343119	0.556291		-0.398463	-1.98766	0.0859076	0.223418		-0.161019	-0.575297	0.576804	0.805454		-0.736744	-2.99779	0.00708098	0.0395518		-1.55544	-6.27126	5.01572e-05	0.000594748
HDLBP	Q00341						0.0358206	0.180904	0.861664	0.942986		-0.0224398	-0.115676	0.910894	0.9718		-0.566403	-2.07256	0.0756748	0.205211		0.227671	0.55169	0.59232	0.815852		-1.47224	-3.21272	0.00434497	0.0274548		-1.21019	-2.52235	0.0275619	0.072749
NUP93	Q8N1F7																					0.227603	0.602078	0.55947	0.795768		-0.858363	-1.6704	0.11053	0.275917		-1.3072	-2.75423	0.0180945	0.0519703
GMPS	P49915						0.0146103	0.170686	0.869388	0.942986		-0.209121	-1.56249	0.158602	0.35862		0.227574	0.932178	0.381723	0.560441
CTNNA1	P35221						-0.179222	-1.52533	0.17146	0.44744		-0.213005	-1.55245	0.160959	0.360738		0.0333157	0.215359	0.83544	0.913351		-0.0466343	-0.215662	0.833244	0.942768		0.156293	0.697415	0.493527	0.629122		0.226814	1.03519	0.321887	0.49989
HP1BP3	Q5SSJ5																					0.226635	0.371086	0.718022	0.876843		-1.20485	-2.63867	0.0158421	0.0718221		-0.939512	-1.76667	0.103818	0.204601
MCAM	P43121																					-0.0487581	-0.166181	0.871065	0.961405		-0.300967	-0.758729	0.456815	0.62401		0.225976	0.775881	0.453501	0.646671
ABI3BP	Q7Z7G0																					0.0619386	0.17107	0.867311	0.958308		-2.43986	-5.081	5.61396e-05	0.0012076		0.224508	0.700839	0.497358	0.693557
RPL27	P61353						-0.756852	-4.4405	0.00310837	0.0455496		-0.308612	-0.985012	0.354805	0.563254		-1.05264	-2.62195	0.033754	0.135157		0.224022	0.491979	0.632518	0.842524		0.00697911	0.0142657	0.988759	0.991701		-1.27002	-2.30606	0.0406587	0.0990505
GGCX	P38435						0.223511	0.927281	0.385197	0.664073		0.058672	0.170258	0.869233	0.947259		-0.959056	-4.06643	0.00447318	0.0627857
TUBB6	Q9BUF5																					0.193569	0.776038	0.454279	0.712056		0.22078	0.832685	0.414801	0.622925		-2.54538	-7.09883	1.58448e-05	0.000250299
CDH2	P19022																					0.219444	0.586342	0.569621	0.800955		-0.447873	-1.3469	0.192995	0.409053		-0.182691	-0.519221	0.613466	0.818148
GALK1	P51570						0.0668748	0.526551	0.615013	0.884226		0.218351	1.11923	0.297023	0.519033		0.0152413	0.0683924	0.947327	0.971552
PGAM1; PGAM2	P18669; P15259																					0.0917874	0.315626	0.758263	0.904064		0.218242	0.826722	0.418256	0.622925		-3.43245	-10.0064	5.14417e-07	3.22663e-05
CRYAB	P02511	0.218095	1.00854	0.351702	0.425815		-0.25161	-1.39642	0.206041	0.488869		-0.0228778	-0.0949644	0.926789	0.974087		-0.103372	-0.556699	0.594546	0.747598		-0.214519	-0.894232	0.390566	0.66707		-0.0444873	-0.172113	0.865069	0.909132		-2.77224	-7.94056	5.35596e-06	0.000128926
DNAJB11	Q9UBS4						0.0441502	0.386657	0.710616	0.934252		0.159864	1.16528	0.279024	0.50383		0.00907993	0.0614987	0.952629	0.974366		-0.289265	-1.06347	0.310622	0.596649		0.069158	0.268135	0.791326	0.858402		0.217174	0.796386	0.44196	0.635097
ARF1; ARF3; ARF5	P61204; P84077; P84085																					-0.797401	-2.50995	0.029216	0.16319		-0.461805	-1.31345	0.203818	0.423991		0.217094	0.729211	0.48048	0.676432
XRCC5	P13010						-0.0376052	-0.327617	0.752882	0.942986		0.202064	1.47451	0.180353	0.38388		0.0807276	0.401906	0.699375	0.82496		0.214207	0.960839	0.357518	0.635238		-0.112702	-0.446948	0.659688	0.758754		-0.129007	-0.499764	0.626678	0.831458
VPS4B	O75351																					0.106579	0.423382	0.680272	0.858548		0.212839	0.76699	0.451998	0.62401		-0.363801	-1.36611	0.198058	0.343482
HNRNPM	P52272						0.212802	1.2021	0.269114	0.554549		-0.21914	-0.988975	0.352983	0.561531		-0.449121	-1.48352	0.180734	0.36172		-0.0252726	-0.110032	0.914389	0.973742		-0.236527	-0.980678	0.338402	0.593965		-3.26905	-9.90047	5.74474e-07	3.22663e-05
STMN1	P16949																					-0.174471	-0.537445	0.601788	0.818068		0.211478	0.606026	0.551276	0.66945		-1.87734	-5.08933	0.000305689	0.00223937
TNPO1	Q92973						0.189199	1.19799	0.270608	0.555804		0.210116	1.26267	0.243915	0.463499		-0.144414	-0.678282	0.518716	0.687119		0.202526	0.858807	0.408985	0.678955		-0.94833	-3.27552	0.00380965	0.0253392		-1.16289	-4.61919	0.000662459	0.00398658
AGK	Q53H12																					-0.149724	-0.33164	0.746466	0.896292		0.20962	0.429565	0.672079	0.766898		-0.633697	-1.42969	0.179442	0.317717
PRKACA; PRKACB	P17612; P22694						-0.111641	-0.367843	0.724061	0.93995		0.208863	0.86036	0.415794	0.628641		-0.02591	-0.0856462	0.934103	0.967101
PPP2R2A	P63151						-0.0433488	-0.284721	0.784227	0.942986		-0.112748	-0.540698	0.60413	0.785101		0.208567	1.16363	0.281551	0.469239
TLN1	Q9Y490						0.207956	1.15077	0.288299	0.578114		0.0561738	0.274196	0.791207	0.911324		0.0849224	0.432318	0.678119	0.806126		0.0899583	0.255999	0.802731	0.933331		-0.0962992	-0.23488	0.816677	0.879297		-0.875701	-2.37243	0.0361051	0.090129
DDB2	Q92466						-0.023916	-0.141069	0.891843	0.94518		-0.649718	-3.1067	0.0153874	0.10469		0.205424	0.975484	0.360837	0.545552
SLC25A18; SLC25A22	Q9H1K4; Q9H936						-0.0327659	-0.455965	0.662368	0.908187		-0.242075	-2.38991	0.0453042	0.201882		0.205173	1.40576	0.201302	0.379382
NUDT5	Q9UKK9						0.105724	0.634292	0.546368	0.826057		-0.122018	-0.646545	0.536876	0.731055		-0.0597536	-0.269806	0.794852	0.892702		0.204395	0.634102	0.539128	0.778655		-0.243896	-0.790508	0.438453	0.622925		0.0113983	0.0381095	0.970255	0.998948
STOM	P27105						-0.550356	-3.91771	0.00598265	0.0625178		-0.470566	-2.92106	0.0202673	0.122569		0.0608458	0.322421	0.756262	0.867879		-0.737326	-3.5084	0.0049835	0.0503832		0.203354	0.89778	0.379924	0.622925		-0.29655	-1.30534	0.217324	0.371529
RBBP4	Q09028						-0.242567	-1.23563	0.257172	0.545864		0.0357208	0.176859	0.864221	0.946174		0.0701451	0.310092	0.765278	0.876905		0.201846	0.879122	0.398351	0.674075		-0.303357	-1.365	0.187329	0.401681		0.122491	0.518107	0.614218	0.818148
RELCH	Q9P260						-0.107123	-0.888122	0.404263	0.683035		0.199051	1.38596	0.2049	0.410878		-0.404441	-3.00012	0.0192043	0.113439		-0.0412473	-0.128872	0.899819	0.972977		-1.52982	-4.76527	0.00032763	0.00432789		-2.4539	-7.56193	8.67327e-06	0.000168628
DSC3	Q14574						0.0151164	0.23349	0.822132	0.942986		0.198823	1.425	0.193735	0.40225		-0.350569	-2.81812	0.0250065	0.120817
RAN	P62826						0.0249135	0.227237	0.826802	0.942986		0.0579131	0.360721	0.728085	0.875081		0.102425	0.640844	0.541407	0.706424		0.00196676	0.00897841	0.992999	0.996943		0.198713	0.895678	0.38102	0.622925		-0.421071	-1.87513	0.0864183	0.177219
MTHFD1	P11586						-0.122182	-0.818338	0.440408	0.711506		-0.0816457	-0.491203	0.637092	0.813173		-0.178963	-0.929865	0.382453	0.560441		0.194748	0.783314	0.450172	0.709665		-0.0585827	-0.216614	0.830691	0.889649		-0.393909	-1.45787	0.171673	0.306645
MYO1C	O00159						0.193922	1.1733	0.279739	0.565415		0.151537	0.98921	0.352875	0.561531		-0.0888051	-0.470823	0.651649	0.786936		0.0716182	0.250521	0.806856	0.933331		-0.469121	-1.65875	0.11268	0.279214		0.0926089	0.29708	0.77171	0.975249
PRPS1	P60891																					0.193354	0.610483	0.55409	0.793464		-0.250393	-0.711015	0.48524	0.626578		-1.94641	-5.25716	0.000233681	0.00183141
TUBA1B	P68363																					0.190389	0.757985	0.464575	0.722593		-0.590082	-2.22872	0.037397	0.129926		-1.01531	-4.1723	0.00142006	0.00744693
PUF60	Q9UHX1						-0.0429987	-0.378475	0.716412	0.936374		-0.271957	-1.73842	0.122142	0.335484		-0.0711656	-0.506403	0.627656	0.77516		-0.478744	-1.78874	0.101524	0.330035		-0.223761	-0.959787	0.348559	0.604134		0.190181	0.782818	0.449575	0.642886
PAPSS2	O95340						0.18789	0.974036	0.363075	0.644963		0.158758	0.811199	0.441808	0.652438		-0.587621	-1.42244	0.197135	0.375542		-0.650503	-2.56859	0.0263328	0.154415		-1.33929	-4.34203	0.000340683	0.00435988		-3.47337	-9.66729	7.35093e-07	3.37808e-05
LONP1	P36776						-0.107623	-0.672832	0.522957	0.806666		-0.133365	-0.657296	0.530306	0.727101		-0.669813	-2.30542	0.0534636	0.170757		0.186322	0.593218	0.565173	0.796518		-0.252203	-0.657823	0.518111	0.640805		-1.84744	-4.68107	0.000597313	0.00372767
BLVRB	P30043																					0.186269	0.584387	0.570888	0.801622		-0.244621	-0.792612	0.437254	0.622925		0.00978852	0.0328072	0.974392	0.998948
AP1B1; AP2B1	P63010; Q10567						-0.239926	-1.56204	0.163052	0.436674		-0.197042	-1.04503	0.327972	0.54767		0.185977	1.08322	0.313523	0.501016
PRKACA	P17612																					0.0567614	0.226069	0.825342	0.942768		-0.308281	-1.00767	0.325584	0.578499		0.183752	0.65432	0.525792	0.724218
VPS26A	O75436						0.168111	1.07011	0.320714	0.60175		0.181975	0.999695	0.34809	0.560771		-0.216894	-1.35191	0.217188	0.396876		-0.221274	-0.983348	0.346816	0.634052		-0.335856	-1.40569	0.175078	0.38186		0.168275	0.741952	0.473018	0.669777
PHGDH	O43175																					0.181547	0.393911	0.701264	0.867782		-1.42441	-2.82314	0.0106542	0.0525432		-1.14907	-2.40645	0.0339663	0.0856357
EIF3E	P60228																					0.180367	0.410399	0.689485	0.858548		-1.26664	-2.86038	0.00963511	0.0491737		-0.998122	-2.12219	0.0563214	0.129036
NIBAN2	Q96TA1						0.0170557	0.160745	0.876918	0.942986		-0.218419	-1.63887	0.141686	0.346111		0.180221	0.6292	0.548838	0.713537
HNRNPH1	P31943						-0.128345	-0.653692	0.534568	0.815576		-0.141312	-0.828842	0.432345	0.645975		0.0614684	0.329854	0.750867	0.863531		0.043015	0.181388	0.859401	0.953737		0.169358	0.669255	0.510943	0.636783		0.178689	0.691938	0.502726	0.699114
CFL1	P23528	-0.894221	-4.64466	0.00328744	0.0129767		-0.392474	-1.47208	0.185266	0.465216		0.178007	0.643401	0.538808	0.731055		-0.186609	-0.713142	0.498426	0.673405		-0.45249	-1.68237	0.120963	0.356802		0.0801328	0.295082	0.771006	0.842689		-0.285946	-1.0077	0.334358	0.513971
EIF4A1; EIF4A2	P60842; Q14240						-0.0367462	-0.326266	0.753861	0.942986		0.177632	1.20512	0.264186	0.488617		-0.117392	-0.820844	0.437972	0.614583
ARHGEF7	Q14155						-0.194912	-1.11896	0.300745	0.58912		0.17678	0.735095	0.484251	0.695423		-0.679385	-2.41137	0.0460502	0.16023		0.158783	0.479803	0.640927	0.849804		-0.254769	-1.07801	0.293789	0.543993		-1.4018	-4.84966	0.000451703	0.00306491
YARS1	P54577						0.171122	1.2963	0.236394	0.525813		0.042209	0.233304	0.82166	0.930203		0.0166629	0.0921142	0.929109	0.965868		0.11686	0.4586	0.655554	0.856285		0.17372	0.589778	0.561907	0.67872		-0.391735	-1.40738	0.185799	0.326683
DIAPH1	O60610						-0.34469	-2.80605	0.0268057	0.149094		-0.564068	-3.56128	0.00797694	0.0712749		-0.715841	-4.16975	0.00390675	0.0595389		0.171819	0.423688	0.680055	0.858548		-0.319093	-0.676259	0.506579	0.636783		-1.16668	-2.49491	0.0289627	0.0750802
PARVA	Q9NVD7						0.171129	1.29379	0.237213	0.525813		-0.116227	-0.570669	0.584626	0.766179		-0.125547	-0.593118	0.571191	0.727839		-1.10228	-3.12922	0.00972044	0.0755951		-0.897612	-2.16475	0.0427696	0.142979		-0.638305	-1.56312	0.145146	0.265357
GART	P22102						-0.0333791	-0.165856	0.873045	0.942986		0.0701362	0.405059	0.696547	0.856079		0.00541846	0.0310822	0.976045	0.987992		0.16948	0.606412	0.556693	0.794938		0.0541691	0.215289	0.83171	0.889798		-0.173451	-0.671441	0.515218	0.712566
ERLIN2	O94905						-0.1433	-1.22401	0.260951	0.54797		0.105294	0.596781	0.567926	0.750017		-0.518473	-3.24529	0.0135396	0.109098		0.169285	0.46268	0.652832	0.856285		-0.0828728	-0.282735	0.78035	0.849917		-2.91552	-7.69665	1.84327e-05	0.000282356
ARL1	P40616						-0.403531	-2.99032	0.020473	0.128872		-0.401286	-2.1807	0.0623988	0.249667		-0.0951583	-0.44916	0.666478	0.794767		-0.252717	-0.866947	0.404701	0.677863		0.148092	0.46524	0.646757	0.74921		0.169243	0.593726	0.564206	0.765655
LGALS3	P17931	-0.970915	-2.94367	0.025481	0.0503615		0.167626	0.479408	0.646531	0.902302		-0.193157	-0.640062	0.540863	0.731055		-0.52034	-1.06852	0.32012	0.508191		-0.904267	-2.80237	0.0173793	0.113358		-0.26953	-0.856939	0.402661	0.622925		-0.711529	-2.3152	0.0400003	0.0981561
EHD1	Q9H4M9						0.063515	0.439323	0.673808	0.911387		-0.118659	-0.666584	0.524669	0.724271		-1.17623	-7.24749	0.000145989	0.00618482		0.166634	0.381514	0.710173	0.874542		-1.75475	-3.57081	0.00190064	0.0150121		-1.49542	-2.92436	0.0132716	0.0411582
FLNB	O75369						-0.161228	-1.14562	0.290284	0.580335		-0.018348	-0.11418	0.912041	0.9718		0.0616356	0.345281	0.739716	0.856213		-0.132572	-0.593446	0.565026	0.796518		-0.403735	-1.78867	0.0887422	0.239069		0.163479	0.756424	0.464629	0.660675
BLVRA	P53004						0.163182	1.58586	0.157249	0.433127		-0.0099527	-0.0625283	0.951748	0.98671		0.113501	0.746414	0.478992	0.654107		-0.366228	-1.00209	0.338085	0.627701		0.0161571	0.0394685	0.968906	0.982512		-1.4678	-3.69367	0.00329821	0.0139883
RPL11	P62913						-0.148813	-1.20084	0.269269	0.554549		-0.167111	-1.20242	0.26517	0.489249		0.033527	0.19207	0.852974	0.920632		-0.0576049	-0.235525	0.81818	0.941719		0.161969	0.605553	0.551585	0.66945		-1.42303	-3.51734	0.0045241	0.0175244
HPS3	Q969F9																					0.160703	0.40662	0.692177	0.860752		-0.683826	-1.80131	0.0866666	0.235537		-0.393855	-0.953494	0.359978	0.544817
HYOU1	Q9Y4L1						0.160548	0.554642	0.596723	0.866326		-1.01297	-3.36576	0.0105471	0.080664		-0.644142	-1.55383	0.163392	0.340176		0.102226	0.467123	0.649635	0.856273		0.126709	0.522614	0.606952	0.718646		-0.0432281	-0.186647	0.855193	0.998948
ACLY	P53396						0.157726	0.806641	0.446892	0.718165		-0.020245	-0.0990107	0.92368	0.973505		0.143325	0.794697	0.452096	0.629267		-0.246067	-1.05176	0.315728	0.600697		-0.132658	-0.580777	0.567842	0.684218		0.0214405	0.0920768	0.928224	0.998948
MTA3	Q9BTC8						-0.0616556	-0.507	0.627895	0.886676		0.154092	0.635181	0.543876	0.732214		-0.415258	-1.70199	0.131759	0.302174		0.0777859	0.200104	0.845093	0.946167		-1.11691	-2.45168	0.0234769	0.0957063		-0.610626	-1.62677	0.130889	0.245965
FARSB	Q9NSD9						0.0968935	0.652498	0.535239	0.815576		-0.134632	-0.769573	0.464698	0.675311		0.150867	0.719787	0.494272	0.67017		-0.44637	-1.54708	0.150444	0.412035		-0.233851	-0.750457	0.46167	0.62401		0.104599	0.378007	0.712319	0.918565
PDS5A	Q29RF7						0.0146463	0.205592	0.843022	0.942986		0.149793	0.732424	0.485788	0.695423		-0.345148	-2.42189	0.0448951	0.16023		-0.388698	-0.894149	0.390609	0.66707		-1.30443	-3.12618	0.00529377	0.0318572		-1.04062	-2.1962	0.0494288	0.115144
MCM7	P33993						-0.191399	-0.953854	0.372502	0.652522		-0.193305	-0.729079	0.487717	0.695423		-0.851897	-3.50084	0.00948473	0.103248		0.147322	0.374561	0.71519	0.876843		-1.20503	-2.8935	0.00894882	0.0471211		-0.922926	-2.09132	0.0594563	0.133651
ACO2	Q99798						0.0153003	0.175646	0.865636	0.942986		-0.216894	-1.68618	0.132061	0.341115		0.146166	0.626127	0.550741	0.713537
LDHB	P07195																					-0.256806	-1.07248	0.306735	0.59181		0.144869	0.606918	0.550696	0.66945		-0.33203	-1.3259	0.210641	0.360957
KIFBP	Q96EK5																					0.144764	0.459094	0.65521	0.856285		-0.243743	-0.788268	0.439732	0.622925		0.0135418	0.0454969	0.964493	0.998948
PTPRD; PTPRF	P10586; P23468																					0.144607	0.437033	0.670642	0.858548		-0.245056	-0.789336	0.439122	0.622925		0.0212913	0.0707842	0.944787	0.998948
SPTAN1	Q13813						0.144246	0.410122	0.694202	0.928754		-0.000562593	-0.00198977	0.998463	0.998463		-0.493017	-0.664243	0.527423	0.690543		-0.712051	-2.82689	0.0166375	0.109224		-1.31122	-5.11741	5.16344e-05	0.00116005		-1.07168	-3.99807	0.00192437	0.0093088
MCM3	P25205						0.143579	0.676855	0.520627	0.804702		-0.0892965	-0.502897	0.629222	0.807184		-0.171547	-0.704578	0.503142	0.678021		-0.217095	-0.626224	0.544093	0.783587		-0.935289	-2.38966	0.0267663	0.103285		-0.670627	-1.82451	0.0941796	0.190431
SARS1	P49591						0.140307	0.933228	0.382328	0.662123		-0.189669	-1.11937	0.296967	0.519033		-0.147529	-0.727966	0.489843	0.665348
RACK1	P63244						0.139328	1.37521	0.211899	0.497501		0.131748	0.911465	0.389927	0.601466		-0.0386381	-0.268039	0.79616	0.892702		-0.201921	-0.860678	0.407997	0.678429		-0.447268	-2.0265	0.0561805	0.173696		-0.0835234	-0.390611	0.703233	0.909167
RPL24	P83731																					0.139041	0.434295	0.672568	0.858548		-0.254935	-0.821578	0.42095	0.622925		-0.000612377	-0.00204969	0.9984	0.998948
RPN2	P04844						0.138583	1.05673	0.32628	0.607068		-0.241258	-1.66798	0.13569	0.342239		-0.117391	-0.574401	0.583128	0.73934		0.0167282	0.0707007	0.94492	0.976595		-0.335995	-1.42333	0.169969	0.373866		-0.29144	-1.18751	0.259006	0.426455
PDCD6IP	Q8WUM4						-0.0767605	-0.364917	0.726147	0.940615		0.00068086	0.00350811	0.997291	0.998463		0.138338	0.703759	0.503622	0.678021		0.133063	0.592436	0.565678	0.796518		0.0224065	0.0965382	0.924049	0.94517		-0.0187793	-0.0819419	0.936104	0.998948
ALDH1L2	Q3SY69						-0.0929286	-0.537495	0.607828	0.877207		0.135162	0.539684	0.604796	0.785101		-0.192497	-0.67487	0.520759	0.687119
VKORC1L1	Q8N0U8																					0.133896	0.430683	0.675114	0.858548		-0.244933	-0.792386	0.437383	0.622925		0.00967979	0.0326178	0.974539	0.998948
PRKCSH	P14314																					0.133405	0.371128	0.717673	0.876843		-0.271291	-0.860029	0.399909	0.622925		-0.00339858	-0.011088	0.991343	0.998948
DYNC1H1	Q14204						0.131627	1.08256	0.31525	0.600497		0.118201	0.680658	0.516198	0.719724		-0.258081	-1.36949	0.211887	0.389054		-0.153048	-0.477931	0.642216	0.849804		-0.689286	-2.28331	0.0355133	0.125538		-3.16602	-7.86262	5.90134e-06	0.00013875
LRP1	Q07954						-0.0536292	-0.292845	0.778287	0.942986		-0.308337	-1.07818	0.313843	0.533813		-0.528639	-1.42481	0.196475	0.375542		0.12742	0.535163	0.603312	0.818068		-0.0965396	-0.41156	0.685015	0.773094		0.0368274	0.147244	0.885492	0.998948
TRIP13	Q15645						0.126581	0.897873	0.399546	0.679584		0.0758184	0.47722	0.646569	0.818796		-0.0444845	-0.264915	0.798473	0.893446
DNM2	P50570																					-0.0302405	-0.100329	0.92191	0.973742		0.126489	0.402308	0.691701	0.776148		-2.19733	-5.77827	0.00010409	0.00103543
ERLEC1	Q96DZ1						-0.0907962	-0.698963	0.507361	0.792232		-0.0777814	-0.411262	0.692183	0.853469		0.12607	0.674859	0.520766	0.687119
ATP6V1H	Q9UI12																					-0.0320843	-0.115342	0.910277	0.973742		0.125797	0.406936	0.688353	0.774972		-2.2372	-6.21123	5.47222e-05	0.000628128
RPS27A; UBA52; UBB; UBC	P62987; P62979; P0CG47; P0CG48						-0.46063	-1.35336	0.218775	0.504225		0.125184	0.414455	0.689942	0.852084		-0.12602	-0.3395	0.744014	0.858998
RPA1	P27694						-0.196697	-1.18	0.277237	0.564851		-0.228872	-1.12165	0.296054	0.519033		0.122778	0.794871	0.452	0.629267		0.0125629	0.047307	0.963126	0.983556		-0.349563	-1.45992	0.159757	0.357216		-0.26589	-0.870795	0.401702	0.591472
ARF1; ARF3	P84077; P61204						0.119944	0.512947	0.624064	0.886676		-0.344875	-1.22089	0.258494	0.481596		-0.683095	-2.58461	0.0352545	0.138474
TMEM43	Q9BTV4						-0.303636	-2.66756	0.0324317	0.162585		-0.419808	-3.3495	0.0107975	0.080664		-0.423491	-3.03496	0.0182654	0.113439		-0.169614	-0.710542	0.492331	0.747855		0.119342	0.503435	0.620128	0.72986		-3.1346	-9.92106	5.62229e-07	3.22663e-05
SPTBN1	Q01082						0.0166526	0.0545366	0.95806	0.972092		0.11786	0.705396	0.501518	0.710804		-0.330701	-0.66882	0.524665	0.690491		-0.776362	-3.32118	0.0069228	0.0588147		-1.57451	-6.83349	1.17873e-06	7.01e-05		-1.1154	-4.77242	0.00051314	0.00339075
TXNIP	Q9H3M7						0.117696	1.45335	0.189889	0.469465		-0.0988719	-0.639684	0.541096	0.731055		-0.350638	-2.94674	0.0207424	0.11371
LAMC1	P11047						0.115174	0.513047	0.623997	0.886676		-0.191332	-0.959203	0.366848	0.57435		-0.749992	-3.82195	0.00615998	0.0757081
PSME1	Q06323						-0.292828	-1.99384	0.0871711	0.307487		-0.37404	-2.51277	0.0375555	0.185827		-0.0448442	-0.224506	0.82858	0.91108		-0.332877	-0.940227	0.367524	0.647052		-0.102493	-0.269144	0.790561	0.858402		0.114872	0.331978	0.745886	0.948542
DDX5	P17844						0.113061	0.763679	0.470464	0.746862		0.0683271	0.487885	0.639334	0.81467		-0.049678	-0.269204	0.795298	0.892702		-0.071156	-0.32566	0.750864	0.898036		-0.0789665	-0.345474	0.733325	0.813177		-3.26237	-10.6648	2.643e-07	2.67207e-05
RAB3GAP2	Q9H2M9																					0.111695	0.35949	0.726114	0.881192		-0.232729	-0.753747	0.459735	0.62401		0.0261034	0.088535	0.930977	0.998948
COPG1	Q9Y678						0.111583	0.532749	0.610996	0.880111		0.0958523	0.428739	0.679955	0.842481		-0.604492	-2.29435	0.054309	0.171715		0.0822137	0.313272	0.760002	0.904064		-0.601472	-2.16852	0.042633	0.142979		-3.30574	-9.47264	9.06385e-07	3.98415e-05
CTNNB1	P35222																					0.111201	0.381496	0.710187	0.874542		-0.258703	-0.792481	0.437329	0.622925		-0.480736	-1.49091	0.162931	0.293624
CCT2	P78371						-0.0163633	-0.15334	0.882502	0.942986		0.0476654	0.336416	0.745618	0.887847		0.0656328	0.458009	0.660401	0.794767		-0.21956	-0.830904	0.423902	0.691621		0.108532	0.393376	0.698181	0.778236		0.110888	0.386816	0.705964	0.911532
COLGALT2	Q8IYK4						0.0148309	0.114364	0.91222	0.948308		0.110785	0.258569	0.802803	0.921289		-0.352601	-1.6928	0.13354	0.302174
ATP6V1A	P38606						-0.0427071	-0.2634	0.799907	0.942986		0.107665	0.597572	0.567425	0.750017		-0.11031	-0.527797	0.613454	0.766305		-0.577275	-2.38885	0.0361825	0.192529		-0.0997698	-0.399176	0.69397	0.776437		-0.703999	-2.61577	0.0232718	0.0635887
CNN3	Q15417						0.104662	0.458402	0.66081	0.908187		-0.0759356	-0.280958	0.786207	0.910471		-0.137674	-0.551559	0.597906	0.750584		-0.279366	-1.04443	0.318957	0.602739		0.0544624	0.199991	0.843496	0.896714		-0.32957	-1.14949	0.273731	0.44415
FLNA	P21333	-0.256454	-0.900371	0.402238	0.46412		-0.0812047	-0.513887	0.62344	0.886676		0.10458	0.6033	0.563801	0.74846		-0.110479	-0.493095	0.636594	0.780118		-0.0790482	-0.357902	0.727269	0.881192		-0.491414	-2.15868	0.043134	0.142979		-0.0859566	-0.402697	0.694566	0.90142
FOCAD	Q5VW36						-0.257277	-1.66346	0.140978	0.406913		0.104558	0.656918	0.530536	0.727101		0.0377295	0.288419	0.781124	0.884422		-0.0725603	-0.263718	0.796929	0.931739		-1.1224	-3.7468	0.00177901	0.0144567		-0.947836	-3.22051	0.00773966	0.0263461
TUBB4B	P68371																					0.10367	0.432144	0.674083	0.858548		-0.0433829	-0.186151	0.854191	0.903334		-0.673113	-2.88987	0.0141326	0.0434287
OSBPL1A	Q9BXW6																					0.103388	0.295681	0.773045	0.91293		-0.261688	-0.828697	0.417002	0.622925		0.0280874	0.093338	0.927244	0.998948
INTS14	Q96SY0																					0.101108	0.264014	0.796707	0.931739		-0.256284	-0.813561	0.425424	0.622925		0.030843	0.0991348	0.922741	0.998948
TMED10	P49755						-0.113048	-0.625139	0.552068	0.830114		-0.249482	-1.31829	0.225587	0.436288		-0.291999	-1.40859	0.200497	0.379103		-0.210516	-0.749384	0.469532	0.725837		-0.356715	-1.03548	0.312734	0.568524		0.0982709	0.359858	0.725483	0.930792
SKIC3	Q6PGP7																					0.0967327	0.231808	0.820993	0.941719		-0.642979	-1.7518	0.0950439	0.248852		-0.36584	-0.889439	0.392017	0.579429
CAV1	Q03135						-0.203503	-1.47529	0.184218	0.465216		-0.411359	-2.08391	0.0723518	0.268937		-0.560605	-2.90289	0.0221033	0.116157		0.0951598	0.279035	0.785455	0.922294		-0.0346262	-0.106282	0.916429	0.943736		-3.39315	-8.0157	2.38681e-05	0.000329147
COL6A3	P12111						-0.18176	-0.907818	0.3947	0.674526		-0.364356	-1.68493	0.132307	0.341115		0.0941936	0.351493	0.735376	0.855506		-1.16432	-3.32213	0.00691129	0.0588147		-1.76514	-3.82821	0.00104236	0.00966812		-1.51554	-4.0959	0.00162178	0.0081655
DDOST	P39656						-0.249349	-1.64728	0.144299	0.410355		-0.0253668	-0.165734	0.872672	0.947259		0.025579	0.141865	0.891061	0.948308		0.0926111	0.419524	0.683004	0.858548		0.0392602	0.174565	0.863166	0.908222		-0.515896	-2.23884	0.0458297	0.108467
KLHL7	Q8IXQ5						0.0896912	0.609068	0.562019	0.838079		-0.153205	-0.873194	0.409185	0.623252		-0.0374449	-0.237874	0.818583	0.905717		-0.0614582	-0.0786179	0.93946	0.976595		-2.39941	-1.09889	0.330055	0.584388		-8.34017	-11.4601	3.79833e-05	0.000476344
S100A8	P05109	-1.44132	-2.59468	0.0405318	0.0741436		-0.621472	-1.75789	0.122982	0.376776		-0.38231	-0.919565	0.385938	0.59652		-1.15171	-1.88569	0.100546	0.248753		-3.43616	-6.84011	6.9302e-05	0.00269478		-2.50766	-8.56805	5.1003e-08	8.594e-06		0.0888721	0.15604	0.880555	0.998948
CKAP5	Q14008						-0.209865	-1.50121	0.177673	0.455849		-0.335786	-2.19132	0.0613931	0.247571		-0.0712017	-0.488854	0.639433	0.780118		0.0131516	0.0404513	0.968467	0.986022		0.0881238	0.271244	0.789267	0.85801		-0.294974	-0.81683	0.430644	0.62465
CLPTM1L	Q96KA5						-0.324844	-2.26059	0.0586791	0.237837		0.0749487	0.518283	0.618944	0.798647		0.0878248	0.477654	0.647007	0.783782
EIF3C; EIF3CL	Q99613; B5ME19																					0.0860985	0.206857	0.839945	0.944871		-0.330676	-0.66906	0.511065	0.636783		-1.11324	-2.3046	0.040765	0.0990707
PSMA2	P25787						-0.24136	-1.19227	0.272703	0.558601		-0.0494029	-0.187874	0.855873	0.943814		-0.202549	-0.87177	0.411359	0.585899		-0.35324	-1.19929	0.255902	0.544033		-0.361114	-1.17531	0.253596	0.494312		0.0857727	0.3255	0.750656	0.953409
IPO7	O95373						-0.579031	-5.38382	0.00106275	0.0213109		0.0418659	0.231811	0.822778	0.930203		-0.956	-6.08278	0.000441241	0.0118995		0.0824525	0.228828	0.82325	0.941719		-1.03201	-2.16028	0.0429936	0.142979		-1.13747	-2.63094	0.0226402	0.062199
H4C1; H4C11; H4C12; H4C13; H4C14; H4C15; H4C16; H4C2; H4C3; H4C4; H4C5; H4C6; H4C8; H4C9	P62805	-1.6393	-2.17748	0.071802	0.11967		-1.08833	-3.37806	0.0121252	0.0972566		-0.942865	-2.54584	0.03571	0.179817		-2.08964	-6.07463	0.000458143	0.0118995		-0.215276	-0.563388	0.584604	0.810747		-0.916846	-1.62009	0.122472	0.295511		0.0794555	0.186248	0.855499	0.998948
SNRPE	P62304						0.0148693	0.125506	0.903716	0.946361		0.0790291	0.202011	0.845188	0.942729		-0.352871	-1.78915	0.115941	0.277822		-0.350013	-0.889325	0.393083	0.670163		-1.09586	-2.85834	0.0096791	0.0491737		-0.842197	-1.95587	0.0752428	0.160109
CAPN2	P17655						0.0175249	0.169708	0.870129	0.942986		-0.217286	-1.6794	0.133402	0.341115		0.0774667	0.291623	0.778877	0.884129
UGGT2	Q9NYU1						-0.192031	-1.44063	0.193514	0.47262		-0.153785	-1.03359	0.33296	0.550656		-0.215217	-1.44265	0.191025	0.374193		-0.125146	-0.46202	0.653176	0.856285		-0.449754	-2.00277	0.0588659	0.178719		0.0748058	0.29837	0.77075	0.975249
LRRC59	Q96AG4						0.0738281	0.251734	0.80861	0.942986		-0.663562	-1.99012	0.0834794	0.294497		-0.899676	-2.34915	0.0505009	0.168042		-0.590203	-2.3403	0.0394074	0.204048		-1.36312	-4.70201	0.000134914	0.0022733		-1.77859	-5.66043	0.000124559	0.00117691
CRYBG3	Q68DQ2						-0.331381	-1.62928	0.148084	0.415697		-0.189576	-0.842106	0.425324	0.640508		0.0699541	0.351914	0.734943	0.855506		-0.139915	-0.537273	0.601903	0.818068		-0.140805	-0.563435	0.579367	0.694828		-0.103592	-0.411528	0.688261	0.895808
RAB2A; RAB2B	P61019; Q8WUD1																					0.0665787	0.210356	0.837281	0.943691		-0.25876	-0.829873	0.416352	0.622925		-0.00150022	-0.00503571	0.996069	0.998948
RPL23	P62829																					0.0664351	0.138742	0.892304	0.971065		-0.269006	-0.834566	0.413766	0.622925		0.0355071	0.107998	0.915861	0.998948
ITPR3	Q14573						0.0658783	0.404128	0.698307	0.928754		-0.225362	-1.17582	0.275035	0.500845		-0.998014	-6.25116	0.000372586	0.0105152
SMARCC1; SMARCC2	Q92922; Q8TAQ2						0.0172559	0.259406	0.802863	0.942986		0.0494072	0.300369	0.771913	0.898012		-0.361811	-2.7471	0.0277459	0.125646		0.0636289	0.183142	0.858058	0.953478		-0.270732	-0.857849	0.401083	0.622925		-0.00220365	-0.00725305	0.994337	0.998948
ABCF2	Q9UG63																					0.0591405	0.141438	0.890111	0.969722		-0.659761	-1.78168	0.0899082	0.239834		-0.382293	-0.918431	0.377279	0.561751
RPL27A	P46776						0.0575745	0.112737	0.913462	0.948308		-0.0243309	-0.0484848	0.962574	0.991191		-1.63506	-3.66732	0.00773762	0.0907087		-0.302693	-0.424959	0.680673	0.858548		-1.00656	-2.08569	0.0522024	0.165444		-0.697148	-1.19855	0.256579	0.424552
CAP1	Q01518						0.0564592	0.828453	0.435031	0.709836		-0.194109	-1.6672	0.135846	0.342239		-0.360533	-3.05882	0.0176506	0.113023		-0.363053	-1.27415	0.229175	0.505886		-0.323393	-1.00947	0.32474	0.578015		-0.256439	-0.846189	0.414731	0.606792
TRAP1	Q12931						-0.208204	-1.99006	0.0876548	0.307487		-0.161151	-1.23922	0.252009	0.472751		-0.583887	-4.5282	0.0024964	0.0451033		0.0560915	0.156915	0.878188	0.965052		-1.16152	-2.75152	0.0122639	0.0587623		-0.908855	-2.35858	0.0370133	0.0917167
DDX19A; DDX19B	Q9NUU7; Q9UMR2																					0.0531434	0.154546	0.880011	0.965254		-1.37075	-2.61951	0.0166066	0.0746245		-1.96654	-4.56049	0.000731171	0.00432289
UGDH	O60701						0.0078038	0.0630702	0.951492	0.970599		0.0531194	0.368088	0.722805	0.870107		-0.247189	-1.60832	0.150459	0.322958		-0.0430649	-0.151401	0.882432	0.965254		-0.00398804	-0.0122503	0.990347	0.99231		-2.06463	-5.76946	0.000105488	0.00103543
CYB5R3	P00387						0.028581	0.244616	0.813842	0.942986		-0.165351	-1.06997	0.317294	0.537802		-0.202109	-1.04515	0.329648	0.515794		0.0526754	0.186517	0.855475	0.953478		-0.0172786	-0.0752078	0.940792	0.958812		-0.788112	-3.47536	0.00487942	0.0184071
COPZ2	Q9P299																					-1.62077	-4.6383	0.000741354	0.0138798		0.0513451	0.114978	0.909603	0.941803		-1.14814	-2.98112	0.0119669	0.0380457
PAAF1	Q9BRP4						0.0407995	0.237199	0.81942	0.942986		-0.0476589	-0.230158	0.824017	0.930204		0.0504342	0.212239	0.837784	0.914601
HSPA2	P54652						-0.192787	-1.17385	0.279533	0.565415		-0.178561	-1.03287	0.333277	0.550656		0.0461041	0.205749	0.842671	0.916484		-0.364316	-1.54544	0.150836	0.412035		-0.305044	-1.31347	0.203811	0.423991		-0.137664	-0.597352	0.561865	0.763503
MKI67	P46013																					-0.141506	-0.497042	0.629059	0.841241		-0.215734	-0.694602	0.495251	0.62981		0.0444145	0.157111	0.877885	0.998948
ARF4	P18085						-0.0994478	-0.716791	0.497139	0.781073		-0.281285	-2.12716	0.0677241	0.264645		-0.248596	-1.3116	0.229787	0.411883		-0.146835	-0.601821	0.559635	0.795768		0.044412	0.194645	0.847623	0.89921		-0.216584	-0.872604	0.400755	0.591472
AP3M1	Q9Y2T2																					0.041889	0.120645	0.906173	0.973582		-1.32351	-3.07118	0.0059983	0.0346531		-1.06056	-2.6397	0.0222828	0.0613839
DNPEP	Q9ULA0						0.0413605	0.222492	0.8304	0.942986		-0.162956	-0.681408	0.515749	0.719724		-0.973172	-2.5553	0.0372294	0.141844
NCSTN	Q92542																					0.0381269	0.127597	0.900798	0.972977		-0.249613	-0.804205	0.430682	0.622925		0.00386454	0.0131294	0.98975	0.998948
RRBP1	Q9P2E9						-0.2622	-1.75712	0.12312	0.376776		-0.65891	-5.13366	0.00103226	0.0212589		-0.370515	-1.96046	0.089464	0.230309		0.037315	0.103305	0.919602	0.973742		-1.28795	-2.83126	0.01028	0.0515915		-1.25938	-3.08257	0.00994727	0.0326516
UGP2	Q16851						0.0203575	0.196408	0.849929	0.942986		-0.195853	-1.35247	0.214921	0.420985		0.0362836	0.271282	0.793761	0.892702		-0.259271	-1.09639	0.296601	0.58478		-0.112005	-0.467038	0.645493	0.74921		-0.4634	-2.02068	0.0672571	0.146179
EHD3	Q9NZN3						-0.0519937	-0.448579	0.667434	0.908187		0.0341606	0.239776	0.816817	0.928362		-0.497803	-2.74414	0.0278664	0.125646		-0.349591	-1.44862	0.175666	0.443997		-0.502721	-2.07458	0.0510718	0.162882		-4.45183	-14.6228	8.89622e-09	1.28487e-06
RECQL	P46063																					0.0330358	0.106594	0.917052	0.973742		-0.285662	-0.785641	0.441235	0.622925		-1.97628	-5.46507	0.000168461	0.00145567
KHDRBS3	O75525																					0.0319987	0.0750976	0.941518	0.976595		-0.285347	-0.877713	0.390464	0.622925		0.00545602	0.0171503	0.986611	0.998948
UBR4	Q5T4S7																					0.0308451	0.107093	0.916666	0.973742		-0.215073	-0.619793	0.542353	0.662221		-2.21903	-5.68346	0.000120245	0.00115778
SEPTIN7	Q16181						0.0287536	0.103147	0.920792	0.951085		0.00168714	0.00686584	0.994698	0.997316		-0.486988	-0.988054	0.35546	0.542399		-0.26004	-0.946307	0.364552	0.6466		-0.19035	-0.620492	0.541902	0.662221		-2.21813	-6.4819	3.70893e-05	0.00047465
THOC2	Q8NI27						-0.148255	-0.706586	0.503075	0.788124		-0.305518	-1.40103	0.200526	0.407683		0.0253259	0.0969734	0.925382	0.96378
AIMP1	Q12904																					0.0243692	0.0741562	0.942233	0.976595		-1.84065	-4.02144	0.000662882	0.00731377		-1.56069	-3.87442	0.00239246	0.0109944
SLC12A2	P55011																					0.0235694	0.0673378	0.947535	0.976595		-1.6549	-3.59831	0.00178281	0.0144567		-1.40046	-3.78899	0.00278342	0.0123423
CUL5	Q93034																					0.0226189	0.0713573	0.944409	0.976595		-0.183192	-0.464975	0.646944	0.74921		-1.63811	-4.33518	0.00107235	0.0059243
ALOX12B	O75342						0.0224041	0.257959	0.803994	0.942986		-0.199697	-1.46781	0.182114	0.385226		-0.00752038	-0.0292088	0.977499	0.987992
EIF4G1	Q04637																					0.0217347	0.0675575	0.947364	0.976595		-1.07692	-2.18974	0.0404972	0.137854		-1.5991	-3.72026	0.00314544	0.0134747
PRRC2C	Q9Y520						-0.878832	-3.27005	0.0140382	0.102692		-1.11008	-3.97181	0.00451593	0.0537678		-1.23575	-4.01205	0.0049198	0.06577		0.0206799	0.065993	0.948581	0.976595		-0.260305	-0.832689	0.414799	0.622925		-0.00131027	-0.00440923	0.996558	0.998948
CYP20A1	Q6UW02						0.016251	0.239723	0.817485	0.942986		0.0203461	0.196481	0.849364	0.942729		-0.358112	-3.16883	0.0150866	0.110538
VARS1	P26640																					-0.0362389	-0.121546	0.905476	0.973582		-0.246308	-0.790771	0.438304	0.622925		0.0181251	0.0616206	0.951924	0.998948
ILK	Q13418																					-0.311695	-1.15624	0.272361	0.560808		-0.25232	-0.802338	0.431736	0.622925		0.0177781	0.0616515	0.9519	0.998948
HSPA4L	O95757						-0.196088	-1.34321	0.221769	0.507471		-0.298405	-1.90397	0.0951561	0.312538		0.0171073	0.100484	0.922691	0.963138
SMCHD1	A6NHR9						0.016159	0.234413	0.821443	0.942986		-0.0213112	-0.185221	0.857882	0.943832		-0.349221	-2.97344	0.0199574	0.11371
TXN	P10599						-0.516544	-2.74095	0.0294123	0.158952		0.0157959	0.0694161	0.946442	0.986153		-0.300379	-0.896105	0.399436	0.573551		-2.75479	-6.43798	5.0913e-05	0.00225544		-2.53582	-5.10526	5.30953e-05	0.00116694		-2.28168	-5.59934	0.000136813	0.00128072
TBC1D5	Q92609																					-0.0887765	-0.310695	0.761908	0.905158		-0.246051	-0.789419	0.439075	0.622925		0.015254	0.052297	0.959191	0.998948
CTPS1	P17812																					0.0135517	0.0438852	0.965792	0.98429		-0.646042	-1.6865	0.10715	0.271499		-2.18799	-5.40134	0.000186114	0.00155505
DNM1	Q05193																					0.0125237	0.0511822	0.960109	0.983076		-0.0447216	-0.176735	0.861484	0.908222		-1.34295	-4.73056	0.000550054	0.00348297
TMUB1	Q9BVT8																					-0.118995	-0.308871	0.763266	0.905706		-0.2828	-0.875103	0.391849	0.622925		0.00749411	0.0242457	0.981073	0.998948
LAMB1	P07942						-1.03021	-5.49435	0.000971236	0.0205578		0.00725335	0.0279831	0.978393	0.994048		-1.40605	-5.3387	0.000971284	0.0211462
YBX1	P67809	-0.707861	-3.18064	0.0183772	0.0417664																	-0.0420397	-0.113406	0.911776	0.973742		-0.279204	-0.871604	0.39371	0.622925		0.00319582	0.0104003	0.99188	0.998948
ARPC2	O15144																					-0.471308	-1.3546	0.203028	0.480705		-0.0557116	-0.178461	0.860146	0.908222		0.00304176	0.00658314	0.994876	0.998948
TBL2	Q9Y4P3						-0.150654	-1.01457	0.344436	0.629641		0.00292681	0.017596	0.986412	0.994511		-0.588449	-1.52591	0.170089	0.349346		-0.872805	-1.89094	0.0855652	0.311174		-0.981803	-2.01719	0.0574516	0.176546		-1.97493	-4.13051	0.00152694	0.00779663
RPL10; RPL10L	P27635; Q96L21																					0.00290577	0.00643321	0.994984	0.997945		-0.442762	-1.05201	0.30543	0.560416		-0.424409	-0.96804	0.352969	0.538238
ZNF362; ZNF384	Q8TF68; Q5T0B9																					-0.0465817	-0.160162	0.875691	0.963355		-0.252539	-0.810151	0.427335	0.622925		0.00232309	0.00793798	0.993803	0.998948
DDX1	Q92499						-0.166157	-0.805189	0.447675	0.718165		-0.212276	-0.990167	0.352436	0.561531		-0.342126	-1.41345	0.19912	0.378379		-0.280538	-0.912118	0.381489	0.659291		-0.249976	-0.632773	0.534011	0.653693		0.00227382	0.00751681	0.994131	0.998948
RFC4	P35249						0.00181855	0.0244698	0.981168	0.98356		-0.210927	-1.76683	0.117045	0.329109		-0.374269	-3.00515	0.0190655	0.113439
PDXK	O00764																					-0.00432557	-0.015241	0.988116	0.995403		-0.258451	-0.79056	0.438424	0.622925		0.00130282	0.00473697	0.996302	0.998948
IPO9	Q96P70																					0.00116257	0.0036574	0.997148	0.998135		-1.78651	-3.54598	0.00201357	0.0155398		-1.91052	-5.02462	0.000339408	0.00235668
NID2	Q14112																					0.00051863	0.0011832	0.999077	0.999077		-1.02257	-2.54868	0.0190797	0.0824193		-0.733546	-1.81581	0.0955742	0.191717
SEC61A1; SEC61A2	P61619; Q9H9S3						-0.366606	-2.9121	0.0228632	0.136107		-0.419406	-3.37591	0.010394	0.080664		-0.0018819	-0.0102609	0.992091	0.994701
ACOT9	Q9Y305																					-1.24682	-4.17057	0.00160112	0.0231247		-0.00189961	-0.00379778	0.997007	0.997007		-0.78495	-1.87116	0.0870047	0.17806
EHD4	Q9H223						-0.141556	-1.35971	0.216528	0.501503		-0.00263355	-0.018902	0.985404	0.994511		-0.215456	-1.45224	0.18843	0.37006		-0.0514944	-0.173009	0.865824	0.957711		-0.11915	-0.463077	0.648364	0.749995		-1.43737	-4.01003	0.0019499	0.00938738
GIT2	Q14161						-0.0867392	-0.503006	0.63068	0.886676		-0.0960768	-0.440927	0.671486	0.835439		-1.22246	-2.61945	0.033878	0.135157		-0.00921409	-0.028199	0.978017	0.990757		-0.79269	-3.13251	0.00527606	0.0318572		-1.77112	-6.78069	2.44174e-05	0.000329147
TRIP10	Q15642						-0.966119	-7.80827	0.000112486	0.00535717		-1.17841	-7.79122	6.81404e-05	0.00288461		-0.0154285	-0.0786667	0.939432	0.96867
SNRNP200	O75643						-0.309445	-2.22698	0.0618508	0.247268		-0.132382	-0.678201	0.517671	0.719827		-0.812488	-2.69725	0.0302295	0.13143		-0.0163596	-0.0288351	0.977709	0.990757		-1.23893	-2.56102	0.0273874	0.104881		-3.29458	-3.84625	0.00674928	0.0234485
WDR5	P61964						-0.109388	-0.546068	0.602291	0.87252		-0.300938	-1.61492	0.146803	0.34783		-0.0175348	-0.0687014	0.94709	0.971552
UBE3C	Q15386																					-0.0188795	-0.0458096	0.964293	0.983754		-0.664591	-1.78765	0.0889117	0.239069		-0.385532	-0.92581	0.37359	0.557902
TUBG1; TUBG2	P23258; Q9NRH3																					-0.019409	-0.0524404	0.959129	0.983076		-0.375947	-0.729811	0.474028	0.62401		-1.31849	-2.94788	0.0127145	0.0400449
PHB1	P35232						-0.116828	-0.621695	0.554202	0.831303		-0.0641976	-0.385792	0.710179	0.863139		-0.0213011	-0.096382	0.925836	0.96378		-0.562912	-2.56167	0.026658	0.154892		-0.0439681	-0.195582	0.8469	0.89921		-1.53014	-6.19641	5.59165e-05	0.000628128
DHX9	Q08211						-0.0941957	-0.639288	0.543193	0.822889		-0.0225533	-0.122931	0.905336	0.970276		-0.230366	-0.919385	0.387553	0.564657		-0.0603943	-0.216	0.832987	0.942768		-0.490381	-1.39663	0.177746	0.383977		-0.597009	-1.94516	0.076645	0.161771
PCMT1	P22061						-0.176613	-0.867671	0.414849	0.687206		-0.0665689	-0.237241	0.818713	0.928362		-0.023974	-0.106796	0.91786	0.963092		-0.986763	-3.36423	0.00641746	0.0555641		-0.431827	-1.5462	0.139328	0.322336		-0.257715	-0.812381	0.433375	0.626813
RPS16	P62249						-0.254422	-1.44684	0.191976	0.470373		-0.186655	-1.12107	0.296283	0.519033		-1.06916	-2.31557	0.0530826	0.170757		-0.262374	-1.14074	0.278486	0.564508		-0.0252795	-0.104723	0.917633	0.943736		-3.00787	-9.1574	1.28182e-06	4.79971e-05
RPL18A	Q02543																					-0.0267338	-0.07803	0.939222	0.976595		-0.439087	-1.31806	0.202298	0.422568		-0.17246	-0.503065	0.624427	0.82956
LRRFIP2	Q9Y608																					-0.0292172	-0.074009	0.942348	0.976595		-0.319703	-0.655753	0.519414	0.641182		-0.779297	-1.55567	0.146899	0.267595
PPFIBP1	Q86W92																					-0.0318354	-0.0875623	0.931817	0.976595		-1.75218	-3.87792	0.000927851	0.00923684		-1.47899	-3.45814	0.0050333	0.0187774
USP9X	Q93008																					-0.0347465	-0.0854334	0.93347	0.976595		-0.231161	-0.481257	0.635528	0.741083		-0.813679	-1.77893	0.101703	0.201006
CSNK2A1; CSNK2A3	Q8NEV1; P68400																					-0.0360734	-0.0809814	0.936928	0.976595		-1.2325	-3.12726	0.00528079	0.0318572		-0.980913	-2.14604	0.0540064	0.124092
ATP5MF	P56134																					-0.0416923	-0.10349	0.919458	0.973742		-1.02046	-2.65644	0.0151069	0.0703828		-0.744583	-1.78461	0.100737	0.200088
VWA8	A3KMH1																					-0.0423722	-0.114009	0.911309	0.973742		-0.691706	-2.0073	0.0583446	0.17767		-0.434695	-1.18532	0.259838	0.426455
OXSR1	O95747																					-0.043487	-0.113008	0.912084	0.973742		-0.92525	-2.26757	0.0345241	0.123046		-0.650296	-1.66483	0.122965	0.235005
MTHFD1L	Q6UB35																					-0.0447638	-0.121445	0.905554	0.973582		-1.32696	-3.07963	0.00588443	0.034423		-1.05561	-2.53551	0.0269138	0.07123
UNC45A	Q9H3U1																					-0.045184	-0.127879	0.90058	0.972977		-0.185585	-0.412563	0.684291	0.773094		-1.21827	-3.05497	0.0104601	0.0334658
RBM14	Q96PK6						-0.460377	-4.1651	0.00436177	0.0543952		-0.0459514	-0.297429	0.774072	0.89915		-0.831755	-6.38213	0.0003274	0.00969111		-1.5085	-4.89161	0.000494684	0.0104193		-1.29171	-3.0671	0.00605409	0.0347766		-1.04091	-2.62089	0.0230568	0.0631718
PKP2	Q99959																					-0.0462531	-0.0960878	0.925221	0.974374		-1.12611	-2.35826	0.0285907	0.107659		-1.7534	-3.41358	0.00545483	0.0199461
FLOT1	O75955						-0.586502	-2.42509	0.0463935	0.205371		-0.511735	-1.58041	0.154474	0.355728		-0.19568	-0.660471	0.529546	0.692134		-0.0501818	-0.108158	0.915841	0.973742		-0.234694	-0.487817	0.630955	0.7366		-1.47247	-2.7016	0.0199125	0.0560767
SRP72	O76094																					-0.0513507	-0.132322	0.897147	0.972149		-0.662702	-1.81202	0.084941	0.232725		-0.38457	-1.04093	0.319324	0.497437
PHLDB2	Q86SQ0																					-0.0517341	-0.137214	0.89337	0.97118		-0.548883	-1.56487	0.133211	0.312474		-0.274319	-0.728221	0.481063	0.676432
EEF1A1; EEF1A1P5	Q5VTE0; P68104						-0.153077	-0.872291	0.412493	0.686288		-0.0522316	-0.255158	0.805341	0.922601		-0.555611	-2.71167	0.0292276	0.128737
RBMX; RBMXL1	P38159; Q96E39						-0.646771	-2.69945	0.0312114	0.161957		-0.0543679	-0.214957	0.835432	0.937554		-0.367761	-1.4836	0.180166	0.36172
PABPC4	Q13310																					-0.0586165	-0.185165	0.856509	0.953478		-1.73713	-3.85447	0.000980214	0.00943806		-1.48436	-3.95564	0.00207327	0.00984071
RPL13A	P40429																					-0.0611869	-0.145498	0.88698	0.967354		-0.0770774	-0.166291	0.86961	0.911342		-1.66152	-2.96345	0.0125721	0.03972
SLC2A1	P11166						-0.0630164	-0.389347	0.708805	0.934252		-0.255	-1.41234	0.197297	0.405229		-0.354361	-1.37328	0.211287	0.38889		-0.675307	-1.92338	0.081347	0.305758		-1.34156	-5.3804	2.95546e-05	0.000845583		-2.30732	-8.78018	1.96481e-06	6.20758e-05
DOCK1; DOCK5	Q14185; Q9H7D0																					-0.540412	-2.10814	0.0590581	0.261876		-0.331557	-1.00951	0.32472	0.578015		-0.0633878	-0.206085	0.840332	0.998948
DDX3X; DDX3Y	O00571; O15523																					-0.0664483	-0.17734	0.862502	0.955082		-0.191641	-0.411364	0.685156	0.773094		-0.895191	-2.26076	0.0440783	0.105332
PAFAH1B1	P43034						-0.0833494	-0.305278	0.769195	0.942986		-0.132834	-0.469234	0.652012	0.823936		-0.0682913	-0.232447	0.822685	0.907215		-0.556796	-1.85174	0.0913929	0.317598		-0.476981	-1.41106	0.173507	0.379688		-0.0963303	-0.339876	0.740085	0.945924
CPNE3	O75131						-0.076935	-0.380098	0.71535	0.936374		-0.134711	-0.660743	0.528209	0.726847		-0.383023	-1.43651	0.192755	0.375239		-0.634529	-2.48219	0.0306869	0.169532		-0.705067	-2.46542	0.022801	0.0933271		-0.458031	-1.76062	0.104877	0.205884
TUBA4A	P68366																					-0.210658	-0.877265	0.399315	0.674075		-0.0783995	-0.344885	0.733762	0.813177		-0.463411	-1.8648	0.0879524	0.179274
TNS3	Q68CZ2						-0.0788663	-0.598705	0.568426	0.83942		-0.206024	-1.2378	0.252506	0.472751		-0.280252	-1.58133	0.156478	0.331212		-0.748971	-2.13868	0.0560214	0.251723		-2.08887	-4.18652	0.000450137	0.005483		-2.14781	-5.15688	0.000274231	0.00210036
USO1	O60763																					-0.0800455	-0.235301	0.818349	0.941719		-0.554963	-1.21272	0.239289	0.476223		-1.31969	-3.48665	0.00478116	0.0182406
FAF2	Q96CS3						-0.0817008	-0.514297	0.623168	0.886676		-0.181599	-0.775763	0.461245	0.672716		-1.30663	-3.09098	0.01714	0.113023		-0.0870527	-0.259697	0.79995	0.931739		-0.927671	-2.07836	0.0542507	0.170117		-2.57634	-5.28388	0.000223981	0.00179718
EIF4A1	P60842																					-0.0817222	-0.367909	0.720004	0.876843		-0.113969	-0.501597	0.621397	0.730503		-0.389273	-1.70825	0.114446	0.221657
TFRC	P02786																					-0.205391	-0.713139	0.490786	0.747855		-0.342099	-0.97092	0.343268	0.599385		-0.0843129	-0.290011	0.776977	0.979456
RAB6A; RAB6B	P20340; Q9NRW1						-0.0853191	-0.474613	0.649777	0.905174		-0.445495	-3.28564	0.0118434	0.0848761		-0.384706	-1.73611	0.124834	0.29179
EFTUD2	Q15029						-0.27983	-1.76583	0.121574	0.375057		-0.100777	-0.591999	0.570964	0.752725		-0.143658	-0.831843	0.432123	0.609774		-0.0882171	-0.366909	0.720729	0.876843		-0.441468	-1.96781	0.0630328	0.187533		-0.517987	-2.12126	0.0564135	0.129036
PSME4	Q14997						-0.225822	-1.63055	0.147659	0.415697		-0.238258	-1.5651	0.157995	0.358311		-0.091389	-0.560592	0.592025	0.746892		-0.35617	-1.17104	0.266613	0.554906		-2.52282	-5.3534	3.01098e-05	0.000845583		-0.147422	-0.469595	0.647434	0.854512
RBM39	Q14498																					-0.164994	-0.535697	0.602956	0.818068		-0.365678	-1.12601	0.273419	0.518623		-0.0932264	-0.292103	0.775417	0.97871
IPO5	O00410																					-0.0935692	-0.2633	0.797243	0.931739		-2.36176	-4.97685	7.13599e-05	0.00141461		-2.52225	-6.46179	3.81641e-05	0.000476344
PHB2	Q99623						-0.152197	-0.97405	0.362985	0.644963		-0.132702	-0.721222	0.492268	0.699829		-0.21029	-1.14824	0.287456	0.471491		-0.446938	-1.99215	0.0720696	0.290288		-0.0957711	-0.441565	0.663515	0.760995		-1.32843	-6.10464	6.39536e-05	0.000687842
NCDN	Q9UBB6																					-0.0963058	-0.241707	0.813506	0.938875		-1.82951	-3.97932	0.000731662	0.00778642		-1.5504	-4.02359	0.00184019	0.00898758
SSR4	P51571						-0.294444	-1.09924	0.308683	0.594656		-0.0969704	-0.440071	0.672079	0.835439		-0.598917	-1.69615	0.132853	0.302174
SYNJ2	O15056																					-0.100788	-0.2298	0.822514	0.941719		-0.264416	-0.573793	0.572469	0.687371		-0.890377	-1.93053	0.078598	0.164631
RPL23A	P62750						-0.241181	-2.00623	0.0852737	0.303638		-0.522066	-4.15501	0.00353131	0.0472081		-0.522294	-2.93916	0.0209714	0.114144		-0.103094	-0.414052	0.686888	0.858548		-0.14288	-0.543022	0.593082	0.705419		-3.09513	-8.3988	3.06999e-06	8.38854e-05
PRPF8	Q6P2Q9						-0.404086	-2.46377	0.0438568	0.198472		-0.199437	-0.762849	0.46847	0.678657		-1.31629	-2.57331	0.036255	0.140026		-0.105654	-0.183734	0.858224	0.953478		-0.931704	-1.99032	0.0605024	0.182528		-2.0589	-3.32544	0.00761635	0.0261022
MFGE8	Q08431	-1.1494	-3.98244	0.00709688	0.0208075		-0.114823	-0.406828	0.696508	0.928754		-0.497444	-1.6158	0.146612	0.34783		-0.730701	-2.17301	0.0656169	0.190018		-1.65795	-6.59386	4.12258e-05	0.00198473		-1.46812	-6.11778	5.46326e-06	0.00023014		-1.84437	-7.3831	1.0882e-05	0.000197901
NOP2	P46087																					-0.127006	-0.426145	0.678318	0.858548		-0.381376	-1.20272	0.243054	0.481818		-0.129207	-0.429387	0.675587	0.882844
DNM1; DNM2	P50570; Q05193						-0.13489	-0.87846	0.409135	0.685188		-0.148987	-0.811348	0.441728	0.652438		-0.536643	-1.9089	0.096606	0.24295
FDXR	P22570						-0.155188	-0.954233	0.37217	0.652522		-0.198532	-1.10104	0.304382	0.525453		-0.143496	-0.565779	0.588673	0.745131
CD2BP2	O95400																					-0.14564	-0.38925	0.704608	0.870854		-0.774236	-2.1673	0.0423868	0.142843		-0.512199	-1.32588	0.210648	0.360957
NMNAT1	Q9HAN9																					-0.64641	-2.02383	0.068272	0.283856		-0.447334	-1.2329	0.23201	0.465401		-0.153977	-0.411774	0.688086	0.895808
MPDU1	O75352						-1.36982	-9.80811	2.60728e-05	0.0022075		-0.164073	-0.978663	0.35774	0.565555		-0.21577	-1.2897	0.236895	0.419799
ACACA	Q13085																					-0.167556	-0.295802	0.773162	0.91293		-0.664499	-1.15946	0.261307	0.504162		-1.3989	-2.13713	0.0581105	0.132022
MCM4	P33991																					-0.343643	-1.03239	0.324309	0.610571		-0.448922	-1.32226	0.200923	0.420566		-0.168616	-0.494204	0.630479	0.835405
ASPH	Q12797																					-0.169861	-0.547243	0.595267	0.818068		-0.87723	-2.27962	0.0336754	0.121592		-2.09294	-5.50292	0.000158821	0.00138421
FLOT2	Q14254						-0.395159	-1.30783	0.232989	0.523525		-0.687379	-1.79098	0.112871	0.325504		-0.311337	-0.942806	0.376618	0.558255		-0.173241	-0.592839	0.565417	0.796518		-0.367387	-1.27778	0.21588	0.442137		-2.71672	-7.14286	1.49392e-05	0.000239738
KTN1	Q86UP2																					-0.317709	-1.05339	0.315013	0.600697		-0.445775	-1.32363	0.200477	0.420502		-0.17338	-0.513517	0.617325	0.821204
COPA	P53621						-0.19691	-1.25917	0.24892	0.538855		-0.190728	-1.17685	0.274647	0.500845		-0.447725	-1.88809	0.0996436	0.248753		-0.173424	-0.67045	0.516561	0.766877		-0.762463	-2.9628	0.00766136	0.0420283		-0.270826	-0.947876	0.362711	0.547315
EIF2B5	Q13144																					-0.211657	-0.558523	0.587807	0.811838		-0.185465	-0.398774	0.694262	0.776437		-0.795204	-1.82833	0.0935712	0.18958
SPRR2A; SPRR2B; SPRR2D; SPRR2E; SPRR2F; SPRR2G	P35326; P35325; P22532; P22531; Q9BYE4; Q96RM1																					-1.96749	-4.36925	0.00115037	0.0176216		-1.75044	-3.42196	0.00273389	0.0197988		-0.186958	-0.206652	0.842612	0.998948
RAB32	Q13637																					-0.189765	-0.540753	0.599583	0.818068		-0.942828	-1.77193	0.0921568	0.243265		-1.71644	-4.3761	0.000999818	0.00558462
STIM1	Q13586						-0.195665	-1.25143	0.25139	0.541975		-0.444314	-2.47013	0.0400792	0.191662		-0.612151	-2.41022	0.0456825	0.16023
COL2A1	P02458						-0.204956	-1.90817	0.0984703	0.334975		-0.23154	-1.52329	0.167981	0.371019		-0.344019	-2.10767	0.0718045	0.196939
KIAA1217	Q5T5P2						-0.255348	-1.33716	0.223743	0.508932		-0.719602	-3.41622	0.00980884	0.080664		-0.206692	-0.874512	0.40996	0.584999
CDK5	Q00535																					-0.262134	-0.791078	0.445815	0.709665		-0.492305	-1.37572	0.184037	0.39672		-0.209989	-0.605521	0.55661	0.7584
TBCD	Q9BTW9																					-0.210477	-0.557354	0.588578	0.811838		-1.42824	-3.25401	0.00395282	0.02595		-1.14642	-2.60882	0.023567	0.0642216
SLC25A24	Q6NUK1																					-0.217402	-0.518764	0.614322	0.826847		-0.433755	-0.998571	0.329875	0.584388		-1.96454	-3.42974	0.00561797	0.0202849
ABCG2	Q9UNQ0						-0.220673	-1.0561	0.326638	0.607068		-0.341753	-1.35203	0.215057	0.420985		-0.358909	-1.3953	0.204305	0.382508
KDM4C	Q9H3R0																					-0.221511	-0.448024	0.662933	0.858548		-1.50631	-3.28247	0.00370279	0.0249568		-1.23379	-2.39165	0.0348814	0.0877241
TMEM106B	Q9NUM4						-0.223955	-1.37314	0.212842	0.497501		-0.560801	-1.96236	0.0870817	0.300254		-0.580693	-2.47051	0.0421913	0.153094
SLC39A14	Q15043						-0.724821	-2.82025	0.0262704	0.148282		-0.22568	-0.654924	0.531751	0.727458		-1.07798	-3.84554	0.00610908	0.0757081
RPL13A; RPL13AP3	P40429; Q6NVV1						-0.233952	-0.863346	0.417064	0.689377		-0.463178	-1.68788	0.131726	0.341115		-0.595501	-2.05833	0.0778236	0.208076
PABPC1	P11940																					-0.233996	-1.01207	0.333499	0.623231		-0.437605	-1.7934	0.0879606	0.237776		-3.13238	-9.94874	5.4621e-07	3.22663e-05
KRT19	P08727																					-0.240016	-0.97092	0.352696	0.635238		-0.248224	-0.918189	0.3694	0.622925		-0.958218	-3.64647	0.00358849	0.0147478
CAD	P27708																					-0.245538	-0.648465	0.530143	0.773413		-1.71166	-3.48053	0.00234398	0.0178177		-1.92249	-3.96999	0.00202159	0.00968641
DCTN1	Q14203																					-0.616437	-2.08874	0.0610682	0.264616		-0.521576	-1.5018	0.148687	0.339329		-0.245912	-0.710715	0.491443	0.688451
EIF4A3	P38919						-0.918832	-6.38948	0.0003877	0.0109417		-1.14654	-7.06164	0.000132932	0.00456114		-0.254384	-1.25041	0.250119	0.437134		-0.852588	-3.26921	0.00758753	0.062877		-0.635643	-1.83475	0.0813788	0.22418		-0.383353	-1.14754	0.274501	0.44415
ST3GAL1	Q11201						-0.267109	-1.03342	0.336407	0.620683		-0.394626	-1.81993	0.108055	0.32038		-0.964186	-2.35048	0.0504012	0.168042		-2.7954	-7.19995	1.8688e-05	0.00134954		-2.5771	-5.39673	2.72865e-05	0.000813921		-2.32472	-6.187	5.66887e-05	0.000629805
MGAT5	Q09328						-0.460972	-3.30564	0.0133233	0.101524		-0.642517	-3.91126	0.00490367	0.0546524		-0.279852	-1.98374	0.0864109	0.223963
CSNK2A2	P19784																					-0.289047	-0.699033	0.499215	0.751051		-0.917919	-2.46699	0.0227249	0.0933271		-0.649178	-1.5885	0.139305	0.257473
AP1G1	O43747																					-0.292051	-0.785545	0.448917	0.709665		-1.12084	-2.2964	0.0325249	0.119412		-1.15814	-2.80665	0.016447	0.0484778
TMEM106A	Q96A25						-0.296887	-1.69154	0.135381	0.401401		-0.569658	-3.76649	0.00598418	0.0599993		-0.347452	-2.21531	0.0611233	0.18337
SNX1; SNX2	O60749; Q13596																					-0.315432	-0.845056	0.416291	0.687696		-0.916683	-2.48567	0.0218382	0.0904853		-0.659166	-1.6401	0.128063	0.242457
TARS3	A2RTX5						-0.400185	-3.62234	0.00872007	0.0800565		-0.6108	-3.70395	0.00652791	0.0637726		-0.315689	-1.14767	0.287721	0.471491
SLC25A12	O75746																					-0.795926	-3.00754	0.0120644	0.089404		-0.581813	-1.68292	0.10785	0.272592		-0.320681	-0.957152	0.358206	0.542948
RCN2	Q14257																					-0.325499	-0.580826	0.575364	0.805213		-2.55404	-5.17243	4.55123e-05	0.00107887		-2.30539	-3.95507	0.002541	0.0115718
GSK3B	P49841																					-0.809358	-2.97528	0.0127766	0.0906068		-0.596828	-1.70604	0.103397	0.265316		-0.331216	-0.964948	0.354451	0.538871
MON2	Q7Z3U7																					-0.336144	-0.802701	0.439345	0.705338		-1.21113	-3.03815	0.00646414	0.0365098		-0.956057	-2.09345	0.0592343	0.133651
RPS7	P62081																					-0.345084	-1.02151	0.329206	0.617491		-2.122	-4.68356	0.000140832	0.00233412		-1.84781	-4.64931	0.00062987	0.00390674
GALNT3	Q14435																					-0.345676	-0.788537	0.447238	0.709665		-1.54875	-3.35765	0.00311437	0.0218654		-1.28337	-2.69514	0.0201478	0.0565817
S100A7	P31151						-1.21805	-2.58115	0.0370011	0.178448		-0.346744	-0.7564	0.472106	0.682627		-1.59791	-3.54055	0.00918004	0.10138
CPSF1	Q10570						-0.538571	-4.27628	0.00383298	0.0518241		-0.349508	-1.48279	0.178196	0.381419		-0.544341	-2.23279	0.0595464	0.180057
ZW10	O43264																					-0.367616	-0.983829	0.346589	0.634052		-0.98127	-2.64607	0.0154521	0.0710096		-0.728269	-1.79836	0.0984312	0.196668
RPL17	P18621						-0.374544	-1.01487	0.344567	0.629641		-1.05844	-3.46516	0.00914512	0.0774287		-0.704242	-1.47654	0.182544	0.362521		-0.822095	-1.81283	0.0975349	0.327895		-1.46867	-2.87191	0.00947235	0.0486119		-1.90247	-4.07915	0.00166986	0.00835754
CMPK1	P30085						-1.26126	-6.94952	0.000238095	0.00788818		-1.47346	-7.02491	0.000137672	0.00456114		-0.912346	-2.5013	0.0403149	0.147692		-0.758352	-2.09568	0.0603415	0.264092		-0.375979	-1.03391	0.316347	0.571717		-0.755625	-2.09625	0.0589443	0.133317
TSSC4	Q9Y5U2						-0.73731	-2.41442	0.0471194	0.206351		-0.38585	-1.60814	0.148282	0.34783		-0.75632	-1.70099	0.131951	0.302174
CAB39L	Q9H9S4																					-0.387525	-1.83978	0.0932423	0.321734		-0.507211	-2.21083	0.0387919	0.133751		-1.00817	-4.43761	0.00090027	0.00511333
H2BC1; H2BC10; H2BC11; H2BC12; H2BC12L; H2BC13; H2BC14; H2BC15; H2BC17; H2BC18; H2BC21; H2BC26; H2BC3; H2BC4; H2BC5; H2BC6; H2BC7; H2BC8; H2BC9; H2BK1	Q99880; Q99879; Q99877; Q93079; Q8N257; Q5QNW6; Q16778; P62807; P58876; P57053; P33778; P23527; P06899; O60814; Q96A08; A0A2R8Y619						-1.68251	-5.49448	0.000971104	0.0205578		-0.397404	-1.09605	0.306428	0.525896		-2.05121	-6.41563	0.000318587	0.00969111
SRPK2	P78362																					-0.870644	-2.92823	0.013892	0.0947464		-0.66609	-1.79803	0.0872013	0.236355		-0.399298	-1.1259	0.283187	0.454448
NPEPPS	P55786																					-0.41815	-1.3828	0.19447	0.468118		-0.504856	-1.47515	0.155654	0.350482		-2.19048	-6.17637	5.75751e-05	0.0006327
EIF3B	P55884																					-0.418156	-1.19232	0.258511	0.544827		-0.887285	-2.10491	0.0480679	0.155261		-1.92737	-4.72929	0.000551211	0.00348297
VPS13C	Q709C8																					-0.787551	-2.37388	0.0371482	0.195993		-0.711467	-1.98744	0.0606623	0.182528		-0.419544	-1.184	0.260341	0.426587
NUP205	Q92621																					-0.428061	-1.12016	0.286784	0.573002		-0.861417	-2.27741	0.0338294	0.121714		-0.582531	-1.43207	0.178774	0.317089
TIMM50	Q3ZCQ8																					-0.431258	-1.13835	0.27944	0.564508		-0.879876	-2.3213	0.0308851	0.114797		-0.591435	-1.48177	0.16531	0.296853
SLC39A7	Q92504																					-0.914136	-3.382	0.00621991	0.0555641		-0.697659	-1.96752	0.0630675	0.187533		-0.441811	-1.2664	0.230452	0.390793
MAPK1	P28482																					-0.631141	-2.29964	0.0423214	0.213935		-0.447549	-1.40391	0.175599	0.38186		-0.616374	-2.01675	0.0677179	0.146571
EIF3A	Q14152																					-0.803505	-1.83609	0.0941702	0.323577		-0.735304	-1.90422	0.0712861	0.205328		-0.449387	-1.00728	0.334551	0.513971
SERPINB3	P29508	-0.451577	-0.995123	0.357685	0.425815
KDELR1; KDELR2	P33947; P24390																					-0.482473	-1.21326	0.250733	0.534791		-0.751977	-1.92071	0.0690585	0.200683		-0.455034	-1.04357	0.318152	0.496377
EXOC4	Q96A65																					-0.929761	-3.46481	0.00537862	0.0525847		-0.712693	-2.0132	0.0576712	0.176684		-0.460988	-1.3292	0.209584	0.360957
EPHA2	P29317																					-0.498657	-1.13481	0.280858	0.564508		-1.53683	-3.41284	0.00274168	0.0197988		-1.24607	-2.85637	0.0150224	0.0454721
GNB1; GNB2; GNB4	P62879; P62873; Q9HAV0																					-0.506997	-1.8239	0.0957502	0.324923		-2.50022	-5.39535	2.73722e-05	0.000813921		-2.24798	-6.39062	4.22414e-05	0.00051453
PIP	P12273																					-1.77176	-3.29064	0.00742582	0.0620455		-1.5708	-2.83757	0.0108636	0.0533158		-0.515336	-0.668753	0.523014	0.721374
ETF1	P62495																					-0.519502	-1.99734	0.0714346	0.290288		-0.613129	-2.08253	0.0502683	0.160827		-0.891012	-3.17372	0.00842671	0.028398
ATP1A3	P13637						-0.536889	-2.9582	0.0216189	0.130743		-0.754803	-3.62659	0.00727488	0.0671391		-0.903942	-4.51238	0.0025452	0.0451033
WDR1	O75083																					-0.538756	-1.19535	0.257375	0.544385		-1.75895	-3.79197	0.00113456	0.010222		-1.47768	-3.83757	0.00255361	0.0115772
ATG5	Q9H1Y0						-0.992829	-3.42849	0.01133	0.0928332		-0.55059	-1.57611	0.155456	0.355728		-1.36957	-4.74748	0.00192279	0.0385571
TUBA1C	Q9BQE3																					-0.5607	-1.08782	0.300231	0.58478		-1.19462	-2.90642	0.00869391	0.0462608		-0.899415	-1.91732	0.0804017	0.167255
ZNG1A; ZNG1B; ZNG1C; ZNG1E; ZNG1F	Q9BRT8; Q8IUF1; Q5RIA9; Q5JTY5; Q4V339																					-0.587229	-1.99233	0.0720473	0.290288		-1.066	-2.58221	0.0177488	0.0787018		-2.0096	-5.56883	0.000143405	0.00131802
EPB41L3	Q9Y2J2																					-0.593015	-2.31163	0.0414416	0.21054		-1.3643	-5.57339	1.83013e-05	0.000638022		-2.15285	-7.28337	1.24013e-05	0.000215608
ACAN	P16112																					-0.598491	-1.0191	0.338375	0.627701		-0.711544	-1.51131	0.170107	0.373866		-2.92065	-3.57664	0.0123226	0.0390537
NCBP1	Q09161						-0.6787	-2.69873	0.0312437	0.161957		-0.910588	-3.51698	0.00849416	0.0743971		-0.621343	-1.52213	0.171012	0.350299
RCN1	Q15293																					-1.30066	-1.93721	0.0892242	0.314305		-0.633331	-1.51231	0.163276	0.361208		-3.83962	-6.42006	0.000154884	0.00137672
KPLCE	Q5T750																					-4.29075	-10.6177	4.48761e-07	7.56163e-05		-4.07574	-9.36403	1.04342e-08	2.10979e-06		-0.689769	-0.655899	0.541721	0.74413
EBP	Q15125																					-0.693327	-1.42717	0.18177	0.452635		-1.00094	-2.26976	0.0345647	0.123046		-0.728993	-1.57181	0.143122	0.262131
NEK7	Q8TDX7																					-0.719595	-1.79825	0.101162	0.330035		-1.44739	-4.06152	0.000648931	0.00728965		-3.08198	-6.42108	4.38427e-05	0.000527678
KLC2	Q9H0B6																					-1.20829	-3.66736	0.00377867	0.040213		-0.994334	-2.48596	0.0218245	0.0904853		-0.72505	-1.69423	0.117139	0.226439
ATP2B1; ATP2B4	P23634; P20020						-0.735315	-5.64709	0.000819184	0.0189705		-0.948404	-5.72501	0.00052419	0.013155		-1.10933	-6.372	0.000330668	0.00969111
ITGA6	P23229																					-0.750848	-2.24198	0.0468117	0.226443		-2.46352	-5.20436	4.23037e-05	0.00107649		-2.19476	-6.21238	5.46307e-05	0.000628128
AVEN	Q9NQS1																					-0.79502	-1.41041	0.193337	0.4665		-1.09772	-2.313	0.0388951	0.133751		-2.83688	-5.21599	0.000332281	0.00233993
SLC35B2	Q8TB61						-0.804221	-6.79301	0.000267228	0.00848449		-1.01813	-6.68455	0.000191774	0.00608884		-1.17893	-6.70074	0.000240968	0.0089691
EIF3G	O75821																					-1.28134	-3.41012	0.0059201	0.0549758		-1.08069	-2.47357	0.0225355	0.0929933		-0.81377	-1.81764	0.0952801	0.191507
CA2	P00918																					-1.15486	-4.70365	0.00066731	0.0127293		-0.918535	-4.09051	0.000563778	0.00647704		-2.03014	-8.49758	2.73096e-06	7.66944e-05
YWHAE	P62258																					-1.3887	-3.36309	0.00643027	0.0555641		-1.18599	-2.55049	0.0191578	0.0824193		-0.926215	-1.95294	0.0756249	0.160287
DNAJA2	O60884																					-0.940145	-1.80116	0.0998026	0.330035		-2.05802	-4.24852	0.00038925	0.00479917		-1.81113	-4.01973	0.00185265	0.00900493
MSI2	Q96DH6																					-1.48302	-4.27137	0.00135302	0.0204165		-1.26465	-2.97734	0.00741478	0.0411887		-1.00904	-2.21998	0.0473893	0.11142
CA3	P07451																					-1.02072	-3.94269	0.00235369	0.0313103		-1.12944	-4.48737	0.000223599	0.00337401		-1.77803	-7.37749	1.09619e-05	0.000197901
SERPINB3; SERPINB4	P29508; P48594						-1.20932	-3.27058	0.0140279	0.102692		-1.42156	-3.65632	0.00697754	0.0656406		-1.03747	-2.28508	0.0555424	0.173456		-1.86642	-4.55486	0.000848677	0.0153217		-1.66015	-3.47255	0.00238771	0.0180147		-1.37317	-3.07309	0.0101205	0.0327945
FASN	P49327																					-1.0498	-2.79179	0.0177098	0.114773		-2.4774	-5.41047	2.6449e-05	0.000813921		-2.20388	-5.56968	0.000143217	0.00131802
IGHG1	P01857	-1.12557	-3.93074	0.00753368	0.0209269
TRPV2	Q9Y5S1																					-1.60517	-4.99353	0.00042144	0.00998442		-1.3907	-3.19971	0.00447627	0.0279352		-1.13939	-2.84181	0.0154265	0.0465557
SLC27A1	Q6PCB7						-1.26498	-3.46942	0.010726	0.0898155		-1.49217	-4.03574	0.0041422	0.0514421		-1.621	-4.32538	0.00331066	0.0558824
AP1B1	Q10567																					-1.76423	-4.9379	0.000459873	0.0102887		-1.55654	-3.3955	0.00285377	0.020318		-1.29918	-3.12259	0.00924825	0.0305555
ATP6AP1	Q15904																					-1.7692	-3.01631	0.0125553	0.0906068		-1.56205	-2.60718	0.0191418	0.0824193		-1.31217	-2.22312	0.0479415	0.112457
EZR; MSN; RDX	P26038; P35241; P15311	-1.35134	-5.52283	0.00135761	0.00783237
ATP6V0D1	P61421																					-1.35237	-3.70982	0.00351081	0.038637		-2.4859	-5.00012	6.76302e-05	0.00139539		-2.2335	-5.72152	0.000113461	0.00110297
S100A7; S100A7A	P31151; Q86SG5	-1.35747	-3.82628	0.0085106	0.0220102																	-2.73544	-4.78827	0.00060392	0.0119718		-2.52509	-4.40288	0.000337781	0.00435988		-2.24035	-4.09304	0.00182428	0.00895316
ERC1	Q8IUD2																					-1.43371	-2.89844	0.0148259	0.0992651		-2.36794	-4.94525	7.67598e-05	0.0014567		-2.32366	-5.08045	0.0003101	0.00223937
LYST	Q99698																					-1.62948	-3.46156	0.00540931	0.0525847		-1.85778	-3.8868	0.000908754	0.0091875		-1.55921	-3.33006	0.0063446	0.0222722
MGST1	P10620																					-2.0517	-3.91124	0.00253544	0.0320417		-1.85734	-3.39697	0.00297682	0.0210459		-1.58042	-2.91607	0.0134832	0.0416865
MYL12A; MYL12B	P19105; O14950	-1.62583	-2.94261	0.0255165	0.0503615
RPS29	P62273	-1.7914	-2.86041	0.0284245	0.0546625
ATP6V0A2	Q9Y487																					-2.32996	-4.53075	0.000882651	0.0156554		-2.1177	-3.87462	0.000992225	0.00946358		-1.87019	-3.76161	0.0029222	0.0126254
IGHA1; IGHA2	P01876; P01877						-1.96334	-2.63963	0.0340107	0.167201		-2.1835	-3.09259	0.0157108	0.105944		-2.32659	-3.02798	0.0187468	0.113439
CSTB	P04080																					-2.74163	-5.58203	0.000171973	0.00496757		-1.96412	-3.2207	0.00556858	0.0333127		-2.24916	-4.62249	0.000658806	0.00398658
SPRR1A; SPRR1B	P35321; P22528																					-2.58735	-6.26014	6.50271e-05	0.00262969		-2.36865	-4.84632	9.65025e-05	0.00171165		-2.11282	-5.27612	0.00022675	0.00180507
ATP6V0A1	Q93050																					-3.37002	-9.85255	9.4279e-07	0.000136166		-2.20032	-4.81771	0.000836304	0.00854044		-3.85187	-10.3227	3.71937e-07	3.03762e-05
LYZ	P61626						-2.64191	-3.57151	0.00936608	0.0839641		-2.8509	-4.07469	0.00393098	0.0507696		-3.02361	-3.9733	0.00517213	0.0664786
H2AC1; H2AC11; H2AC12; H2AC13; H2AC14; H2AC15; H2AC16; H2AC17; H2AC18; H2AC19; H2AC20; H2AC21; H2AC25; H2AC4; H2AC6; H2AC7; H2AC8; H2AJ; H2AX; H2AZ1; H2AZ2	Q99878; Q96KK5; Q71UI9; P0C0S5; Q9BTM1; Q16777; Q93077; Q7L7L0; Q6FI13; P20671; P0C0S8; P04908; Q96QV6; P16104; Q8IUE6						-3.03167	-23.5774	7.15332e-08	5.45083e-05		-3.24349	-18.5117	1.28217e-07	2.44253e-05		-3.40783	-18.5681	2.30832e-07	5.86313e-05
ATAD3C	Q5T2N8						-4.56605	-13.344	3.64332e-06	0.000694052		-3.18523	-3.96744	0.00490183	0.0546524		-4.95424	-16.9516	5.04608e-07	9.61278e-05
RPL39; RPL39P5	Q59GN2; P62891	-5.85025	-8.17669	0.00016991	0.00254865
ANK3	Q12955																					-6.52287	-16.3824	9.19919e-09	2.3251e-06		-6.30368	-14.0887	1.21672e-07	1.46952e-05		-6.05087	-15.9283	8.58881e-09	1.28487e-06
