# Supplementary material for: Selective targeting of TBXT with DARPins identifies regulatory networks and therapeutic vulnerabilities in chordoma
Source: Sci Adv. 2025 Sep 3;11(36):eadu2796. doi: 10.1126/sciadv.adu2796 (PMC12407079; doi:10.1126/sciadv.adu2796)
Supplement: Supplementary file 2 — Datasets S1 to S7 [file sciadv.adu2796_datasets_s1_to_s7.zip › adu2796_dataset_s2.xlsx]

## Sheet: Sheet1
Supplementary Data S2: Significantly differentially expressed genes in UM-Chor1 cells after TBXT inhibition with three T-DARPins
The statistical significance of differential gene expression was determined by Wald test after fitting a negative binomial model using gene-level read counts. P-values were adjusted with independent hypothesis weighting to control false discovery rate.
Red: significantly upregulated genes with log2(fold change) >0.585 (=fold change >1.5); blue: significantly downregulated genes with log2(fold change) <-0.585 (=fold change <-1.5)
SE: standard error
					T-DARPin A2					T-DARPin B1					T-DARPin D4
Ensembl gene ID	Gene name	Commonly deregulated	Mean normalized counts	Median log2 fold change of all DARPins	log2(fold change)	SE of log2(fold change)	p-value	adjusted p-value	Significant	log2(fold change)	SE of log2(fold change)	p-value	adjusted p-value	Significant	log2(fold change)	SE of log2(fold change)	p-value	adjusted p-value	Significant
ENSG00000115461.4	IGFBP5	TRUE	25598.2	9.95296	8.68586	0.18893	0	0	TRUE	9.95296	0.188943	0	0	TRUE	10.1981	0.18971	0	0	TRUE
ENSG00000197635.5	DPP4	TRUE	4580.09	6.65969	6.4018	0.207666	2.61501e-213	2.68687e-210	TRUE	6.82888	0.207554	3.42515e-242	5.49685e-239	TRUE	6.65969	0.206624	4.65165e-231	1.28491e-227	TRUE
ENSG00000164125.11	FAM198B	TRUE	870.25	6.50405	6.50405	0.284548	5.32811e-120	2.01116e-117	TRUE	7.13616	0.283642	8.57195e-144	4.79229e-141	TRUE	6.17271	0.282768	1.48373e-108	4.53278e-106	TRUE
ENSG00000111885.5	MAN1A1	TRUE	2552.72	6.17801	5.40588	0.162129	9.24025e-250	1.28747e-246	TRUE	6.29474	0.161402	0	0	TRUE	6.17801	0.160809	0	0	TRUE
ENSG00000138316.6	ADAMTS14	TRUE	2013.16	6.1757	5.56748	0.221408	1.19476e-145	4.73726e-143	TRUE	7.16754	0.218973	5.20377e-239	6.04291e-236	TRUE	6.1757	0.218644	2.04635e-178	1.58718e-175	TRUE
ENSG00000108700.4	CCL8	TRUE	484.999	6.08523	5.59832	0.392601	5.13661e-52	1.22164e-50	TRUE	7.36737	0.381464	8.90184e-87	8.48616e-85	TRUE	6.08523	0.380112	1.35069e-60	1.03357e-58	TRUE
ENSG00000173578.6	XCR1	TRUE	297.838	5.92055	4.82964	0.400545	7.77703e-38	1.9384e-36	TRUE	6.34422	0.399952	5.81011e-62	2.21785e-60	TRUE	5.92055	0.391824	1.90857e-54	1.10331e-52	TRUE
ENSG00000143867.5	OSR1	TRUE	11502.1	5.82277	4.95338	0.134834	3.11133e-291	1.28481e-291	TRUE	5.82277	0.134732	0	0	TRUE	6.03619	0.134344	0	0	TRUE
ENSG00000170323.4	FABP4	TRUE	88.5589	5.81213	2.6678	0.815171	1.54836e-05	4.74967e-05	TRUE	6.99213	0.843524	3.25719e-21	2.19976e-20	TRUE	5.81213	0.806426	4.4643e-16	2.41019e-15	TRUE
ENSG00000087116.9	ADAMTS2	TRUE	541.239	5.59268	4.46555	0.315266	6.8749e-49	1.44093e-47	TRUE	7.34038	0.311448	1.73029e-126	5.53607e-124	TRUE	5.59268	0.312007	1.35458e-74	1.57656e-72	TRUE
ENSG00000151790.4	TDO2	TRUE	132.879	5.20524	3.49398	0.474029	2.5624e-15	1.741e-14	TRUE	5.20524	0.484853	7.10401e-31	7.84907e-30	TRUE	6.17962	0.473793	7.10536e-42	3.15797e-40	TRUE
ENSG00000111728.6	ST8SIA1	TRUE	314.99	5.13339	4.23376	0.28714	5.4028e-52	2.33955e-50	TRUE	5.13339	0.287257	3.02154e-75	1.71026e-73	TRUE	5.23992	0.285805	9.17054e-78	1.14804e-75	TRUE
ENSG00000162494.5	LRRC38	TRUE	67.0251	5.10594	5.40283	0.635733	9.46637e-23	1.06816e-21	TRUE	5.10594	0.614934	1.44683e-20	1.03207e-19	TRUE	3.47094	0.633925	9.35164e-11	2.70501e-10	TRUE
ENSG00000204287.9	HLA-DRA	TRUE	207.121	5.05997	4.19338	0.392594	2.06075e-29	3.55672e-28	TRUE	5.05997	0.395084	2.88595e-41	6.24618e-40	TRUE	5.83754	0.389726	1.47915e-53	7.81814e-52	TRUE
ENSG00000196126.6	HLA-DRB1	TRUE	177.144	5.01405	3.66741	0.426756	8.7499e-20	9.40749e-19	TRUE	5.01405	0.43294	1.15898e-34	1.68626e-33	TRUE	5.89973	0.42644	2.1166e-46	8.79803e-45	TRUE
ENSG00000205426.6	KRT81	TRUE	524.361	4.97726	6.29997	0.250289	8.9247e-145	2.41146e-142	TRUE	4.97726	0.250667	2.94871e-91	3.499e-89	TRUE	3.20531	0.25858	9.10051e-38	2.47172e-36	TRUE
ENSG00000125965.4	GDF5	TRUE	408.386	4.94916	4.44413	0.259079	3.23419e-69	3.22471e-67	TRUE	4.94916	0.258534	3.71396e-85	3.43516e-83	TRUE	5.74449	0.25655	8.26418e-114	2.58322e-111	TRUE
ENSG00000162645.8	GBP2	TRUE	1123.68	4.89151	4.15697	0.151591	4.00953e-168	2.87081e-165	TRUE	4.89151	0.150946	1.03814e-233	1.26728e-230	TRUE	5.22125	0.150604	5.25417e-266	1.11085e-262	TRUE
ENSG00000172348.10	RCAN2	TRUE	108.259	4.87414	2.99549	0.405886	7.23534e-15	4.74578e-14	TRUE	5.28275	0.406353	9.20237e-43	1.52155e-41	TRUE	4.87414	0.403879	3.0166e-36	4.53335e-35	TRUE
ENSG00000166923.6	GREM1	TRUE	1688.49	4.7273	4.77702	0.20235	2.00411e-127	5.676e-125	TRUE	4.7273	0.201799	1.90308e-124	5.89324e-122	TRUE	3.41688	0.203584	9.57319e-66	7.85167e-64	TRUE
ENSG00000125538.7	IL1B	TRUE	309.98	4.66363	5.91985	0.338101	1.84252e-74	1.87382e-72	TRUE	4.66363	0.334028	2.40904e-47	6.51354e-46	TRUE	3.75099	0.340338	7.18982e-31	1.31435e-29	TRUE
ENSG00000101307.11	SIRPB1	TRUE	267.374	4.64964	4.64964	0.297734	8.15142e-59	4.27886e-57	TRUE	4.15379	0.297049	7.65238e-47	1.77742e-45	TRUE	5.00894	0.296039	6.83442e-67	5.928e-65	TRUE
ENSG00000248187.1	RP11-184M15.1	TRUE	542.313	4.64633	5.43763	0.217857	1.72956e-143	4.54697e-141	TRUE	4.64633	0.216847	7.99058e-105	1.06113e-102	TRUE	3.52055	0.220912	1.00069e-59	7.49133e-58	TRUE
ENSG00000196549.6	MME	TRUE	1258.57	4.64	4.64	0.18604	4.46526e-141	2.13088e-138	TRUE	5.99647	0.185666	3.24354e-234	3.59087e-231	TRUE	4.44023	0.186333	3.90883e-128	1.18613e-125	TRUE
ENSG00000108691.5	CCL2	TRUE	1765.68	4.54016	3.81088	0.155813	3.93758e-134	1.50695e-131	TRUE	5.3449	0.155373	1.42583e-263	2.20768e-260	TRUE	4.54016	0.155683	1.3731e-189	1.41476e-186	TRUE
ENSG00000227954.2	RP3-323P13.2	TRUE	98.586	4.4781	3.49084	0.396568	2.29641e-20	2.11351e-19	TRUE	4.4781	0.398622	4.1668e-32	4.88519e-31	TRUE	4.56515	0.400744	9.15165e-33	1.13863e-31	TRUE
ENSG00000237586.3	RP11-383J24.2	TRUE	268.843	4.42246	3.36507	0.254891	2.26279e-41	6.39013e-40	TRUE	4.42611	0.253544	6.12021e-71	3.27232e-69	TRUE	4.42246	0.254501	2.81598e-70	2.83466e-68	TRUE
ENSG00000182022.13	CHST15	TRUE	251.746	4.37609	3.8012	0.275362	2.10149e-45	7.52133e-44	TRUE	5.09746	0.274929	1.71319e-80	1.20105e-78	TRUE	4.37609	0.276531	4.72758e-59	3.35245e-57	TRUE
ENSG00000107159.8	CA9	TRUE	152.264	4.35597	2.33113	0.312619	9.80071e-15	8.26694e-14	TRUE	4.35597	0.302229	1.00303e-49	2.56771e-48	TRUE	4.65468	0.302659	4.89014e-56	3.02824e-54	TRUE
ENSG00000115919.10	KYNU	TRUE	920.995	4.20154	4.20154	0.193309	2.03649e-107	4.63714e-105	TRUE	3.99595	0.19367	8.26331e-97	1.25295e-94	TRUE	4.96009	0.193072	3.43095e-148	2.21006e-145	TRUE
ENSG00000113763.6	UNC5A	TRUE	7428.77	4.14511	4.14511	0.0964107	0	0	TRUE	4.33466	0.0964088	0	0	TRUE	3.39569	0.0968222	5.7972e-272	2.33462e-268	TRUE
ENSG00000117643.10	MAN1C1	TRUE	579.553	4.13713	2.26261	0.468268	8.58945e-08	3.46498e-07	TRUE	4.13713	0.467589	3.06618e-21	2.32528e-20	TRUE	5.42514	0.46925	1.05073e-33	2.29948e-32	TRUE
ENSG00000197561.2	ELANE	TRUE	35.1688	4.1133	2.29652	0.699533	2.42562e-05	6.50369e-05	TRUE	4.1133	0.659423	1.24015e-12	4.38211e-12	TRUE	4.83563	0.668424	6.23987e-16	3.27216e-15	TRUE
ENSG00000091129.15	NRCAM	TRUE	662.623	4.0947	3.89613	0.188924	1.21758e-96	2.20605e-94	TRUE	4.0947	0.189047	2.35201e-106	4.47608e-104	TRUE	4.30549	0.189356	4.57744e-117	1.73505e-114	TRUE
ENSG00000175538.6	KCNE3	TRUE	73.8609	4.07741	3.37387	0.4174	1.37759e-17	1.24731e-16	TRUE	4.07741	0.419745	1.09759e-24	8.23151e-24	TRUE	4.31866	0.424425	5.04934e-27	4.56452e-26	TRUE
ENSG00000126860.7	EVI2A	TRUE	77.4194	4.07132	2.55663	0.449867	9.21133e-10	4.25858e-09	TRUE	4.35713	0.446939	3.72227e-25	3.10811e-24	TRUE	4.07132	0.454881	6.96449e-22	5.53828e-21	TRUE
ENSG00000175745.7	NR2F1	TRUE	547.133	4.03637	4.02158	0.170385	1.66685e-125	5.61728e-123	TRUE	4.33755	0.170118	5.69616e-146	2.57017e-143	TRUE	4.03637	0.171246	1.96347e-125	8.37092e-123	TRUE
ENSG00000149968.7	MMP3	TRUE	1059.96	4.01964	4.01964	0.181998	1.98354e-110	5.48737e-108	TRUE	4.39469	0.182012	1.93601e-131	9.24512e-129	TRUE	3.80565	0.183269	2.37721e-98	4.76006e-96	TRUE
ENSG00000145685.9	LHFPL2	TRUE	3909.95	4.01224	3.82531	0.108636	1.21798e-273	2.32412e-270	TRUE	4.23571	0.108563	0	0	TRUE	4.01224	0.108796	2.67169e-292	1.47806e-292	TRUE
ENSG00000181449.2	SOX2	TRUE	198.56	4.01037	3.69287	0.273981	2.50639e-43	7.68121e-42	TRUE	4.42558	0.273574	1.4524e-61	4.85691e-60	TRUE	4.01037	0.276632	3.01261e-50	1.45051e-48	TRUE
ENSG00000124731.8	TREM1	TRUE	75.9979	3.99317	4.04459	0.403171	3.38009e-26	4.46951e-25	TRUE	3.99317	0.405222	3.38132e-25	3.09782e-24	TRUE	3.69504	0.415714	1.39614e-21	8.99329e-21	TRUE
ENSG00000196139.7	AKR1C3	TRUE	405.798	3.96778	3.89519	0.184141	1.84153e-101	4.28683e-99	TRUE	3.96778	0.184351	6.00546e-105	8.1315e-103	TRUE	4.24519	0.184392	6.71983e-120	2.41825e-117	TRUE
ENSG00000185633.6	NDUFA4L2	TRUE	1341.56	3.95568	2.67083	0.150436	1.50526e-71	1.32102e-69	TRUE	4.28062	0.149014	5.6354e-184	5.15947e-181	TRUE	3.95568	0.149595	1.16236e-156	7.89696e-154	TRUE
ENSG00000129988.5	LBP	TRUE	493.845	3.94599	2.15966	0.509819	1.09757e-06	2.30942e-06	TRUE	3.94599	0.500755	1.69326e-17	1.11669e-16	TRUE	4.60979	0.508685	2.22491e-22	2.5088e-21	TRUE
ENSG00000232679.1	RP11-400N13.3	TRUE	83.293	3.94381	4.63364	0.441535	1.3403e-29	1.93774e-28	TRUE	3.94381	0.43694	9.93388e-22	6.33382e-21	TRUE	1.50396	0.483549	7.4345e-05	0.00011591	TRUE
ENSG00000248323.1	LUCAT1	TRUE	2626.5	3.91714	4.0358	0.177291	4.57049e-117	1.07401e-114	TRUE	3.91714	0.177517	4.7015e-110	1.19901e-107	TRUE	3.756	0.178265	4.08691e-101	1.23415e-98	TRUE
ENSG00000154493.13	C10orf90	TRUE	100.888	3.91384	4.54266	0.35229	1.31848e-41	3.10718e-40	TRUE	3.91384	0.352212	7.03716e-31	9.46338e-30	TRUE	3.42802	0.362333	8.15084e-24	9.19563e-23	TRUE
ENSG00000137727.8	ARHGAP20	TRUE	356.613	3.90761	2.31897	0.202262	2.65861e-31	4.73047e-30	TRUE	3.90761	0.195774	8.8131e-91	9.5101e-89	TRUE	4.66446	0.194809	2.50058e-129	1.25866e-126	TRUE
ENSG00000157613.6	CREB3L1	TRUE	1086.07	3.89242	2.7424	0.179963	1.6264e-53	8.3064e-52	TRUE	4.23607	0.178969	2.57545e-126	8.56815e-124	TRUE	3.89242	0.179823	1.74026e-106	4.1457e-104	TRUE
ENSG00000231924.5	PSG1	TRUE	1230.62	3.86563	3.89677	0.171469	1.79409e-116	5.68579e-114	TRUE	3.86563	0.171737	2.66956e-114	5.48563e-112	TRUE	1.79532	0.17487	7.33113e-26	6.13613e-25	TRUE
ENSG00000165474.5	GJB2	TRUE	272.354	3.80528	3.55029	0.206932	1.0212e-67	8.88096e-66	TRUE	3.80528	0.206822	1.1849e-77	9.48878e-76	TRUE	3.84497	0.207977	6.77887e-79	8.68611e-77	TRUE
ENSG00000019169.9	MARCO	TRUE	200.843	3.80354	4.42808	0.241805	4.02145e-78	5.08489e-76	TRUE	3.80354	0.243246	3.57059e-57	1.28556e-55	TRUE	3.10849	0.249716	5.20394e-38	1.40662e-36	TRUE
ENSG00000186832.4	KRT16	TRUE	156.694	3.76761	3.31799	0.279212	4.12838e-34	8.38112e-33	TRUE	3.76761	0.279009	1.37125e-43	3.09725e-42	TRUE	4.10798	0.28021	2.70226e-51	1.35121e-49	TRUE
ENSG00000131737.5	KRT34	TRUE	282.066	3.74524	5.66524	0.333703	1.23354e-70	1.09232e-68	TRUE	3.74524	0.328989	4.69181e-32	5.48211e-31	TRUE	1.75693	0.348516	2.09351e-08	7.47189e-08	TRUE
ENSG00000235385.1	GS1-600G8.5	TRUE	384.799	3.7303	5.24902	0.231338	1.40944e-119	2.384e-117	TRUE	3.7303	0.231452	1.9736e-60	7.19893e-59	TRUE	1.46749	0.251472	3.17731e-10	1.35026e-09	TRUE
ENSG00000231672.2	DIRC3	TRUE	444.24	3.72227	2.77455	0.18181	1.10278e-53	6.05465e-52	TRUE	4.24494	0.178615	2.54447e-127	8.29179e-125	TRUE	3.72227	0.180404	3.79079e-97	7.71807e-95	TRUE
ENSG00000099260.6	PALMD	TRUE	1986.07	3.70466	2.84985	0.153255	2.47822e-78	2.86441e-76	TRUE	3.70466	0.152995	1.73377e-131	6.92552e-129	TRUE	3.87321	0.153364	2.66192e-143	1.09693e-140	TRUE
ENSG00000162745.6	OLFML2B	TRUE	499.551	3.70313	1.71518	0.420434	1.79293e-06	6.24836e-06	TRUE	3.70313	0.395739	7.91837e-23	7.04087e-22	TRUE	3.72698	0.403952	6.31575e-23	7.27735e-22	TRUE
ENSG00000179583.13	CIITA	TRUE	231.054	3.66445	3.11326	0.255157	1.3155e-35	2.99774e-34	TRUE	3.66445	0.254173	4.64991e-49	1.16916e-47	TRUE	4.64539	0.252751	4.33196e-78	5.5384e-76	TRUE
ENSG00000207864.1	MIR27B	TRUE	104.608	3.65611	3.23887	0.334017	9.92182e-24	1.25891e-22	TRUE	4.06535	0.333642	1.74197e-36	2.72865e-35	TRUE	3.65611	0.340417	1.61924e-29	3.69485e-28	TRUE
ENSG00000128641.13	MYO1B	TRUE	8595.11	3.65526	3.75969	0.103289	4.93271e-291	1.38527e-288	TRUE	3.65526	0.103369	8.2599e-276	1.35608e-272	TRUE	2.86805	0.103785	2.16446e-170	2.25113e-167	TRUE
ENSG00000183578.5	TNFAIP8L3	TRUE	81.5603	3.63784	3.63784	0.39891	8.89989e-22	1.01053e-20	TRUE	3.58961	0.402636	5.90436e-21	4.76477e-20	TRUE	4.21662	0.406621	6.92493e-28	9.8786e-27	TRUE
ENSG00000147697.4	GSDMC	TRUE	67.698	3.63631	3.13966	0.440306	3.3843e-14	2.33496e-13	TRUE	3.63631	0.444252	2.8893e-18	1.84002e-17	TRUE	4.01263	0.452985	1.61713e-21	1.03672e-20	TRUE
ENSG00000253768.1	CTB-33O18.1	TRUE	135.679	3.63332	3.63332	0.386647	6.82458e-23	8.00485e-22	TRUE	5.3067	0.392269	7.27833e-46	1.46746e-44	TRUE	3.30804	0.40216	5.52678e-19	6.50823e-18	TRUE
ENSG00000101134.7	DOK5	TRUE	101.472	3.61197	3.19774	0.337132	8.32679e-23	9.71046e-22	TRUE	3.86204	0.337289	1.70472e-32	2.46139e-31	TRUE	3.61197	0.344014	2.15779e-28	3.19277e-27	TRUE
ENSG00000182463.11	TSHZ2	TRUE	142.643	3.60365	2.82856	0.27302	2.5837e-26	3.68008e-25	TRUE	3.60365	0.270453	2.15427e-42	4.91203e-41	TRUE	4.03231	0.271271	1.33634e-52	7.00596e-51	TRUE
ENSG00000182326.10	C1S	TRUE	17973.2	3.5993	2.9818	0.146698	4.316e-93	7.06065e-91	TRUE	3.5993	0.146939	2.27234e-134	8.50867e-132	TRUE	3.7423	0.147352	7.52402e-145	4.62104e-142	TRUE
ENSG00000263745.1	RP11-161I6.2	TRUE	25.4673	3.59226	3.60688	0.660015	3.45726e-10	1.46446e-09	TRUE	3.59226	0.672831	7.67371e-10	1.91398e-09	TRUE	3.40882	0.71813	4.38274e-09	1.29797e-08	TRUE
ENSG00000178726.6	THBD	TRUE	292.631	3.57923	3.0102	0.218914	2.66437e-44	8.37213e-43	TRUE	3.57923	0.21796	1.86456e-62	7.26144e-61	TRUE	3.89795	0.218588	1.01045e-73	1.10978e-71	TRUE
ENSG00000069011.11	PITX1	TRUE	57.9451	3.57771	2.92266	0.399732	1.36921e-14	9.44236e-14	TRUE	3.57771	0.399952	4.61835e-21	3.38368e-20	TRUE	3.66818	0.409047	6.93779e-22	4.5815e-21	TRUE
ENSG00000170961.6	HAS2	TRUE	5792.17	3.56504	1.7527	0.0986584	1.54586e-71	1.03714e-69	TRUE	3.56504	0.0976033	6.3796e-292	1.45517e-290	TRUE	3.71095	0.0977105	0	0	TRUE
ENSG00000155966.9	AFF2	TRUE	566.227	3.55161	3.30328	0.156158	8.17822e-101	1.88084e-98	TRUE	3.55161	0.155954	1.25792e-116	2.60622e-114	TRUE	3.67104	0.156397	2.18616e-124	8.85252e-122	TRUE
ENSG00000234362.1	AC104654.2	TRUE	22.3585	3.52897	3.76361	0.714009	5.55992e-10	2.29837e-09	TRUE	3.14038	0.730172	2.234e-07	4.89727e-07	TRUE	3.52897	0.77621	9.78066e-09	2.8225e-08	TRUE
ENSG00000229344.1	RP5-857K21.7	TRUE	128.561	3.49869	0.864162	0.432212	0.00325613	0.00613049	TRUE	3.79575	0.388222	1.13426e-24	9.25291e-24	TRUE	3.49869	0.397557	3.40568e-21	2.13978e-20	TRUE
ENSG00000224259.1	LINC01133	TRUE	25.646	3.48244	3.5445	0.585363	1.48947e-11	7.08814e-11	TRUE	3.48244	0.595645	5.81672e-11	2.36858e-10	TRUE	1.36515	0.649901	0.00153835	0.00169689	TRUE
ENSG00000198121.9	LPAR1	TRUE	55.7107	3.47837	2.8253	0.416217	6.61495e-13	3.86128e-12	TRUE	3.47837	0.416323	9.74818e-19	6.38329e-18	TRUE	3.91048	0.423408	5.39076e-23	5.69155e-22	TRUE
ENSG00000225492.2	GBP1P1	TRUE	59.9441	3.46967	3.63863	0.461395	3.30391e-17	2.61551e-16	TRUE	3.46967	0.466742	1.51451e-15	7.21768e-15	TRUE	3.19074	0.486475	1.68709e-13	7.41079e-13	TRUE
ENSG00000254164.1	CTB-33O18.2	TRUE	33.5835	3.44891	3.44891	0.640081	8.33711e-10	3.70578e-09	TRUE	4.8145	0.669171	2.32584e-16	1.17021e-15	TRUE	3.09845	0.700875	3.03696e-08	8.33209e-08	TRUE
ENSG00000092068.14	SLC7A8	TRUE	79.228	3.42599	2.10028	0.335223	3.637e-11	1.82478e-10	TRUE	3.47062	0.322407	8.23709e-29	1.00358e-27	TRUE	3.42599	0.328642	5.23701e-28	5.00319e-27	TRUE
ENSG00000222000.3	AC092675.3	TRUE	58.055	3.42096	3.42096	0.412737	2.26717e-18	1.86639e-17	TRUE	3.91606	0.415612	2.67032e-23	2.25877e-22	TRUE	3.03047	0.434064	1.14475e-14	6.81867e-14	TRUE
ENSG00000161381.9	PLXDC1	TRUE	1283.13	3.39614	1.49349	0.159109	3.52067e-22	4.63159e-21	TRUE	3.39614	0.154111	2.59678e-109	6.46985e-107	TRUE	3.53907	0.15463	1.81163e-118	4.01731e-116	TRUE
ENSG00000178860.8	MSC	TRUE	57.4214	3.36011	3.68734	0.4111	3.00328e-21	2.96798e-20	TRUE	3.36011	0.415629	1.16112e-17	6.36609e-17	TRUE	1.5067	0.456585	3.96585e-05	9.53475e-05	TRUE
ENSG00000073150.9	PANX2	TRUE	528.645	3.35622	2.7565	0.160698	4.86791e-67	3.55083e-65	TRUE	3.35622	0.159591	7.64088e-100	1.1692e-97	TRUE	3.54291	0.160019	3.74605e-111	1.07211e-108	TRUE
ENSG00000187492.4	CDHR4	TRUE	109.886	3.35594	2.37278	0.317237	8.03164e-15	5.39818e-14	TRUE	3.3687	0.313176	1.1012e-28	1.19632e-27	TRUE	3.35594	0.318909	1.94092e-28	2.3187e-27	TRUE
ENSG00000220494.4	YAP1P1	TRUE	74.7074	3.35524	2.61603	0.343623	2.26505e-15	1.70554e-14	TRUE	3.40635	0.340893	2.9966e-25	2.51433e-24	TRUE	3.35524	0.348508	1.72998e-24	2.95428e-23	TRUE
ENSG00000117009.7	KMO	TRUE	412.446	3.34905	1.91591	0.161169	1.85447e-33	2.12973e-32	TRUE	3.34905	0.154574	9.53105e-106	1.48102e-103	TRUE	3.85708	0.154039	6.0612e-141	3.19212e-138	TRUE
ENSG00000223865.6	HLA-DPB1	TRUE	67.8208	3.33112	1.90047	0.414023	2.39519e-07	8.25448e-07	TRUE	3.33112	0.38331	7.30675e-20	5.09598e-19	TRUE	4.33552	0.383996	3.01279e-32	3.68419e-31	TRUE
ENSG00000078018.15	MAP2	TRUE	3664.06	3.31313	3.56992	0.1028	5.74937e-266	1.21096e-262	TRUE	3.31313	0.102969	9.30415e-229	1.17882e-225	TRUE	2.4817	0.103708	1.92169e-128	8.00692e-126	TRUE
ENSG00000225968.4	ELFN1	TRUE	130.685	3.30879	2.98552	0.301164	1.8981e-24	2.22284e-23	TRUE	3.63966	0.300707	1.19289e-35	1.76591e-34	TRUE	3.30879	0.306959	1.28807e-29	2.04123e-28	TRUE
ENSG00000229647.1	AC007879.7	TRUE	48.1171	3.29924	3.29924	0.404158	8.49361e-18	6.39295e-17	TRUE	3.47356	0.407655	2.4008e-19	1.27804e-18	TRUE	2.12297	0.429723	1.87855e-08	5.23321e-08	TRUE
ENSG00000204262.7	COL5A2	TRUE	1030.56	3.29819	0.987997	0.134695	8.26497e-15	7.00559e-14	TRUE	4.15879	0.123045	8.69605e-253	1.04663e-249	TRUE	3.29819	0.124385	2.06238e-157	2.01329e-154	TRUE
ENSG00000151632.12	AKR1C2	TRUE	135.556	3.27199	2.63294	0.2924	1.92642e-20	1.9137e-19	TRUE	3.27199	0.290866	5.67475e-31	7.66182e-30	TRUE	3.71027	0.293128	2.56116e-39	4.55978e-38	TRUE
ENSG00000226564.1	FTH1P20	TRUE	198.545	3.25091	2.3514	0.331496	1.37521e-13	1.00185e-12	TRUE	3.88799	0.329712	2.96404e-34	4.87178e-33	TRUE	3.25091	0.336863	1.50778e-24	1.92208e-23	TRUE
ENSG00000102760.12	RGCC	TRUE	182.084	3.2502	2.11682	0.246289	1.07617e-18	1.09634e-17	TRUE	3.75112	0.238572	1.01889e-57	3.96462e-56	TRUE	3.2502	0.242832	2.3892e-43	8.40318e-42	TRUE
ENSG00000187957.7	DNER	TRUE	1756.45	3.24524	3.24524	0.134212	1.29678e-130	4.55224e-128	TRUE	3.15141	0.134449	5.51087e-123	1.65597e-120	TRUE	3.53201	0.134619	2.97081e-154	1.49627e-151	TRUE
ENSG00000074527.7	NTN4	TRUE	54711	3.23666	3.09286	0.15087	1.00975e-94	2.57288e-92	TRUE	3.23666	0.151097	2.35238e-103	3.95195e-101	TRUE	3.30938	0.15173	5.85497e-108	2.08049e-105	TRUE
ENSG00000164708.5	PGAM2	TRUE	37.4211	3.22945	1.47845	0.526393	0.000141774	0.00034084	TRUE	3.25982	0.444637	4.87984e-15	2.70745e-14	TRUE	3.22945	0.461073	7.45678e-15	3.61098e-14	TRUE
ENSG00000178695.4	KCTD12	TRUE	400.693	3.19341	1.94992	0.204334	1.76941e-22	2.10401e-21	TRUE	3.19341	0.200152	7.76225e-59	2.71114e-57	TRUE	3.30889	0.201555	4.55892e-63	3.75423e-61	TRUE
ENSG00000041353.5	RAB27B	TRUE	984.806	3.1882	3.90873	0.132269	4.49662e-194	3.90852e-191	TRUE	2.99455	0.133632	1.38594e-112	2.99815e-110	TRUE	3.1882	0.1339	9.0883e-128	4.65057e-125	TRUE
ENSG00000253955.1	CTB-33O18.3	TRUE	49.5143	3.18494	3.18494	0.443053	2.02851e-14	1.22306e-13	TRUE	4.13351	0.446356	7.21967e-23	6.42978e-22	TRUE	2.35205	0.470767	8.55137e-09	2.45752e-08	TRUE
ENSG00000219507.4	FTH1P8	TRUE	160.679	3.18183	2.82965	0.266723	1.86692e-27	2.96917e-26	TRUE	3.44154	0.265771	4.23172e-40	8.78699e-39	TRUE	3.18183	0.270531	2.07325e-34	4.47603e-33	TRUE
ENSG00000065809.9	FAM107B	TRUE	8382.61	3.17766	3.24325	0.0879821	6.71161e-292	4.77759e-291	TRUE	3.17766	0.088043	9.4813e-287	1.92237e-283	TRUE	2.79369	0.0883101	7.0368e-222	1.76953e-218	TRUE
ENSG00000057019.11	DCBLD2	TRUE	8244.44	3.16484	3.42664	0.109824	2.59056e-215	7.68361e-212	TRUE	3.16484	0.109936	9.73575e-184	7.53638e-181	TRUE	2.36014	0.110327	2.95186e-103	7.89598e-101	TRUE
ENSG00000152377.8	SPOCK1	TRUE	13117.1	3.12714	3.08603	0.104857	1.07317e-191	1.81887e-188	TRUE	3.61801	0.104892	1.37545e-262	1.78279e-259	TRUE	3.12714	0.10517	1.02301e-196	1.42687e-193	TRUE
ENSG00000249476.1	CTD-2587M2.1	TRUE	229.89	3.12352	2.84571	0.205718	1.12301e-44	3.86942e-43	TRUE	3.12352	0.205292	9.3783e-54	3.22813e-52	TRUE	3.2146	0.206915	6.62948e-57	4.33448e-55	TRUE
ENSG00000199038.1	MIR210	TRUE	44.8867	3.1171	2.03348	0.473276	8.65487e-07	2.92265e-06	TRUE	3.1171	0.4455	7.02537e-14	2.62472e-13	TRUE	3.89264	0.452978	1.72192e-20	1.25767e-19	TRUE
ENSG00000237352.2	RP11-145M4.3	TRUE	40.7164	3.11641	3.33344	0.472625	3.83359e-14	2.74526e-13	TRUE	3.07983	0.480857	4.01185e-12	1.47753e-11	TRUE	3.11641	0.500708	1.6532e-12	6.60557e-12	TRUE
ENSG00000215853.3	RPTN	TRUE	81.5172	3.11113	3.46799	0.356801	4.74683e-24	5.31834e-23	TRUE	3.11113	0.361071	2.09052e-19	1.53755e-18	TRUE	2.60529	0.373048	2.63436e-14	1.01248e-13	TRUE
ENSG00000100453.8	GZMB	TRUE	19.4105	3.10407	3.0081	0.731057	6.74326e-07	2.30942e-06	TRUE	3.58512	0.745117	1.0548e-08	2.93587e-08	TRUE	3.10407	0.806246	3.21316e-07	7.98334e-07	TRUE
ENSG00000162706.8	CADM3	TRUE	529.493	3.0929	2.29158	0.163852	2.72851e-45	4.99172e-44	TRUE	3.0929	0.161844	7.42946e-83	6.34314e-81	TRUE	3.56379	0.16177	4.29045e-110	1.19443e-107	TRUE
ENSG00000239467.1	AC007405.6	TRUE	60.3743	3.08735	2.35899	0.352619	2.21654e-12	1.32889e-11	TRUE	3.08735	0.347612	2.10214e-20	1.51507e-19	TRUE	3.10948	0.356093	8.88626e-21	5.46558e-20	TRUE
ENSG00000204103.2	MAFB	TRUE	987.963	3.08483	1.02035	0.181745	7.0439e-10	4.37792e-09	TRUE	3.08483	0.171324	6.36944e-74	5.59381e-72	TRUE	3.22505	0.172256	1.08957e-80	1.64495e-78	TRUE
ENSG00000183671.8	GPR1	TRUE	451.326	3.05699	3.24424	0.160294	1.569e-92	3.12881e-90	TRUE	3.05699	0.160989	8.08034e-82	7.48377e-80	TRUE	2.44442	0.163712	2.97038e-52	1.5736e-50	TRUE
ENSG00000242221.4	PSG2	TRUE	454.113	3.05453	3.61694	0.15964	1.91763e-115	3.00853e-113	TRUE	3.05453	0.160954	1.00347e-81	7.33273e-80	TRUE	0.917776	0.175233	1.75457e-08	6.51454e-08	TRUE
ENSG00000253557.1	RP11-1080G15.1	TRUE	29.0212	3.0434	3.37995	0.534625	4.55141e-12	2.76564e-11	TRUE	3.0434	0.546266	6.1438e-10	1.67015e-09	TRUE	1.424	0.596639	0.000684927	0.00112881	TRUE
ENSG00000236969.2	GGT8P	TRUE	183.613	3.03463	2.75664	0.206822	1.26642e-41	3.89903e-40	TRUE	3.03707	0.206149	1.54864e-50	4.6823e-49	TRUE	3.03463	0.208319	1.807e-50	8.71908e-49	TRUE
ENSG00000078725.8	BRINP1	TRUE	388.537	3.02362	1.98434	0.170131	2.76826e-32	2.96223e-31	TRUE	3.02362	0.166182	2.30401e-75	1.3149e-73	TRUE	3.33339	0.166483	1.1075e-91	1.99318e-89	TRUE
ENSG00000156711.12	MAPK13	TRUE	95.506	3.02256	3.02256	0.305438	2.11299e-24	2.40245e-23	TRUE	3.42719	0.305494	5.93089e-31	6.04619e-30	TRUE	2.92277	0.314353	6.71933e-23	7.05311e-22	TRUE
ENSG00000106366.7	SERPINE1	TRUE	37235.9	3.00203	3.8555	0.0838682	0	0	TRUE	3.00203	0.0839135	1.15539e-281	2.0769e-278	TRUE	1.5336	0.0841639	3.06475e-75	5.76703e-73	TRUE
ENSG00000237264.4	FTH1P11	TRUE	112.632	2.99456	2.4707	0.325616	3.24885e-15	2.34559e-14	TRUE	3.45988	0.323199	1.60297e-28	1.77157e-27	TRUE	2.99456	0.331723	7.34934e-22	5.82307e-21	TRUE
ENSG00000164330.12	EBF1	TRUE	91.7517	2.98704	2.98704	0.291365	6.07513e-26	7.95276e-25	TRUE	3.55938	0.290042	1.78921e-36	2.72869e-35	TRUE	2.84885	0.299794	1.09289e-23	1.76391e-22	TRUE
ENSG00000251442.1	LINC01094	TRUE	81.4284	2.97606	3.14802	0.294445	4.384e-28	6.37722e-27	TRUE	2.97606	0.29729	5.46838e-25	4.17766e-24	TRUE	2.7481	0.304707	1.25079e-21	1.76209e-20	TRUE
ENSG00000140297.8	GCNT3	TRUE	96.1101	2.97189	3.15791	0.265435	4.82377e-34	9.33064e-33	TRUE	2.97189	0.2679	5.58803e-30	7.17123e-29	TRUE	2.76922	0.273796	2.98972e-26	3.13629e-25	TRUE
ENSG00000164742.10	ADCY1	TRUE	4875.14	2.97155	3.22621	0.106578	1.03819e-202	7.39107e-200	TRUE	2.97155	0.106733	6.27287e-172	4.08809e-169	TRUE	2.74372	0.107125	7.1534e-147	5.13692e-144	TRUE
ENSG00000115594.7	IL1R1	TRUE	17816.1	2.96989	2.40046	0.130731	3.55478e-76	7.53105e-74	TRUE	2.96989	0.130841	2.08415e-115	4.56077e-113	TRUE	3.09007	0.131311	7.16542e-125	3.25392e-122	TRUE
ENSG00000116032.5	GRIN3B	TRUE	158.814	2.95352	1.43899	0.23166	2.20752e-11	1.31415e-10	TRUE	2.95352	0.21306	4.74429e-45	1.13071e-43	TRUE	2.95633	0.215396	3.17405e-45	1.24117e-43	TRUE
ENSG00000231652.2	RP11-553A21.3	TRUE	126.541	2.94765	2.94765	0.234457	1.74485e-37	3.91959e-36	TRUE	2.96524	0.235307	8.86334e-38	1.58207e-36	TRUE	2.78441	0.239562	1.89785e-33	2.45679e-32	TRUE
ENSG00000161681.11	SHANK1	TRUE	132.712	2.93833	2.58776	0.250465	4.9762e-26	6.24694e-25	TRUE	3.6261	0.246214	5.36813e-51	1.44566e-49	TRUE	2.93833	0.252882	1.49481e-33	1.9444e-32	TRUE
ENSG00000205363.4	C15orf59	TRUE	68.8707	2.93781	2.9144	0.347206	2.63759e-18	2.16644e-17	TRUE	3.77541	0.345332	6.98298e-30	7.33955e-29	TRUE	2.93781	0.35889	1.23676e-18	6.53816e-18	TRUE
ENSG00000186340.10	THBS2	TRUE	93.414	2.92805	0.782697	0.331227	0.00153963	0.0031339	TRUE	2.92805	0.289106	1.79618e-25	1.67394e-24	TRUE	3.65373	0.289508	4.18352e-39	1.62051e-37	TRUE
ENSG00000198795.6	ZNF521	TRUE	206.966	2.9037	2.9037	0.197124	2.62555e-50	1.06684e-48	TRUE	3.48589	0.195427	6.11235e-73	3.46638e-71	TRUE	2.75237	0.200538	4.60774e-45	1.72421e-43	TRUE
ENSG00000213088.5	DARC	TRUE	75.8544	2.90166	2.03527	0.339979	1.93252e-10	9.76322e-10	TRUE	2.90166	0.329225	5.1961e-20	3.26048e-19	TRUE	3.31613	0.333715	8.41755e-26	1.06882e-24	TRUE
ENSG00000164344.11	KLKB1	TRUE	44.9941	2.88338	2.25011	0.539106	1.35912e-06	4.48632e-06	TRUE	2.88338	0.525621	1.2342e-09	4.51404e-09	TRUE	3.28912	0.546874	4.88725e-12	1.31589e-11	TRUE
ENSG00000270210.1	RP11-373D23.3	TRUE	122.717	2.8822	2.8822	0.256655	1.85812e-30	3.20136e-29	TRUE	3.12818	0.256627	1.13564e-35	1.68446e-34	TRUE	2.74589	0.262551	8.79607e-28	8.32948e-27	TRUE
ENSG00000240032.1	RP11-274H2.3	TRUE	146.897	2.86577	3.18488	0.210232	2.96945e-53	1.35857e-51	TRUE	2.86577	0.212458	9.24304e-43	1.66002e-41	TRUE	2.1305	0.219111	8.62863e-24	1.00929e-22	TRUE
ENSG00000198502.5	HLA-DRB5	TRUE	21.0344	2.86209	2.34318	0.712511	2.28198e-05	5.62937e-05	TRUE	2.86209	0.686804	5.74374e-07	1.25979e-06	TRUE	4.09282	0.70369	8.45303e-12	2.22895e-11	TRUE
ENSG00000112096.12	SOD2	TRUE	181353	2.85486	3.3413	0.122753	1.13979e-164	6.492e-162	TRUE	2.85486	0.122825	8.99244e-121	2.41263e-118	TRUE	2.68882	0.123205	1.00325e-107	2.83918e-105	TRUE
ENSG00000224034.1	RP11-445P17.8	TRUE	12.9627	2.85191	3.22199	0.920988	2.76055e-06	1.83265e-05	TRUE	2.85191	0.971826	2.66642e-05	5.32242e-05	TRUE	2.58746	1.03822	4.70443e-05	0.000225695	TRUE
ENSG00000198768.6	APCDD1L	TRUE	84.8558	2.84865	4.53681	0.325788	1.28915e-47	4.24066e-46	TRUE	2.84865	0.332059	4.38692e-19	2.855e-18	TRUE	1.33744	0.3713	1.66447e-05	6.02151e-05	TRUE
ENSG00000165029.11	ABCA1	TRUE	6031.74	2.8431	2.5658	0.105347	5.58466e-132	2.00216e-129	TRUE	3.04448	0.105296	3.21028e-185	2.35188e-182	TRUE	2.8431	0.10562	7.11218e-162	8.18573e-159	TRUE
ENSG00000230812.1	RP4-794H19.4	TRUE	304.227	2.80726	2.72857	0.157141	1.32724e-68	1.18646e-66	TRUE	2.81852	0.157131	3.38526e-73	2.2359e-71	TRUE	2.80726	0.158292	1.28505e-72	1.34167e-70	TRUE
ENSG00000138131.3	LOXL4	TRUE	66685.8	2.79478	2.42822	0.117849	3.26825e-95	4.72454e-93	TRUE	2.79478	0.117946	2.38367e-125	7.42198e-123	TRUE	3.4023	0.118258	1.5859e-184	2.58049e-181	TRUE
ENSG00000159403.11	C1R	TRUE	11678.8	2.79363	1.96051	0.13743	5.28261e-47	3.73053e-45	TRUE	2.79363	0.137251	2.51423e-93	3.42383e-91	TRUE	2.9328	0.137814	7.80789e-103	2.0061e-100	TRUE
ENSG00000223361.5	FTH1P10	TRUE	141.835	2.78015	2.6302	0.230041	2.69069e-31	5.00155e-30	TRUE	3.09956	0.228419	2.08527e-43	3.85021e-42	TRUE	2.78015	0.232945	4.72909e-35	1.05909e-33	TRUE
ENSG00000125730.12	C3	TRUE	22811.9	2.77116	2.39209	0.252803	3.60204e-22	4.1974e-21	TRUE	2.77116	0.253735	5.03959e-29	6.69786e-28	TRUE	3.16736	0.257112	2.44914e-37	6.99623e-36	TRUE
ENSG00000141314.8	RHBDL3	TRUE	183.128	2.76012	2.12076	0.19037	1.15833e-29	1.9363e-28	TRUE	2.79468	0.186561	5.66224e-52	1.60264e-50	TRUE	2.76012	0.188434	8.75356e-51	4.28067e-49	TRUE
ENSG00000171889.3	MIR31HG	TRUE	13.3239	2.75186	2.75186	0.758472	5.14e-06	1.6873e-05	TRUE	3.00964	0.767063	1.13713e-06	3.38949e-06	TRUE	1.94312	0.8233	0.000238934	0.000694608	TRUE
ENSG00000078053.12	AMPH	TRUE	144.908	2.7504	2.5573	0.214239	8.03394e-34	1.68338e-32	TRUE	3.15757	0.211549	6.98785e-52	2.12921e-50	TRUE	2.7504	0.216168	2.82412e-39	8.08267e-38	TRUE
ENSG00000189001.6	SBSN	TRUE	156.272	2.74023	1.68854	0.278536	8.51219e-11	4.86962e-10	TRUE	2.74023	0.266178	4.21187e-26	4.47478e-25	TRUE	2.91709	0.269614	1.31205e-29	2.25705e-28	TRUE
ENSG00000006283.13	CACNA1G	TRUE	210.962	2.73691	1.93815	0.204722	3.60735e-22	4.43377e-21	TRUE	2.73691	0.199937	7.19714e-44	1.64771e-42	TRUE	3.04556	0.200701	2.04554e-54	1.14184e-52	TRUE
ENSG00000072210.14	ALDH3A2	TRUE	26506.8	2.73611	2.32235	0.126059	1.24659e-76	1.06789e-74	TRUE	2.73611	0.126156	1.69055e-105	3.0088e-103	TRUE	2.91889	0.126596	5.86355e-120	2.95168e-117	TRUE
ENSG00000261379.1	RP11-395N3.1	TRUE	89.9753	2.73139	2.38845	0.341485	2.69716e-13	1.82299e-12	TRUE	3.32083	0.338325	2.06963e-24	1.83076e-23	TRUE	2.73139	0.3485	3.14872e-17	1.51013e-16	TRUE
ENSG00000112139.10	MDGA1	TRUE	1165.68	2.72724	2.17243	0.117383	2.86036e-77	3.49169e-75	TRUE	2.75668	0.116605	9.10406e-125	2.87479e-122	TRUE	2.72724	0.117073	3.29724e-122	1.26615e-119	TRUE
ENSG00000234975.5	FTH1P2	TRUE	117.676	2.72318	2.83868	0.25647	1.22411e-29	2.03816e-28	TRUE	2.62104	0.259088	2.99873e-25	2.82234e-24	TRUE	2.72318	0.262092	1.89859e-27	2.13184e-26	TRUE
ENSG00000144824.15	PHLDB2	TRUE	4150.36	2.71199	2.98975	0.151544	6.88073e-88	8.16654e-86	TRUE	2.71199	0.1518	1.42183e-72	8.52594e-71	TRUE	2.06246	0.152226	3.72034e-43	2.02295e-41	TRUE
ENSG00000237187.4	NR2F1-AS1	TRUE	156.152	2.7108	2.70384	0.218721	3.61218e-36	8.01913e-35	TRUE	2.85373	0.218732	3.40524e-40	6.18148e-39	TRUE	2.7108	0.221976	1.89009e-36	4.61284e-35	TRUE
ENSG00000089472.12	HEPH	TRUE	83.2961	2.70874	1.0447	0.384786	0.00027404	0.000631592	TRUE	2.70874	0.335328	3.48376e-17	1.85055e-16	TRUE	2.82778	0.341997	7.59233e-19	4.97085e-18	TRUE
ENSG00000167996.11	FTH1	TRUE	514389	2.69724	2.86247	0.253567	9.8422e-31	3.57088e-29	TRUE	2.69451	0.254557	2.10662e-27	2.37117e-26	TRUE	2.69724	0.257692	8.98432e-28	1.52156e-26	TRUE
ENSG00000146411.5	SLC2A12	TRUE	103.132	2.68464	1.95383	0.274961	1.24304e-13	8.61944e-13	TRUE	2.68464	0.267097	5.44093e-25	4.51048e-24	TRUE	3.05551	0.269002	2.58753e-32	3.17141e-31	TRUE
ENSG00000242960.1	FTH1P23	TRUE	50.2033	2.6785	1.9644	0.436414	3.6371e-07	1.1346e-06	TRUE	3.17669	0.412717	3.56615e-16	1.56323e-15	TRUE	2.6785	0.428132	3.00389e-12	8.37321e-12	TRUE
ENSG00000129151.4	BBOX1	TRUE	60.7492	2.67565	0.751023	0.386382	0.00520119	0.00964835	TRUE	2.67565	0.34617	5.76674e-16	3.16302e-15	TRUE	3.52559	0.347574	9.09824e-27	8.08203e-26	TRUE
ENSG00000143512.8	HHIPL2	TRUE	432.044	2.66735	2.46987	0.155946	2.07751e-57	1.16295e-55	TRUE	2.66735	0.155644	5.32184e-67	2.66092e-65	TRUE	3.04289	0.155599	1.45336e-87	2.46126e-85	TRUE
ENSG00000109586.7	GALNT7	TRUE	5453.58	2.665	2.77077	0.169418	3.21677e-61	1.86906e-59	TRUE	2.665	0.169735	1.00948e-56	5.29505e-55	TRUE	2.59293	0.170681	3.76619e-54	3.33955e-52	TRUE
ENSG00000041982.10	TNC	TRUE	35020.3	2.6557	2.20119	0.0785625	1.56522e-173	1.62853e-170	TRUE	3.00716	0.0785353	0	0	TRUE	2.6557	0.0786574	5.43677e-252	1.45965e-248	TRUE
ENSG00000090530.5	LEPREL1	TRUE	940.037	2.64733	2.64733	0.161723	3.04347e-61	1.78064e-59	TRUE	3.15042	0.161513	3.18236e-86	3.59708e-84	TRUE	2.27438	0.163182	9.13562e-46	4.06779e-44	TRUE
ENSG00000223485.1	RP11-417E7.1	TRUE	101.839	2.64733	1.59473	0.289206	1.74424e-09	7.52123e-09	TRUE	3.39981	0.26499	2.1556e-39	3.37538e-38	TRUE	2.64733	0.272814	2.40893e-24	4.06708e-23	TRUE
ENSG00000136842.9	TMOD1	TRUE	198.888	2.64662	2.15608	0.179457	4.40385e-34	9.37519e-33	TRUE	2.64662	0.176917	9.24141e-52	2.5874e-50	TRUE	2.73179	0.177969	2.37012e-55	1.38892e-53	TRUE
ENSG00000135439.7	AGAP2	TRUE	349.676	2.63795	1.12812	0.177239	6.25788e-12	2.19317e-11	TRUE	2.79727	0.164051	1.97619e-66	8.92667e-65	TRUE	2.63795	0.165532	2.96111e-59	2.11865e-57	TRUE
ENSG00000111962.7	UST	TRUE	661.395	2.63745	2.63745	0.120605	5.14436e-107	1.19241e-104	TRUE	2.68281	0.120669	1.13658e-110	2.38173e-108	TRUE	2.55808	0.121484	2.02854e-100	4.66675e-98	TRUE
ENSG00000171724.2	VAT1L	TRUE	56.4514	2.60373	2.71264	0.332499	2.60085e-17	2.07096e-16	TRUE	2.60373	0.336408	5.68969e-16	2.56508e-15	TRUE	1.14903	0.369344	0.000129243	0.000196207	TRUE
ENSG00000138061.7	CYP1B1	TRUE	6929.4	2.59644	2.41773	0.138087	1.60718e-69	1.0723e-67	TRUE	2.59644	0.138228	7.62742e-80	6.78552e-78	TRUE	2.69314	0.138763	4.75722e-86	8.20141e-84	TRUE
ENSG00000232187.1	FTH1P7	TRUE	79.763	2.59164	2.59164	0.334368	8.04466e-16	6.07052e-15	TRUE	2.85296	0.335244	7.87267e-19	4.60912e-18	TRUE	2.37777	0.343654	7.50098e-14	3.3976e-13	TRUE
ENSG00000125845.6	BMP2	TRUE	420.304	2.58189	1.53142	0.211998	2.76349e-14	1.17539e-13	TRUE	2.58189	0.204281	9.15201e-38	1.34609e-36	TRUE	3.1607	0.205066	4.66704e-56	2.98458e-54	TRUE
ENSG00000225465.6	RFPL1S	TRUE	70.4973	2.57399	2.57399	0.300428	9.96248e-19	9.27427e-18	TRUE	2.38154	0.305391	4.11107e-16	1.87001e-15	TRUE	2.88301	0.305754	2.07465e-23	2.26529e-22	TRUE
ENSG00000184106.4	TREML3P	TRUE	63.3737	2.57263	2.77717	0.329718	2.58404e-18	2.18147e-17	TRUE	2.20769	0.341137	5.54697e-12	2.44933e-11	TRUE	2.57263	0.3403	4.03754e-16	2.70458e-15	TRUE
ENSG00000135905.14	DOCK10	TRUE	325.065	2.56463	2.3533	0.156938	1.08509e-51	5.00119e-50	TRUE	2.69873	0.155962	2.90291e-68	1.60865e-66	TRUE	2.56463	0.157406	1.11728e-61	8.81516e-60	TRUE
ENSG00000134668.8	SPOCD1	TRUE	261.221	2.56325	1.1689	0.181158	3.51514e-12	2.43024e-11	TRUE	2.56325	0.167425	4.91831e-54	1.48398e-52	TRUE	2.60516	0.168389	4.93737e-56	3.04665e-54	TRUE
ENSG00000166147.9	FBN1	TRUE	12881.1	2.5606	1.70538	0.126249	1.43584e-42	3.97269e-41	TRUE	2.82065	0.125658	7.77946e-113	1.75059e-110	TRUE	2.5606	0.126059	1.01087e-93	2.94338e-91	TRUE
ENSG00000125735.6	TNFSF14	TRUE	46.3331	2.55883	2.63423	0.414015	1.43928e-11	8.3512e-11	TRUE	2.55883	0.421189	5.91755e-11	1.75514e-10	TRUE	2.55679	0.430372	2.82916e-11	1.03176e-10	TRUE
ENSG00000146555.14	SDK1	TRUE	775.353	2.55529	2.15066	0.132637	6.23671e-60	4.25261e-58	TRUE	2.97692	0.131175	2.26809e-115	5.42314e-113	TRUE	2.55529	0.132444	6.31243e-85	9.61275e-83	TRUE
ENSG00000168685.10	IL7R	TRUE	2229.63	2.55388	3.04198	0.110472	3.37626e-168	2.75143e-165	TRUE	2.55388	0.11087	1.64284e-118	3.84471e-116	TRUE	1.70954	0.111883	9.20919e-54	3.98832e-52	TRUE
ENSG00000153012.7	LGI2	TRUE	345.464	2.54845	2.42705	0.148504	6.24899e-61	2.07458e-59	TRUE	2.54845	0.148347	2.94158e-67	1.37264e-65	TRUE	2.81808	0.148306	9.14335e-83	1.3084e-80	TRUE
ENSG00000124766.4	SOX4	TRUE	586.144	2.54818	1.38733	0.132686	6.32793e-27	5.46653e-26	TRUE	2.71139	0.126936	2.06665e-102	3.36735e-100	TRUE	2.54818	0.127821	2.11157e-90	3.78837e-88	TRUE
ENSG00000152952.7	PLOD2	TRUE	97862.7	2.54261	2.72986	0.144587	1.41897e-80	1.3966e-78	TRUE	2.54261	0.144782	3.76051e-70	2.22362e-68	TRUE	2.22895	0.145056	7.83224e-55	5.17629e-53	TRUE
ENSG00000135744.7	AGT	TRUE	52.5829	2.5389	1.7498	0.360176	6.20869e-08	2.38731e-07	TRUE	2.78148	0.335324	5.34565e-18	3.35076e-17	TRUE	2.5389	0.343848	1.6757e-15	1.06928e-14	TRUE
ENSG00000072422.12	RHOBTB1	TRUE	71.6294	2.53374	1.75008	0.357285	5.12777e-08	1.90975e-07	TRUE	3.04684	0.333836	2.43626e-21	2.01428e-20	TRUE	2.53374	0.343303	1.74102e-15	1.59644e-14	TRUE
ENSG00000172232.5	AZU1	TRUE	183.248	2.51458	1.25609	0.263287	5.77151e-08	2.48726e-07	TRUE	2.65541	0.241345	2.36589e-29	2.73332e-28	TRUE	2.51458	0.244314	8.96403e-27	1.23667e-25	TRUE
ENSG00000133687.11	TMTC1	TRUE	191.113	2.49793	2.33593	0.212799	6.4656e-29	1.17654e-27	TRUE	2.49793	0.212753	5.85522e-33	7.06255e-32	TRUE	2.74918	0.213739	4.73818e-40	1.40699e-38	TRUE
ENSG00000235180.1	LINC00601	TRUE	14.9427	2.49777	2.9741	0.655011	1.39014e-07	1.04323e-06	TRUE	2.49777	0.700167	7.38691e-06	1.28153e-05	TRUE	1.96709	0.725937	9.91024e-05	0.000301602	TRUE
ENSG00000182568.12	SATB1	TRUE	169.212	2.49592	2.49592	0.210744	2.64795e-33	5.43558e-32	TRUE	2.69116	0.210535	1.30388e-38	2.40903e-37	TRUE	2.16953	0.214517	1.56425e-25	2.09584e-24	TRUE
ENSG00000150551.10	LYPD1	TRUE	231.406	2.48361	1.22632	0.197958	1.89111e-11	1.23417e-10	TRUE	2.48361	0.183556	8.03367e-43	1.62544e-41	TRUE	2.71196	0.184133	2.96518e-51	1.47843e-49	TRUE
ENSG00000188042.5	ARL4C	TRUE	3694.62	2.48149	2.07517	0.0911212	1.36578e-115	3.00853e-113	TRUE	2.48149	0.0909035	3.75871e-165	2.41231e-162	TRUE	2.66364	0.090995	1.79851e-190	1.84844e-187	TRUE
ENSG00000146674.10	IGFBP3	TRUE	414136	2.47341	2.47341	0.106429	2.23768e-120	1.44806e-117	TRUE	2.61355	0.106507	4.25979e-134	1.66463e-131	TRUE	2.12213	0.10658	1.30327e-89	3.02797e-87	TRUE
ENSG00000197321.10	SVIL	TRUE	19487.5	2.47131	2.10486	0.095119	2.73144e-109	6.26632e-107	TRUE	2.47131	0.0951152	6.64145e-150	3.31626e-147	TRUE	2.6247	0.095272	3.81975e-169	5.283e-166	TRUE
ENSG00000130720.8	FIBCD1	TRUE	135.826	2.46387	1.3207	0.24187	1.61136e-09	6.97232e-09	TRUE	2.70078	0.220826	1.33066e-35	2.18534e-34	TRUE	2.46387	0.22409	5.48789e-30	5.95715e-29	TRUE
ENSG00000167617.2	CDC42EP5	TRUE	23.3856	2.45782	1.09653	0.579603	0.00270663	0.00552583	TRUE	2.89116	0.490758	1.24475e-10	4.92811e-10	TRUE	2.45782	0.511856	1.74736e-08	4.93048e-08	TRUE
ENSG00000254418.1	RP11-21L19.1	TRUE	30.381	2.4572	2.57167	0.450133	7.65681e-10	3.81934e-09	TRUE	2.4572	0.461281	4.29816e-09	1.09198e-08	TRUE	1.9805	0.474926	7.77012e-07	1.28524e-06	TRUE
ENSG00000269899.1	RP11-589N15.2	TRUE	31.8462	2.42377	3.23264	0.431351	1.91598e-15	1.24545e-14	TRUE	2.42377	0.45012	3.22376e-09	8.64702e-09	TRUE	1.6392	0.476452	2.03236e-05	4.08105e-05	TRUE
ENSG00000178531.4	CTXN1	TRUE	95.5861	2.41934	1.79809	0.27372	4.10343e-12	2.50155e-11	TRUE	2.41934	0.265073	4.98365e-21	3.73746e-20	TRUE	2.64448	0.266788	3.07156e-25	3.77081e-24	TRUE
ENSG00000250722.1	SEPP1	TRUE	1584.11	2.41693	0.883048	0.202541	6.6868e-07	2.79018e-06	TRUE	2.41693	0.193237	5.37618e-37	1.26651e-35	TRUE	2.7982	0.194431	3.38779e-49	1.50001e-47	TRUE
ENSG00000139971.11	C14orf37	TRUE	226.541	2.4024	1.9792	0.201695	1.3068e-23	1.8574e-22	TRUE	2.72563	0.198163	2.95686e-44	7.27993e-43	TRUE	2.4024	0.200819	9.07053e-35	1.93709e-33	TRUE
ENSG00000166963.8	MAP1A	TRUE	728.584	2.39806	2.16488	0.122215	5.18752e-71	4.43705e-69	TRUE	2.39806	0.121828	2.54293e-87	3.6204e-85	TRUE	2.67204	0.121744	6.85569e-109	2.12614e-106	TRUE
ENSG00000226329.2	AC005682.6	TRUE	119.408	2.39372	2.39372	0.222361	6.2569e-28	9.26287e-27	TRUE	2.64888	0.221514	3.86399e-34	5.95139e-33	TRUE	2.15027	0.226443	7.40206e-23	1.11605e-21	TRUE
ENSG00000215267.4	AKR1C7P	TRUE	26.3247	2.3917	2.76812	0.500567	1.64584e-09	7.10918e-09	TRUE	2.12575	0.538943	2.53955e-06	5.01272e-06	TRUE	2.3917	0.530268	7.84105e-08	2.04205e-07	TRUE
ENSG00000164733.16	CTSB	TRUE	51983.6	2.39021	2.39021	0.115776	1.47437e-95	5.40987e-93	TRUE	2.54632	0.115877	3.99843e-108	7.64626e-106	TRUE	2.372	0.116096	1.5852e-94	4.11862e-92	TRUE
ENSG00000155066.11	PROM2	TRUE	138.321	2.3859	1.8745	0.25642	2.63306e-14	1.91651e-13	TRUE	2.69518	0.249777	2.31757e-28	2.74235e-27	TRUE	2.3859	0.253642	8.70757e-23	9.71443e-22	TRUE
ENSG00000205129.4	C4orf47	TRUE	62.6993	2.37729	1.71611	0.315001	2.98427e-09	1.21976e-08	TRUE	2.37729	0.299765	1.4485e-16	7.40384e-16	TRUE	2.48989	0.302099	2.12089e-18	1.10646e-17	TRUE
ENSG00000236094.1	LINC00545	TRUE	13.676	2.37195	1.31925	0.774588	0.00307171	0.00663144	TRUE	2.52033	0.696249	6.07019e-06	1.30139e-05	TRUE	2.37195	0.717301	7.99854e-06	2.81969e-05	TRUE
ENSG00000226608.2	FTLP3	TRUE	152.354	2.37066	2.06204	0.24298	2.70027e-18	2.66724e-17	TRUE	2.38762	0.241609	3.69329e-24	3.30204e-23	TRUE	2.37066	0.243363	3.58325e-24	4.41783e-23	TRUE
ENSG00000172061.7	LRRC15	TRUE	335.632	2.36182	2.2075	0.272113	6.13194e-17	6.03136e-16	TRUE	3.60403	0.270376	2.00732e-42	4.01785e-41	TRUE	2.36182	0.274885	1.5426e-19	1.43195e-18	TRUE
ENSG00000123610.3	TNFAIP6	TRUE	23.7425	2.35781	2.35781	0.613645	4.17986e-06	1.24315e-05	TRUE	1.61669	0.664095	0.000523377	0.000890191	TRUE	2.45237	0.631196	9.16349e-07	2.12383e-06	TRUE
ENSG00000135047.10	CTSL	TRUE	195326	2.3568	2.3568	0.286533	2.25092e-17	1.97558e-16	TRUE	2.31872	0.288913	6.83845e-17	4.3335e-16	TRUE	2.86636	0.292548	5.93846e-25	1.20962e-23	TRUE
ENSG00000214803.3	RP11-37N22.1	TRUE	27.1873	2.35327	2.35327	0.524052	3.67632e-07	1.14632e-06	TRUE	2.52338	0.526666	5.79559e-08	1.51596e-07	TRUE	1.99746	0.544907	5.10137e-06	1.10833e-05	TRUE
ENSG00000157227.8	MMP14	TRUE	18411.9	2.35238	1.92158	0.12667	8.06382e-53	7.13949e-51	TRUE	2.47201	0.126554	4.7405e-86	5.13338e-84	TRUE	2.35238	0.126819	1.59254e-78	2.8504e-76	TRUE
ENSG00000088340.11	FER1L4	TRUE	4224.28	2.34251	1.92176	0.115483	5.15211e-63	2.42726e-61	TRUE	2.61121	0.115148	5.62902e-115	1.28397e-112	TRUE	2.34251	0.115471	3.35029e-93	7.76896e-91	TRUE
ENSG00000142319.14	SLC6A3	TRUE	781.798	2.31556	2.41235	0.116803	1.21783e-95	3.20841e-93	TRUE	2.31556	0.117192	5.95155e-88	7.11526e-86	TRUE	1.65925	0.119048	3.29643e-45	1.31493e-43	TRUE
ENSG00000187134.8	AKR1C1	TRUE	585.103	2.30495	1.69671	0.181514	7.94125e-22	1.1281e-20	TRUE	2.30495	0.178825	4.24914e-39	8.31736e-38	TRUE	2.97799	0.178847	1.27546e-64	1.0654e-62	TRUE
ENSG00000139899.6	CBLN3	TRUE	427.783	2.3033	1.99685	0.144156	1.84595e-44	3.24701e-43	TRUE	2.67818	0.142031	1.77562e-80	1.39349e-78	TRUE	2.3033	0.143685	1.76409e-59	1.3107e-57	TRUE
ENSG00000135519.6	KCNH3	TRUE	332.59	2.30238	1.0713	0.176124	3.93027e-11	2.48092e-10	TRUE	2.30238	0.164711	1.77357e-45	4.53503e-44	TRUE	2.47626	0.164932	7.78763e-53	4.13343e-51	TRUE
ENSG00000172345.9	STARD5	TRUE	1024.58	2.28435	1.62003	0.119227	4.03888e-43	1.70507e-41	TRUE	2.36819	0.117422	1.6222e-91	1.95243e-89	TRUE	2.28435	0.117793	2.12105e-85	3.77517e-83	TRUE
ENSG00000188015.5	S100A3	TRUE	201.15	2.28241	1.59269	0.245783	5.23642e-12	3.59434e-11	TRUE	2.32457	0.237195	8.4389e-24	8.48587e-23	TRUE	2.28241	0.2384	2.38185e-23	2.6786e-22	TRUE
ENSG00000253958.1	CLDN23	TRUE	57.7281	2.27803	0.747382	0.365708	0.00409413	0.00774898	TRUE	2.27803	0.334084	5.51881e-13	2.00828e-12	TRUE	3.188	0.331479	2.21086e-24	1.73726e-23	TRUE
ENSG00000168135.4	KCNJ4	TRUE	32.7617	2.27515	1.30831	0.456947	0.000128745	0.000347153	TRUE	2.27515	0.398742	5.79379e-10	2.16704e-09	TRUE	2.51857	0.399549	3.24366e-12	8.84548e-12	TRUE
ENSG00000208005.1	MIR503	TRUE	40.8377	2.27164	2.27164	0.374219	1.18698e-10	5.251e-10	TRUE	2.70642	0.370805	1.44097e-14	7.74409e-14	TRUE	1.75516	0.390802	2.81687e-07	6.96892e-07	TRUE
ENSG00000145687.11	SSBP2	TRUE	736.681	2.27106	1.72392	0.127278	9.07975e-43	3.7791e-41	TRUE	2.41454	0.125388	1.05997e-83	1.13614e-81	TRUE	2.27106	0.125982	2.99156e-74	4.83501e-72	TRUE
ENSG00000198959.7	TGM2	TRUE	13527.2	2.27073	2.04411	0.101774	1.60937e-90	3.62044e-88	TRUE	2.36016	0.10177	4.95433e-120	1.20986e-117	TRUE	2.27073	0.101883	1.22017e-111	5.62527e-109	TRUE
ENSG00000163661.3	PTX3	TRUE	28.1221	2.25604	3.07788	0.535024	2.77113e-10	1.18545e-09	TRUE	2.25604	0.575275	2.59396e-06	5.79602e-06	TRUE	2.0745	0.579213	5.89355e-06	9.00908e-06	TRUE
ENSG00000233452.2	STXBP5-AS1	TRUE	327.026	2.25453	1.20203	0.181474	1.13163e-12	7.53068e-12	TRUE	2.27921	0.171616	2.48298e-41	5.38704e-40	TRUE	2.25453	0.172171	9.15646e-41	2.87911e-39	TRUE
ENSG00000106236.3	NPTX2	TRUE	4213.61	2.25297	1.68353	0.281174	1.32322e-10	7.05576e-10	TRUE	2.25297	0.275585	2.02833e-17	1.43962e-16	TRUE	2.49047	0.277359	3.42291e-21	4.74512e-20	TRUE
ENSG00000075223.9	SEMA3C	TRUE	9875.09	2.25127	2.25127	0.127591	1.70353e-70	2.97215e-68	TRUE	2.30109	0.127773	1.43804e-73	1.04622e-71	TRUE	2.04995	0.12783	3.45702e-59	3.36822e-57	TRUE
ENSG00000260432.1	RP11-297M9.2	TRUE	144.199	2.24729	1.82323	0.200917	1.22978e-20	1.39406e-19	TRUE	2.27669	0.197092	5.8105e-32	8.67411e-31	TRUE	2.24729	0.198054	2.01632e-31	3.76057e-30	TRUE
ENSG00000149380.7	P4HA3	TRUE	3322.92	2.24288	1.91197	0.12047	1.45306e-57	5.77643e-56	TRUE	2.75822	0.119976	3.67552e-118	1.06636e-115	TRUE	2.24288	0.120415	5.38347e-79	9.90078e-77	TRUE
ENSG00000115841.15	RMDN2	TRUE	537.649	2.23926	1.88034	0.141579	3.99956e-41	6.19951e-40	TRUE	2.35375	0.140251	2.81582e-64	1.18816e-62	TRUE	2.23926	0.140891	1.9313e-58	1.35615e-56	TRUE
ENSG00000262681.2	RP11-311F12.1	TRUE	38.1577	2.2363	1.01415	0.487118	0.00188214	0.0039394	TRUE	2.2363	0.433142	1.07859e-08	2.64378e-08	TRUE	2.7294	0.433147	2.01176e-12	7.97673e-12	TRUE
ENSG00000173559.8	NABP1	TRUE	19533.5	2.23429	2.12993	0.120689	1.67294e-70	2.06804e-68	TRUE	2.40966	0.120759	1.17804e-89	1.42783e-87	TRUE	2.23429	0.120919	8.77994e-78	1.23927e-75	TRUE
ENSG00000183570.12	PCBP3	TRUE	785.254	2.22454	1.95475	0.114	1.00269e-66	8.86813e-65	TRUE	2.22454	0.11347	1.24113e-86	1.40992e-84	TRUE	2.37678	0.11343	3.07774e-99	8.73396e-97	TRUE
ENSG00000203709.5	C1orf132	TRUE	160.654	2.22286	1.66652	0.251689	2.36434e-12	1.5493e-11	TRUE	2.36247	0.243664	2.33652e-23	1.7682e-22	TRUE	2.22286	0.245332	3.53698e-21	3.56722e-20	TRUE
ENSG00000253102.1	RP1-117B12.4	TRUE	14.9323	2.22222	2.10706	0.660108	3.62942e-05	0.000105568	TRUE	2.22222	0.652159	1.6043e-05	2.89683e-05	TRUE	2.391	0.648743	2.16368e-06	8.13638e-06	TRUE
ENSG00000131386.13	GALNT15	TRUE	3217.67	2.22004	1.88284	0.175675	1.05698e-27	1.34495e-26	TRUE	2.65025	0.174981	5.52075e-53	2.1937e-51	TRUE	2.22004	0.175612	3.57816e-38	9.23124e-37	TRUE
ENSG00000131831.13	RAI2	TRUE	80.2667	2.21893	2.31267	0.248654	1.76182e-21	1.83497e-20	TRUE	2.21893	0.251539	8.07504e-20	5.61417e-19	TRUE	1.59359	0.260519	5.76108e-11	2.53247e-10	TRUE
ENSG00000171533.7	MAP6	TRUE	61.0582	2.21762	2.21762	0.290063	2.46735e-15	1.85097e-14	TRUE	2.25312	0.292227	8.30774e-16	4.88264e-15	TRUE	2.05876	0.294755	1.07444e-13	4.80351e-13	TRUE
ENSG00000110852.4	CLEC2B	TRUE	34.2809	2.21639	2.22182	0.39332	1.37444e-09	5.48302e-09	TRUE	2.21639	0.399497	1.4051e-09	5.10919e-09	TRUE	1.91968	0.404258	6.89322e-08	1.79202e-07	TRUE
ENSG00000142173.10	COL6A2	TRUE	24848.8	2.20878	1.49352	0.153548	1.33379e-23	1.6797e-22	TRUE	2.20878	0.151854	5.24525e-49	1.52076e-47	TRUE	2.2127	0.151952	1.46142e-49	7.68051e-48	TRUE
ENSG00000177694.10	NAALADL2	TRUE	93.28	2.20791	1.63159	0.25832	1.60728e-11	8.67223e-11	TRUE	2.20791	0.247652	3.48632e-20	2.47367e-19	TRUE	2.67279	0.24621	1.45284e-29	3.32791e-28	TRUE
ENSG00000025708.8	TYMP	TRUE	1283.9	2.20428	2.20428	0.125991	2.40801e-69	2.22562e-67	TRUE	2.2691	0.126117	1.96837e-73	1.23758e-71	TRUE	1.61325	0.127261	6.8395e-38	1.77972e-36	TRUE
ENSG00000148848.10	ADAM12	TRUE	2005.28	2.20357	2.20357	0.134206	2.14678e-61	1.29272e-59	TRUE	2.25304	0.134421	4.06697e-64	2.04701e-62	TRUE	1.46544	0.135604	2.413e-28	3.06256e-27	TRUE
ENSG00000125895.5	TMEM74B	TRUE	193.801	2.1975	2.1975	0.208072	6.32912e-27	1.06331e-25	TRUE	2.67595	0.206427	1.28251e-39	2.46694e-38	TRUE	1.95964	0.210529	7.02813e-22	7.40231e-21	TRUE
ENSG00000121440.10	PDZRN3	TRUE	2739.74	2.18346	1.49018	0.105844	3.18748e-46	8.67347e-45	TRUE	2.18346	0.104778	1.68569e-97	2.367e-95	TRUE	2.37097	0.104795	4.47596e-115	1.54208e-112	TRUE
ENSG00000132718.7	SYT11	TRUE	232.648	2.17905	2.37929	0.191789	3.16399e-36	8.01913e-35	TRUE	2.17905	0.193668	1.78193e-30	1.92719e-29	TRUE	2.01209	0.194476	2.16628e-26	3.02776e-25	TRUE
ENSG00000167549.14	CORO6	TRUE	1477.34	2.17648	1.1465	0.135659	9.32393e-19	1.05609e-17	TRUE	2.17648	0.131819	2.59718e-62	1.4663e-60	TRUE	2.36527	0.131868	1.12318e-73	1.27855e-71	TRUE
ENSG00000169218.9	RSPO1	TRUE	42.0646	2.17354	2.17354	0.341863	2.04935e-11	1.04927e-10	TRUE	2.28144	0.343425	1.80117e-12	6.81907e-12	TRUE	1.86505	0.350524	4.3349e-09	9.16269e-09	TRUE
ENSG00000156042.13	TTC18	TRUE	261.355	2.17142	2.07942	0.200039	3.67771e-26	5.2119e-25	TRUE	2.26618	0.199905	6.90028e-31	7.64231e-30	TRUE	2.17142	0.200675	8.99968e-29	1.45284e-27	TRUE
ENSG00000181019.8	NQO1	TRUE	27042.9	2.17093	2.17093	0.108461	6.41553e-90	9.56652e-88	TRUE	1.97982	0.108724	3.30943e-75	2.42814e-73	TRUE	2.2387	0.108645	6.7668e-96	1.45203e-93	TRUE
ENSG00000198814.8	GK	TRUE	88.3048	2.17015	1.08915	0.26939	1.78391e-06	5.97527e-06	TRUE	2.17015	0.240963	1.52402e-20	9.93307e-20	TRUE	2.62043	0.239199	5.54939e-30	7.28849e-29	TRUE
ENSG00000162144.5	CYB561A3	TRUE	19440.8	2.16395	2.16395	0.138399	6.47771e-56	2.98876e-54	TRUE	2.48384	0.13851	5.34445e-73	3.54635e-71	TRUE	1.95145	0.138576	2.99377e-46	1.38769e-44	TRUE
ENSG00000149256.10	TENM4	TRUE	606.739	2.15734	1.48456	0.163903	7.32824e-21	9.02485e-20	TRUE	2.15734	0.160178	1.9562e-42	4.3964e-41	TRUE	2.73693	0.159789	5.98555e-68	5.30044e-66	TRUE
ENSG00000271011.1	RP11-171I2.5	TRUE	50.7234	2.1549	2.31322	0.32466	1.12187e-13	6.96886e-13	TRUE	2.1549	0.33178	4.72542e-12	1.73202e-11	TRUE	1.85878	0.335096	1.2875e-09	2.80813e-09	TRUE
ENSG00000184524.5	CEND1	TRUE	241.161	2.15261	2.15261	0.181088	2.03485e-33	4.16949e-32	TRUE	2.12871	0.182041	1.06846e-32	1.44053e-31	TRUE	2.19953	0.181958	3.72588e-35	8.41481e-34	TRUE
ENSG00000135363.7	LMO2	TRUE	53.9545	2.15154	2.32461	0.340497	8.94507e-13	5.75504e-12	TRUE	2.15154	0.348496	3.61548e-11	1.3526e-10	TRUE	1.94824	0.349647	9.73863e-10	3.09886e-09	TRUE
ENSG00000170369.3	CST2	TRUE	66.1841	2.15116	2.19831	0.298899	2.20789e-14	1.61331e-13	TRUE	2.05112	0.305064	1.00245e-12	4.69464e-12	TRUE	2.15116	0.302516	3.50877e-14	2.91144e-13	TRUE
ENSG00000128564.5	VGF	TRUE	6319.84	2.14746	2.14746	0.169683	1.55849e-37	3.66767e-36	TRUE	1.59951	0.172142	6.97319e-22	8.36808e-21	TRUE	2.77768	0.170795	1.08537e-61	1.34632e-59	TRUE
ENSG00000153071.10	DAB2	TRUE	18447.4	2.13497	2.09598	0.0608314	6.21473e-261	1.16354e-257	TRUE	2.32783	0.0608098	0	0	TRUE	2.13497	0.0608645	5.79012e-271	1.61519e-267	TRUE
ENSG00000197558.7	SSPO	TRUE	807.613	2.1332	0.882849	0.141492	2.16042e-11	1.53605e-10	TRUE	2.1332	0.135801	1.102e-56	4.31779e-55	TRUE	2.14201	0.135844	1.91519e-57	1.4019e-55	TRUE
ENSG00000171451.13	DSEL	TRUE	1405.89	2.12818	1.16413	0.155739	2.49189e-15	2.22734e-14	TRUE	2.1852	0.150942	1.41115e-48	5.11803e-47	TRUE	2.12818	0.15102	1.63328e-46	6.64062e-45	TRUE
ENSG00000238045.5	AC009133.14	TRUE	148.226	2.12756	2.18007	0.258809	4.64855e-18	4.34686e-17	TRUE	2.12756	0.261425	2.67022e-17	1.60885e-16	TRUE	1.76033	0.263236	1.34829e-12	7.33195e-12	TRUE
ENSG00000271141.1	RP11-171I2.4	TRUE	26.9099	2.12531	2.12531	0.484387	6.0171e-07	1.81737e-06	TRUE	2.19574	0.487522	2.47712e-07	4.99587e-07	TRUE	1.49354	0.505752	0.00012358	0.000160777	TRUE
ENSG00000106123.7	EPHB6	TRUE	260.331	2.1246	1.18522	0.191847	2.0708e-11	1.34277e-10	TRUE	2.1246	0.181154	7.09799e-33	1.0382e-31	TRUE	2.17048	0.181108	1.42652e-34	3.11546e-33	TRUE
ENSG00000100292.12	HMOX1	TRUE	36292.6	2.11949	2.43386	0.080123	1.47969e-203	3.09794e-200	TRUE	2.11949	0.080221	6.88384e-155	3.80624e-152	TRUE	2.08999	0.0802105	5.06729e-151	4.22209e-148	TRUE
ENSG00000116260.12	QSOX1	TRUE	33506.1	2.11841	1.75641	0.0680765	1.0793e-147	5.24344e-145	TRUE	2.14692	0.0680184	1.0271e-219	9.27435e-217	TRUE	2.11841	0.068022	2.57983e-214	5.94682e-211	TRUE
ENSG00000164647.4	STEAP1	TRUE	191.525	2.11791	2.17907	0.169224	9.07822e-39	2.35866e-37	TRUE	2.11508	0.170402	1.75967e-36	2.46229e-35	TRUE	2.11791	0.170617	8.63776e-37	2.07525e-35	TRUE
ENSG00000165434.6	PGM2L1	TRUE	1312.04	2.11043	2.07975	0.120769	2.94123e-67	2.46244e-65	TRUE	2.43995	0.120429	2.43305e-92	3.34241e-90	TRUE	2.11043	0.120993	1.61437e-69	9.56424e-68	TRUE
ENSG00000203799.6	CCDC162P	TRUE	142.601	2.10376	1.72811	0.24699	2.02775e-13	1.38219e-12	TRUE	2.25359	0.241219	6.94197e-22	5.47104e-21	TRUE	2.10376	0.242317	1.45711e-19	1.35455e-18	TRUE
ENSG00000198363.11	ASPH	TRUE	32785.8	2.0986	2.0986	0.0809844	7.70454e-149	3.24003e-146	TRUE	1.92349	0.0811116	1.90747e-125	6.04343e-123	TRUE	2.21849	0.0810485	1.74251e-166	2.29526e-163	TRUE
ENSG00000105928.9	DFNA5	TRUE	4493.81	2.09852	2.19195	0.0712987	2.44932e-208	2.09245e-205	TRUE	2.09852	0.0714148	7.39016e-191	5.66019e-188	TRUE	1.64751	0.0717624	1.16275e-117	6.06856e-115	TRUE
ENSG00000143502.10	SUSD4	TRUE	58.4027	2.09705	2.09705	0.296854	1.79488e-13	1.18011e-12	TRUE	2.43345	0.293957	8.34571e-18	4.60681e-17	TRUE	1.80791	0.303081	1.24595e-10	3.53624e-10	TRUE
ENSG00000257943.1	RP11-167N24.3	TRUE	68.3485	2.09662	1.21668	0.346212	1.37824e-05	3.7156e-05	TRUE	2.83256	0.301241	2.57739e-22	2.23401e-21	TRUE	2.09662	0.309444	4.19367e-13	1.78113e-12	TRUE
ENSG00000105519.8	CAPS	TRUE	1115.94	2.09631	1.47891	0.139714	1.98692e-27	3.47432e-26	TRUE	2.21095	0.137424	2.62662e-59	1.12863e-57	TRUE	2.09631	0.137617	9.07481e-54	4.84194e-52	TRUE
ENSG00000256043.2	CTSO	TRUE	3554.94	2.09441	1.66973	0.162504	7.99089e-26	1.11462e-24	TRUE	2.09441	0.161611	1.62723e-39	4.59001e-38	TRUE	2.3861	0.161698	4.80791e-51	2.1057e-49	TRUE
ENSG00000136810.8	TXN	TRUE	9238.04	2.09099	2.09099	0.120482	2.87134e-68	3.27393e-66	TRUE	1.84583	0.120987	9.73693e-54	3.37509e-52	TRUE	2.28078	0.120706	3.00765e-81	4.69841e-79	TRUE
ENSG00000253214.1	RP11-1149M10.2	TRUE	12.2779	2.08807	2.51514	0.708748	9.04287e-06	9.60585e-05	TRUE	1.60725	0.769734	0.00128169	0.00264269	TRUE	2.08807	0.749378	6.32605e-05	0.000197329	TRUE
ENSG00000245213.2	RP11-10K16.1	TRUE	113.311	2.08488	2.08488	0.227243	6.03978e-21	5.89885e-20	TRUE	2.27961	0.226609	6.34987e-25	6.37636e-24	TRUE	2.06011	0.228715	8.94402e-21	5.49797e-20	TRUE
ENSG00000101282.4	RSPO4	TRUE	35.5978	2.08449	2.04021	0.425799	1.03412e-07	3.69898e-07	TRUE	2.54366	0.413868	3.88854e-11	1.22174e-10	TRUE	2.08449	0.424806	2.39351e-08	4.71773e-08	TRUE
ENSG00000148634.11	HERC4	TRUE	9474.08	2.08219	2.26392	0.0750734	1.38627e-200	1.8219e-197	TRUE	2.08219	0.07519	7.34956e-170	4.27035e-167	TRUE	1.42474	0.0755055	1.60338e-80	2.42706e-78	TRUE
ENSG00000213694.3	S1PR3	TRUE	916.331	2.07702	2.03635	0.120129	2.9592e-65	2.90807e-63	TRUE	2.36465	0.119658	5.54259e-88	6.66909e-86	TRUE	2.07702	0.120328	4.17592e-68	4.49865e-66	TRUE
ENSG00000177363.4	LRRN4CL	TRUE	1814.84	2.07587	1.41821	0.187192	1.5825e-15	1.00037e-14	TRUE	2.07587	0.18323	7.03593e-31	1.04166e-29	TRUE	2.32128	0.183162	1.7469e-38	3.80179e-37	TRUE
ENSG00000154027.14	AK5	TRUE	1062.2	2.07124	2.06165	0.0990849	6.08079e-97	1.11371e-94	TRUE	2.21082	0.0989333	1.15767e-111	2.45089e-109	TRUE	2.07124	0.0993196	6.4906e-98	8.50495e-96	TRUE
ENSG00000105605.3	CACNG7	TRUE	43.4652	2.07114	1.70185	0.375068	2.5878e-07	9.9259e-07	TRUE	2.76694	0.345202	5.39638e-17	2.49743e-16	TRUE	2.07114	0.356894	2.06453e-10	6.90336e-10	TRUE
ENSG00000167123.14	CERCAM	TRUE	11828.5	2.06778	1.38996	0.150198	9.67022e-22	1.09652e-20	TRUE	2.15198	0.148022	5.72217e-49	1.55263e-47	TRUE	2.06778	0.147926	9.61974e-46	6.08916e-44	TRUE
ENSG00000087245.8	MMP2	TRUE	2356.73	2.0634	2.0634	0.130695	5.90421e-57	2.92189e-55	TRUE	2.36137	0.130618	4.06904e-74	2.93803e-72	TRUE	1.84863	0.130985	2.3495e-46	7.62535e-45	TRUE
ENSG00000158270.10	COLEC12	TRUE	241.179	2.06107	2.06107	0.20807	5.4104e-24	7.25026e-23	TRUE	2.08807	0.209083	1.25766e-24	1.2473e-23	TRUE	1.67876	0.210963	1.23981e-16	9.28471e-16	TRUE
ENSG00000162407.8	PPAP2B	TRUE	97.9387	2.06052	0.961614	0.272569	1.83416e-05	5.35413e-05	TRUE	2.06052	0.244711	2.47255e-18	1.40818e-17	TRUE	2.98083	0.239723	7.24539e-38	2.62315e-36	TRUE
ENSG00000261051.1	RP11-274H2.5	TRUE	77.444	2.05863	2.12348	0.293228	5.05739e-14	3.59869e-13	TRUE	2.05863	0.297522	2.63276e-13	1.29072e-12	TRUE	1.8453	0.298034	3.00038e-11	9.03843e-11	TRUE
ENSG00000171860.4	C3AR1	TRUE	37.1532	2.05541	1.29606	0.42926	7.76791e-05	0.000216346	TRUE	2.47044	0.371561	1.64039e-12	6.23086e-12	TRUE	2.05541	0.379732	1.90014e-09	4.16012e-09	TRUE
ENSG00000185033.10	SEMA4B	TRUE	3649.5	2.05414	1.6352	0.133629	1.70008e-35	2.91134e-34	TRUE	2.23325	0.132784	1.53751e-64	7.09784e-63	TRUE	2.05414	0.132848	2.98162e-55	1.56444e-53	TRUE
ENSG00000153094.17	BCL2L11	TRUE	6234.37	2.05264	1.91891	0.129111	8.27493e-51	2.86168e-49	TRUE	2.05264	0.129234	6.59755e-58	2.62863e-56	TRUE	2.17028	0.129133	7.49164e-65	8.05673e-63	TRUE
ENSG00000203837.4	PNLIPRP3	TRUE	189.168	2.04833	2.09737	0.256392	3.53538e-17	3.25665e-16	TRUE	1.93671	0.260624	6.09101e-15	3.11483e-14	TRUE	2.04833	0.257852	8.11484e-17	6.10282e-16	TRUE
ENSG00000124102.4	PI3	TRUE	403.087	2.04015	3.02067	0.184106	8.9413e-62	6.67845e-60	TRUE	2.04015	0.187708	1.17399e-28	1.414e-27	TRUE	1.88371	0.187785	7.14274e-25	8.94895e-24	TRUE
ENSG00000185650.8	ZFP36L1	TRUE	13262.8	2.03917	1.97244	0.0985144	5.54859e-90	8.1831e-88	TRUE	2.30586	0.0984881	2.85023e-122	7.91896e-120	TRUE	2.03917	0.098539	2.00141e-96	5.37334e-94	TRUE
ENSG00000144749.9	LRIG1	TRUE	8835.97	2.03907	2.03907	0.119271	2.50049e-66	1.71381e-64	TRUE	2.16587	0.11939	1.29476e-74	9.45065e-73	TRUE	2.02367	0.119361	9.39762e-66	9.19327e-64	TRUE
ENSG00000117298.10	ECE1	TRUE	9618.6	2.03634	2.0829	0.0980655	6.65836e-101	2.82124e-98	TRUE	2.03634	0.0982184	1.4213e-96	1.91592e-94	TRUE	1.9291	0.0981513	3.55342e-87	6.32597e-85	TRUE
ENSG00000116183.6	PAPPA2	TRUE	741.705	2.03627	2.24894	0.152388	4.06047e-50	1.9331e-48	TRUE	1.83485	0.154213	7.45655e-34	1.25398e-32	TRUE	2.03627	0.153203	1.28181e-41	5.73991e-40	TRUE
ENSG00000163328.9	GPR155	TRUE	2508.91	2.03489	1.50407	0.146311	5.20998e-26	6.08483e-25	TRUE	2.15189	0.144624	3.73062e-51	1.3765e-49	TRUE	2.03489	0.144587	2.74635e-46	9.99451e-45	TRUE
ENSG00000203722.3	RAET1G	TRUE	1089.66	2.03475	1.88756	0.150725	7.43008e-37	1.69644e-35	TRUE	2.12451	0.15053	2.54439e-46	6.29559e-45	TRUE	2.03475	0.150535	6.1785e-43	1.30781e-41	TRUE
ENSG00000215218.3	UBE2QL1	TRUE	2732.03	2.03473	2.03473	0.117659	8.32109e-68	5.24896e-66	TRUE	2.17796	0.117714	1.71692e-77	1.60189e-75	TRUE	1.74397	0.117959	1.57904e-50	8.41574e-49	TRUE
ENSG00000197106.6	SLC6A17	TRUE	779.052	2.03325	1.8992	0.129316	1.1042e-49	4.27521e-48	TRUE	2.03617	0.129236	4.94449e-57	1.9496e-55	TRUE	2.03325	0.129184	4.13447e-57	2.97015e-55	TRUE
ENSG00000153495.6	TEX29	TRUE	89.2699	2.03208	1.64035	0.309142	5.7296e-09	2.63134e-08	TRUE	2.04584	0.299408	4.74914e-13	1.73767e-12	TRUE	2.03208	0.297482	3.31756e-13	1.4187e-12	TRUE
ENSG00000223703.1	AC027612.4	TRUE	60.7772	2.02502	1.71705	0.303873	9.79555e-10	4.5114e-09	TRUE	2.02502	0.296802	5.03981e-13	1.99784e-12	TRUE	2.0579	0.294469	1.0475e-13	5.78468e-13	TRUE
ENSG00000256940.1	RP11-783K16.5	TRUE	456.652	2.01868	2.39007	0.12927	3.42513e-77	2.10336e-75	TRUE	2.01868	0.130898	9.01287e-55	2.77876e-53	TRUE	1.79898	0.13173	1.46904e-43	5.3683e-42	TRUE
ENSG00000102312.16	PORCN	TRUE	2910.5	2.0179	2.24471	0.078711	1.08877e-179	6.61042e-177	TRUE	2.0179	0.0789797	4.4914e-145	1.892e-142	TRUE	1.04559	0.0804466	9.22793e-40	2.40714e-38	TRUE
ENSG00000205683.7	DPF3	TRUE	151.095	2.01479	2.26782	0.183208	4.85994e-36	1.21781e-34	TRUE	2.01479	0.18617	1.9137e-28	1.87714e-27	TRUE	1.58018	0.190203	7.11547e-18	5.73012e-17	TRUE
ENSG00000172738.7	TMEM217	TRUE	248.239	2.01041	2.19288	0.186505	9.36478e-33	1.8542e-31	TRUE	2.01041	0.188461	1.01652e-27	1.16125e-26	TRUE	1.32815	0.194025	4.70227e-13	2.54344e-12	TRUE
ENSG00000088756.8	ARHGAP28	TRUE	1121.83	2.01015	1.44728	0.143974	4.67136e-25	7.35105e-24	TRUE	2.08848	0.141664	2.76167e-50	1.01306e-48	TRUE	2.01015	0.141625	5.35643e-47	1.39567e-45	TRUE
ENSG00000170743.12	SYT9	TRUE	206.243	2.00862	0.812758	0.198245	2.74021e-06	9.71967e-06	TRUE	2.22074	0.183779	1.03819e-34	1.64105e-33	TRUE	2.00862	0.184804	8.24295e-29	1.32811e-27	TRUE
ENSG00000110876.8	SELPLG	TRUE	473.65	2.00831	2.60431	0.11556	1.90616e-113	2.85256e-111	TRUE	2.00831	0.117806	2.82475e-66	1.36773e-64	TRUE	1.51657	0.120442	1.91768e-37	5.05714e-36	TRUE
ENSG00000054277.8	OPN3	TRUE	1095.36	2.00686	1.88339	0.131964	4.48017e-47	1.71382e-45	TRUE	2.18595	0.131575	4.73501e-63	2.31467e-61	TRUE	2.00686	0.131826	1.33737e-53	4.84947e-52	TRUE
ENSG00000182612.6	TSPAN10	TRUE	175.444	2.00442	1.04258	0.212856	3.37886e-08	1.42978e-07	TRUE	2.03169	0.197812	6.72666e-26	7.09288e-25	TRUE	2.00442	0.197477	1.66766e-25	2.26077e-24	TRUE
ENSG00000166106.2	ADAMTS15	TRUE	2815.79	1.9997	0.766682	0.270594	0.000393459	0.000985548	TRUE	1.9997	0.263348	1.86324e-15	1.56385e-14	TRUE	2.37466	0.262582	2.65411e-21	2.37939e-20	TRUE
ENSG00000270574.1	RP11-171I2.2	TRUE	103.756	1.9987	2.04237	0.232243	1.85459e-19	1.74515e-18	TRUE	1.9987	0.234566	1.00842e-18	7.15149e-18	TRUE	1.74577	0.236065	9.13896e-15	3.65147e-14	TRUE
ENSG00000086062.8	B4GALT1	TRUE	23730.3	1.99418	1.99418	0.10176	2.5869e-86	3.3124e-84	TRUE	2.1284	0.101834	4.5329e-98	7.37162e-96	TRUE	1.44907	0.102067	7.45659e-47	3.57434e-45	TRUE
ENSG00000162591.11	MEGF6	TRUE	2272.32	1.99208	0.974386	0.145983	9.53101e-13	5.08332e-12	TRUE	2.11929	0.141768	1.2932e-51	4.29463e-50	TRUE	1.99208	0.141686	3.73066e-46	1.21517e-44	TRUE
ENSG00000205085.4	FAM71F2	TRUE	63.9442	1.9889	1.9889	0.288438	5.56082e-13	3.26885e-12	TRUE	2.05954	0.289762	6.98133e-14	3.3185e-13	TRUE	1.76389	0.292352	8.66898e-11	2.50358e-10	TRUE
ENSG00000272638.1	GS1-114I9.1	TRUE	18.0394	1.98426	1.98426	0.600382	2.77966e-05	0.000155447	TRUE	2.0648	0.593424	1.41408e-05	2.37646e-05	TRUE	1.40778	0.59705	0.000761419	0.00307344	TRUE
ENSG00000137767.9	SQRDL	TRUE	4211.82	1.98269	2.02719	0.0658509	6.95955e-209	6.64002e-206	TRUE	1.79084	0.0661197	9.53602e-163	4.72594e-160	TRUE	1.98269	0.065959	9.88202e-200	2.0749e-196	TRUE
ENSG00000262580.1	RP11-334C17.5	TRUE	808.868	1.98071	2.09791	0.187523	6.80807e-30	1.67594e-28	TRUE	1.92444	0.189164	1.68204e-25	1.74201e-24	TRUE	1.98071	0.188091	3.36064e-27	6.80068e-26	TRUE
ENSG00000115604.6	IL18R1	TRUE	1377.92	1.98031	1.85879	0.146017	5.21947e-38	1.42921e-36	TRUE	1.98031	0.146121	5.59737e-43	1.36315e-41	TRUE	1.99231	0.145779	8.8897e-44	3.17345e-42	TRUE
ENSG00000187094.7	CCK	TRUE	57.9805	1.97882	2.69771	0.321436	3.76149e-18	3.52705e-17	TRUE	1.97882	0.336918	2.09209e-10	6.71326e-10	TRUE	1.21224	0.354016	3.82209e-05	7.48696e-05	TRUE
ENSG00000178809.7	TRIM73	TRUE	153.908	1.97802	1.03653	0.227847	1.91523e-07	7.45821e-07	TRUE	2.24335	0.208752	4.80325e-28	5.58941e-27	TRUE	1.97802	0.21024	2.62923e-22	2.8417e-21	TRUE
ENSG00000242258.1	LINC00996	TRUE	59.7172	1.97407	2.96847	0.311855	9.3093e-23	1.08016e-21	TRUE	1.97407	0.329333	1.01683e-10	3.75217e-10	TRUE	1.25893	0.346663	1.63723e-05	2.77496e-05	TRUE
ENSG00000171246.5	NPTX1	TRUE	172.057	1.97394	1.97394	0.200623	1.00501e-23	1.44133e-22	TRUE	0.97554	0.212108	4.55967e-07	1.22679e-06	TRUE	2.8813	0.197947	2.66728e-50	1.27298e-48	TRUE
ENSG00000135750.10	KCNK1	TRUE	88.3403	1.96934	1.47925	0.268648	1.52737e-09	6.45254e-09	TRUE	2.14657	0.253923	1.93623e-18	1.24635e-17	TRUE	1.96934	0.25492	5.4073e-16	5.18162e-15	TRUE
ENSG00000257605.1	RP11-680A11.5	TRUE	26.6973	1.96253	2.71041	0.461576	2.59539e-10	1.10423e-09	TRUE	1.96253	0.501311	3.01569e-06	5.4697e-06	TRUE	1.64275	0.502534	3.58923e-05	7.05937e-05	TRUE
ENSG00000160145.11	KALRN	TRUE	646.582	1.95575	2.18881	0.147023	6.0832e-51	1.38325e-49	TRUE	1.95575	0.148183	6.38685e-41	1.34118e-39	TRUE	1.58527	0.149071	1.67221e-27	2.53998e-26	TRUE
ENSG00000167065.9	DUSP18	TRUE	889.607	1.95461	1.73893	0.117384	1.32626e-50	5.30022e-49	TRUE	1.97922	0.116916	2.09688e-65	1.09122e-63	TRUE	1.95461	0.116876	5.47793e-64	6.33595e-62	TRUE
ENSG00000272622.1	RP11-395N3.2	TRUE	176.782	1.94429	1.76151	0.22241	2.13651e-16	2.03482e-15	TRUE	2.27483	0.218304	1.54527e-26	1.54615e-25	TRUE	1.94429	0.220002	5.33764e-20	4.84854e-19	TRUE
ENSG00000138356.9	AOX1	TRUE	874.452	1.94212	2.99787	0.15836	3.52139e-81	4.46837e-79	TRUE	1.94212	0.160608	7.99125e-35	1.7135e-33	TRUE	1.37548	0.162701	1.85795e-18	1.71873e-17	TRUE
ENSG00000152894.10	PTPRK	TRUE	392.06	1.94114	1.94114	0.158533	2.50894e-35	5.34457e-34	TRUE	1.9998	0.158851	1.77158e-37	3.13233e-36	TRUE	1.37004	0.162197	1.97e-18	1.59809e-17	TRUE
ENSG00000109794.9	FAM149A	TRUE	74.1028	1.94018	1.6	0.290191	1.76371e-09	8.15297e-09	TRUE	2.05496	0.279258	1.12355e-14	5.0153e-14	TRUE	1.94018	0.278834	1.64883e-13	8.9686e-13	TRUE
ENSG00000091428.13	RAPGEF4	TRUE	94.1735	1.93991	1.37154	0.288435	6.6839e-08	2.73824e-07	TRUE	1.93991	0.272079	5.54831e-14	2.18586e-13	TRUE	2.00914	0.269049	3.57359e-15	1.48255e-14	TRUE
ENSG00000104812.10	GYS1	TRUE	6087.4	1.93642	1.8312	0.0905595	8.70472e-92	1.10827e-89	TRUE	1.97642	0.0905566	1.03537e-106	2.08717e-104	TRUE	1.93642	0.0904926	9.11478e-103	3.14931e-100	TRUE
ENSG00000205702.6	CYP2D7P	TRUE	42.5324	1.93158	1.07819	0.384458	0.000194591	0.000478647	TRUE	1.93158	0.346376	1.12799e-09	2.99842e-09	TRUE	1.9608	0.340793	3.41521e-10	7.84128e-10	TRUE
ENSG00000182379.9	NXPH4	TRUE	3144.59	1.92865	1.46387	0.111719	1.81916e-40	4.00135e-39	TRUE	1.96075	0.110872	4.11205e-71	3.25455e-69	TRUE	1.92865	0.110723	3.94397e-69	3.57243e-67	TRUE
ENSG00000158258.11	CLSTN2	TRUE	56323.4	1.92546	1.06028	0.295199	1.18683e-05	3.08897e-05	TRUE	1.92546	0.27838	2.48259e-13	1.31768e-12	TRUE	1.94835	0.275065	6.72408e-14	4.50276e-13	TRUE
ENSG00000178773.10	CPNE7	TRUE	3630.16	1.91822	1.91822	0.112482	4.82617e-66	3.34654e-64	TRUE	2.01385	0.112577	1.13443e-72	6.82685e-71	TRUE	1.7051	0.112622	7.77251e-53	3.65318e-51	TRUE
ENSG00000142156.10	COL6A1	TRUE	19164.8	1.91798	1.08763	0.170988	6.57125e-12	3.86411e-11	TRUE	1.91798	0.166326	6.09467e-32	9.81248e-31	TRUE	1.95796	0.165553	1.65565e-33	3.88761e-32	TRUE
ENSG00000181085.10	MAPK15	TRUE	161.942	1.90746	1.06326	0.231578	1.50611e-07	6.24237e-07	TRUE	2.36444	0.211869	5.00949e-30	6.45829e-29	TRUE	1.90746	0.214412	3.38829e-20	3.21307e-19	TRUE
ENSG00000271303.1	SRXN1	TRUE	64.0056	1.90616	0.8112	0.386201	0.00288936	0.00548384	TRUE	1.90616	0.366737	8.68049e-09	2.7255e-08	TRUE	2.56311	0.35834	8.68063e-15	3.47874e-14	TRUE
ENSG00000224596.3	ZMIZ1-AS1	TRUE	171.529	1.90533	1.90969	0.286238	2.37342e-12	1.66318e-11	TRUE	1.86749	0.289585	5.56719e-12	2.27413e-11	TRUE	1.90533	0.285225	1.17552e-12	6.43051e-12	TRUE
ENSG00000226318.1	RP11-474D14.2	TRUE	42.4378	1.90333	1.90333	0.373481	2.24982e-08	9.71787e-08	TRUE	2.34993	0.363264	5.58841e-12	1.65783e-11	TRUE	1.14323	0.39154	0.000247046	0.000426549	TRUE
ENSG00000175274.14	TP53I11	TRUE	8228.35	1.90148	1.09372	0.167709	2.2698e-12	2.06553e-11	TRUE	1.96783	0.16309	1.12618e-34	1.9206e-33	TRUE	1.90148	0.162475	8.01424e-33	1.805e-31	TRUE
ENSG00000167615.12	LENG8	TRUE	31219.5	1.89746	1.44424	0.152313	1.26844e-22	2.22898e-21	TRUE	2.14544	0.150451	3.18255e-47	8.5899e-46	TRUE	1.89746	0.150231	9.64533e-38	2.88349e-36	TRUE
ENSG00000115107.15	STEAP3	TRUE	5610.56	1.89733	1.89733	0.0931984	5.8134e-93	9.32913e-91	TRUE	1.92682	0.0932985	6.86044e-96	9.03113e-94	TRUE	1.81347	0.0932275	2.30523e-85	4.80182e-83	TRUE
ENSG00000122729.14	ACO1	TRUE	10472.4	1.89497	1.35823	0.115165	1.8477e-33	7.53303e-32	TRUE	1.89497	0.114216	5.62798e-63	2.61279e-61	TRUE	2.03033	0.113957	2.71967e-72	3.23945e-70	TRUE
ENSG00000023902.9	PLEKHO1	TRUE	652.545	1.89228	1.89228	0.110434	1.16448e-66	8.50574e-65	TRUE	1.98051	0.110381	4.19346e-73	2.87534e-71	TRUE	1.86363	0.110718	1.06022e-64	9.85019e-63	TRUE
ENSG00000260929.1	RP11-327F22.1	TRUE	32.6724	1.89214	1.96012	0.398907	5.65651e-08	1.93594e-07	TRUE	1.89214	0.406355	1.26073e-07	2.82035e-07	TRUE	1.73875	0.402811	6.14492e-07	1.02977e-06	TRUE
ENSG00000197746.9	PSAP	TRUE	238372	1.89051	1.53407	0.139607	2.85774e-29	4.56765e-28	TRUE	1.89051	0.138931	2.42777e-43	6.20647e-42	TRUE	2.23012	0.138632	8.96507e-60	1.0376e-57	TRUE
ENSG00000167702.7	KIFC2	TRUE	3703.88	1.8885	1.30234	0.125407	1.1215e-26	1.36903e-25	TRUE	1.90273	0.123825	1.91155e-54	9.02279e-53	TRUE	1.8885	0.123501	6.17133e-54	3.05004e-52	TRUE
ENSG00000011347.5	SYT7	TRUE	372.381	1.87866	1.87866	0.125969	3.69775e-51	1.83912e-49	TRUE	2.4448	0.123727	5.57496e-88	4.99972e-86	TRUE	1.76758	0.126887	3.4332e-45	1.38864e-43	TRUE
ENSG00000181104.6	F2R	TRUE	175.907	1.87466	1.8311	0.215317	1.91534e-18	1.90364e-17	TRUE	2.14391	0.213345	6.89058e-25	6.40733e-24	TRUE	1.87466	0.214513	1.44398e-19	1.32331e-18	TRUE
ENSG00000140398.9	NEIL1	TRUE	70.5254	1.87341	1.09746	0.300546	8.9204e-06	2.72152e-05	TRUE	2.34979	0.266097	7.41452e-20	4.60439e-19	TRUE	1.87341	0.271131	2.58273e-13	1.37815e-12	TRUE
ENSG00000261597.1	RP11-353B9.1	TRUE	390.574	1.87313	1.39963	0.150597	6.81381e-22	9.71859e-21	TRUE	1.87313	0.147074	2.43069e-38	4.63921e-37	TRUE	2.45003	0.145288	1.18338e-65	1.01771e-63	TRUE
ENSG00000173727.7	AP000769.1	TRUE	288.299	1.8727	2.0022	0.149506	9.99188e-42	2.87748e-40	TRUE	1.8727	0.150874	1.44991e-36	2.29196e-35	TRUE	1.661	0.151734	5.66357e-29	9.20189e-28	TRUE
ENSG00000243649.4	CFB	TRUE	193.756	1.87249	1.87249	0.247527	3.93962e-15	3.17001e-14	TRUE	1.745	0.251273	1.79034e-13	8.91994e-13	TRUE	2.01363	0.246155	1.28667e-17	9.8607e-17	TRUE
ENSG00000169122.7	FAM110B	TRUE	97.7892	1.86376	1.55484	0.254657	5.21394e-11	2.88712e-10	TRUE	2.04543	0.245346	4.94711e-18	2.54517e-17	TRUE	1.86376	0.245864	1.9834e-15	1.25384e-14	TRUE
ENSG00000205177.5	C11orf91	TRUE	16.6232	1.85819	1.85819	0.59982	5.36173e-05	0.000152765	TRUE	2.11414	0.575251	6.93167e-06	1.47736e-05	TRUE	1.69529	0.581477	9.72002e-05	0.000446313	TRUE
ENSG00000196358.6	NTNG2	TRUE	516.316	1.85819	1.72455	0.141657	4.41873e-35	1.16317e-33	TRUE	2.02654	0.140693	3.74313e-48	8.09017e-47	TRUE	1.85819	0.14099	8.34931e-41	2.69205e-39	TRUE
ENSG00000049192.10	ADAMTS6	TRUE	552.804	1.85537	2.80446	0.179816	5.82238e-56	1.59023e-54	TRUE	1.85537	0.183294	2.6518e-25	2.23863e-24	TRUE	1.49122	0.184396	4.27063e-17	3.39114e-16	TRUE
ENSG00000249992.1	TMEM158	TRUE	9321.1	1.85457	2.37916	0.0870948	3.73239e-165	2.2461e-162	TRUE	1.85457	0.0874095	4.53928e-101	6.82919e-99	TRUE	1.75438	0.0873153	7.61532e-91	2.10651e-88	TRUE
ENSG00000164951.11	PDP1	TRUE	3092.41	1.85403	1.93467	0.115137	3.42927e-64	2.20546e-62	TRUE	1.85403	0.115488	3.56338e-59	1.69594e-57	TRUE	1.82518	0.115205	1.24381e-57	7.31876e-56	TRUE
ENSG00000076344.11	RGS11	TRUE	179.191	1.84937	1.07151	0.218637	3.20774e-08	1.535e-07	TRUE	2.17779	0.202488	4.31807e-28	4.67192e-27	TRUE	1.84937	0.203949	7.89669e-21	7.5502e-20	TRUE
ENSG00000264043.2	SNORA40	TRUE	58.5656	1.84895	1.96185	0.275452	1.11261e-13	6.73176e-13	TRUE	1.84895	0.280827	2.26438e-12	1.03288e-11	TRUE	1.58155	0.283372	1.35043e-09	3.51406e-09	TRUE
ENSG00000130164.7	LDLR	TRUE	10956.1	1.84812	1.86482	0.0607571	1.03049e-207	2.29233e-204	TRUE	1.84812	0.0608035	4.42011e-204	3.80115e-201	TRUE	1.58805	0.0608798	5.07681e-151	3.54051e-148	TRUE
ENSG00000198108.3	CHSY3	TRUE	188.092	1.84755	1.49446	0.235002	9.53107e-12	5.8787e-11	TRUE	2.3303	0.224658	2.53683e-26	2.5156e-25	TRUE	1.84755	0.227098	2.52808e-17	1.96506e-16	TRUE
ENSG00000185189.11	NRBP2	TRUE	6782.13	1.84346	1.56359	0.0991254	3.60523e-57	2.60188e-55	TRUE	2.12315	0.0986644	8.88067e-104	1.62134e-101	TRUE	1.84346	0.0986819	5.57019e-79	1.00442e-76	TRUE
ENSG00000229644.4	NAMPTL	TRUE	211.457	1.83857	1.83857	0.174328	6.22681e-27	9.70406e-26	TRUE	1.65575	0.177052	4.16052e-22	3.59144e-21	TRUE	2.26342	0.172548	6.58777e-41	2.07159e-39	TRUE
ENSG00000225978.2	HAR1A	TRUE	29.3907	1.83692	1.91583	0.399072	9.35312e-08	3.75596e-07	TRUE	1.83692	0.406395	2.35899e-07	5.37966e-07	TRUE	1.34731	0.415507	6.02228e-05	0.000112857	TRUE
ENSG00000227053.1	RP11-395B7.4	TRUE	75.3965	1.83654	1.83654	0.300867	8.10988e-11	4.23082e-10	TRUE	1.97429	0.300047	2.51661e-12	1.05691e-11	TRUE	1.63345	0.302731	3.66309e-09	1.96098e-08	TRUE
ENSG00000205300.3	RP11-352D3.2	TRUE	41.0147	1.83592	1.80341	0.464088	3.94229e-06	1.31124e-05	TRUE	1.8907	0.458447	1.32002e-06	3.67339e-06	TRUE	1.83592	0.449303	1.38887e-06	2.27661e-06	TRUE
ENSG00000224066.1	RP4-622L5.7	TRUE	67.2888	1.83553	1.11106	0.358591	6.88926e-05	0.000169103	TRUE	1.83553	0.329681	1.13894e-09	3.16266e-09	TRUE	1.94045	0.322329	7.38345e-11	3.20756e-10	TRUE
ENSG00000103154.5	NECAB2	TRUE	87.6271	1.83395	1.82932	0.25415	5.64131e-14	3.47815e-13	TRUE	2.08945	0.25144	6.34918e-18	3.24936e-17	TRUE	1.83395	0.253113	2.50541e-14	1.4528e-13	TRUE
ENSG00000184792.11	OSBP2	TRUE	7505.27	1.83058	1.44464	0.138468	9.17023e-27	1.31259e-25	TRUE	1.83058	0.137444	1.13078e-41	2.53367e-40	TRUE	2.07697	0.136897	2.44144e-53	1.82639e-51	TRUE
ENSG00000162545.5	CAMK2N1	TRUE	690.057	1.82526	2.01623	0.118484	9.64035e-66	8.2168e-64	TRUE	1.82526	0.119371	5.63218e-54	2.48746e-52	TRUE	1.40802	0.120823	1.59782e-32	4.43122e-31	TRUE
ENSG00000087086.9	FTL	TRUE	328409	1.82293	2.18698	0.0941124	3.02605e-120	1.3993e-117	TRUE	1.7589	0.0944017	1.06438e-78	9.02438e-77	TRUE	1.82293	0.0941543	1.33771e-84	2.71622e-82	TRUE
ENSG00000145777.10	TSLP	TRUE	253.74	1.82257	1.82257	0.192778	3.58045e-22	4.69728e-21	TRUE	1.73066	0.194648	3.08906e-20	2.38109e-19	TRUE	1.87111	0.192145	1.34679e-23	1.60255e-22	TRUE
ENSG00000164056.6	SPRY1	TRUE	134.632	1.81868	1.39579	0.231293	6.16968e-11	3.17188e-10	TRUE	1.81868	0.223179	1.97348e-17	1.06885e-16	TRUE	1.97218	0.220088	1.67e-20	1.51144e-19	TRUE
ENSG00000130702.9	LAMA5	TRUE	21784.1	1.8182	0.682813	0.16443	3.80436e-06	1.26887e-05	TRUE	1.8182	0.16342	5.59164e-30	7.66752e-29	TRUE	1.82616	0.162382	1.76953e-30	4.34523e-29	TRUE
ENSG00000165917.5	RAPSN	TRUE	22.052	1.8153	1.65894	0.535817	5.62837e-05	0.000131478	TRUE	1.92619	0.509239	5.07857e-06	9.68858e-06	TRUE	1.8153	0.50127	8.23869e-06	1.21636e-05	TRUE
ENSG00000250318.1	CTA-963H5.5	TRUE	54.0514	1.8083	1.11028	0.322078	1.9389e-05	5.64151e-05	TRUE	1.88054	0.292998	6.84638e-12	2.47721e-11	TRUE	1.8083	0.290419	2.52931e-11	9.26277e-11	TRUE
ENSG00000259803.2	SLC22A31	TRUE	138.369	1.80491	0.682411	0.20439	9.9333e-05	0.000272156	TRUE	1.97253	0.191804	5.6101e-26	5.93969e-25	TRUE	1.80491	0.192329	4.43116e-22	4.72469e-21	TRUE
ENSG00000148468.12	FAM171A1	TRUE	520.631	1.80246	1.90033	0.139078	2.30793e-43	8.46958e-42	TRUE	1.80246	0.139956	3.58452e-39	5.54376e-38	TRUE	1.44974	0.141207	7.31217e-26	9.6698e-25	TRUE
ENSG00000154217.10	PITPNC1	TRUE	1434.89	1.79596	1.15725	0.107051	1.01136e-28	1.6153e-27	TRUE	1.79596	0.105056	1.00699e-66	4.97587e-65	TRUE	2.01405	0.104607	7.16929e-84	6.33571e-82	TRUE
ENSG00000250182.2	EEF1A1P13	TRUE	74.2971	1.79483	0.934654	0.365854	0.000566074	0.00133104	TRUE	2.0262	0.33579	8.17004e-11	2.71241e-10	TRUE	1.79483	0.335204	3.9748e-09	2.11502e-08	TRUE
ENSG00000100036.11	SLC35E4	TRUE	1755.18	1.79264	1.36834	0.135872	3.24932e-25	3.51433e-24	TRUE	1.79264	0.13432	7.52202e-42	1.71194e-40	TRUE	2.02126	0.133614	5.55344e-53	2.80831e-51	TRUE
ENSG00000140678.12	ITGAX	TRUE	68.4267	1.78745	1.10537	0.315799	1.59377e-05	4.69053e-05	TRUE	1.78745	0.290467	3.46059e-11	1.09198e-10	TRUE	2.39127	0.281505	3.2893e-19	2.22829e-18	TRUE
ENSG00000160211.11	G6PD	TRUE	10040.1	1.78594	2.05886	0.0816392	4.07906e-141	1.45863e-138	TRUE	1.63995	0.0819736	2.57224e-90	3.16699e-88	TRUE	1.78594	0.0817368	6.74241e-107	1.88083e-104	TRUE
ENSG00000253931.1	RP11-909N17.2	TRUE	207.689	1.781	0.905952	0.245953	1.148e-05	3.5835e-05	TRUE	2.06654	0.229709	1.59234e-20	1.16202e-19	TRUE	1.781	0.230085	6.40137e-16	4.37108e-15	TRUE
ENSG00000115257.11	PCSK4	TRUE	425.726	1.78083	0.73633	0.164485	6.81071e-07	1.46506e-06	TRUE	1.78083	0.159035	2.39945e-30	3.14636e-29	TRUE	1.81257	0.158063	1.43933e-31	2.82265e-30	TRUE
ENSG00000075043.13	KCNQ2	TRUE	52.8822	1.78078	1.78078	0.302808	2.85774e-10	1.41759e-09	TRUE	2.00413	0.298617	1.06346e-12	3.77144e-12	TRUE	1.74466	0.300644	3.4513e-10	2.0336e-09	TRUE
ENSG00000231890.3	AC093391.2	TRUE	206.097	1.77943	1.77943	0.175499	3.94195e-25	6.07069e-24	TRUE	1.92647	0.174955	2.23373e-29	2.58834e-28	TRUE	1.77694	0.17531	2.8565e-25	3.81121e-24	TRUE
ENSG00000123612.11	ACVR1C	TRUE	224.761	1.77797	1.77797	0.180459	7.01593e-24	1.02154e-22	TRUE	1.86051	0.180557	4.1058e-26	4.63076e-25	TRUE	1.26847	0.185572	5.01348e-13	2.7014e-12	TRUE
ENSG00000164849.7	GPR146	TRUE	538.853	1.77603	1.41577	0.12144	1.04347e-32	2.45895e-31	TRUE	1.77603	0.119661	4.68859e-51	1.43489e-49	TRUE	1.85538	0.119166	8.77801e-56	5.60076e-54	TRUE
ENSG00000228232.1	GAPDHP1	TRUE	88.7975	1.77589	0.994874	0.297024	3.35812e-05	9.43443e-05	TRUE	2.13142	0.268929	1.49076e-16	7.00465e-16	TRUE	1.77589	0.271286	3.38767e-12	1.64643e-11	TRUE
ENSG00000272761.1	RP11-572C15.6	TRUE	9146.1	1.77582	1.28256	0.37145	1.69319e-05	7.47524e-05	TRUE	1.77582	0.351293	1.7489e-08	5.78844e-08	TRUE	1.82065	0.342787	4.84033e-09	2.94848e-08	TRUE
ENSG00000213023.5	SYT3	TRUE	359.477	1.77473	1.10001	0.146653	2.0654e-15	1.62399e-14	TRUE	1.78899	0.141029	4.23653e-38	7.09383e-37	TRUE	1.77473	0.140609	1.28618e-37	3.49417e-36	TRUE
ENSG00000069974.11	RAB27A	TRUE	1705.59	1.77338	1.79887	0.0830617	6.80794e-105	1.19652e-102	TRUE	1.77338	0.0832263	5.94378e-102	1.01592e-99	TRUE	1.63311	0.0834121	2.18069e-86	2.68267e-84	TRUE
ENSG00000154065.12	ANKRD29	TRUE	1904.28	1.77312	1.63358	0.112309	5.57497e-49	2.02453e-47	TRUE	1.77312	0.112176	1.68803e-57	6.84476e-56	TRUE	1.79405	0.111831	5.3237e-59	2.95492e-57	TRUE
ENSG00000180573.8	HIST1H2AC	TRUE	2618.56	1.77013	2.11589	0.297309	1.24012e-13	7.22808e-13	TRUE	1.77013	0.305484	3.00346e-10	1.68567e-09	TRUE	1.68576	0.300499	1.08945e-09	6.28197e-09	TRUE
ENSG00000147883.9	CDKN2B	TRUE	2854.54	1.76854	1.95326	0.0776257	1.61718e-140	5.26855e-138	TRUE	1.76854	0.0779146	2.87607e-115	8.35607e-113	TRUE	1.06877	0.0789594	6.72087e-43	2.03161e-41	TRUE
ENSG00000257354.1	RP11-631N16.2	TRUE	183.373	1.76686	1.35262	0.241363	7.41654e-10	3.90122e-09	TRUE	2.03158	0.22991	6.54778e-20	4.59861e-19	TRUE	1.76686	0.230306	1.10594e-15	7.65867e-15	TRUE
ENSG00000155428.8	TRIM74	TRUE	76.5288	1.76579	1.12389	0.323782	1.74444e-05	5.10422e-05	TRUE	2.32808	0.288736	5.04915e-17	2.9063e-16	TRUE	1.76579	0.294535	1.08943e-10	3.77114e-10	TRUE
ENSG00000228222.1	AC074363.1	TRUE	9.28929	1.76403	1.76403	0.874951	0.000858268	0.00380316	TRUE	1.51249	0.834828	0.00276322	0.0034681	TRUE	1.81646	0.828372	0.000450833	0.00126679	TRUE
ENSG00000100505.9	TRIM9	TRUE	735.545	1.7605	1.15621	0.129707	1.60167e-20	1.76674e-19	TRUE	1.96852	0.125806	2.57033e-56	9.00416e-55	TRUE	1.7605	0.126073	2.15326e-45	9.92651e-44	TRUE
ENSG00000228672.2	PROB1	TRUE	126.637	1.76011	1.01805	0.213209	6.54673e-08	2.50991e-07	TRUE	1.76011	0.199683	6.3043e-20	3.93086e-19	TRUE	1.77287	0.197982	2.41571e-20	2.17426e-19	TRUE
ENSG00000172318.4	B3GALT1	TRUE	288.309	1.75478	2.23331	0.16978	2.36437e-40	6.1767e-39	TRUE	1.75478	0.17349	2.5866e-25	2.44929e-24	TRUE	1.73593	0.172517	6.24957e-25	8.12046e-24	TRUE
ENSG00000218631.1	RP3-395C13.1	TRUE	15.15	1.75389	1.65621	0.680692	0.000369232	0.000929284	TRUE	2.43718	0.609014	1.69557e-06	4.97246e-06	TRUE	1.75389	0.633652	0.000131257	0.000393831	TRUE
ENSG00000105426.10	PTPRS	TRUE	6348.66	1.75343	1.41733	0.111762	3.81743e-38	6.98835e-37	TRUE	1.83485	0.111078	1.75722e-62	7.99639e-61	TRUE	1.75343	0.110809	1.83267e-57	1.53375e-55	TRUE
ENSG00000116991.6	SIPA1L2	TRUE	4129.31	1.75317	1.34332	0.0732197	1.57041e-76	1.33703e-74	TRUE	1.98028	0.072545	3.60621e-165	2.18089e-162	TRUE	1.75317	0.0726769	1.30157e-129	8.27851e-127	TRUE
ENSG00000154654.10	NCAM2	TRUE	166.825	1.75238	0.926391	0.261703	1.91089e-05	5.79317e-05	TRUE	1.75238	0.246576	5.69124e-14	2.94887e-13	TRUE	2.04472	0.241565	1.10528e-18	9.1416e-18	TRUE
ENSG00000155130.5	MARCKS	TRUE	1424.52	1.74826	1.69759	0.109581	4.0996e-55	2.14398e-53	TRUE	2.00204	0.109122	2.72459e-76	1.96194e-74	TRUE	1.74826	0.109372	1.41647e-58	9.54496e-57	TRUE
ENSG00000182272.7	B4GALNT4	TRUE	4143.19	1.74822	0.935888	0.0966511	1.48183e-23	1.48553e-22	TRUE	1.74822	0.0953095	2.24924e-76	1.76154e-74	TRUE	1.83158	0.0950419	7.51394e-84	1.71533e-81	TRUE
ENSG00000171798.13	KNDC1	TRUE	604.183	1.74762	0.949295	0.157118	6.23494e-11	2.00644e-10	TRUE	1.74762	0.151824	6.47154e-32	8.44084e-31	TRUE	1.87047	0.150693	1.56895e-36	3.93167e-35	TRUE
ENSG00000245532.4	NEAT1	TRUE	180402	1.74422	1.63064	0.171762	1.73938e-22	2.07128e-21	TRUE	1.9454	0.170999	3.71627e-31	5.46006e-30	TRUE	1.74422	0.170303	9.93653e-26	1.49946e-24	TRUE
ENSG00000175040.4	CHST2	TRUE	1105.17	1.74405	1.8149	0.156009	3.31073e-32	7.00755e-31	TRUE	1.51153	0.157875	4.47598e-23	4.51446e-22	TRUE	1.74405	0.155828	3.55341e-30	6.2339e-29	TRUE
ENSG00000243679.1	RP11-274B21.3	TRUE	641.567	1.74365	0.860224	0.161756	5.6433e-09	1.52482e-08	TRUE	1.95732	0.155625	1.98873e-37	3.66069e-36	TRUE	1.74365	0.1556	3.04139e-30	5.20664e-29	TRUE
ENSG00000117616.13	C1orf63	TRUE	2421.47	1.74022	1.20861	0.128183	1.39627e-22	1.38407e-21	TRUE	1.86747	0.126046	7.71e-51	2.78179e-49	TRUE	1.74022	0.125769	1.2982e-44	4.30514e-43	TRUE
ENSG00000184678.8	HIST2H2BE	TRUE	2027.39	1.7378	1.65814	0.132104	3.54334e-37	8.38229e-36	TRUE	1.7378	0.132147	9.5302e-41	1.90491e-39	TRUE	1.81925	0.131438	1.11934e-44	3.40462e-43	TRUE
ENSG00000103269.9	RHBDL1	TRUE	89.9625	1.73325	0.778755	0.284101	0.000504572	0.00124369	TRUE	1.74509	0.270898	5.3831e-12	2.38009e-11	TRUE	1.73325	0.266881	4.93535e-12	1.57824e-11	TRUE
ENSG00000052795.8	FNIP2	TRUE	4308.36	1.72606	1.72606	0.107073	2.03063e-59	8.61065e-58	TRUE	1.85875	0.107065	1.09723e-68	6.25691e-67	TRUE	1.41615	0.10738	7.67709e-41	3.74668e-39	TRUE
ENSG00000135253.9	KCP	TRUE	301.98	1.71873	0.701523	0.269449	0.00103491	0.00241612	TRUE	1.71873	0.26725	5.67926e-12	2.65345e-11	TRUE	1.93569	0.261492	6.73178e-15	4.34818e-14	TRUE
ENSG00000257524.1	RP11-203J24.9	TRUE	24.5337	1.71766	1.2369	0.510478	0.000524669	0.00107083	TRUE	2.25559	0.445503	1.77845e-08	4.4741e-08	TRUE	1.71766	0.459342	6.26105e-06	1.33527e-05	TRUE
ENSG00000271401.1	RP11-171I2.3	TRUE	10.9569	1.71278	2.16798	0.787449	0.000106286	0.000546414	TRUE	1.52978	0.795088	0.00211185	0.00420402	TRUE	1.71278	0.779229	0.000565062	0.00155906	TRUE
ENSG00000196954.8	CASP4	TRUE	1634.7	1.71052	1.90007	0.084166	1.13063e-113	2.95024e-111	TRUE	1.71052	0.0846337	4.48783e-92	5.94463e-90	TRUE	1.60066	0.0847696	1.46291e-80	1.5871e-78	TRUE
ENSG00000152495.6	CAMK4	TRUE	264.568	1.71018	1.58423	0.141213	2.46415e-30	4.2196e-29	TRUE	1.98605	0.138559	1.00196e-47	2.37698e-46	TRUE	1.71018	0.140074	2.32701e-35	5.19242e-34	TRUE
ENSG00000109736.10	MFSD10	TRUE	2756.58	1.70876	1.18856	0.11093	2.90974e-28	3.62557e-27	TRUE	1.74403	0.10951	2.44812e-58	1.23495e-56	TRUE	1.70876	0.109207	3.08263e-56	1.82918e-54	TRUE
ENSG00000143387.8	CTSK	TRUE	463.376	1.70839	1.65902	0.150788	3.26699e-29	6.65932e-28	TRUE	2.10834	0.148972	1.44924e-46	2.97406e-45	TRUE	1.70839	0.150112	4.27823e-31	7.65727e-30	TRUE
ENSG00000105835.7	NAMPT	TRUE	30860.8	1.70245	1.70245	0.0949333	6.98076e-73	5.26503e-71	TRUE	1.58156	0.0951483	2.34267e-63	1.13092e-61	TRUE	2.18339	0.0947941	7.23807e-119	2.80451e-116	TRUE
ENSG00000064886.9	CHI3L2	TRUE	2924.37	1.70107	1.05675	0.184746	3.60551e-10	1.47638e-09	TRUE	1.70107	0.179419	1.27422e-22	1.59345e-21	TRUE	3.48631	0.177855	4.36813e-88	6.37375e-86	TRUE
ENSG00000142694.6	EVA1B	TRUE	217.919	1.69989	0.790347	0.205428	8.72242e-06	2.89244e-05	TRUE	1.69989	0.196926	2.9647e-19	2.00461e-18	TRUE	1.82068	0.194291	4.94146e-22	5.33547e-21	TRUE
ENSG00000197256.6	KANK2	TRUE	10558.1	1.69974	1.1713	0.117836	9.17886e-25	1.1957e-23	TRUE	1.69974	0.116521	1.8474e-49	5.43509e-48	TRUE	1.78141	0.115989	2.58885e-54	2.32505e-52	TRUE
ENSG00000183401.7	CCDC159	TRUE	403.132	1.69894	0.953456	0.181382	6.02459e-09	3.10309e-08	TRUE	1.69894	0.174448	1.04499e-23	1.02559e-22	TRUE	1.83809	0.172527	1.17959e-27	1.82241e-26	TRUE
ENSG00000145730.16	PAM	TRUE	15709.2	1.68905	1.37145	0.12323	4.05588e-30	1.44069e-28	TRUE	1.84244	0.122251	1.63065e-52	5.8656e-51	TRUE	1.68905	0.121913	1.04173e-44	4.42196e-43	TRUE
ENSG00000053747.11	LAMA3	TRUE	3445.23	1.68875	1.55914	0.096834	1.90212e-59	8.40667e-58	TRUE	1.68875	0.0967224	1.59835e-69	1.21762e-67	TRUE	1.92034	0.0963157	1.30256e-89	1.95652e-87	TRUE
ENSG00000198520.6	C1orf228	TRUE	63.1094	1.68853	1.16388	0.299984	3.32645e-06	1.04527e-05	TRUE	1.91373	0.274564	1.69565e-13	6.9927e-13	TRUE	1.68853	0.275418	5.0878e-11	1.50361e-10	TRUE
ENSG00000225138.3	CTD-2228K2.7	TRUE	1566.71	1.68819	0.95633	0.133391	3.00587e-14	2.4837e-13	TRUE	1.90073	0.129987	1.38688e-49	3.83726e-48	TRUE	1.68819	0.12989	1.09335e-39	3.22961e-38	TRUE
ENSG00000221866.5	PLXNA4	TRUE	1421.03	1.68412	0.949274	0.12332	5.61039e-16	5.17363e-15	TRUE	1.68412	0.120653	1.495e-45	4.03682e-44	TRUE	1.96946	0.11983	6.39408e-62	3.3667e-60	TRUE
ENSG00000125652.3	ALKBH7	TRUE	624.009	1.68304	0.984545	0.138377	4.20722e-14	1.75674e-13	TRUE	1.68304	0.134294	2.60756e-37	4.77978e-36	TRUE	1.73069	0.133542	1.73606e-39	5.02622e-38	TRUE
ENSG00000136149.6	RPL13AP25	TRUE	77.7257	1.68084	0.748189	0.360553	0.00376668	0.00718086	TRUE	2.37855	0.339068	1.39217e-13	7.00031e-13	TRUE	1.68084	0.347791	6.27688e-08	2.05499e-07	TRUE
ENSG00000197956.5	S100A6	TRUE	59719.4	1.67901	1.66776	0.121741	9.75709e-44	2.83244e-42	TRUE	1.67901	0.121926	2.02809e-44	5.42853e-43	TRUE	1.76642	0.121294	4.03298e-49	2.06412e-47	TRUE
ENSG00000159450.8	TCHH	TRUE	2722.48	1.67718	1.67718	0.141422	1.79639e-33	2.96578e-32	TRUE	1.89617	0.14117	2.65431e-42	8.04742e-41	TRUE	1.55035	0.141222	3.92525e-29	5.69498e-28	TRUE
ENSG00000102174.7	PHEX	TRUE	289.053	1.66876	0.90262	0.179487	2.33431e-08	1.059e-07	TRUE	1.66876	0.171783	1.29107e-23	1.2824e-22	TRUE	1.98727	0.169139	3.87995e-33	7.99516e-32	TRUE
ENSG00000205336.7	GPR56	TRUE	331.613	1.66805	1.24824	0.163713	8.34972e-16	7.60781e-15	TRUE	1.66805	0.159399	6.28643e-27	6.38456e-26	TRUE	2.16451	0.156665	7.00465e-45	2.59246e-43	TRUE
ENSG00000140538.12	NTRK3	TRUE	173.541	1.66465	1.97678	0.197649	1.994e-24	2.6147e-23	TRUE	1.66465	0.202227	8.69771e-18	6.18519e-17	TRUE	1.20793	0.206953	3.30147e-10	1.46609e-09	TRUE
ENSG00000235664.1	AC005682.8	TRUE	168.067	1.66321	1.66321	0.189941	1.61511e-19	1.72536e-18	TRUE	2.10383	0.186185	1.00107e-30	1.33449e-29	TRUE	1.47381	0.1916	9.81163e-16	6.61691e-15	TRUE
ENSG00000260793.2	RP5-882C2.2	TRUE	247.51	1.66279	0.995311	0.235005	8.85296e-07	3.61943e-06	TRUE	2.20087	0.218829	6.43879e-25	5.32172e-24	TRUE	1.66279	0.221051	3.6977e-15	2.45422e-14	TRUE
ENSG00000172831.7	CES2	TRUE	9614.56	1.66254	1.66254	0.101961	8.74609e-61	4.11441e-59	TRUE	1.83316	0.10191	1.58824e-73	1.07425e-71	TRUE	1.43138	0.102035	8.02251e-46	3.65824e-44	TRUE
ENSG00000181523.8	SGSH	TRUE	9884.2	1.66181	1.30551	0.102338	1.13793e-38	2.72804e-37	TRUE	1.66181	0.101746	3.0545e-61	1.40931e-59	TRUE	1.75563	0.101356	2.82572e-68	2.95067e-66	TRUE
ENSG00000166741.3	NNMT	TRUE	20482.9	1.65844	1.61239	0.104649	1.25039e-54	5.66375e-53	TRUE	1.70858	0.104653	3.60578e-61	1.65749e-59	TRUE	1.65844	0.104333	6.13663e-58	4.62093e-56	TRUE
ENSG00000150687.7	PRSS23	TRUE	112930	1.65796	1.32217	0.276073	5.44843e-08	1.87808e-07	TRUE	1.7549	0.266611	2.14875e-12	1.04992e-11	TRUE	1.65796	0.263021	1.76077e-11	1.34546e-10	TRUE
ENSG00000259343.1	RP11-761I4.3	TRUE	116.252	1.65748	1.22763	0.241749	1.20054e-08	5.32767e-08	TRUE	1.83068	0.228202	5.60604e-17	2.94056e-16	TRUE	1.65748	0.228077	2.46757e-14	1.4321e-13	TRUE
ENSG00000214021.11	TTLL3	TRUE	1148.03	1.65279	1.03898	0.16928	2.89123e-11	1.90802e-10	TRUE	1.96086	0.16355	2.82471e-34	5.68384e-33	TRUE	1.65279	0.163504	4.05097e-25	5.12087e-24	TRUE
ENSG00000248677.1	CTD-2044J15.1	TRUE	38.6595	1.65197	1.20428	0.403571	9.27686e-05	0.000228819	TRUE	1.90331	0.366271	8.72588e-09	2.96135e-08	TRUE	1.65197	0.366714	2.96482e-07	7.26215e-07	TRUE
ENSG00000161677.7	JOSD2	TRUE	1327.26	1.64442	0.928233	0.163633	6.10542e-10	3.57975e-09	TRUE	1.64442	0.159588	3.28939e-26	3.5169e-25	TRUE	1.856	0.15794	4.9227e-33	6.17799e-32	TRUE
ENSG00000129946.6	SHC2	TRUE	2009.7	1.64355	0.86518	0.120231	3.21205e-14	2.35997e-13	TRUE	1.70239	0.118031	2.02703e-48	5.9311e-47	TRUE	1.64355	0.117666	2.15725e-45	7.35845e-44	TRUE
ENSG00000223855.1	AC147651.3	TRUE	148.663	1.64294	0.802076	0.227663	3.0312e-05	0.00010014	TRUE	1.64973	0.217785	1.63184e-15	7.75811e-15	TRUE	1.64294	0.215307	1.62594e-15	1.10968e-14	TRUE
ENSG00000214548.10	MEG3	TRUE	1645.91	1.64181	1.15092	0.149026	3.66626e-16	2.50266e-15	TRUE	1.82983	0.145666	2.12418e-37	4.08253e-36	TRUE	1.64181	0.145327	1.12722e-30	1.92169e-29	TRUE
ENSG00000107281.5	NPDC1	TRUE	1475.55	1.63865	1.00729	0.122601	7.56294e-18	8.00393e-17	TRUE	1.63865	0.120273	1.45127e-43	4.43541e-42	TRUE	1.71837	0.119619	7.4064e-48	3.12395e-46	TRUE
ENSG00000172331.7	BPGM	TRUE	5746.95	1.63831	1.55407	0.122029	2.70584e-38	4.98189e-37	TRUE	2.38588	0.12109	1.74547e-87	2.62614e-85	TRUE	1.63831	0.121396	1.45321e-42	7.68994e-41	TRUE
ENSG00000258643.1	BCL2L2-PABPN1	TRUE	61.0954	1.63571	1.72904	0.315225	2.48298e-09	1.02724e-08	TRUE	1.63571	0.319298	1.20163e-08	3.72545e-08	TRUE	1.3017	0.32243	3.02808e-06	5.6182e-06	TRUE
ENSG00000134569.5	LRP4	TRUE	487.316	1.63452	1.34838	0.144854	5.34446e-22	6.14704e-21	TRUE	1.93845	0.141382	6.17968e-44	1.42057e-42	TRUE	1.63452	0.142129	1.10273e-31	2.04062e-30	TRUE
ENSG00000100299.13	ARSA	TRUE	1545.09	1.63317	0.839723	0.104602	5.60226e-17	4.86588e-16	TRUE	1.75614	0.102351	3.26436e-67	2.22692e-65	TRUE	1.63317	0.102318	2.13619e-58	1.47398e-56	TRUE
ENSG00000157306.10	RP11-66N24.4	TRUE	182.11	1.63169	1.28351	0.229026	6.9181e-10	3.90122e-09	TRUE	1.63169	0.221887	8.58736e-15	4.68275e-14	TRUE	1.76444	0.217812	3.69449e-17	2.7552e-16	TRUE
ENSG00000149948.9	HMGA2	TRUE	934.72	1.63056	2.82921	0.201938	9.68199e-46	3.89823e-44	TRUE	1.63056	0.207184	1.60591e-16	1.09269e-15	TRUE	1.45994	0.206245	9.46781e-14	7.74593e-13	TRUE
ENSG00000260911.1	RP11-196G11.2	TRUE	45.9457	1.62941	1.65735	0.33644	4.03167e-08	1.39961e-07	TRUE	1.62941	0.337114	5.26373e-08	1.12562e-07	TRUE	1.1347	0.343166	6.66879e-05	0.000124301	TRUE
ENSG00000070540.8	WIPI1	TRUE	4905.73	1.62581	1.62581	0.0654357	2.68161e-137	8.32996e-135	TRUE	1.68084	0.0654322	8.82001e-147	4.49178e-144	TRUE	1.53739	0.0655109	7.88596e-123	4.78341e-120	TRUE
ENSG00000142102.11	ATHL1	TRUE	7548.6	1.62324	0.867235	0.120305	2.90637e-14	2.10906e-13	TRUE	1.92564	0.118345	1.12896e-60	4.48654e-59	TRUE	1.62324	0.118239	6.01683e-44	2.99145e-42	TRUE
ENSG00000141012.8	GALNS	TRUE	2324.12	1.62222	1.28632	0.114842	1.53224e-30	3.31619e-29	TRUE	1.62222	0.113852	2.29096e-47	6.38145e-46	TRUE	1.7275	0.113252	1.35837e-53	7.01984e-52	TRUE
ENSG00000197774.8	EME2	TRUE	1180.76	1.61691	1.07107	0.146329	8.25816e-15	7.23182e-14	TRUE	1.61691	0.143274	7.47188e-31	1.004e-29	TRUE	1.65218	0.142281	3.00534e-32	5.7567e-31	TRUE
ENSG00000255248.2	RP11-166D19.1	TRUE	1812.46	1.61534	1.64947	0.127832	3.87848e-39	9.6248e-38	TRUE	1.61534	0.128163	9.84283e-38	1.91168e-36	TRUE	1.52527	0.127766	6.09066e-34	1.03572e-32	TRUE
ENSG00000099326.4	MZF1	TRUE	1869.71	1.61081	1.29362	0.149643	1.99257e-19	1.66179e-18	TRUE	1.78339	0.147319	5.76735e-35	9.21136e-34	TRUE	1.61081	0.146889	4.5768e-29	6.03944e-28	TRUE
ENSG00000181790.6	BAI1	TRUE	183.759	1.60114	0.748885	0.193626	9.50182e-06	3.1385e-05	TRUE	1.88139	0.183157	5.8572e-26	6.57295e-25	TRUE	1.60114	0.184362	2.84224e-19	2.54853e-18	TRUE
ENSG00000169710.6	FASN	TRUE	9111.88	1.6002	1.6002	0.0767819	1.60115e-97	2.90631e-95	TRUE	1.65812	0.0767901	1.12774e-104	1.95988e-102	TRUE	1.31534	0.0769449	1.11285e-66	1.36497e-64	TRUE
ENSG00000233608.2	TWIST2	TRUE	50.3806	1.59994	1.1546	0.331581	1.62451e-05	4.96879e-05	TRUE	1.59994	0.310454	1.02085e-08	2.50784e-08	TRUE	1.8952	0.297887	9.55389e-12	3.56361e-11	TRUE
ENSG00000125744.7	RTN2	TRUE	1497.17	1.59942	1.59942	0.080968	6.4142e-88	9.71727e-86	TRUE	1.66508	0.0809221	2.42076e-95	4.06043e-93	TRUE	1.10564	0.0822649	2.34292e-42	5.19546e-41	TRUE
ENSG00000114480.8	GBE1	TRUE	10747.7	1.59883	2.04109	0.0749976	7.0283e-164	3.14633e-161	TRUE	1.59883	0.0752944	2.30825e-101	3.73807e-99	TRUE	1.35956	0.0753561	6.60967e-74	8.43571e-72	TRUE
ENSG00000210154.1	MT-TD	TRUE	268.139	1.59718	1.19074	0.533006	0.000947847	0.00249972	TRUE	1.93753	0.496211	3.16139e-06	7.85066e-06	TRUE	1.59718	0.491543	4.10809e-05	0.00010662	TRUE
ENSG00000062716.6	VMP1	TRUE	19026.7	1.59418	1.38358	0.0750483	3.32745e-77	2.92261e-75	TRUE	1.80235	0.0748032	1.84336e-129	6.58859e-127	TRUE	1.59418	0.0747657	6.55774e-102	1.98068e-99	TRUE
ENSG00000166033.7	HTRA1	TRUE	26389.3	1.59244	0.589082	0.16281	5.45778e-05	0.000152462	TRUE	1.59244	0.165005	2.244e-23	2.06394e-22	TRUE	1.77519	0.163169	1.10891e-28	2.00852e-27	TRUE
ENSG00000163346.12	PBXIP1	TRUE	7369.3	1.59155	0.625683	0.148326	3.76585e-06	1.82169e-05	TRUE	1.59155	0.148934	5.51705e-28	6.80201e-27	TRUE	1.62543	0.147771	3.16803e-29	7.19445e-28	TRUE
ENSG00000247095.2	MIR210HG	TRUE	3503.86	1.58901	1.25717	0.107281	3.7239e-33	7.20411e-32	TRUE	1.74156	0.10623	1.22554e-61	6.22444e-60	TRUE	1.58901	0.106087	8.99544e-52	4.0549e-50	TRUE
ENSG00000224928.2	KRT8P30	TRUE	40.6579	1.58568	0.842135	0.41104	0.00303274	0.00589249	TRUE	2.00665	0.383908	7.65433e-09	1.75692e-08	TRUE	1.58568	0.389623	2.04037e-06	4.64915e-06	TRUE
ENSG00000128805.10	ARHGAP22	TRUE	1769	1.57834	1.07674	0.0919321	3.66214e-33	8.83765e-32	TRUE	1.57834	0.0906616	3.41691e-69	1.81625e-67	TRUE	1.66747	0.0903351	4.09456e-77	3.97293e-75	TRUE
ENSG00000099377.9	HSD3B7	TRUE	2358.42	1.57724	1.29131	0.105739	1.03251e-35	2.28559e-34	TRUE	1.57724	0.104999	2.55065e-52	8.76746e-51	TRUE	1.62144	0.104577	2.89383e-55	1.49252e-53	TRUE
ENSG00000198400.7	NTRK1	TRUE	71.5194	1.57629	1.47457	0.284551	8.70723e-09	3.66104e-08	TRUE	1.62846	0.278881	2.17782e-10	7.83351e-10	TRUE	1.57629	0.275381	6.00519e-10	2.40369e-09	TRUE
ENSG00000127415.8	IDUA	TRUE	1709.07	1.57138	0.843996	0.116995	3.03064e-14	2.23814e-13	TRUE	1.57138	0.115064	8.7213e-44	2.21262e-42	TRUE	1.74591	0.114298	9.63993e-54	4.21652e-52	TRUE
ENSG00000241769.3	LINC00893	TRUE	133.81	1.57084	1.01819	0.240964	8.86165e-07	2.98798e-06	TRUE	1.86732	0.224771	5.52761e-18	3.46063e-17	TRUE	1.57084	0.226157	2.48427e-13	1.91278e-12	TRUE
ENSG00000165731.13	RET	TRUE	85.9702	1.56965	1.56965	0.236908	1.92447e-12	1.15679e-11	TRUE	1.73302	0.234021	6.2798e-15	2.84922e-14	TRUE	1.46044	0.236627	4.11521e-11	2.63888e-10	TRUE
ENSG00000103888.11	KIAA1199	TRUE	3654.36	1.56874	1.86072	0.31643	3.15112e-10	1.3704e-09	TRUE	1.56874	0.324557	5.30197e-08	2.37912e-07	TRUE	0.758856	0.309141	0.00269485	0.00582356	TRUE
ENSG00000105855.5	ITGB8	TRUE	30087.2	1.56849	1.18609	0.10744	8.22671e-30	2.03191e-28	TRUE	1.56849	0.106648	2.75646e-50	8.43951e-49	TRUE	1.90446	0.106082	3.19807e-73	3.97805e-71	TRUE
ENSG00000168779.15	SHOX2	TRUE	1147.7	1.5683	0.978794	0.123262	7.6174e-17	7.5203e-16	TRUE	1.60653	0.120776	1.10425e-41	2.28863e-40	TRUE	1.5683	0.120377	7.19783e-40	2.15863e-38	TRUE
ENSG00000184497.8	TMEM255B	TRUE	2693.64	1.56713	1.29893	0.118909	3.43173e-29	4.44171e-28	TRUE	1.56713	0.118046	1.50672e-41	3.88684e-40	TRUE	1.72261	0.117277	6.65023e-50	2.9392e-48	TRUE
ENSG00000197208.5	SLC22A4	TRUE	453.561	1.56277	1.56277	0.145258	3.78207e-28	6.67845e-27	TRUE	1.5753	0.145416	1.10954e-28	1.10482e-27	TRUE	1.53114	0.144889	3.31646e-27	4.98193e-26	TRUE
ENSG00000196154.7	S100A4	TRUE	144.444	1.56105	0.82565	0.267779	0.000138367	0.000418047	TRUE	1.56105	0.258447	6.35582e-11	2.39629e-10	TRUE	1.70494	0.252136	8.49442e-13	4.63788e-12	TRUE
ENSG00000181458.6	TMEM45A	TRUE	1417.89	1.55818	1.29432	0.112216	3.42576e-32	7.12337e-31	TRUE	1.8368	0.110636	4.38884e-63	2.59278e-61	TRUE	1.55818	0.110909	6.70642e-46	2.71698e-44	TRUE
ENSG00000136235.11	GPNMB	TRUE	3511.91	1.55738	0.994774	0.165987	7.64605e-11	4.16675e-10	TRUE	1.55738	0.162525	4.2465e-23	5.43749e-22	TRUE	2.28917	0.160798	1.273e-47	4.82767e-46	TRUE
ENSG00000139625.8	MAP3K12	TRUE	4165.78	1.55635	0.804753	0.102826	3.24592e-16	2.37339e-15	TRUE	1.55635	0.101775	4.06548e-54	1.52474e-52	TRUE	1.56401	0.101422	1.04196e-54	9.60738e-53	TRUE
ENSG00000251003.3	RP11-152P17.2	TRUE	35.3422	1.55608	1.82343	0.398822	2.46427e-07	8.84688e-07	TRUE	1.55608	0.410728	5.81761e-06	1.02069e-05	TRUE	0.86875	0.399565	0.00413644	0.00604515	TRUE
ENSG00000135525.14	MAP7	TRUE	219.38	1.55465	1.91976	0.179826	1.726e-27	2.63434e-26	TRUE	1.55465	0.18417	1.37448e-18	8.9251e-18	TRUE	1.52711	0.182947	5.0287e-18	3.95235e-17	TRUE
ENSG00000182809.6	CRIP2	TRUE	876.68	1.55241	0.982275	0.149579	1.94466e-12	1.37484e-11	TRUE	1.66329	0.145721	1.79882e-31	2.74987e-30	TRUE	1.55241	0.145254	9.31596e-28	1.36778e-26	TRUE
ENSG00000261425.1	RP11-709B3.2	TRUE	78.0973	1.55208	1.2124	0.269653	2.15138e-07	8.00277e-07	TRUE	1.55208	0.257242	6.6123e-11	2.47763e-10	TRUE	1.9894	0.246984	3.7866e-17	2.7223e-16	TRUE
ENSG00000108846.11	ABCC3	TRUE	8207.99	1.55168	1.4934	0.131638	4.7363e-31	1.23068e-29	TRUE	1.59353	0.131445	3.79414e-35	6.08868e-34	TRUE	1.55168	0.130777	1.48192e-33	4.27119e-32	TRUE
ENSG00000225663.3	FAM195B	TRUE	423.938	1.55163	1.37863	0.175157	1.4725e-16	7.23222e-16	TRUE	1.87133	0.171205	5.17343e-29	5.23444e-28	TRUE	1.55163	0.171898	1.33379e-20	1.32391e-19	TRUE
ENSG00000010810.13	FYN	TRUE	2036.62	1.55093	1.55093	0.0990601	2.22487e-56	1.34306e-54	TRUE	1.59111	0.0990688	2.35402e-59	1.00087e-57	TRUE	0.865746	0.100028	6.1085e-19	4.18267e-18	TRUE
ENSG00000101224.13	CDC25B	TRUE	27028.1	1.54862	1.13037	0.117547	2.22016e-23	2.71245e-22	TRUE	1.57343	0.116389	5.74211e-43	1.4507e-41	TRUE	1.54862	0.115881	8.33508e-42	3.06193e-40	TRUE
ENSG00000147408.10	CSGALNACT1	TRUE	2462.3	1.5465	0.844003	0.105026	5.15271e-17	3.77202e-16	TRUE	1.5465	0.103589	9.91923e-52	2.99532e-50	TRUE	1.82646	0.102907	1.41447e-71	1.37378e-69	TRUE
ENSG00000164761.4	TNFRSF11B	TRUE	7306.01	1.54519	1.54519	0.17134	1.20355e-20	1.26866e-19	TRUE	1.73242	0.170685	1.76434e-25	2.0896e-24	TRUE	1.30014	0.171302	1.99914e-15	1.52116e-14	TRUE
ENSG00000268340.1	RP3-477O4.16	TRUE	13.7253	1.54513	1.81148	0.654034	0.000137597	0.000695083	TRUE	1.54513	0.64659	0.000649749	0.00109102	TRUE	1.23356	0.617364	0.00261595	0.00647317	TRUE
ENSG00000162804.9	SNED1	TRUE	1452.97	1.54316	0.999757	0.170499	1.6677e-10	1.02846e-09	TRUE	1.54316	0.166528	8.48506e-22	9.27116e-21	TRUE	2.32302	0.164345	4.84968e-47	1.37739e-45	TRUE
ENSG00000198727.2	MT-CYB	TRUE	291661	1.54181	1.54181	0.174461	6.06041e-20	5.19483e-19	TRUE	1.95091	0.172981	1.14733e-30	1.52465e-29	TRUE	1.52943	0.172978	6.95909e-20	7.20899e-19	TRUE
ENSG00000258727.1	RP11-66N24.3	TRUE	1399.95	1.54056	1.13173	0.176011	4.08817e-12	2.84698e-11	TRUE	1.54056	0.172361	1.73985e-20	1.83442e-19	TRUE	1.58286	0.170583	1.31422e-21	1.36115e-20	TRUE
ENSG00000203896.5	LIME1	TRUE	499.765	1.54037	0.958812	0.165331	2.67325e-10	1.38768e-09	TRUE	1.76997	0.159336	6.45617e-30	8.24764e-29	TRUE	1.54037	0.159485	3.48045e-23	4.08663e-22	TRUE
ENSG00000271009.2	RP11-346C20.3	TRUE	28.5563	1.53838	1.73902	0.430495	2.12905e-06	6.58946e-06	TRUE	1.53838	0.436588	1.64803e-05	4.06758e-05	TRUE	1.53462	0.4253	1.28995e-05	2.68186e-05	TRUE
ENSG00000169116.7	PARM1	TRUE	103.631	1.53802	1.34053	0.267265	1.77126e-08	7.74009e-08	TRUE	1.53802	0.260013	1.36065e-10	4.96545e-10	TRUE	1.75934	0.252323	1.90908e-13	6.88244e-13	TRUE
ENSG00000186204.10	CYP4F12	TRUE	191.213	1.53769	0.61469	0.24241	0.00183261	0.00464361	TRUE	1.53769	0.244973	1.43046e-11	5.67694e-11	TRUE	2.09435	0.237356	4.27267e-20	4.02539e-19	TRUE
ENSG00000123933.10	MXD4	TRUE	6134.31	1.53739	0.837222	0.131124	9.86244e-12	4.83119e-11	TRUE	1.54287	0.12956	4.86445e-34	8.55027e-33	TRUE	1.53739	0.128847	6.60743e-34	1.93287e-32	TRUE
ENSG00000219438.4	FAM19A5	TRUE	31.1141	1.53706	0.950756	0.412565	0.00114652	0.00238583	TRUE	1.88279	0.377369	2.5066e-08	5.51979e-08	TRUE	1.53706	0.381801	2.56152e-06	4.09133e-06	TRUE
ENSG00000198910.8	L1CAM	TRUE	14316.3	1.53677	1.53677	0.121231	5.49562e-38	1.2876e-36	TRUE	1.91317	0.120741	1.06694e-57	4.4692e-56	TRUE	1.34094	0.121169	1.22807e-29	2.35151e-28	TRUE
ENSG00000119138.3	KLF9	TRUE	2761.39	1.53304	1.47329	0.111399	3.70592e-41	9.95929e-40	TRUE	1.60506	0.111167	1.46264e-48	5.30352e-47	TRUE	1.53304	0.110874	1.48107e-44	4.89042e-43	TRUE
ENSG00000163191.5	S100A11	TRUE	22510.3	1.52763	1.73995	0.103184	9.68442e-65	6.34951e-63	TRUE	1.52763	0.103562	1.39017e-50	3.98375e-49	TRUE	1.25165	0.103609	8.56218e-35	2.59909e-33	TRUE
ENSG00000273038.1	RP11-479G22.8	TRUE	400.392	1.52758	1.74276	0.115818	4.04635e-52	9.64699e-51	TRUE	1.52758	0.117333	4.32432e-40	7.82247e-39	TRUE	1.50192	0.11729	1.24278e-38	3.38488e-37	TRUE
ENSG00000074660.11	SCARF1	TRUE	103.415	1.52734	1.01531	0.284616	1.4075e-05	4.06249e-05	TRUE	1.52734	0.270492	6.67326e-10	2.24081e-09	TRUE	1.58783	0.264877	1.21571e-10	5.17104e-10	TRUE
ENSG00000169184.5	MN1	TRUE	2323.82	1.5264	1.5264	0.0948235	1.86462e-59	1.2424e-57	TRUE	1.50678	0.0949241	4.38053e-58	1.7858e-56	TRUE	1.56862	0.0945817	7.99335e-63	5.07941e-61	TRUE
ENSG00000177548.8	RABEP2	TRUE	562.304	1.52582	1.2755	0.113489	9.77565e-31	1.69934e-29	TRUE	1.52808	0.112116	1.2194e-43	2.55886e-42	TRUE	1.52582	0.111871	1.9623e-43	7.03469e-42	TRUE
ENSG00000182704.6	TSKU	TRUE	1999.68	1.52561	1.52561	0.0822111	5.05832e-78	4.67984e-76	TRUE	1.65859	0.0820404	3.74604e-92	5.09625e-90	TRUE	1.4716	0.0822747	1.2452e-72	1.08652e-70	TRUE
ENSG00000111087.5	GLI1	TRUE	201.433	1.52434	1.52434	0.209053	1.65822e-14	1.28648e-13	TRUE	1.67869	0.207305	2.6551e-17	1.83066e-16	TRUE	1.01603	0.212382	1.44223e-07	4.90033e-07	TRUE
ENSG00000019549.4	SNAI2	TRUE	2626.68	1.52301	1.52301	0.0843196	4.43282e-74	3.41762e-72	TRUE	2.10764	0.0836515	3.86175e-141	2.19594e-138	TRUE	1.06157	0.0851193	7.56068e-37	1.78059e-35	TRUE
ENSG00000148926.5	ADM	TRUE	7003.54	1.52236	1.35302	0.0848475	1.35856e-58	1.03743e-56	TRUE	1.79349	0.0843951	2.04615e-101	3.13434e-99	TRUE	1.52236	0.0844404	1.00934e-73	1.27855e-71	TRUE
ENSG00000090539.11	CHRD	TRUE	803.765	1.5192	0.780114	0.147734	9.41762e-09	6.10853e-08	TRUE	1.5192	0.144859	4.36514e-27	5.38713e-26	TRUE	1.9504	0.142841	1.16167e-43	5.7506e-42	TRUE
ENSG00000063660.4	GPC1	TRUE	13130.1	1.51887	1.3575	0.157145	2.34756e-19	2.31226e-18	TRUE	1.59353	0.15587	7.24175e-26	8.23855e-25	TRUE	1.51887	0.154895	8.11719e-24	1.34155e-22	TRUE
ENSG00000134716.5	CYP2J2	TRUE	170.814	1.5158	0.963196	0.166783	3.05782e-10	1.64633e-09	TRUE	1.5158	0.159462	8.67886e-23	6.34534e-22	TRUE	1.55918	0.158205	5.07139e-24	5.99836e-23	TRUE
ENSG00000141458.8	NPC1	TRUE	15417.4	1.51531	1.70176	0.0853075	1.67689e-89	2.45701e-87	TRUE	1.20565	0.0856875	2.97708e-46	7.87175e-45	TRUE	1.51531	0.085313	1.20722e-71	1.94149e-69	TRUE
ENSG00000137869.9	CYP19A1	TRUE	145.485	1.51312	1.68907	0.232831	3.00354e-14	2.28831e-13	TRUE	1.369	0.238346	4.05497e-10	1.2728e-09	TRUE	1.51312	0.233468	5.74003e-12	2.84292e-11	TRUE
ENSG00000244560.2	RP4-800G7.2	TRUE	634.566	1.51282	1.03759	0.178183	2.00248e-10	1.30845e-09	TRUE	1.8402	0.171699	5.08554e-28	5.49303e-27	TRUE	1.51282	0.172101	1.09008e-19	1.0284e-18	TRUE
ENSG00000064601.12	CTSA	TRUE	38516	1.51215	1.32426	0.137963	3.21064e-23	3.97789e-22	TRUE	1.53252	0.137087	2.31433e-30	3.46922e-29	TRUE	1.51215	0.136275	1.03195e-29	2.75269e-28	TRUE
ENSG00000139190.12	VAMP1	TRUE	1367.17	1.51117	1.07038	0.167751	5.8585e-12	4.04087e-11	TRUE	1.6023	0.163895	6.61447e-24	6.95431e-23	TRUE	1.51117	0.162967	1.34989e-21	9.30961e-21	TRUE
ENSG00000135722.4	FBXL8	TRUE	234.62	1.51003	0.794819	0.192449	2.57249e-06	9.87431e-06	TRUE	1.51003	0.186494	2.40799e-17	1.29554e-16	TRUE	1.59858	0.183981	2.74207e-19	2.49925e-18	TRUE
ENSG00000197646.6	PDCD1LG2	TRUE	980.624	1.50795	1.82158	0.139998	1.30504e-39	3.70702e-38	TRUE	1.50795	0.14158	7.60689e-28	8.7254e-27	TRUE	1.30912	0.141795	1.70205e-21	2.42631e-20	TRUE
ENSG00000207561.1	MIR635	TRUE	126.393	1.50777	1.50777	0.194763	5.30428e-16	4.04148e-15	TRUE	1.78298	0.191089	5.7501e-22	4.42255e-21	TRUE	1.3828	0.195442	9.41765e-14	3.5043e-13	TRUE
ENSG00000198712.1	MT-CO2	TRUE	439172	1.5035	0.936419	0.154982	6.43118e-11	3.46475e-10	TRUE	1.62417	0.152167	6.51361e-28	7.50714e-27	TRUE	1.5035	0.151388	2.30607e-24	3.96031e-23	TRUE
ENSG00000151640.8	DPYSL4	TRUE	881.577	1.50175	1.0071	0.12122	3.49977e-18	4.80435e-17	TRUE	1.51555	0.118882	1.4306e-38	2.63449e-37	TRUE	1.50175	0.118496	6.7059e-38	1.98756e-36	TRUE
ENSG00000254615.2	RP11-395G23.3	TRUE	96.0964	1.50121	1.53126	0.232964	2.53846e-12	1.40884e-11	TRUE	1.50121	0.233339	5.17026e-12	2.06485e-11	TRUE	0.936566	0.238247	8.98833e-06	2.34061e-05	TRUE
ENSG00000236017.3	ASMTL-AS1	TRUE	659.418	1.50114	1.4375	0.181262	1.02754e-16	8.75776e-16	TRUE	1.87427	0.178208	4.46992e-27	4.94863e-26	TRUE	1.50114	0.178851	3.37119e-18	3.05281e-17	TRUE
ENSG00000144455.9	SUMF1	TRUE	4089.43	1.50046	0.913038	0.15212	8.77893e-11	3.94786e-10	TRUE	1.50046	0.149649	5.07969e-25	5.54055e-24	TRUE	1.6002	0.148257	3.02372e-28	7.37186e-27	TRUE
ENSG00000165757.8	KIAA1462	TRUE	2129.24	1.49996	1.16154	0.0982387	9.73317e-34	1.94317e-32	TRUE	1.49996	0.0973217	6.0859e-55	2.25702e-53	TRUE	1.7573	0.096669	6.67314e-75	7.43309e-73	TRUE
ENSG00000254338.1	RP11-909N17.3	TRUE	79.3325	1.49615	1.15513	0.274168	7.98835e-07	2.59671e-06	TRUE	1.96521	0.251911	3.63857e-16	1.66284e-15	TRUE	1.49615	0.257765	3.81512e-10	1.04244e-09	TRUE
ENSG00000272217.1	XXbac-BPG157A10.21	TRUE	28.8487	1.49552	1.00374	0.444358	0.00117249	0.00254011	TRUE	1.84297	0.408377	2.43748e-07	4.92393e-07	TRUE	1.49552	0.411729	1.23761e-05	1.79197e-05	TRUE
ENSG00000149485.12	FADS1	TRUE	5915.47	1.49528	1.49528	0.155679	4.38377e-23	4.12754e-22	TRUE	1.61216	0.155283	1.41801e-26	2.18397e-25	TRUE	0.80701	0.154829	2.93683e-08	1.65015e-07	TRUE
ENSG00000143641.8	GALNT2	TRUE	16122.2	1.49357	1.25678	0.137909	2.8299e-21	3.07728e-20	TRUE	1.54065	0.136681	8.16795e-31	1.18386e-29	TRUE	1.49357	0.135951	3.45978e-29	7.82757e-28	TRUE
ENSG00000124104.14	SNX21	TRUE	3709.6	1.49332	1.73323	0.0805339	1.13442e-103	2.02644e-101	TRUE	1.49332	0.0808827	1.85713e-77	1.38463e-75	TRUE	1.06955	0.0813618	1.259e-40	5.39004e-39	TRUE
ENSG00000103174.7	NAGPA	TRUE	1089.9	1.49261	1.24359	0.123913	3.72096e-25	5.70962e-24	TRUE	1.49261	0.122711	2.14142e-35	3.4762e-34	TRUE	1.51482	0.122121	2.01353e-36	4.9675e-35	TRUE
ENSG00000171729.9	TMEM51	TRUE	257.129	1.49258	1.45951	0.15039	1.52551e-23	1.99867e-22	TRUE	1.66528	0.148744	2.16692e-30	3.02071e-29	TRUE	1.49258	0.149475	1.33098e-24	1.64681e-23	TRUE
ENSG00000114948.8	ADAM23	TRUE	3529.73	1.49084	1.38855	0.094752	6.11996e-50	1.91717e-48	TRUE	1.49084	0.0945627	2.40388e-57	1.28556e-55	TRUE	1.56359	0.0942046	6.42102e-63	4.96964e-61	TRUE
ENSG00000176945.12	MUC20	TRUE	146.952	1.48818	1.42277	0.248213	3.89817e-10	2.10042e-09	TRUE	1.73267	0.241677	3.57094e-14	1.73564e-13	TRUE	1.48818	0.242124	4.83705e-11	2.27794e-10	TRUE
ENSG00000241014.1	RP11-244H3.1	TRUE	170.046	1.48674	0.624533	0.189145	0.000148734	0.000450314	TRUE	1.49267	0.185831	4.06208e-17	2.42428e-16	TRUE	1.48674	0.184413	5.22365e-17	4.02239e-16	TRUE
ENSG00000203780.6	FANK1	TRUE	53.0539	1.48581	0.836977	0.327449	0.000734907	0.00165044	TRUE	1.82306	0.305652	1.12399e-10	4.47103e-10	TRUE	1.48581	0.309273	8.19389e-08	2.65803e-07	TRUE
ENSG00000131389.12	SLC6A6	TRUE	7158.73	1.48412	1.48412	0.100977	4.12798e-50	2.31637e-48	TRUE	1.44906	0.101042	5.28736e-48	1.37276e-46	TRUE	1.71409	0.100423	2.27634e-66	3.16417e-64	TRUE
ENSG00000170293.4	CMTM8	TRUE	218.47	1.48318	1.31461	0.196503	8.00491e-13	5.17983e-12	TRUE	1.48318	0.193422	7.37194e-16	4.34782e-15	TRUE	1.48943	0.191603	5.23721e-16	3.72125e-15	TRUE
ENSG00000165929.8	TC2N	TRUE	114.524	1.48204	1.87847	0.198328	3.26213e-22	3.40788e-21	TRUE	1.48204	0.205004	2.03781e-14	1.0849e-13	TRUE	0.829898	0.210314	1.1759e-05	3.02202e-05	TRUE
ENSG00000126001.11	CEP250	TRUE	9955.58	1.47996	1.85982	0.0739033	1.37164e-140	5.50288e-138	TRUE	1.47996	0.0742005	7.37338e-90	8.99718e-88	TRUE	1.28141	0.0742595	6.70292e-68	6.89869e-66	TRUE
ENSG00000154229.7	PRKCA	TRUE	9490.41	1.47677	1.74076	0.061144	3.34071e-179	2.39919e-176	TRUE	1.47677	0.0613286	1.84141e-129	6.58859e-127	TRUE	1.35648	0.0613613	1.99318e-109	8.48218e-107	TRUE
ENSG00000237977.1	EIF4HP2	TRUE	39.6549	1.47621	0.917873	0.400772	0.00128771	0.0024609	TRUE	1.83452	0.372739	3.47435e-08	9.26515e-08	TRUE	1.47621	0.376324	4.11943e-06	8.88985e-06	TRUE
ENSG00000198938.2	MT-CO3	TRUE	394478	1.47534	0.979699	0.145785	6.9024e-13	3.7301e-12	TRUE	1.5386	0.143549	3.75172e-28	4.38395e-27	TRUE	1.47534	0.142756	3.69313e-26	7.03206e-25	TRUE
ENSG00000119227.3	PIGZ	TRUE	929.264	1.47404	1.04469	0.109255	3.94308e-23	7.10691e-22	TRUE	1.63016	0.106964	9.70797e-54	3.49433e-52	TRUE	1.47404	0.107164	3.80211e-44	1.54358e-42	TRUE
ENSG00000110719.5	TCIRG1	TRUE	5128.91	1.47371	0.777813	0.114054	6.62782e-13	3.45953e-12	TRUE	1.493	0.113115	3.94617e-41	9.18984e-40	TRUE	1.47371	0.112681	3.45716e-40	1.62685e-38	TRUE
ENSG00000259207.3	ITGB3	TRUE	4351.79	1.47332	1.87739	0.0941956	3.16376e-89	4.55636e-87	TRUE	1.47332	0.0948042	8.14886e-56	3.97096e-54	TRUE	1.32495	0.0948129	1.52325e-45	9.52512e-44	TRUE
ENSG00000164040.12	PGRMC2	TRUE	11412	1.47292	1.47728	0.117666	2.20968e-37	7.58971e-36	TRUE	1.47292	0.117681	2.66662e-37	5.3588e-36	TRUE	1.21816	0.117734	2.72685e-26	5.20861e-25	TRUE
ENSG00000221869.4	CEBPD	TRUE	1204.59	1.46687	0.606813	0.146337	5.6761e-06	2.10776e-05	TRUE	1.46687	0.14658	6.09369e-25	6.12641e-24	TRUE	1.86698	0.144591	2.73734e-39	7.85605e-38	TRUE
ENSG00000168209.4	DDIT4	TRUE	9312.71	1.46675	1.31237	0.0725509	1.61621e-74	2.2801e-72	TRUE	1.51953	0.0723633	3.12924e-99	4.92258e-97	TRUE	1.46675	0.0722876	1.29849e-92	2.61828e-90	TRUE
ENSG00000235878.4	AP001468.1	TRUE	78.2861	1.46596	1.46596	0.263691	1.11331e-09	5.24702e-09	TRUE	1.54563	0.260516	1.22215e-10	4.37756e-10	TRUE	1.03493	0.266096	8.38732e-06	1.47887e-05	TRUE
ENSG00000139178.6	C1RL	TRUE	2123.4	1.46277	1.10583	0.103476	3.83991e-28	7.51257e-27	TRUE	1.46277	0.102423	1.24805e-47	3.196e-46	TRUE	1.71688	0.101687	5.27621e-65	3.51714e-63	TRUE
ENSG00000182472.4	CAPN12	TRUE	218.411	1.45889	1.22316	0.19145	5.42904e-12	3.71859e-11	TRUE	2.15995	0.181001	6.27579e-34	1.01749e-32	TRUE	1.45889	0.185698	2.68659e-16	1.8855e-15	TRUE
ENSG00000178104.15	PDE4DIP	TRUE	8455.86	1.45753	1.36993	0.13372	5.49379e-26	7.57476e-25	TRUE	1.49853	0.133181	9.98814e-31	1.42367e-29	TRUE	1.45753	0.132525	2.93797e-29	5.45337e-28	TRUE
ENSG00000182985.12	CADM1	TRUE	39295	1.45683	1.44522	0.0853076	1.27298e-65	1.80509e-63	TRUE	1.6328	0.0851803	3.4996e-83	3.53075e-81	TRUE	1.45683	0.0850846	8.22041e-67	1.16015e-64	TRUE
ENSG00000261118.1	RP11-104N10.1	TRUE	21.9773	1.45641	1.12664	0.572706	0.00212729	0.0038901	TRUE	1.58385	0.546104	0.000137344	0.000205714	TRUE	1.45641	0.531627	0.000248054	0.000428175	TRUE
ENSG00000216775.2	RP1-152L7.5	TRUE	14140.7	1.45558	1.43117	0.122528	8.35528e-33	1.30871e-31	TRUE	1.81522	0.121809	2.00619e-51	6.38279e-50	TRUE	1.45558	0.121824	5.07588e-34	1.21066e-32	TRUE
ENSG00000115255.6	REEP6	TRUE	673.502	1.45346	0.681984	0.151928	8.27743e-07	3.71796e-06	TRUE	1.45346	0.150308	1.73372e-23	2.16566e-22	TRUE	1.70156	0.148277	1.44589e-31	3.01416e-30	TRUE
ENSG00000131378.9	RFTN1	TRUE	2381.51	1.45111	1.45111	0.102347	7.05451e-47	2.42499e-45	TRUE	1.7367	0.101865	2.06627e-66	1.10638e-64	TRUE	0.913329	0.102955	7.59969e-20	6.07028e-19	TRUE
ENSG00000186480.8	INSIG1	TRUE	9730.68	1.45024	1.80751	0.0932388	1.32811e-84	1.66193e-82	TRUE	1.45024	0.0936892	2.0971e-55	7.65095e-54	TRUE	0.811928	0.0936996	6.84639e-19	6.68098e-18	TRUE
ENSG00000121210.11	KIAA0922	TRUE	444.721	1.44736	1.17215	0.132151	2.39753e-20	3.16347e-19	TRUE	1.57893	0.129311	1.28914e-35	1.9655e-34	TRUE	1.44736	0.129572	4.26382e-30	7.6501e-29	TRUE
ENSG00000168461.8	RAB31	TRUE	2368.11	1.44691	1.38639	0.0994235	1.63645e-45	4.15559e-44	TRUE	1.49288	0.0991828	1.5026e-52	4.72366e-51	TRUE	1.44691	0.0990029	1.77451e-49	7.75958e-48	TRUE
ENSG00000141526.10	SLC16A3	TRUE	27765.3	1.44682	1.2728	0.124242	4.5959e-26	5.35969e-25	TRUE	1.53951	0.123397	4.60141e-37	8.59342e-36	TRUE	1.44682	0.122951	4.34322e-33	9.96027e-32	TRUE
ENSG00000116299.12	KIAA1324	TRUE	1136	1.44681	0.875917	0.128895	5.40424e-13	3.55431e-12	TRUE	1.44681	0.126754	1.53105e-31	2.87188e-30	TRUE	1.48638	0.126053	3.37918e-33	4.27119e-32	TRUE
ENSG00000102878.11	HSF4	TRUE	4433.67	1.44636	0.662358	0.134638	1.09903e-07	3.50945e-07	TRUE	1.53641	0.134435	1.35692e-31	2.67964e-30	TRUE	1.44636	0.133901	2.50594e-28	6.1475e-27	TRUE
ENSG00000116285.8	ERRFI1	TRUE	2435.15	1.44604	1.99553	0.105261	5.96822e-81	6.02585e-79	TRUE	1.44604	0.106337	1.77331e-43	5.65408e-42	TRUE	1.03361	0.106928	3.15812e-23	3.19378e-22	TRUE
ENSG00000126005.11	MMP24-AS1	TRUE	4900.94	1.44555	1.44555	0.0927942	5.8013e-56	2.26784e-54	TRUE	1.59558	0.0926161	8.10581e-68	4.78251e-66	TRUE	1.41934	0.0926011	3.83251e-54	2.99692e-52	TRUE
ENSG00000171222.6	SCAND1	TRUE	834.449	1.44518	0.973358	0.165844	1.70139e-10	8.98697e-10	TRUE	1.44518	0.162248	2.22642e-20	1.92565e-19	TRUE	1.80327	0.1596	1.00415e-30	2.52382e-29	TRUE
ENSG00000128294.11	TPST2	TRUE	1109.75	1.44513	1.44513	0.114495	8.75135e-38	2.34621e-36	TRUE	1.60806	0.114026	1.8026e-46	4.49318e-45	TRUE	1.28626	0.114757	2.39887e-30	4.13178e-29	TRUE
ENSG00000187634.6	SAMD11	TRUE	66.5657	1.44431	0.666042	0.265304	0.00157451	0.00311815	TRUE	1.89175	0.251772	3.16021e-15	1.35168e-14	TRUE	1.44431	0.258055	1.26724e-09	7.08157e-09	TRUE
ENSG00000198753.7	PLXNB3	TRUE	2464.64	1.44276	0.712662	0.125741	1.42533e-09	5.54412e-09	TRUE	1.44276	0.124928	3.23111e-32	5.77484e-31	TRUE	1.49095	0.124212	2.70406e-34	5.50342e-33	TRUE
ENSG00000115963.9	RND3	TRUE	11982.7	1.44259	1.85267	0.161826	2.97348e-31	7.77485e-30	TRUE	1.44259	0.163859	5.62134e-20	4.88706e-19	TRUE	1.26735	0.163494	5.63963e-16	4.4729e-15	TRUE
ENSG00000135931.13	ARMC9	TRUE	1885.2	1.44211	1.1043	0.117159	1.39579e-22	1.38407e-21	TRUE	1.50772	0.115713	3.70871e-40	8.01258e-39	TRUE	1.44211	0.115425	6.13538e-37	1.44699e-35	TRUE
ENSG00000235703.1	LINC00894	TRUE	256.918	1.44058	1.17625	0.204017	2.57812e-10	1.39702e-09	TRUE	1.68007	0.196702	6.40409e-19	4.85298e-18	TRUE	1.44058	0.197177	1.79957e-14	1.09252e-13	TRUE
ENSG00000114770.12	ABCC5	TRUE	3754.58	1.43986	1.2814	0.10781	5.31105e-34	8.85876e-33	TRUE	1.58076	0.107097	1.27482e-50	5.16641e-49	TRUE	1.43986	0.106957	2.01435e-42	1.04135e-40	TRUE
ENSG00000030582.12	GRN	TRUE	43885.3	1.43827	0.783963	0.14099	1.92794e-09	9.24467e-09	TRUE	1.43827	0.139939	3.804e-26	4.37948e-25	TRUE	1.47914	0.138966	1.41567e-27	2.3627e-26	TRUE
ENSG00000074181.4	NOTCH3	TRUE	1413.41	1.43719	0.586311	0.187621	0.000331302	0.000840096	TRUE	2.14535	0.187722	2.34583e-31	3.22408e-30	TRUE	1.43719	0.189523	2.23271e-15	1.45693e-14	TRUE
ENSG00000203871.4	C6orf164	TRUE	20.1205	1.43627	1.17451	0.512202	0.000818211	0.00194785	TRUE	1.62716	0.478873	2.44804e-05	5.92325e-05	TRUE	1.43627	0.47191	0.000102132	0.000134389	TRUE
ENSG00000119681.7	LTBP2	TRUE	3715.86	1.43457	1.13312	0.118594	4.0364e-23	4.97902e-22	TRUE	1.63647	0.117117	1.15448e-45	2.81112e-44	TRUE	1.43457	0.117015	1.12307e-35	3.33794e-34	TRUE
ENSG00000186594.8	MIR22HG	TRUE	4746.28	1.4341	1.4341	0.0892476	2.32427e-59	1.01752e-57	TRUE	1.51443	0.0891537	4.70739e-66	3.22848e-64	TRUE	1.31631	0.0892267	2.01402e-50	1.50766e-48	TRUE
ENSG00000166546.9	BEAN1	TRUE	132.743	1.4326	1.16965	0.20624	4.48252e-10	1.98631e-09	TRUE	1.7359	0.196084	4.37726e-20	2.75418e-19	TRUE	1.4326	0.198555	3.49502e-14	1.34372e-13	TRUE
ENSG00000186297.7	GABRA5	TRUE	85.7581	1.43253	1.48205	0.233425	9.95017e-12	5.48368e-11	TRUE	1.43253	0.233559	3.6081e-11	1.49782e-10	TRUE	0.648088	0.233057	0.00150893	0.00196871	TRUE
ENSG00000133816.9	MICAL2	TRUE	11925.2	1.43185	1.48125	0.083342	7.1867e-72	9.44509e-70	TRUE	1.43185	0.0833933	1.95015e-67	1.064e-65	TRUE	1.15559	0.0834974	9.37472e-45	4.01847e-43	TRUE
ENSG00000042832.7	TG	TRUE	178.607	1.42964	1.02709	0.200909	1.13287e-08	5.26171e-08	TRUE	1.42964	0.194043	7.33497e-15	3.73263e-14	TRUE	1.45848	0.192133	2.12555e-15	1.42861e-14	TRUE
ENSG00000174456.9	C12orf76	TRUE	583.249	1.42922	1.01234	0.135513	2.85387e-15	1.29239e-14	TRUE	1.5243	0.132362	4.8983e-32	6.42644e-31	TRUE	1.42922	0.132252	2.33475e-28	3.56726e-27	TRUE
ENSG00000267056.2	AC005336.4	TRUE	196.795	1.42838	1.42838	0.175813	2.09692e-17	2.12233e-16	TRUE	1.2312	0.177114	1.86207e-13	9.26361e-13	TRUE	1.73626	0.171426	3.19772e-25	4.1986e-24	TRUE
ENSG00000237298.4	TTN-AS1	TRUE	891.357	1.42832	1.42832	0.101612	3.74312e-46	1.26598e-44	TRUE	1.50262	0.1014	4.98428e-51	1.60656e-49	TRUE	1.22388	0.102274	3.36445e-34	8.43933e-33	TRUE
ENSG00000145623.8	OSMR	TRUE	32545.7	1.4275	1.36905	0.10216	2.7347e-42	6.30418e-41	TRUE	1.43649	0.101989	2.04603e-46	5.83144e-45	TRUE	1.4275	0.101659	6.57746e-46	3.67896e-44	TRUE
ENSG00000231991.3	ANXA2P2	TRUE	266.944	1.42569	1.42569	0.191335	4.14506e-15	3.61625e-14	TRUE	1.59028	0.189337	2.01227e-18	1.29315e-17	TRUE	1.14926	0.192257	1.47618e-10	6.66096e-10	TRUE
ENSG00000254363.2	CTB-131B5.5	TRUE	58.6718	1.42414	1.15914	0.285449	1.55325e-06	4.87781e-06	TRUE	1.45638	0.272211	3.63635e-09	9.70242e-09	TRUE	1.42414	0.269518	7.1607e-09	1.73805e-08	TRUE
ENSG00000205593.7	DENND6B	TRUE	399.231	1.42159	0.684938	0.138169	8.10241e-08	1.93594e-07	TRUE	1.65054	0.133822	3.01075e-36	4.15814e-35	TRUE	1.42159	0.134595	3.22578e-27	4.90787e-26	TRUE
ENSG00000129521.9	EGLN3	TRUE	1413.75	1.41881	1.55116	0.147973	7.01047e-27	1.1674e-25	TRUE	1.41881	0.148603	5.66682e-23	5.08987e-22	TRUE	1.12612	0.149056	2.77099e-15	1.24088e-14	TRUE
ENSG00000196878.8	LAMB3	TRUE	2864.45	1.41871	0.77149	0.147634	1.31676e-08	4.66284e-08	TRUE	1.41871	0.146306	1.32908e-23	1.67337e-22	TRUE	1.70417	0.14454	3.64147e-33	8.25573e-32	TRUE
ENSG00000117228.9	GBP1	TRUE	1602.78	1.41828	2.17637	0.131348	1.80709e-62	1.28018e-60	TRUE	1.41828	0.133512	9.99971e-28	1.48463e-26	TRUE	1.29664	0.133422	1.62117e-23	1.28304e-22	TRUE
ENSG00000206417.4	H1FX-AS1	TRUE	430.398	1.41704	0.790332	0.144517	3.16596e-09	1.8451e-08	TRUE	1.51587	0.140624	1.90262e-28	2.10224e-27	TRUE	1.41704	0.140551	4.71531e-25	6.35741e-24	TRUE
ENSG00000231298.2	LINC00704	TRUE	34.1767	1.41678	2.25388	0.348437	9.97604e-12	5.49601e-11	TRUE	1.41678	0.382154	9.07165e-06	1.75803e-05	TRUE	1.30466	0.37882	3.12272e-05	4.39185e-05	TRUE
ENSG00000155962.8	CLIC2	TRUE	631.698	1.41653	0.88055	0.128762	3.94536e-13	2.96617e-12	TRUE	1.41653	0.126061	1.15449e-30	1.53295e-29	TRUE	1.52321	0.125123	3.49861e-35	7.69504e-34	TRUE
ENSG00000162426.10	SLC45A1	TRUE	236.218	1.41409	0.964547	0.16338	1.40655e-10	7.81645e-10	TRUE	1.41409	0.158252	1.72488e-20	1.35561e-19	TRUE	1.53257	0.156397	8.72573e-24	1.06699e-22	TRUE
ENSG00000243650.2	RN7SL834P	TRUE	70.3186	1.4127	1.47087	0.341846	5.85454e-07	2.07503e-06	TRUE	1.4127	0.337376	1.21413e-06	2.58085e-06	TRUE	1.28763	0.334542	6.69386e-06	1.18485e-05	TRUE
ENSG00000135048.9	TMEM2	TRUE	5669.74	1.41158	0.750674	0.273112	0.000547069	0.00103781	TRUE	1.62915	0.271727	8.49348e-11	4.80972e-10	TRUE	1.41158	0.26976	9.45016e-09	4.92651e-08	TRUE
ENSG00000147100.5	SLC16A2	TRUE	1483.08	1.41108	1.35929	0.115965	4.35143e-33	9.57015e-32	TRUE	1.43383	0.115626	1.12058e-36	2.59712e-35	TRUE	1.41108	0.115297	1.41943e-35	2.03689e-34	TRUE
ENSG00000204311.7	DFNB59	TRUE	121.42	1.41064	1.00779	0.245154	1.50201e-06	5.28039e-06	TRUE	1.60313	0.232553	2.3437e-13	1.15506e-12	TRUE	1.41064	0.232855	8.28974e-11	2.90804e-10	TRUE
ENSG00000258938.1	RP11-317N8.5	TRUE	57.1118	1.40875	0.969074	0.309455	7.81533e-05	0.000217539	TRUE	1.40875	0.294511	7.37634e-08	2.14443e-07	TRUE	1.46113	0.288995	2.35084e-08	8.04737e-08	TRUE
ENSG00000118263.10	KLF7	TRUE	3963.03	1.40785	1.42873	0.109046	1.69059e-40	3.67158e-39	TRUE	1.40785	0.109033	1.65809e-39	4.50506e-38	TRUE	0.816701	0.109039	1.03124e-14	1.01144e-13	TRUE
ENSG00000136213.7	CHST12	TRUE	952.514	1.4072	0.652415	0.165531	1.08886e-05	4.22159e-05	TRUE	1.4072	0.165657	8.45917e-19	8.12993e-18	TRUE	1.58486	0.163478	2.48811e-23	2.93777e-22	TRUE
ENSG00000240972.1	MIF	TRUE	1822.33	1.40461	0.741247	0.285315	0.00089991	0.00177597	TRUE	1.40461	0.287341	4.36141e-08	1.53717e-07	TRUE	1.913	0.277216	2.57905e-13	1.39171e-12	TRUE
ENSG00000241544.1	RP11-6F2.5	TRUE	15.3411	1.40389	1.40389	0.64998	0.000925721	0.00719368	TRUE	1.81679	0.608849	8.50227e-05	0.00015987	TRUE	1.32122	0.595429	0.00128716	0.00333067	TRUE
ENSG00000250041.2	CTD-2003C8.2	TRUE	68.2215	1.40119	1.15636	0.282038	1.3128e-06	4.64134e-06	TRUE	1.94729	0.258428	2.80255e-15	1.58201e-14	TRUE	1.40119	0.267113	8.84179e-09	3.16157e-08	TRUE
ENSG00000090581.5	GNPTG	TRUE	2190.86	1.40074	0.837194	0.136267	4.64707e-11	2.64043e-10	TRUE	1.40074	0.134626	1.01254e-26	1.10787e-25	TRUE	1.44485	0.133803	2.59509e-28	3.28769e-27	TRUE
ENSG00000142657.16	PGD	TRUE	6396.61	1.40054	1.50841	0.0801864	4.1526e-80	3.87882e-78	TRUE	1.19209	0.0804325	5.66453e-51	1.89003e-49	TRUE	1.40054	0.0801739	1.87785e-69	2.30959e-67	TRUE
ENSG00000119865.4	CNRIP1	TRUE	645.178	1.40001	1.16067	0.107643	1.36907e-28	1.25591e-27	TRUE	1.47956	0.106024	1.2964e-45	3.27774e-44	TRUE	1.40001	0.106191	7.98414e-41	2.48462e-39	TRUE
ENSG00000262903.1	RP11-235E17.6	TRUE	140.614	1.39995	1.39995	0.19923	8.81525e-14	6.51538e-13	TRUE	1.65768	0.195151	9.39975e-19	6.66887e-18	TRUE	1.35286	0.197852	4.98167e-13	2.68512e-12	TRUE
ENSG00000070214.11	SLC44A1	TRUE	16769.3	1.39975	0.695261	0.109999	2.77811e-11	1.57243e-10	TRUE	1.42015	0.109811	1.27106e-39	2.4477e-38	TRUE	1.39975	0.109439	1.35821e-38	5.20101e-37	TRUE
ENSG00000186493.7	C5orf38	TRUE	110.496	1.39782	1.21828	0.225141	1.98351e-09	9.12721e-09	TRUE	1.52977	0.217382	8.26314e-14	3.2125e-13	TRUE	1.39782	0.217464	7.94916e-12	3.03873e-11	TRUE
ENSG00000110675.8	ELMOD1	TRUE	198.32	1.39464	1.21614	0.191817	7.42688e-12	5.03141e-11	TRUE	1.70333	0.18492	1.62299e-21	1.11296e-20	TRUE	1.39464	0.186801	5.33677e-15	3.54023e-14	TRUE
ENSG00000170500.8	LONRF2	TRUE	298.74	1.39441	1.42016	0.191259	4.98287e-15	4.00883e-14	TRUE	1.39441	0.190847	1.17256e-14	5.84733e-14	TRUE	1.34111	0.189994	1.04584e-13	6.2667e-13	TRUE
ENSG00000185215.4	TNFAIP2	TRUE	3350.02	1.39402	1.31887	0.174566	1.55973e-15	9.87254e-15	TRUE	1.66713	0.172074	1.66185e-23	2.17894e-22	TRUE	1.39402	0.171906	3.36661e-17	2.45793e-16	TRUE
ENSG00000136630.11	HLX	TRUE	282.07	1.3931	1.88567	0.155875	1.43616e-34	2.98348e-33	TRUE	1.3931	0.160115	1.41379e-19	9.74082e-19	TRUE	1.22272	0.161173	2.04592e-15	1.40072e-14	TRUE
ENSG00000142494.9	SLC47A1	TRUE	1740.4	1.39238	1.1469	0.111906	3.91854e-26	5.53921e-25	TRUE	1.39238	0.110927	1.66535e-37	3.27387e-36	TRUE	1.39335	0.110596	1.55667e-37	3.49752e-36	TRUE
ENSG00000236397.2	DDX11L2	TRUE	245.18	1.39219	1.92438	0.156484	1.28339e-35	3.13273e-34	TRUE	1.39219	0.161292	2.594e-19	1.89544e-18	TRUE	1.08501	0.163764	2.44011e-12	1.24537e-11	TRUE
ENSG00000100593.13	ISM2	TRUE	47.6685	1.39144	1.39144	0.469178	8.92284e-05	0.000203133	TRUE	2.22436	0.421831	6.12422e-09	1.5347e-08	TRUE	1.23387	0.441069	0.000308408	0.000380796	TRUE
ENSG00000166484.15	MAPK7	TRUE	3144.07	1.39018	0.986746	0.0777555	2.48893e-38	5.03473e-37	TRUE	1.39018	0.0770953	4.738e-74	3.10643e-72	TRUE	1.39748	0.0770029	1.00035e-74	1.1068e-72	TRUE
ENSG00000235231.3	AP000351.10	TRUE	50.4481	1.38933	1.05962	0.381402	0.000218114	0.000472754	TRUE	1.72764	0.353835	4.14118e-08	8.94471e-08	TRUE	1.38933	0.356212	4.89966e-06	7.57749e-06	TRUE
ENSG00000103260.4	METRN	TRUE	1354.8	1.38922	0.703433	0.150144	2.9125e-07	1.27119e-06	TRUE	1.38922	0.149327	5.85056e-22	5.5527e-21	TRUE	1.60417	0.147554	1.28924e-28	1.37197e-27	TRUE
ENSG00000154589.2	LY96	TRUE	39.1185	1.38842	1.06353	0.448378	0.000760773	0.00182011	TRUE	1.38842	0.42643	5.15397e-05	9.162e-05	TRUE	2.26007	0.397505	2.6321e-10	8.81723e-10	TRUE
ENSG00000130948.5	HSD17B3	TRUE	66.2441	1.38795	1.45008	0.316333	1.61987e-07	6.10152e-07	TRUE	1.38795	0.31282	4.00407e-07	1.05678e-06	TRUE	0.735672	0.303945	0.00318944	0.00474816	TRUE
ENSG00000161638.6	ITGA5	TRUE	28722.3	1.38436	1.30369	0.100049	3.26582e-40	8.3376e-39	TRUE	1.66859	0.0995291	2.36261e-64	1.15094e-62	TRUE	1.38436	0.0995083	3.89007e-45	2.37015e-43	TRUE
ENSG00000175265.13	GOLGA8A	TRUE	828.507	1.383	0.944766	0.1668	6.15186e-10	3.08876e-09	TRUE	1.64565	0.16225	1.73845e-25	1.98668e-24	TRUE	1.383	0.162463	1.1294e-18	9.79683e-18	TRUE
ENSG00000134986.9	NREP	TRUE	8827.27	1.38203	0.964876	0.142755	5.4527e-13	5.22076e-12	TRUE	2.1687	0.139306	1.01114e-55	3.68683e-54	TRUE	1.38203	0.140148	4.20881e-24	5.79256e-23	TRUE
ENSG00000253227.1	RP11-383J24.1	TRUE	546.739	1.37862	1.37862	0.158705	1.60604e-19	1.62728e-18	TRUE	1.36135	0.158326	3.51084e-19	2.09724e-18	TRUE	1.41569	0.157136	1.4313e-20	1.41833e-19	TRUE
ENSG00000248527.1	MTATP6P1	TRUE	21238.5	1.37851	1.37851	0.251195	1.47377e-09	1.4595e-08	TRUE	1.64852	0.246054	9.12783e-13	4.56538e-12	TRUE	1.3662	0.245335	1.49825e-09	8.44462e-09	TRUE
ENSG00000221978.7	CCNL2	TRUE	12761.2	1.37817	0.865467	0.116021	4.48498e-15	3.43978e-14	TRUE	1.51524	0.114891	4.60142e-41	9.91775e-40	TRUE	1.37817	0.114651	1.95939e-34	4.77185e-33	TRUE
ENSG00000070961.10	ATP2B1	TRUE	1997.33	1.37737	1.96924	0.168786	2.63127e-32	4.97973e-31	TRUE	1.23226	0.172144	4.1852e-14	2.4311e-13	TRUE	1.37737	0.170695	4.62213e-17	2.80548e-16	TRUE
ENSG00000256262.1	USP30-AS1	TRUE	41.7855	1.37695	1.42338	0.345019	1.21032e-06	4.01965e-06	TRUE	1.34239	0.339309	3.57649e-06	9.50084e-06	TRUE	1.37695	0.333872	1.95571e-06	3.10057e-06	TRUE
ENSG00000105404.6	RABAC1	TRUE	3996.41	1.37682	0.81115	0.162609	3.94927e-08	1.46992e-07	TRUE	1.37682	0.160875	4.93616e-19	3.83785e-18	TRUE	1.51664	0.159131	1.17836e-22	2.04103e-21	TRUE
ENSG00000011198.3	ABHD5	TRUE	2096.46	1.37622	1.68548	0.093028	2.38429e-74	2.30686e-72	TRUE	1.37622	0.0936697	3.12817e-50	9.83724e-49	TRUE	1.017	0.0942358	2.91795e-28	3.62525e-27	TRUE
ENSG00000075391.12	RASAL2	TRUE	2563.84	1.37512	1.73742	0.0827474	8.22363e-99	1.32703e-96	TRUE	1.37512	0.0833422	1.59832e-62	9.54739e-61	TRUE	0.909302	0.0839338	2.52043e-28	5.48976e-27	TRUE
ENSG00000183287.9	CCBE1	TRUE	3587.8	1.37447	1.90733	0.0909772	2.04473e-98	3.22456e-96	TRUE	1.37447	0.0917401	4.15518e-52	1.28232e-50	TRUE	0.974837	0.092122	3.1218e-27	5.0444e-26	TRUE
ENSG00000188158.10	NHS	TRUE	422.147	1.37392	1.18939	0.128537	7.20583e-22	4.81076e-21	TRUE	1.39897	0.12683	1.17275e-29	1.36708e-28	TRUE	1.37392	0.126686	1.45853e-28	2.38289e-27	TRUE
ENSG00000013288.4	MAN2B2	TRUE	8965.93	1.37323	0.895051	0.122165	1.10963e-14	1.21049e-13	TRUE	1.37323	0.121009	3.27332e-31	4.78656e-30	TRUE	1.38511	0.120497	9.89497e-32	2.596e-30	TRUE
ENSG00000186815.8	TPCN1	TRUE	3125.02	1.373	0.92656	0.0982219	1.69657e-22	1.67101e-21	TRUE	1.373	0.0973066	1.42667e-46	4.82974e-45	TRUE	1.43987	0.0969583	5.39695e-51	2.35699e-49	TRUE
ENSG00000187583.6	PLEKHN1	TRUE	718.751	1.37271	1.14155	0.0953992	1.75536e-34	5.29486e-33	TRUE	1.50453	0.0938072	3.11014e-59	1.60925e-57	TRUE	1.37271	0.0942712	3.5646e-49	1.65825e-47	TRUE
ENSG00000267519.2	MIR24-2	TRUE	1484.66	1.37178	1.46786	0.178349	9.52604e-18	1.01829e-16	TRUE	1.37178	0.178525	6.67007e-16	3.94077e-15	TRUE	0.658187	0.174562	4.48844e-05	7.73064e-05	TRUE
ENSG00000236871.2	LINC00106	TRUE	439.582	1.36994	1.21375	0.184191	1.43172e-12	1.12714e-11	TRUE	1.74844	0.178765	7.29141e-24	7.22053e-23	TRUE	1.36994	0.180117	1.81432e-15	1.27526e-14	TRUE
ENSG00000107282.5	APBA1	TRUE	407.144	1.36571	0.993714	0.130871	1.15136e-15	9.22069e-15	TRUE	1.36571	0.128005	6.14511e-28	6.56275e-27	TRUE	1.50284	0.126857	1.78223e-33	3.72625e-32	TRUE
ENSG00000261690.1	AC009133.12	TRUE	110.218	1.36556	1.44064	0.218896	2.02882e-12	1.18467e-11	TRUE	1.36556	0.218978	1.96197e-11	6.83399e-11	TRUE	0.945492	0.22205	2.11014e-06	3.9625e-06	TRUE
ENSG00000198804.2	MT-CO1	TRUE	688252	1.3652	0.894884	0.160154	1.10123e-09	4.48563e-09	TRUE	1.45129	0.157822	1.58929e-21	1.32441e-20	TRUE	1.3652	0.157037	2.31916e-19	2.85805e-18	TRUE
ENSG00000108947.4	EFNB3	TRUE	2445.96	1.36395	0.738728	0.125628	3.56463e-10	1.46054e-09	TRUE	1.49561	0.124507	1.35448e-34	3.03029e-33	TRUE	1.36395	0.124303	3.55821e-29	5.57062e-28	TRUE
ENSG00000163823.3	CCR1	TRUE	787.121	1.36391	0.883814	0.146388	7.70236e-11	4.19608e-10	TRUE	1.66509	0.14253	7.99185e-33	1.2916e-31	TRUE	1.36391	0.14313	1.0654e-22	1.29978e-21	TRUE
ENSG00000231160.5	RP11-617D20.1	TRUE	93.9974	1.36146	0.692267	0.245019	0.000544009	0.0013339	TRUE	1.6369	0.237469	2.39307e-13	1.1787e-12	TRUE	1.36146	0.239679	7.90216e-10	2.09893e-09	TRUE
ENSG00000121653.7	MAPK8IP1	TRUE	2619.96	1.36061	1.14306	0.0797129	4.07331e-48	1.42102e-46	TRUE	1.36061	0.0792506	1.98721e-67	1.37264e-65	TRUE	1.44858	0.0790329	3.93489e-76	4.15493e-74	TRUE
ENSG00000115756.8	HPCAL1	TRUE	2933.33	1.3593	1.27184	0.092856	3.99737e-44	9.87083e-43	TRUE	1.3593	0.0925732	3.57147e-50	1.00634e-48	TRUE	1.50193	0.0921507	8.52871e-61	6.11303e-59	TRUE
ENSG00000198899.2	MT-ATP6	TRUE	194926	1.35502	1.35502	0.176546	6.56374e-16	7.8197e-15	TRUE	1.64434	0.174521	2.11822e-22	2.1141e-21	TRUE	1.32586	0.174541	1.91613e-15	1.44408e-14	TRUE
ENSG00000128274.11	A4GALT	TRUE	312.922	1.35024	0.648716	0.166501	1.33775e-05	4.6858e-05	TRUE	1.35024	0.164599	1.02527e-17	6.32703e-17	TRUE	1.81443	0.160626	1.0211e-30	1.78785e-29	TRUE
ENSG00000185567.6	AHNAK2	TRUE	16153	1.34896	1.34896	0.123311	3.17991e-29	5.17695e-28	TRUE	1.17658	0.123082	6.62824e-23	5.9187e-22	TRUE	1.43795	0.122339	5.05933e-33	1.6179e-31	TRUE
ENSG00000251364.2	CTD-2516F10.2	TRUE	84.7632	1.34854	1.09546	0.28125	3.32009e-06	1.11486e-05	TRUE	1.85257	0.260293	5.70358e-14	2.4365e-13	TRUE	1.34854	0.267091	2.52862e-08	8.62874e-08	TRUE
ENSG00000164976.8	KIAA1161	TRUE	400.355	1.34684	1.34684	0.130622	2.63884e-26	2.17266e-25	TRUE	1.55256	0.12925	1.41022e-34	2.21869e-33	TRUE	1.24917	0.130861	8.51271e-23	9.71443e-22	TRUE
ENSG00000113273.11	ARSB	TRUE	1816.52	1.34551	1.19583	0.118868	2.77461e-25	3.78254e-24	TRUE	1.35885	0.118013	4.84434e-32	6.84791e-31	TRUE	1.34551	0.117686	1.94677e-31	2.9351e-30	TRUE
ENSG00000244627.1	RP3-449O17.1	TRUE	83.0325	1.3449	0.956311	0.25323	6.91154e-06	2.23089e-05	TRUE	1.50396	0.24026	1.59499e-11	5.16006e-11	TRUE	1.3449	0.240819	1.37245e-09	7.64798e-09	TRUE
ENSG00000247982.2	LINC00926	TRUE	100.023	1.34481	1.23199	0.238097	7.23256e-09	3.15038e-08	TRUE	1.52429	0.229862	1.38827e-12	6.42296e-12	TRUE	1.34481	0.230742	3.32344e-10	1.10235e-09	TRUE
ENSG00000099822.2	HCN2	TRUE	2080.01	1.34129	1.05947	0.136375	2.65918e-16	2.21379e-15	TRUE	1.46005	0.134443	7.72418e-29	1.02759e-27	TRUE	1.34129	0.134171	1.04659e-24	1.07834e-23	TRUE
ENSG00000271344.1	RP11-274B21.9	TRUE	18.1223	1.34067	1.34067	0.545719	0.000434221	0.00107994	TRUE	1.79855	0.50492	1.21822e-05	3.05127e-05	TRUE	1.0978	0.501377	0.00225893	0.00597201	TRUE
ENSG00000103222.14	ABCC1	TRUE	5264.08	1.34054	1.34361	0.067939	2.11529e-88	2.25887e-86	TRUE	1.25526	0.0679765	1.82718e-77	1.92918e-75	TRUE	1.34054	0.0678736	5.62217e-88	1.18073e-85	TRUE
ENSG00000231177.4	LINC00852	TRUE	65.0099	1.33916	1.29673	0.326768	2.22838e-06	7.17165e-06	TRUE	1.43648	0.315447	2.20905e-07	6.63029e-07	TRUE	1.33916	0.312854	1.02167e-06	2.96051e-06	TRUE
ENSG00000107798.13	LIPA	TRUE	7984.16	1.33912	1.44037	0.101005	2.12738e-47	1.06886e-45	TRUE	1.33912	0.101085	2.04503e-41	4.46672e-40	TRUE	1.16382	0.101116	7.51198e-32	1.62595e-30	TRUE
ENSG00000205220.7	PSMB10	TRUE	540.033	1.33805	1.46518	0.120183	1.97417e-35	4.77011e-34	TRUE	1.31016	0.120896	1.03085e-28	1.15156e-27	TRUE	1.33805	0.120602	8.96489e-30	1.52841e-28	TRUE
ENSG00000102181.15	CD99L2	TRUE	30285.8	1.3375	0.93579	0.13065	3.32181e-14	1.9896e-13	TRUE	1.41433	0.129215	2.99586e-29	4.0286e-28	TRUE	1.3375	0.12879	1.93487e-26	3.72528e-25	TRUE
ENSG00000187961.9	KLHL17	TRUE	687.757	1.33617	0.634348	0.137243	5.551e-07	2.54471e-06	TRUE	1.35637	0.136452	1.20941e-24	1.32604e-23	TRUE	1.33617	0.136059	6.07467e-24	8.13516e-23	TRUE
ENSG00000157111.8	TMEM171	TRUE	256.848	1.33605	1.44875	0.138495	6.91677e-27	1.15311e-25	TRUE	1.33605	0.13937	4.02259e-23	3.39291e-22	TRUE	1.26941	0.139836	6.99415e-21	6.89941e-20	TRUE
ENSG00000182718.12	ANXA2	TRUE	138481	1.33582	1.49369	0.11931	3.6019e-37	1.22704e-35	TRUE	1.33582	0.119534	2.3716e-30	3.30731e-29	TRUE	0.997474	0.119501	5.7789e-18	6.39942e-17	TRUE
ENSG00000198786.2	MT-ND5	TRUE	203551	1.3351	1.29794	0.168432	4.71472e-16	7.99839e-15	TRUE	1.72638	0.165895	1.23074e-26	1.43304e-25	TRUE	1.3351	0.166182	6.02271e-17	6.2431e-16	TRUE
ENSG00000188596.5	C12orf55	TRUE	104.634	1.3319	1.21082	0.235004	8.08951e-09	3.26752e-08	TRUE	1.54998	0.226152	3.03449e-13	1.36991e-12	TRUE	1.3319	0.22768	2.92328e-10	9.74027e-10	TRUE
ENSG00000006118.10	TMEM132A	TRUE	14232.3	1.33183	1.0719	0.0966244	4.49872e-30	1.59322e-28	TRUE	1.37941	0.0960268	3.71836e-48	1.04272e-46	TRUE	1.33183	0.0958435	4.60015e-45	2.44293e-43	TRUE
ENSG00000207643.1	Z95704.1	TRUE	18.9256	1.32958	1.32958	0.520814	0.000330731	0.000838775	TRUE	1.35579	0.494279	0.000300276	0.000430969	TRUE	0.926092	0.470745	0.00591846	0.00833515	TRUE
ENSG00000101230.5	ISM1	TRUE	51.3134	1.32883	1.92008	0.385902	4.10699e-08	1.61277e-07	TRUE	1.32883	0.405104	5.1335e-05	8.08693e-05	TRUE	0.906414	0.391371	0.00257252	0.0027893	TRUE
ENSG00000163931.11	TKT	TRUE	16295.1	1.32872	1.16942	0.111831	4.48718e-27	1.38156e-25	TRUE	1.32872	0.111178	2.82294e-34	4.69e-33	TRUE	1.51706	0.110495	5.61536e-44	2.7976e-42	TRUE
ENSG00000116883.8	RP11-268J15.5	TRUE	879.649	1.32676	1.19906	0.164428	9.93544e-15	9.23951e-14	TRUE	1.69531	0.160822	2.86666e-27	3.57059e-26	TRUE	1.32676	0.161653	1.44193e-17	1.25347e-16	TRUE
ENSG00000198888.2	MT-ND1	TRUE	183154	1.32544	1.32544	0.189778	1.05626e-13	6.10006e-13	TRUE	1.49284	0.187735	7.80022e-17	4.93e-16	TRUE	1.07719	0.187967	7.2376e-10	4.19985e-09	TRUE
ENSG00000151176.3	PLBD2	TRUE	9607.98	1.32472	1.08615	0.117432	7.44886e-22	1.245e-20	TRUE	1.32472	0.116487	2.54749e-31	3.77324e-30	TRUE	1.46983	0.115791	5.02785e-38	1.51276e-36	TRUE
ENSG00000165752.12	STK32C	TRUE	995.284	1.32176	1.14788	0.100152	6.76663e-32	1.80769e-30	TRUE	1.37689	0.0991963	3.60031e-45	8.5928e-44	TRUE	1.32176	0.0992622	1.26664e-41	4.18698e-40	TRUE
ENSG00000150093.14	ITGB1	TRUE	43945.3	1.32024	1.09514	0.0994215	1.06262e-29	3.69345e-28	TRUE	1.32024	0.098867	5.00048e-42	1.20362e-40	TRUE	1.37291	0.0985583	2.99068e-45	1.31493e-43	TRUE
ENSG00000242372.2	EIF6	TRUE	11359.7	1.31906	1.99323	0.084231	1.3609e-124	6.66324e-122	TRUE	1.31906	0.0847669	5.9397e-56	2.36031e-54	TRUE	1.01324	0.0848742	5.85242e-34	1.4018e-32	TRUE
ENSG00000105552.10	BCAT2	TRUE	2401.57	1.3189	0.802118	0.0992015	4.03093e-17	3.61565e-16	TRUE	1.3189	0.0983174	2.20106e-42	4.7306e-41	TRUE	1.41208	0.0979446	3.03903e-48	1.06275e-46	TRUE
ENSG00000261644.1	RP11-327F22.2	TRUE	91.1095	1.3181	1.3181	0.23641	8.40748e-10	3.90122e-09	TRUE	1.56522	0.22969	4.00394e-13	1.5996e-12	TRUE	0.970026	0.236129	3.84602e-06	7.01657e-06	TRUE
ENSG00000210100.1	MT-TI	TRUE	341.615	1.31756	1.37679	0.217413	9.27155e-12	5.78166e-11	TRUE	1.31756	0.216078	4.94557e-11	2.02855e-10	TRUE	0.975491	0.21607	5.92872e-07	1.87881e-06	TRUE
ENSG00000225969.1	LINC00035	TRUE	303.967	1.31709	0.992569	0.181956	1.84003e-09	1.00353e-08	TRUE	1.33961	0.17741	1.91398e-15	1.01674e-14	TRUE	1.31709	0.176697	5.66072e-15	3.74252e-14	TRUE
ENSG00000171903.12	CYP4F11	TRUE	1790	1.31295	1.31295	0.101628	1.4205e-39	3.57779e-38	TRUE	1.23212	0.101573	3.60056e-35	6.37642e-34	TRUE	1.47197	0.100893	2.64338e-49	9.73736e-48	TRUE
ENSG00000181804.10	SLC9A9	TRUE	450.712	1.3129	0.674986	0.162879	4.09904e-06	1.68767e-05	TRUE	1.3129	0.161307	1.80102e-17	1.18636e-16	TRUE	2.07122	0.15715	5.13947e-41	1.66415e-39	TRUE
ENSG00000169814.8	BTD	TRUE	2223.87	1.31109	0.909658	0.122922	6.11314e-15	4.63575e-14	TRUE	1.31109	0.121561	1.80776e-28	2.37512e-27	TRUE	1.33846	0.121125	1.47369e-29	1.97709e-28	TRUE
ENSG00000183454.9	GRIN2A	TRUE	859.095	1.31094	1.5474	0.117008	4.49905e-41	1.20523e-39	TRUE	1.2663	0.118013	3.46524e-28	5.49303e-27	TRUE	1.31094	0.117695	5.37846e-30	9.53518e-29	TRUE
ENSG00000166595.7	FAM96B	TRUE	2943.72	1.30955	1.30955	0.102255	6.04419e-39	1.18552e-37	TRUE	1.31638	0.102057	2.04203e-39	4.87031e-38	TRUE	1.07285	0.102295	6.8719e-27	1.36879e-25	TRUE
ENSG00000184232.4	OAF	TRUE	1264.35	1.3094	1.1818	0.137205	2.32619e-19	2.68271e-18	TRUE	1.3094	0.135972	2.69489e-23	3.20428e-22	TRUE	1.48558	0.134756	2.25351e-29	2.51066e-28	TRUE
ENSG00000105245.5	NUMBL	TRUE	3665.82	1.30663	0.789727	0.132391	1.70117e-10	8.98697e-10	TRUE	1.30663	0.131389	1.20076e-24	1.6155e-23	TRUE	1.505	0.13029	5.77559e-32	1.55757e-30	TRUE
ENSG00000141655.11	TNFRSF11A	TRUE	445.279	1.30657	1.30077	0.111413	6.67455e-33	1.2708e-31	TRUE	1.32146	0.111125	5.80382e-34	8.23746e-33	TRUE	1.30657	0.111221	4.79981e-33	1.01369e-31	TRUE
ENSG00000103202.8	NME4	TRUE	2401.97	1.3044	1.05372	0.118733	2.36903e-20	2.0015e-19	TRUE	1.35966	0.117516	2.53794e-32	4.01662e-31	TRUE	1.3044	0.117295	6.52334e-30	1.0637e-28	TRUE
ENSG00000125966.8	MMP24	TRUE	404.91	1.29947	1.53235	0.141423	1.53073e-28	2.73333e-27	TRUE	1.29947	0.142857	4.26495e-21	3.47339e-20	TRUE	1.09527	0.143932	1.88894e-15	1.27868e-14	TRUE
ENSG00000151917.13	BEND6	TRUE	269.713	1.29853	1.1822	0.185165	5.49346e-12	3.31536e-11	TRUE	1.38978	0.181547	8.27005e-16	4.86219e-15	TRUE	1.29853	0.18135	4.97288e-14	2.92863e-13	TRUE
ENSG00000228253.1	MT-ATP8	TRUE	36815.5	1.29807	1.29807	0.174465	3.621e-15	2.79368e-14	TRUE	1.41418	0.172914	1.22193e-17	9.29896e-17	TRUE	1.1527	0.172832	1.66139e-12	1.38257e-11	TRUE
ENSG00000273210.1	AP001437.1	TRUE	32.3909	1.29627	0.936077	0.432945	0.00176934	0.00397194	TRUE	1.92638	0.399339	5.7068e-08	1.3746e-07	TRUE	1.29627	0.411498	8.89336e-05	0.000164318	TRUE
ENSG00000099795.2	NDUFB7	TRUE	3242.32	1.28897	0.955616	0.144193	1.37057e-12	6.94765e-12	TRUE	1.28897	0.142344	6.29105e-21	6.35681e-20	TRUE	1.44094	0.141207	1.37939e-25	1.63705e-24	TRUE
ENSG00000188002.6	RP11-43F13.1	TRUE	1454.72	1.28841	1.28841	0.107456	1.53447e-34	3.58515e-33	TRUE	1.41074	0.106963	4.37861e-41	9.89283e-40	TRUE	1.17416	0.107395	5.0823e-29	8.28222e-28	TRUE
ENSG00000162076.8	FLYWCH2	TRUE	504.578	1.28745	0.845159	0.154118	2.35335e-09	6.61988e-09	TRUE	1.28745	0.151336	8.2768e-19	6.14552e-18	TRUE	1.40313	0.150102	6.17604e-22	6.64488e-21	TRUE
ENSG00000177169.5	ULK1	TRUE	3864.45	1.28623	0.727648	0.0969624	5.59656e-15	3.53032e-14	TRUE	1.28623	0.0964833	6.97851e-42	2.15029e-40	TRUE	1.32707	0.0962612	2.10813e-44	1.23373e-42	TRUE
ENSG00000187650.3	VMAC	TRUE	413.987	1.28611	1.00091	0.148816	6.37385e-13	2.43955e-12	TRUE	1.40472	0.14546	1.96261e-23	1.81007e-22	TRUE	1.28611	0.145688	6.75736e-20	6.51311e-19	TRUE
ENSG00000133805.11	AMPD3	TRUE	497.167	1.28515	0.917739	0.173606	5.61789e-09	1.51838e-08	TRUE	1.48147	0.169143	8.44547e-20	5.8969e-19	TRUE	1.28515	0.169402	2.04524e-15	1.33925e-14	TRUE
ENSG00000180730.4	SHISA2	TRUE	1137.61	1.28386	1.28386	0.111368	3.61062e-32	6.65634e-31	TRUE	1.11543	0.1113	7.98685e-25	7.97738e-24	TRUE	1.41866	0.110455	6.95534e-39	1.20326e-37	TRUE
ENSG00000163531.11	NFASC	TRUE	19523	1.28365	1.19129	0.0856363	1.84146e-45	5.83245e-44	TRUE	1.49438	0.0852564	3.94638e-70	2.33669e-68	TRUE	1.28365	0.0852538	2.05378e-52	1.47256e-50	TRUE
ENSG00000117114.15	LPHN2	TRUE	2646.16	1.28142	0.866868	0.135506	8.19274e-12	4.10342e-11	TRUE	1.28142	0.134028	5.42955e-23	4.88456e-22	TRUE	1.53361	0.132736	5.71881e-32	1.22323e-30	TRUE
ENSG00000185483.7	ROR1	TRUE	1086.54	1.28142	1.08034	0.102735	2.42039e-27	4.20952e-26	TRUE	1.3123	0.101731	2.01581e-39	5.19165e-38	TRUE	1.28142	0.101728	1.43828e-37	3.74525e-36	TRUE
ENSG00000134013.11	LOXL2	TRUE	26440.2	1.28104	1.28104	0.115581	5.66432e-30	1.413e-28	TRUE	1.84562	0.11451	1.26105e-59	5.23535e-58	TRUE	1.25785	0.11496	4.64956e-29	8.48518e-28	TRUE
ENSG00000167766.14	ZNF83	TRUE	159.7	1.28034	1.28034	0.255558	1.74741e-08	8.66246e-08	TRUE	1.46809	0.249079	1.55918e-10	5.68753e-10	TRUE	0.969176	0.250383	1.0592e-05	2.93084e-05	TRUE
ENSG00000123384.9	LRP1	TRUE	44121.6	1.27973	0.683337	0.130303	1.78757e-08	6.48216e-08	TRUE	1.27973	0.13049	4.88308e-24	5.36835e-23	TRUE	1.34254	0.129891	3.24761e-26	5.01708e-25	TRUE
ENSG00000182154.7	MRPL41	TRUE	1378.96	1.27948	0.999822	0.137133	1.12383e-14	9.57128e-14	TRUE	1.27948	0.13534	1.52303e-22	1.49059e-21	TRUE	1.36659	0.134592	2.17537e-25	2.91327e-24	TRUE
ENSG00000173209.18	AHSA2	TRUE	5664.54	1.27684	0.684978	0.128135	1.01649e-08	3.49875e-08	TRUE	1.44138	0.127904	8.02802e-31	1.1645e-29	TRUE	1.27684	0.127758	1.03196e-24	2.06561e-23	TRUE
ENSG00000167280.12	ENGASE	TRUE	4835.76	1.27683	0.677128	0.121056	2.60634e-09	1.09323e-08	TRUE	1.63732	0.120434	2.16297e-43	4.853e-42	TRUE	1.27683	0.120704	2.41437e-27	5.57007e-26	TRUE
ENSG00000259001.2	RPPH1	TRUE	49.1478	1.27665	0.797275	0.328849	0.00123045	0.00235996	TRUE	1.7825	0.310677	4.21395e-10	1.16567e-09	TRUE	1.27665	0.319323	3.66325e-06	8.09735e-06	TRUE
ENSG00000154930.10	ACSS1	TRUE	94.7982	1.27388	1.44614	0.227034	8.18326e-12	4.5402e-11	TRUE	1.27388	0.228073	1.14843e-09	3.88421e-09	TRUE	0.791098	0.228705	9.24024e-05	0.000142321	TRUE
ENSG00000184949.11	FAM227A	TRUE	135.172	1.27353	0.607487	0.199882	0.00039921	0.000960499	TRUE	1.27971	0.19953	6.8248e-12	2.98851e-11	TRUE	1.27353	0.198939	9.34922e-12	6.32911e-11	TRUE
ENSG00000145476.11	CYP4V2	TRUE	2117.1	1.27294	1.12316	0.0982868	9.98729e-32	2.27787e-30	TRUE	1.32738	0.0976034	1.77259e-43	3.98775e-42	TRUE	1.27294	0.097576	4.37437e-40	1.05114e-38	TRUE
ENSG00000140279.8	DUOX2	TRUE	90.0744	1.27192	0.787829	0.244182	9.58591e-05	0.000246047	TRUE	1.56847	0.233577	7.94552e-13	2.8553e-12	TRUE	1.27192	0.236631	4.55486e-09	2.40915e-08	TRUE
ENSG00000162585.12	C1orf86	TRUE	853.71	1.27145	0.884124	0.111122	8.59612e-17	7.59721e-16	TRUE	1.27145	0.109526	1.73891e-32	2.80197e-31	TRUE	1.30562	0.109311	4.60661e-34	1.14569e-32	TRUE
ENSG00000123999.4	INHA	TRUE	254.359	1.26992	0.664388	0.219131	0.000313982	0.000840811	TRUE	1.58495	0.21771	1.4436e-14	6.38204e-14	TRUE	1.26992	0.218995	4.01466e-10	1.74348e-09	TRUE
ENSG00000153291.11	SLC25A27	TRUE	491.762	1.26828	0.908548	0.149472	5.53823e-11	3.8058e-10	TRUE	1.32664	0.146521	6.11235e-21	4.05853e-20	TRUE	1.26828	0.146406	2.89535e-19	2.68638e-18	TRUE
ENSG00000161040.12	FBXL13	TRUE	191.312	1.26694	1.4118	0.168774	2.73552e-18	2.72745e-17	TRUE	1.26694	0.169559	3.80965e-15	2.25419e-14	TRUE	0.897034	0.171778	2.03618e-08	7.47345e-08	TRUE
ENSG00000136783.9	NIPSNAP3A	TRUE	2326.22	1.26689	1.1364	0.103301	1.23697e-29	2.05755e-28	TRUE	1.66713	0.10201	2.60638e-61	1.16167e-59	TRUE	1.26689	0.102539	2.94627e-36	6.13305e-35	TRUE
ENSG00000130997.12	POLN	TRUE	236.524	1.26648	1.11016	0.177258	1.21903e-11	8.08461e-11	TRUE	1.68762	0.170421	2.04569e-24	2.00756e-23	TRUE	1.26648	0.173407	1.73185e-14	1.10103e-13	TRUE
ENSG00000172426.11	RSPH9	TRUE	107.522	1.26473	1.25128	0.210789	9.53676e-11	4.81462e-10	TRUE	1.40029	0.206288	4.84537e-13	1.77084e-12	TRUE	1.26473	0.20732	6.4103e-11	2.80499e-10	TRUE
ENSG00000205078.5	SYCE1L	TRUE	33.5921	1.26452	1.09318	0.375747	0.00013463	0.000324497	TRUE	1.33013	0.356547	9.21462e-06	1.70841e-05	TRUE	1.26452	0.35366	2.01486e-05	4.01796e-05	TRUE
ENSG00000008710.13	PKD1	TRUE	3251.62	1.26436	0.744562	0.113652	4.80854e-12	2.45373e-11	TRUE	1.30233	0.113014	4.52697e-32	6.41542e-31	TRUE	1.26436	0.112834	2.45298e-30	6.04841e-29	TRUE
ENSG00000215769.4	hsa-mir-6080	TRUE	410.338	1.26432	1.26432	0.162911	2.93805e-16	1.42753e-15	TRUE	1.41759	0.161015	5.61763e-20	3.95425e-19	TRUE	1.20301	0.161777	6.47983e-15	4.35525e-14	TRUE
ENSG00000176658.12	MYO1D	TRUE	1844.05	1.26407	1.26407	0.115768	3.4107e-29	6.96213e-28	TRUE	1.43343	0.115075	5.57086e-37	1.05744e-35	TRUE	1.14763	0.115496	1.85983e-24	1.84339e-23	TRUE
ENSG00000049130.9	KITLG	TRUE	2564.72	1.26399	1.4405	0.150913	6.86173e-23	7.05138e-22	TRUE	1.25145	0.151112	5.94812e-18	4.02513e-17	TRUE	1.26399	0.150595	2.95897e-18	2.69158e-17	TRUE
ENSG00000104081.9	BMF	TRUE	7933.76	1.26312	1.26312	0.120243	2.98093e-27	4.49273e-26	TRUE	1.65697	0.119201	3.25077e-45	8.41411e-44	TRUE	1.17871	0.119672	4.36312e-24	6.02505e-23	TRUE
ENSG00000099250.13	NRP1	TRUE	23458.1	1.26304	1.36783	0.0840496	7.04186e-61	3.32396e-59	TRUE	1.25055	0.084034	2.07166e-51	7.05836e-50	TRUE	1.26304	0.0839296	2.28536e-52	1.8648e-50	TRUE
ENSG00000260841.1	CTC-205M6.5	TRUE	119.886	1.26271	0.917398	0.217881	1.19096e-06	3.96039e-06	TRUE	1.40149	0.209372	9.26554e-13	3.5875e-12	TRUE	1.26271	0.210083	1.11888e-10	3.19338e-10	TRUE
ENSG00000219626.4	FAM228B	TRUE	459.653	1.26231	0.957079	0.109532	9.41405e-20	9.66058e-19	TRUE	1.41828	0.106782	1.27244e-41	2.74404e-40	TRUE	1.26231	0.107601	5.64906e-33	1.16899e-31	TRUE
ENSG00000170638.5	TRABD	TRUE	1160.37	1.25648	0.858995	0.116931	1.07808e-14	8.03081e-14	TRUE	1.27468	0.115494	1.18271e-29	2.02463e-28	TRUE	1.25648	0.115383	8.22487e-29	1.34275e-27	TRUE
ENSG00000204044.5	RP11-465L10.10	TRUE	34.1358	1.25595	0.7758	0.384075	0.00396877	0.00692901	TRUE	1.25595	0.383107	5.82266e-05	9.11985e-05	TRUE	1.33143	0.377171	2.19708e-05	4.39206e-05	TRUE
ENSG00000166311.5	SMPD1	TRUE	7828.21	1.25573	0.756587	0.150831	4.28312e-08	1.49084e-07	TRUE	1.25573	0.150114	2.91588e-18	2.16736e-17	TRUE	1.40289	0.148981	3.22178e-22	3.90136e-21	TRUE
ENSG00000165923.11	AGBL2	TRUE	331.36	1.25499	1.09235	0.148676	6.61396e-15	5.64627e-14	TRUE	1.3891	0.145658	6.32684e-23	5.99812e-22	TRUE	1.25499	0.146215	5.78054e-19	4.89835e-18	TRUE
ENSG00000072274.8	TFRC	TRUE	28658.6	1.25498	1.3565	0.116641	1.27401e-32	2.34866e-31	TRUE	1.25498	0.116495	2.2157e-28	2.80801e-27	TRUE	1.21547	0.116317	9.27084e-27	2.0748e-25	TRUE
ENSG00000130313.2	PGLS	TRUE	2017.91	1.2539	1.23808	0.0709018	1.01145e-69	6.84708e-68	TRUE	1.31749	0.0707047	7.59e-79	6.67004e-77	TRUE	1.2539	0.0708588	2.93487e-71	2.3374e-69	TRUE
ENSG00000206530.4	WDR52	TRUE	909.948	1.25335	0.708776	0.117485	1.61079e-10	1.23462e-09	TRUE	1.30171	0.116196	1.78733e-30	2.35286e-29	TRUE	1.25335	0.116184	2.50311e-28	4.58271e-27	TRUE
ENSG00000105642.11	KCNN1	TRUE	607.473	1.25219	0.68779	0.141407	1.28774e-07	5.09951e-07	TRUE	1.34535	0.139944	3.07124e-23	2.93088e-22	TRUE	1.25219	0.139976	2.31989e-20	2.31867e-19	TRUE
ENSG00000165915.9	SLC39A13	TRUE	6228.8	1.25162	1.00167	0.119247	1.6213e-18	1.36668e-17	TRUE	1.47346	0.117923	3.47483e-37	8.98146e-36	TRUE	1.25162	0.117937	1.65412e-27	3.85581e-26	TRUE
ENSG00000210156.1	MT-TK	TRUE	60.5368	1.24877	1.24877	0.294479	6.89545e-07	2.2025e-06	TRUE	1.3422	0.285352	1.17232e-07	3.60994e-07	TRUE	0.930115	0.286072	0.000128347	0.000412179	TRUE
ENSG00000273131.1	RP6-42F4.1	TRUE	458.618	1.24781	1.11297	0.170027	1.908e-12	7.0408e-12	TRUE	1.43768	0.166464	2.46011e-19	1.48499e-18	TRUE	1.24781	0.166857	4.66228e-15	3.14082e-14	TRUE
ENSG00000168487.13	BMP1	TRUE	6581.5	1.24738	0.905571	0.116085	2.79312e-16	1.85274e-15	TRUE	1.72075	0.114467	2.52407e-52	1.15876e-50	TRUE	1.24738	0.114893	1.17359e-28	2.94975e-27	TRUE
ENSG00000185261.9	KIAA0825	TRUE	99.1165	1.24198	1.20254	0.236279	1.12681e-08	5.01498e-08	TRUE	1.25752	0.230893	2.60979e-09	7.06444e-09	TRUE	1.24198	0.230377	4.23727e-09	2.24966e-08	TRUE
ENSG00000104805.11	NUCB1	TRUE	42023.8	1.2416	0.686201	0.126962	7.27832e-09	3.29942e-08	TRUE	1.2416	0.127098	7.53094e-24	7.14506e-23	TRUE	1.32702	0.126576	6.78326e-27	1.08749e-25	TRUE
ENSG00000170955.9	PRKCDBP	TRUE	670.877	1.24127	0.724385	0.172679	2.60218e-06	1.27431e-05	TRUE	1.25243	0.171603	1.43897e-14	8.52693e-14	TRUE	1.24127	0.171108	2.49651e-14	1.80691e-13	TRUE
ENSG00000167889.8	MGAT5B	TRUE	3156.17	1.2407	0.776303	0.0995769	4.64805e-16	3.16068e-15	TRUE	1.37949	0.0987922	1.1244e-45	2.74583e-44	TRUE	1.2407	0.0988315	2.41924e-37	5.83074e-36	TRUE
ENSG00000261015.1	RP1-90J20.11	TRUE	178.113	1.24059	0.963015	0.23204	1.38717e-06	5.54622e-06	TRUE	1.24059	0.225051	1.84617e-09	6.14818e-09	TRUE	1.38162	0.222138	3.01698e-11	1.45138e-10	TRUE
ENSG00000032444.11	PNPLA6	TRUE	3296.92	1.24048	0.943	0.106615	3.75401e-20	3.93622e-19	TRUE	1.24048	0.105724	4.20425e-33	7.76983e-32	TRUE	1.32445	0.105407	2.2169e-37	5.3666e-36	TRUE
ENSG00000105849.5	TWISTNB	TRUE	8188.43	1.2392	0.819462	0.070549	2.08127e-32	3.8708e-31	TRUE	1.2392	0.0702221	5.19615e-71	3.25837e-69	TRUE	1.49794	0.0699783	1.02037e-102	2.58504e-100	TRUE
ENSG00000163491.12	NEK10	TRUE	232.891	1.23907	1.42648	0.141514	3.35939e-25	5.19853e-24	TRUE	1.23907	0.142824	2.04773e-19	1.39852e-18	TRUE	1.12322	0.144027	4.14555e-16	3.0116e-15	TRUE
ENSG00000105355.4	PLIN3	TRUE	7360.71	1.23709	1.04511	0.125164	2.32905e-18	2.20723e-17	TRUE	1.26447	0.124002	9.67482e-26	1.16004e-24	TRUE	1.23709	0.123759	1.00098e-24	2.00824e-23	TRUE
ENSG00000225210.5	AL589743.1	TRUE	183.585	1.23627	0.861325	0.166403	1.21782e-08	6.12722e-08	TRUE	1.29367	0.161472	5.23164e-17	3.08281e-16	TRUE	1.23627	0.161856	1.36883e-15	9.54113e-15	TRUE
ENSG00000150347.10	ARID5B	TRUE	2466.51	1.23598	0.693835	0.0954729	3.91965e-14	2.24413e-13	TRUE	1.23598	0.0949422	4.71811e-40	1.15387e-38	TRUE	1.40066	0.0945413	8.69146e-51	4.67096e-49	TRUE
ENSG00000134590.9	FAM127A	TRUE	3835.08	1.23524	1.04581	0.118118	2.87757e-20	2.41738e-19	TRUE	1.36775	0.116972	5.99551e-33	1.00806e-31	TRUE	1.23524	0.116907	2.70893e-27	6.1414e-26	TRUE
ENSG00000214193.5	SH3D21	TRUE	1889.1	1.23311	1.07152	0.150124	3.1527e-14	1.82143e-13	TRUE	1.47838	0.147679	5.90464e-25	6.5264e-24	TRUE	1.23311	0.147839	4.60097e-18	3.53939e-17	TRUE
ENSG00000059804.11	SLC2A3	TRUE	3907.2	1.23289	0.897185	0.113162	1.03456e-16	7.79514e-16	TRUE	1.23289	0.112204	2.16525e-29	3.99519e-28	TRUE	1.25569	0.111993	2.26692e-30	6.29964e-29	TRUE
ENSG00000230715.2	RP11-274B21.4	TRUE	526.23	1.23247	0.800501	0.166704	1.06737e-07	2.51302e-07	TRUE	1.57499	0.162723	1.68231e-23	1.45271e-22	TRUE	1.23247	0.163889	3.39485e-15	2.24923e-14	TRUE
ENSG00000206567.5	AC022007.5	TRUE	308.799	1.23164	0.71315	0.147181	1.25325e-07	5.59594e-07	TRUE	1.23164	0.144639	8.39218e-19	6.33273e-18	TRUE	1.30247	0.144035	9.77878e-21	9.30239e-20	TRUE
ENSG00000167992.8	VWCE	TRUE	706.604	1.23139	1.08477	0.154409	7.01322e-14	5.58731e-13	TRUE	1.77195	0.150016	1.95041e-33	3.25421e-32	TRUE	1.23139	0.151941	3.30413e-17	2.47306e-16	TRUE
ENSG00000113732.4	ATP6V0E1	TRUE	11905.6	1.22941	1.24249	0.126861	4.18115e-24	5.3085e-23	TRUE	1.22941	0.126217	1.01759e-23	1.0255e-22	TRUE	1.09125	0.126193	3.61319e-19	3.61333e-18	TRUE
ENSG00000116729.9	WLS	TRUE	9433.1	1.22938	0.785998	0.144016	3.43086e-09	1.57068e-08	TRUE	1.22938	0.143073	4.30496e-19	3.3113e-18	TRUE	1.2784	0.142551	1.91085e-20	2.539e-19	TRUE
ENSG00000144724.14	PTPRG	TRUE	2780.1	1.22874	1.39995	0.125056	2.075e-30	3.56774e-29	TRUE	1.22874	0.125129	4.64549e-24	6.3252e-23	TRUE	1.17155	0.125075	4.75123e-22	7.00094e-21	TRUE
ENSG00000148814.13	LRRC27	TRUE	462.56	1.2272	0.849737	0.121435	1.42564e-13	5.73426e-13	TRUE	1.23965	0.119147	1.16362e-26	1.32362e-25	TRUE	1.2272	0.119255	4.89826e-26	6.91707e-25	TRUE
ENSG00000244459.2	RP11-1398P2.1	TRUE	35.5793	1.2247	1.2247	0.387001	4.91559e-05	0.000115636	TRUE	1.05569	0.366301	0.000349242	0.000609088	TRUE	1.27124	0.365359	2.86562e-05	4.05152e-05	TRUE
ENSG00000084234.12	APLP2	TRUE	30727.4	1.22236	0.939274	0.125076	2.46179e-15	3.9665e-14	TRUE	1.22236	0.123932	3.05236e-24	3.17533e-23	TRUE	1.51586	0.122987	5.37396e-36	1.43356e-34	TRUE
ENSG00000130827.5	PLXNA3	TRUE	8498.22	1.22079	0.935063	0.0890481	3.58037e-27	7.87009e-26	TRUE	1.508	0.0883541	1.17477e-66	6.15669e-65	TRUE	1.22079	0.0884758	1.66474e-44	9.83959e-43	TRUE
ENSG00000100429.13	HDAC10	TRUE	167.324	1.21986	0.835386	0.236531	2.60003e-05	8.13101e-05	TRUE	1.31498	0.230751	5.60192e-10	2.09994e-09	TRUE	1.21986	0.230375	7.29832e-09	2.81205e-08	TRUE
ENSG00000240288.3	GHRLOS	TRUE	122.917	1.21943	1.21943	0.199371	3.08536e-11	1.51491e-10	TRUE	1.27173	0.196198	4.39673e-12	1.4861e-11	TRUE	0.802462	0.198067	8.26566e-06	1.45861e-05	TRUE
ENSG00000197324.4	LRP10	TRUE	15721.3	1.21904	0.9719	0.123575	1.42065e-16	1.76403e-15	TRUE	1.25016	0.122439	8.60713e-26	9.73724e-25	TRUE	1.21904	0.122229	1.25367e-24	2.19192e-23	TRUE
ENSG00000233895.1	RP1-122P22.2	TRUE	36.6565	1.21634	0.986254	0.383193	0.000476496	0.000979456	TRUE	1.44432	0.364068	3.04746e-06	8.1585e-06	TRUE	1.21634	0.363073	4.97975e-05	9.44639e-05	TRUE
ENSG00000130511.11	SSBP4	TRUE	1154.26	1.21613	0.691345	0.12301	2.08206e-09	1.13477e-08	TRUE	1.21613	0.122238	1.31022e-24	1.44796e-23	TRUE	1.50008	0.121091	2.43787e-36	5.98094e-35	TRUE
ENSG00000244480.1	AC005154.7	TRUE	39.0956	1.21422	1.21422	0.369368	3.19907e-05	7.78805e-05	TRUE	1.4175	0.351559	2.3745e-06	6.43564e-06	TRUE	1.16131	0.351439	6.41596e-05	8.52314e-05	TRUE
ENSG00000091844.3	RGS17	TRUE	787.271	1.21372	1.21372	0.123663	3.30316e-24	4.43421e-23	TRUE	1.05789	0.123158	6.8886e-19	6.65116e-18	TRUE	1.53337	0.121573	1.48534e-37	3.74966e-36	TRUE
ENSG00000085662.9	AKR1B1	TRUE	19611.4	1.21326	1.21326	0.0989129	4.75334e-36	8.67964e-35	TRUE	1.05159	0.0984575	1.00034e-27	1.21829e-26	TRUE	1.21445	0.0984606	3.74525e-36	1.01941e-34	TRUE
ENSG00000272755.1	RP11-326G21.1	TRUE	45.2688	1.2131	1.2131	0.398677	7.54957e-05	0.000197395	TRUE	1.33223	0.379861	2.20219e-05	5.36071e-05	TRUE	1.0387	0.374726	0.000491049	0.000579049	TRUE
ENSG00000189339.7	SLC35E2B	TRUE	2860.44	1.21299	0.820975	0.0786509	9.99785e-27	1.21133e-25	TRUE	1.3715	0.0778887	9.20451e-71	7.70227e-69	TRUE	1.21299	0.0780638	1.21132e-55	6.55238e-54	TRUE
ENSG00000099812.6	MISP	TRUE	469.421	1.21233	1.02422	0.192974	3.95662e-09	1.08874e-08	TRUE	2.01302	0.184003	5.26565e-29	5.97678e-28	TRUE	1.21233	0.188305	7.50254e-12	3.79541e-11	TRUE
ENSG00000185761.6	ADAMTSL5	TRUE	995.575	1.21233	0.796769	0.106327	4.4803e-15	4.27239e-14	TRUE	1.28337	0.104904	9.42848e-36	1.73628e-34	TRUE	1.21233	0.105056	5.24954e-32	1.19388e-30	TRUE
ENSG00000271590.1	RP11-181E10.3	TRUE	36.8852	1.21098	0.813951	0.408642	0.00380474	0.00672412	TRUE	1.43444	0.405398	1.71894e-05	2.86551e-05	TRUE	1.21098	0.400903	0.000157238	0.000284531	TRUE
ENSG00000105520.6	DKFZP761J1410	TRUE	5247.51	1.21034	0.653783	0.138009	2.86864e-07	1.0926e-06	TRUE	1.21034	0.138534	1.25727e-19	1.32746e-18	TRUE	1.32282	0.137901	5.61165e-23	9.86689e-22	TRUE
ENSG00000130045.11	NXNL2	TRUE	41.6013	1.2093	0.961253	0.349885	0.000290791	0.000695971	TRUE	1.67735	0.325499	1.02978e-08	2.64255e-08	TRUE	1.2093	0.332892	1.74311e-05	3.49997e-05	TRUE
ENSG00000065923.5	SLC9A7	TRUE	1153.99	1.20726	1.37553	0.0914079	1.67479e-52	8.04619e-51	TRUE	1.08704	0.0919285	2.05092e-33	3.41585e-32	TRUE	1.20726	0.0918142	1.09201e-40	2.24857e-39	TRUE
ENSG00000033100.10	CHPF2	TRUE	10622	1.20636	0.596196	0.138548	2.98881e-06	1.46597e-05	TRUE	1.20636	0.140133	3.90911e-19	3.05756e-18	TRUE	1.21497	0.139852	2.31952e-19	2.85805e-18	TRUE
ENSG00000104936.13	DMPK	TRUE	4392.8	1.20633	0.666606	0.124385	1.03345e-08	3.83064e-08	TRUE	1.30908	0.12445	3.17698e-27	3.83167e-26	TRUE	1.20633	0.12433	1.84773e-23	3.32467e-22	TRUE
ENSG00000147889.12	CDKN2A	TRUE	765.667	1.20596	1.01017	0.12602	3.91109e-17	4.27026e-16	TRUE	1.3395	0.124139	1.67825e-28	2.20809e-27	TRUE	1.20596	0.124435	2.06185e-23	3.31921e-22	TRUE
ENSG00000176771.11	NCKAP5	TRUE	233.751	1.20453	1.28481	0.158031	1.54589e-17	1.45988e-16	TRUE	1.20453	0.157509	1.10114e-15	6.81042e-15	TRUE	0.782902	0.158872	1.43517e-07	4.71711e-07	TRUE
ENSG00000107331.12	ABCA2	TRUE	7222.26	1.2014	0.602425	0.125637	2.79632e-07	1.06723e-06	TRUE	1.2014	0.126617	1.2434e-22	1.09614e-21	TRUE	1.30893	0.126158	2.09738e-26	4.02532e-25	TRUE
ENSG00000234709.2	UPF3AP3	TRUE	31.3895	1.2003	1.04824	0.387932	0.000283879	0.000599513	TRUE	1.26655	0.368734	3.21288e-05	7.6573e-05	TRUE	1.2003	0.366111	6.60154e-05	8.75015e-05	TRUE
ENSG00000198886.2	MT-ND4	TRUE	652143	1.19975	1.04586	0.174436	6.93808e-11	3.80184e-10	TRUE	1.58453	0.170716	7.58064e-22	6.92794e-21	TRUE	1.19975	0.17112	1.47803e-13	9.61081e-13	TRUE
ENSG00000150995.13	ITPR1	TRUE	2207.18	1.19922	0.892308	0.104763	7.70313e-19	6.20437e-18	TRUE	1.21032	0.103841	1.10704e-32	1.77013e-31	TRUE	1.19922	0.10381	4.55598e-32	8.40128e-31	TRUE
ENSG00000168528.7	SERINC2	TRUE	1431.86	1.19718	1.19718	0.128319	3.53624e-22	4.12358e-21	TRUE	1.50842	0.126873	5.99344e-34	1.23989e-32	TRUE	1.1185	0.127638	1.26008e-19	7.0928e-19	TRUE
ENSG00000254973.1	RP11-429J17.7	TRUE	57.304	1.19617	0.799379	0.294901	0.000516241	0.00110893	TRUE	1.90856	0.273304	1.53954e-13	6.96383e-13	TRUE	1.19617	0.286759	1.90523e-06	7.69405e-06	TRUE
ENSG00000005238.15	FAM214B	TRUE	4977.81	1.19498	1.03663	0.0815438	1.73622e-38	3.48188e-37	TRUE	1.39255	0.0810157	1.3984e-67	1.06024e-65	TRUE	1.19498	0.0811385	2.71375e-50	2.01791e-48	TRUE
ENSG00000143158.6	MPC2	TRUE	4239.46	1.19496	1.23246	0.0721271	6.61017e-67	4.78031e-65	TRUE	1.19496	0.0720474	4.62407e-63	2.3183e-61	TRUE	1.08738	0.0721785	1.86176e-52	1.33886e-50	TRUE
ENSG00000250571.2	GLI4	TRUE	1168.89	1.19349	0.810728	0.119719	8.06379e-13	5.21393e-12	TRUE	1.3433	0.118203	2.75571e-31	4.89899e-30	TRUE	1.19349	0.118419	4.33554e-25	5.628e-24	TRUE
ENSG00000239779.2	WBP1	TRUE	1210.96	1.19278	0.653893	0.14086	4.56681e-07	1.98423e-06	TRUE	1.20435	0.140913	6.72795e-19	6.23509e-18	TRUE	1.19278	0.140782	1.51083e-18	1.28925e-17	TRUE
ENSG00000223759.2	RP11-353N4.4	TRUE	31.8574	1.18989	1.13919	0.443488	0.000377914	0.000852272	TRUE	1.18989	0.418954	0.00029466	0.000423072	TRUE	1.19873	0.414608	0.000244636	0.000422673	TRUE
ENSG00000103152.7	MPG	TRUE	1172.26	1.18953	0.620559	0.151397	6.5205e-06	2.3717e-05	TRUE	1.18953	0.152352	3.2179e-16	2.62024e-15	TRUE	1.24027	0.151958	2.05545e-17	1.07053e-16	TRUE
ENSG00000259726.1	CSPG4P11	TRUE	168.764	1.1886	0.626991	0.175232	5.28459e-05	0.000157144	TRUE	1.42869	0.171665	3.65427e-18	2.6503e-17	TRUE	1.1886	0.173628	4.78937e-13	2.66708e-12	TRUE
ENSG00000197681.8	TBC1D3	TRUE	46.1944	1.18624	0.776664	0.370889	0.00326718	0.00580402	TRUE	1.60799	0.364663	3.97974e-07	8.50083e-07	TRUE	1.18624	0.366634	7.86526e-05	0.000145253	TRUE
ENSG00000123810.3	B9D2	TRUE	253.268	1.18593	1.15077	0.157731	9.54086e-15	7.43924e-14	TRUE	1.23834	0.155593	8.71327e-17	5.09879e-16	TRUE	1.18593	0.155994	1.83244e-15	1.20691e-14	TRUE
ENSG00000075826.12	SEC31B	TRUE	914.031	1.18492	0.615154	0.160591	2.06565e-05	6.23767e-05	TRUE	1.37651	0.161582	6.94008e-19	4.94881e-18	TRUE	1.18492	0.16171	1.47951e-14	9.49933e-14	TRUE
ENSG00000117242.7	PINK1-AS	TRUE	346.503	1.18467	0.789037	0.167553	1.77309e-07	4.0938e-07	TRUE	1.18467	0.16479	3.68044e-14	1.78718e-13	TRUE	1.32071	0.163684	4.51019e-17	3.4444e-16	TRUE
ENSG00000137809.12	ITGA11	TRUE	4775.86	1.17999	0.671841	0.135395	8.42718e-08	3.40604e-07	TRUE	1.17999	0.135584	1.80653e-19	1.44142e-18	TRUE	1.41794	0.134663	4.53652e-27	1.03366e-25	TRUE
ENSG00000170873.14	MTSS1	TRUE	229.906	1.17805	1.43134	0.186021	6.52563e-16	5.54718e-15	TRUE	1.17805	0.186889	1.69203e-11	6.63946e-11	TRUE	0.712701	0.185783	2.81557e-05	7.39479e-05	TRUE
ENSG00000136231.9	IGF2BP3	TRUE	73.6416	1.17772	1.1552	0.258769	2.54095e-07	9.10343e-07	TRUE	1.39671	0.24903	8.74544e-10	2.98275e-09	TRUE	1.17772	0.251247	1.76975e-07	3.72248e-07	TRUE
ENSG00000241528.1	RP1-130H16.16	TRUE	154.675	1.17764	1.20466	0.185928	2.975e-12	2.06879e-11	TRUE	1.17764	0.183645	8.30669e-12	3.613e-11	TRUE	0.986743	0.18532	8.97005e-09	3.32569e-08	TRUE
ENSG00000163016.5	ALMS1P	TRUE	31.2459	1.17638	1.17638	0.429727	0.000213555	0.000459794	TRUE	1.18629	0.406376	0.000229515	0.00033435	TRUE	1.12047	0.402429	0.000397617	0.000483217	TRUE
ENSG00000122870.7	BICC1	TRUE	2598.86	1.17618	0.778917	0.0941779	9.56471e-18	7.29035e-17	TRUE	1.20077	0.093528	5.19951e-39	1.21546e-37	TRUE	1.17618	0.0935512	1.89501e-37	4.30766e-36	TRUE
ENSG00000143162.7	CREG1	TRUE	7694.8	1.17424	0.965558	0.119457	2.46384e-17	1.82068e-16	TRUE	1.17424	0.118379	1.92334e-24	2.04289e-23	TRUE	1.38346	0.117816	5.47041e-33	1.25405e-31	TRUE
ENSG00000189343.6	RPS2P46	TRUE	53.7947	1.17409	0.645651	0.283253	0.00325086	0.00627885	TRUE	1.544	0.281064	1.59839e-09	5.354e-09	TRUE	1.17409	0.285876	2.59805e-06	1.03343e-05	TRUE
ENSG00000114626.13	ABTB1	TRUE	1804.4	1.17324	0.71299	0.109522	7.34287e-12	4.38128e-11	TRUE	1.32734	0.108732	1.25397e-35	2.27478e-34	TRUE	1.17324	0.108894	2.89366e-28	3.90555e-27	TRUE
ENSG00000075275.12	CELSR1	TRUE	1047.57	1.17121	0.848528	0.141318	1.0648e-10	5.7249e-10	TRUE	1.21764	0.139537	1.35985e-19	1.36471e-18	TRUE	1.17121	0.139524	2.97765e-18	2.38238e-17	TRUE
ENSG00000108187.11	PBLD	TRUE	420.207	1.17079	1.25664	0.120222	5.11951e-27	8.58733e-26	TRUE	1.17079	0.1201	1.05983e-23	9.21574e-23	TRUE	0.659897	0.12133	1.48541e-08	5.66595e-08	TRUE
ENSG00000073712.9	FERMT2	TRUE	4767.5	1.16935	0.617005	0.143989	2.91818e-06	7.62852e-06	TRUE	1.16935	0.145245	4.74301e-17	3.03301e-16	TRUE	1.1772	0.145099	3.12613e-17	3.71648e-16	TRUE
ENSG00000182310.8	SPACA6P	TRUE	357.186	1.168	0.701775	0.153045	4.75917e-07	1.04974e-06	TRUE	1.29914	0.150875	3.3235e-19	2.22985e-18	TRUE	1.168	0.151412	7.76716e-16	5.28024e-15	TRUE
ENSG00000262454.1	RP11-65J21.3	TRUE	50.5849	1.16639	1.68571	0.339443	3.43154e-08	1.19138e-07	TRUE	1.16639	0.346892	5.11166e-05	9.0919e-05	TRUE	0.829288	0.338383	0.00219895	0.00236627	TRUE
ENSG00000246922.4	UBAP1L	TRUE	144.827	1.16386	0.783706	0.208845	1.3182e-05	4.08377e-05	TRUE	1.42924	0.20253	7.17785e-14	3.40879e-13	TRUE	1.16386	0.20458	8.22722e-10	3.48664e-09	TRUE
ENSG00000183186.6	C2CD4C	TRUE	364.053	1.16183	0.605736	0.155197	1.60825e-05	6.10105e-05	TRUE	1.30981	0.154694	1.13888e-18	8.39596e-18	TRUE	1.16183	0.155251	4.63054e-15	3.10511e-14	TRUE
ENSG00000107518.12	ATRNL1	TRUE	750.701	1.15941	0.809306	0.134473	1.13197e-10	8.79873e-10	TRUE	1.35174	0.132367	7.63091e-26	8.93696e-25	TRUE	1.15941	0.132837	1.65852e-19	1.76809e-18	TRUE
ENSG00000116005.7	PCYOX1	TRUE	11582.5	1.15877	0.75007	0.13213	1.13714e-09	5.57647e-09	TRUE	1.15877	0.13157	7.53034e-20	6.50212e-19	TRUE	1.19408	0.131426	6.49597e-21	8.83794e-20	TRUE
ENSG00000262089.1	RP11-589P10.5	TRUE	165.446	1.15757	0.806884	0.174911	2.64063e-07	1.14589e-06	TRUE	1.33139	0.169511	1.78997e-16	1.02179e-15	TRUE	1.15757	0.171043	8.42373e-13	4.64971e-12	TRUE
ENSG00000273382.1	RP5-1065J22.8	TRUE	87.9912	1.15716	0.604634	0.26447	0.00380567	0.00805699	TRUE	1.29125	0.27147	9.66793e-08	2.4837e-07	TRUE	1.15716	0.271396	1.3299e-06	3.81163e-06	TRUE
ENSG00000012822.11	CALCOCO1	TRUE	6836.45	1.15644	0.818044	0.0993171	1.08366e-17	1.45092e-16	TRUE	1.39652	0.0986476	7.33374e-47	1.84163e-45	TRUE	1.15644	0.0987471	7.15161e-33	1.62303e-31	TRUE
ENSG00000099904.11	ZDHHC8	TRUE	2013.94	1.15459	0.75255	0.124151	1.10008e-10	6.02782e-10	TRUE	1.15475	0.123355	4.65322e-22	4.39539e-21	TRUE	1.15459	0.12336	5.14055e-22	4.41377e-21	TRUE
ENSG00000198931.6	APRT	TRUE	2480.6	1.15381	1.13515	0.119925	9.49708e-23	9.56107e-22	TRUE	1.15381	0.119047	1.9232e-23	2.61088e-22	TRUE	1.16988	0.119019	5.35491e-24	5.74932e-23	TRUE
ENSG00000198840.2	MT-ND3	TRUE	28980	1.15373	1.12466	0.119131	1.20626e-22	2.1227e-21	TRUE	1.33387	0.118244	7.19977e-31	1.04602e-29	TRUE	1.15373	0.118199	1.06298e-23	1.74252e-22	TRUE
ENSG00000140939.10	NOL3	TRUE	2134.31	1.1522	0.725785	0.104019	2.75817e-13	1.48674e-12	TRUE	1.30152	0.103302	9.62643e-38	1.8887e-36	TRUE	1.1522	0.103455	5.29964e-30	7.24305e-29	TRUE
ENSG00000245849.2	RAD51-AS1	TRUE	522.911	1.15087	0.877518	0.204565	9.38362e-07	4.18813e-06	TRUE	1.34405	0.200265	8.55423e-13	4.0251e-12	TRUE	1.15087	0.200299	5.97071e-10	2.61846e-09	TRUE
ENSG00000214814.2	FER1L6	TRUE	168.914	1.14866	0.645571	0.162759	1.01336e-05	3.5835e-05	TRUE	1.14866	0.159907	4.18026e-14	1.80305e-13	TRUE	1.46765	0.156733	5.57623e-22	5.72302e-21	TRUE
ENSG00000111640.10	GAPDH	TRUE	221332	1.14832	1.29045	0.0897176	2.57165e-48	9.04643e-47	TRUE	1.14761	0.089548	7.92025e-39	1.57701e-37	TRUE	1.14832	0.0895314	7.53903e-39	3.36356e-37	TRUE
ENSG00000162736.11	NCSTN	TRUE	16851.5	1.14796	0.824947	0.113456	2.13458e-14	2.28273e-13	TRUE	1.17191	0.112756	1.4939e-26	1.72584e-25	TRUE	1.14796	0.112714	1.49376e-25	3.13028e-24	TRUE
ENSG00000176853.11	FAM91A1	TRUE	11272.1	1.14711	1.15416	0.0911856	3.36625e-38	1.1957e-36	TRUE	1.10697	0.0908066	2.32038e-35	4.02542e-34	TRUE	1.14711	0.0908231	9.25853e-38	3.81676e-36	TRUE
ENSG00000153714.5	LURAP1L	TRUE	1541.95	1.14703	1.90252	0.125222	5.56318e-53	2.68164e-51	TRUE	1.14703	0.127132	1.11173e-20	1.19301e-19	TRUE	0.97042	0.127408	2.32147e-15	1.51252e-14	TRUE
ENSG00000198763.3	MT-ND2	TRUE	207402	1.14641	1.14641	0.168321	3.10558e-13	3.05069e-12	TRUE	1.34024	0.166054	3.07384e-17	2.15073e-16	TRUE	0.956356	0.165594	7.30677e-10	4.23897e-09	TRUE
ENSG00000225630.1	MTND2P28	TRUE	4924.66	1.14611	1.14611	0.175175	1.93054e-12	9.29333e-12	TRUE	1.17359	0.172565	6.05089e-13	3.11381e-12	TRUE	0.789536	0.17054	6.18769e-07	2.46902e-06	TRUE
ENSG00000264112.1	RP11-159D12.2	TRUE	1732.47	1.14579	1.14175	0.178413	4.97929e-12	2.40976e-11	TRUE	1.32572	0.175634	1.97845e-15	1.24651e-14	TRUE	1.14579	0.175519	4.34633e-12	2.12111e-11	TRUE
ENSG00000120594.12	PLXDC2	TRUE	725.828	1.14475	0.794777	0.153412	1.52421e-08	8.32949e-08	TRUE	1.96599	0.148497	3.73713e-41	1.02588e-39	TRUE	1.14475	0.151521	2.71805e-15	2.11939e-14	TRUE
ENSG00000141519.10	CCDC40	TRUE	376.69	1.14317	0.704061	0.157296	7.91672e-07	3.23179e-06	TRUE	1.25729	0.155495	3.00169e-17	1.60808e-16	TRUE	1.14317	0.155939	1.48817e-14	9.37587e-14	TRUE
ENSG00000074966.6	TXK	TRUE	58.5277	1.14174	2.00375	0.361835	2.42764e-09	1.10731e-08	TRUE	1.10358	0.380372	0.000291827	0.000473139	TRUE	1.14174	0.379328	0.000184255	0.00027329	TRUE
ENSG00000142233.7	NTN5	TRUE	171.818	1.14017	0.791093	0.188373	1.91949e-06	7.0133e-06	TRUE	1.40873	0.182641	5.22071e-16	2.88831e-15	TRUE	1.14017	0.184714	4.41798e-11	2.09936e-10	TRUE
ENSG00000169692.8	AGPAT2	TRUE	1210.35	1.13888	0.843504	0.142834	1.98693e-10	1.1892e-09	TRUE	1.24739	0.141091	4.64862e-20	3.94628e-19	TRUE	1.13888	0.141169	4.67571e-17	3.55383e-16	TRUE
ENSG00000236287.3	ZBED5	TRUE	7243.44	1.13862	0.771155	0.0925953	6.09339e-18	4.69007e-17	TRUE	1.28756	0.0921744	1.10262e-45	2.70047e-44	TRUE	1.13862	0.0922125	3.23832e-36	1.0763e-34	TRUE
ENSG00000226696.1	LENG8-AS1	TRUE	338.495	1.13696	0.751477	0.165755	4.8628e-07	1.90585e-06	TRUE	1.16034	0.163498	7.61948e-14	3.60749e-13	TRUE	1.13696	0.163769	2.52872e-13	1.43658e-12	TRUE
ENSG00000131015.4	ULBP2	TRUE	250.081	1.13611	1.13611	0.173351	1.7946e-12	1.18732e-11	TRUE	1.51795	0.168626	9.63492e-21	7.70885e-20	TRUE	1.03902	0.17176	1.12543e-10	5.20245e-10	TRUE
ENSG00000135414.5	GDF11	TRUE	2563.12	1.13599	0.918275	0.112428	1.37681e-17	1.03638e-16	TRUE	1.19915	0.111414	2.72093e-28	4.01301e-27	TRUE	1.13599	0.111462	1.40237e-25	2.60457e-24	TRUE
ENSG00000213339.4	QTRT1	TRUE	2448.94	1.1345	0.703104	0.107483	6.24001e-12	3.11961e-11	TRUE	1.15906	0.107044	1.46917e-28	1.76196e-27	TRUE	1.1345	0.107097	2.08305e-27	2.73071e-26	TRUE
ENSG00000153395.5	LPCAT1	TRUE	25077.8	1.13096	1.11853	0.13081	3.96722e-19	3.94149e-18	TRUE	1.13096	0.129584	1.64276e-19	1.29574e-18	TRUE	1.24302	0.129368	4.63977e-23	8.21132e-22	TRUE
ENSG00000164638.6	SLC29A4	TRUE	2609.49	1.13071	0.770683	0.12079	1.32747e-11	6.45358e-11	TRUE	1.37584	0.119817	6.95133e-32	1.43857e-30	TRUE	1.13071	0.120026	2.93136e-22	2.99596e-21	TRUE
ENSG00000148700.9	ADD3	TRUE	5786.5	1.13008	0.700739	0.0942607	1.08769e-14	7.15602e-14	TRUE	1.13008	0.0940149	1.72674e-34	3.10274e-33	TRUE	1.2918	0.0938304	2.64691e-44	1.24575e-42	TRUE
ENSG00000203872.6	C6orf163	TRUE	28.6154	1.12803	0.773618	0.380338	0.00385418	0.00764009	TRUE	1.12803	0.376884	0.000203715	0.000298832	TRUE	1.18581	0.375331	0.000102643	0.000189942	TRUE
ENSG00000167508.6	MVD	TRUE	1295.62	1.12641	1.3663	0.086894	4.82197e-57	2.74657e-55	TRUE	1.12641	0.0872808	2.61508e-39	4.95659e-38	TRUE	0.832564	0.0879092	3.89115e-22	2.78864e-21	TRUE
ENSG00000256087.2	ZNF432	TRUE	1288.36	1.12603	1.12603	0.121129	4.73471e-22	6.24359e-21	TRUE	1.21519	0.120162	2.48766e-25	3.30082e-24	TRUE	0.745977	0.119996	1.0057e-10	3.09909e-10	TRUE
ENSG00000106853.12	PTGR1	TRUE	4659.19	1.12536	1.12536	0.0658066	4.79946e-67	3.09584e-65	TRUE	1.24357	0.0656046	1.90568e-81	2.38932e-79	TRUE	0.897085	0.0658693	3.3745e-43	1.8411e-41	TRUE
ENSG00000237973.1	hsa-mir-6723	TRUE	2060.26	1.12394	0.986289	0.186747	4.89254e-09	2.25923e-08	TRUE	1.15242	0.18301	1.87469e-11	8.65736e-11	TRUE	1.12394	0.182974	5.44494e-11	2.21405e-10	TRUE
ENSG00000088881.16	EBF4	TRUE	954.63	1.12346	0.868028	0.114925	2.17768e-15	2.12421e-14	TRUE	1.46682	0.112866	5.63264e-40	1.21165e-38	TRUE	1.12346	0.113759	3.48487e-24	4.73918e-23	TRUE
ENSG00000260261.1	RP11-480A16.1	TRUE	192.799	1.12317	0.895427	0.222988	2.98414e-06	1.14114e-05	TRUE	1.28807	0.216877	1.37118e-10	4.47103e-10	TRUE	1.12317	0.217382	1.6217e-08	6.06289e-08	TRUE
ENSG00000128536.11	CDHR3	TRUE	677.448	1.12296	0.784698	0.136404	6.25502e-10	3.90484e-09	TRUE	1.16414	0.134745	3.27703e-19	2.63211e-18	TRUE	1.12296	0.13497	5.80988e-18	4.7813e-17	TRUE
ENSG00000166831.4	RBPMS2	TRUE	150.79	1.12212	0.990875	0.195447	1.51303e-08	7.49971e-08	TRUE	1.46207	0.187955	3.08926e-16	1.73555e-15	TRUE	1.12212	0.191046	2.87732e-10	1.28385e-09	TRUE
ENSG00000260563.2	RP13-516M14.1	TRUE	263.526	1.11892	0.603946	0.192732	0.000295491	0.000848321	TRUE	1.24093	0.194732	9.50914e-12	3.80435e-11	TRUE	1.11892	0.195094	6.60837e-10	2.81594e-09	TRUE
ENSG00000088826.13	SMOX	TRUE	1651.56	1.11818	1.11818	0.106314	2.33843e-27	2.82413e-26	TRUE	1.13812	0.105668	2.89084e-28	3.74823e-27	TRUE	1.07492	0.105867	2.2325e-25	2.32104e-24	TRUE
ENSG00000163131.6	CTSS	TRUE	152.211	1.11805	2.09012	0.208491	1.64625e-24	2.44739e-23	TRUE	1.11805	0.219218	2.35478e-08	8.16672e-08	TRUE	0.799332	0.218879	4.30032e-05	0.000111283	TRUE
ENSG00000205213.9	LGR4	TRUE	1080.24	1.11732	0.987822	0.114505	2.34481e-19	2.66106e-18	TRUE	1.34696	0.113004	4.09009e-34	8.17761e-33	TRUE	1.11732	0.113519	4.88444e-24	4.00021e-23	TRUE
ENSG00000255200.1	AP003068.18	TRUE	55.6268	1.1173	1.04199	0.309437	2.88048e-05	7.43178e-05	TRUE	1.60858	0.289636	1.13929e-09	3.85439e-09	TRUE	1.1173	0.296381	1.16786e-05	2.43848e-05	TRUE
ENSG00000099957.12	P2RX6	TRUE	45.8245	1.11635	0.991035	0.345797	0.000185181	0.000457437	TRUE	1.25148	0.330532	8.34374e-06	1.62391e-05	TRUE	1.11635	0.329633	5.1475e-05	7.05339e-05	TRUE
ENSG00000226174.2	TEX22	TRUE	34.906	1.1162	0.797015	0.381295	0.00309712	0.00551624	TRUE	1.27282	0.377818	4.06315e-05	7.92264e-05	TRUE	1.1162	0.374594	0.000213782	0.000372724	TRUE
ENSG00000182752.8	PAPPA	TRUE	2240.29	1.1135	1.1135	0.0992761	1.11147e-30	1.53687e-29	TRUE	1.60201	0.0981241	3.17711e-61	1.40931e-59	TRUE	0.963638	0.0989937	1.92696e-23	1.81773e-22	TRUE
ENSG00000167291.11	TBC1D16	TRUE	3387.9	1.11237	0.682583	0.114347	2.70795e-10	1.40268e-09	TRUE	1.11237	0.114118	1.24948e-23	1.5784e-22	TRUE	1.37566	0.113622	6.82515e-35	1.33378e-33	TRUE
ENSG00000101236.12	RNF24	TRUE	4831.91	1.11047	1.09415	0.0832004	5.55588e-41	1.22385e-39	TRUE	1.11047	0.0828612	3.86682e-42	1.15921e-40	TRUE	1.36121	0.0826134	3.86529e-62	4.83121e-60	TRUE
ENSG00000182551.9	ADI1	TRUE	2711.5	1.11033	1.06809	0.0942086	2.85882e-31	4.20718e-30	TRUE	1.11033	0.0936766	1.36761e-33	2.06117e-32	TRUE	1.1455	0.0937191	1.51215e-35	3.12074e-34	TRUE
ENSG00000240764.2	PCDHGC5	TRUE	85.845	1.11007	0.686648	0.257	0.000896632	0.00211927	TRUE	1.31485	0.255974	1.31386e-08	4.39256e-08	TRUE	1.11007	0.257071	1.11689e-06	2.16522e-06	TRUE
ENSG00000014216.11	CAPN1	TRUE	6780.73	1.10833	1.1185	0.0897392	3.8496e-37	8.8979e-36	TRUE	1.05833	0.0893147	1.68336e-33	2.89316e-32	TRUE	1.10833	0.0893939	1.77259e-36	4.84778e-35	TRUE
ENSG00000051009.6	FAM160A2	TRUE	3721.6	1.10763	0.743463	0.108925	7.41204e-13	3.70154e-12	TRUE	1.20677	0.108421	4.63676e-30	5.98693e-29	TRUE	1.10763	0.108477	1.18561e-25	2.4685e-24	TRUE
ENSG00000067182.3	TNFRSF1A	TRUE	6585.49	1.1076	0.684681	0.146128	3.17912e-07	1.20622e-06	TRUE	1.1076	0.146175	2.41193e-15	1.3693e-14	TRUE	1.2603	0.145887	3.56048e-19	4.92488e-18	TRUE
ENSG00000210195.2	MT-TT	TRUE	317.216	1.10653	1.10653	0.187286	1.11777e-10	6.80921e-10	TRUE	0.928213	0.18277	4.80981e-08	1.6259e-07	TRUE	1.18863	0.18362	6.03038e-12	3.06558e-11	TRUE
ENSG00000034510.4	TMSB10	TRUE	34335.7	1.10645	1.4577	0.102971	9.79264e-47	6.84754e-45	TRUE	1.10645	0.103035	4.48241e-28	5.64488e-27	TRUE	0.770656	0.102605	1.05265e-14	7.58061e-14	TRUE
ENSG00000260065.1	CTA-445C9.15	TRUE	256.044	1.10618	1.10618	0.168998	1.91898e-12	1.36799e-11	TRUE	1.57722	0.163702	2.59473e-23	2.52136e-22	TRUE	0.983161	0.167528	3.88181e-10	1.71307e-09	TRUE
ENSG00000210176.1	MT-TH	TRUE	31.9046	1.10445	0.807795	0.415381	0.00436628	0.00755651	TRUE	1.37229	0.413783	4.23392e-05	8.24397e-05	TRUE	1.10445	0.407731	0.000518701	0.000860421	TRUE
ENSG00000163565.14	IFI16	TRUE	3588.57	1.10418	1.2015	0.111677	1.82195e-28	2.36967e-27	TRUE	0.91695	0.110772	1.66739e-17	1.48625e-16	TRUE	1.10418	0.111209	2.09255e-24	3.64819e-23	TRUE
ENSG00000186897.3	C1QL4	TRUE	200.672	1.1034	0.997905	0.180624	1.22557e-09	6.75744e-09	TRUE	1.38856	0.175175	9.64691e-17	5.62196e-16	TRUE	1.1034	0.177226	3.29843e-11	1.57465e-10	TRUE
ENSG00000196275.9	GTF2IRD2	TRUE	278.787	1.10328	0.950732	0.152649	1.92078e-11	1.10311e-10	TRUE	1.23223	0.149397	8.14513e-18	4.50509e-17	TRUE	1.10328	0.150316	1.45769e-14	8.91687e-14	TRUE
ENSG00000147454.9	SLC25A37	TRUE	6340.91	1.10208	0.85588	0.128662	1.5501e-12	7.50476e-12	TRUE	1.1295	0.127478	5.05659e-20	5.44878e-19	TRUE	1.10208	0.127539	3.76711e-19	5.19993e-18	TRUE
ENSG00000160991.11	ORAI2	TRUE	3631.62	1.1019	0.654421	0.121572	9.62768e-09	4.31339e-08	TRUE	1.1019	0.121655	9.13701e-21	9.90165e-20	TRUE	1.10552	0.121765	7.35253e-21	6.8752e-20	TRUE
ENSG00000226194.1	RP1-137D17.1	TRUE	61.4251	1.10101	0.701598	0.271034	0.00108159	0.00226076	TRUE	1.50958	0.264773	4.85914e-10	1.65216e-09	TRUE	1.10101	0.269795	3.26044e-06	8.91951e-06	TRUE
ENSG00000006638.7	TBXA2R	TRUE	202.984	1.10079	0.612067	0.174733	7.56167e-05	0.000236858	TRUE	1.15354	0.174367	2.26632e-12	1.09487e-11	TRUE	1.10079	0.175059	2.22112e-11	1.08247e-10	TRUE
ENSG00000177239.10	MAN1B1	TRUE	10267.3	1.10007	0.774183	0.121527	1.39513e-11	1.18414e-10	TRUE	1.19723	0.120923	2.20297e-24	2.30901e-23	TRUE	1.10007	0.120913	6.22327e-21	6.92576e-20	TRUE
ENSG00000243279.2	PRAF2	TRUE	1816.27	1.09976	0.82165	0.121004	6.80338e-13	4.52558e-12	TRUE	1.11774	0.119893	7.39441e-22	6.88666e-21	TRUE	1.09976	0.120033	3.44407e-21	3.29334e-20	TRUE
ENSG00000007264.9	MATK	TRUE	127.871	1.09946	1.1512	0.203461	4.85246e-10	2.20189e-09	TRUE	1.09946	0.199634	2.63404e-09	8.4513e-09	TRUE	1.01643	0.201067	3.5742e-08	8.07755e-08	TRUE
ENSG00000132359.9	RAP1GAP2	TRUE	831.831	1.09864	1.09864	0.0893966	3.39345e-36	7.81359e-35	TRUE	1.19544	0.0888195	1.43265e-42	4.20471e-41	TRUE	0.986309	0.0896406	3.09695e-29	5.25512e-28	TRUE
ENSG00000215252.7	GOLGA8B	TRUE	3354.45	1.09826	0.895309	0.15326	2.45831e-10	1.02517e-09	TRUE	1.38781	0.151121	1.79263e-21	1.49017e-20	TRUE	1.09826	0.151273	2.65498e-14	1.44862e-13	TRUE
ENSG00000261578.1	RP11-21L23.2	TRUE	204.7	1.09645	1.05647	0.175814	6.30815e-11	3.93124e-10	TRUE	1.09645	0.172417	1.45529e-11	6.57951e-11	TRUE	1.1164	0.172971	7.33989e-12	3.60469e-11	TRUE
ENSG00000213442.4	RPL18AP3	TRUE	134.085	1.09575	0.812911	0.235943	3.91375e-05	9.88952e-05	TRUE	1.4676	0.228501	5.57084e-12	2.27502e-11	TRUE	1.09575	0.231153	1.53117e-07	3.92892e-07	TRUE
ENSG00000251562.3	MALAT1	TRUE	29156.3	1.09451	0.85175	0.261509	6.8653e-05	0.00019309	TRUE	1.36128	0.257191	5.34275e-09	1.84667e-08	TRUE	1.09451	0.25573	1.3644e-06	4.64154e-06	TRUE
ENSG00000176973.7	FAM89B	TRUE	262.511	1.0939	1.06191	0.158094	6.21648e-13	4.24266e-12	TRUE	1.11486	0.155565	5.17453e-14	2.68776e-13	TRUE	1.0939	0.156204	1.73404e-13	1.0028e-12	TRUE
ENSG00000049239.8	H6PD	TRUE	2999.55	1.09309	0.722212	0.109716	4.32366e-12	2.10237e-11	TRUE	1.09309	0.109214	9.76038e-25	1.21813e-23	TRUE	1.2508	0.109058	1.20246e-31	2.03041e-30	TRUE
ENSG00000137266.10	SLC22A23	TRUE	10221	1.09303	1.0849	0.103556	3.65854e-27	4.53726e-26	TRUE	1.09303	0.102867	1.57694e-27	1.78932e-26	TRUE	1.22756	0.102795	4.54089e-34	1.0787e-32	TRUE
ENSG00000149925.12	ALDOA	TRUE	64178.6	1.09215	1.25329	0.075729	5.94575e-63	3.64313e-61	TRUE	1.09215	0.0755833	1.73808e-48	4.99022e-47	TRUE	1.04133	0.0756191	2.80328e-44	1.17611e-42	TRUE
ENSG00000121310.12	ECHDC2	TRUE	2093.15	1.0915	0.647329	0.138034	3.74477e-07	1.41162e-06	TRUE	1.22992	0.138416	3.20613e-20	2.69182e-19	TRUE	1.0915	0.138481	2.22181e-16	1.52806e-15	TRUE
ENSG00000185340.11	GAS2L1	TRUE	1063.61	1.08896	0.657283	0.133318	1.06745e-07	4.86122e-07	TRUE	1.08896	0.133041	1.95155e-17	1.65951e-16	TRUE	1.09041	0.13329	1.9446e-17	1.51775e-16	TRUE
ENSG00000160284.10	SPATC1L	TRUE	223.678	1.08809	0.754753	0.187543	4.79125e-06	1.58045e-05	TRUE	1.1706	0.184626	1.35454e-11	4.78454e-11	TRUE	1.08809	0.185283	3.04228e-10	1.33582e-09	TRUE
ENSG00000111684.6	LPCAT3	TRUE	2308.7	1.08771	0.787822	0.110772	7.94287e-14	6.96886e-13	TRUE	1.1613	0.109973	2.63546e-27	3.25363e-26	TRUE	1.08771	0.110095	3.49686e-24	3.40149e-23	TRUE
ENSG00000215440.7	NPEPL1	TRUE	341.721	1.08745	0.740945	0.219614	6.76707e-05	0.000234802	TRUE	1.27388	0.218182	2.57831e-10	9.96319e-10	TRUE	1.08745	0.218182	4.50068e-08	1.62986e-07	TRUE
ENSG00000187240.9	DYNC2H1	TRUE	1067.38	1.08669	0.84939	0.102757	7.54453e-18	7.86102e-17	TRUE	1.08669	0.101708	8.55509e-28	1.32767e-26	TRUE	1.0969	0.101903	3.43547e-28	3.57533e-27	TRUE
ENSG00000128683.9	GAD1	TRUE	433.575	1.08292	1.27573	0.13785	7.83013e-22	1.11306e-20	TRUE	1.08292	0.137642	2.65065e-16	1.61182e-15	TRUE	0.902478	0.138448	7.8687e-12	3.97029e-11	TRUE
ENSG00000177606.5	JUN	TRUE	12144.6	1.08257	1.01621	0.105076	1.41532e-23	3.70671e-22	TRUE	1.08257	0.104275	2.16149e-26	2.48113e-25	TRUE	1.28664	0.104117	2.89568e-36	7.91436e-35	TRUE
ENSG00000007520.3	TSR3	TRUE	1110.31	1.08202	1.03524	0.102209	1.42283e-25	2.28822e-24	TRUE	1.09532	0.101438	2.43244e-28	3.73242e-27	TRUE	1.08202	0.101675	1.31113e-27	1.31468e-26	TRUE
ENSG00000260807.2	RP11-161M6.2	TRUE	79.9224	1.08188	1.05512	0.2557	1.29707e-06	4.58863e-06	TRUE	1.14102	0.246802	2.50761e-07	5.70219e-07	TRUE	1.08188	0.24788	9.48284e-07	2.75521e-06	TRUE
ENSG00000002586.13	CD99	TRUE	19795.3	1.0817	0.683316	0.11948	1.21549e-09	5.83473e-09	TRUE	1.0817	0.119415	9.6532e-21	8.34044e-20	TRUE	1.16307	0.119466	1.35657e-23	1.81293e-22	TRUE
ENSG00000176788.7	BASP1	TRUE	13599.4	1.08085	1.08085	0.106366	9.73283e-26	2.81178e-24	TRUE	1.2363	0.105689	6.44058e-33	9.43685e-32	TRUE	0.925032	0.105609	1.99226e-19	2.47755e-18	TRUE
ENSG00000167004.8	PDIA3	TRUE	41573.9	1.07935	0.670796	0.118402	1.77227e-09	1.23928e-08	TRUE	1.07935	0.118458	5.95447e-21	5.1189e-20	TRUE	1.07945	0.118586	6.1397e-21	6.80416e-20	TRUE
ENSG00000137177.14	KIF13A	TRUE	4463.6	1.07845	1.13045	0.0741823	6.4372e-54	2.35087e-52	TRUE	1.07845	0.0739894	2.88996e-49	7.94386e-48	TRUE	0.833042	0.074131	3.72068e-30	1.01858e-28	TRUE
ENSG00000185345.14	PARK2	TRUE	150.22	1.07762	0.751936	0.254983	0.000285545	0.000822241	TRUE	1.07762	0.251832	1.48556e-06	3.80671e-06	TRUE	1.17188	0.252179	2.17117e-07	7.25605e-07	TRUE
ENSG00000256268.1	RP11-221N13.3	TRUE	36.4638	1.07734	1.92977	0.376735	2.01382e-08	7.17262e-08	TRUE	1.07734	0.394851	0.000538064	0.000808433	TRUE	1.03532	0.393004	0.000754381	0.00122494	TRUE
ENSG00000197081.8	IGF2R	TRUE	48557.6	1.07677	1.07677	0.103446	7.48306e-27	9.10941e-26	TRUE	1.1202	0.102777	7.44764e-29	9.68719e-28	TRUE	1.02933	0.102818	1.03409e-24	1.82252e-23	TRUE
ENSG00000254614.1	AP003068.23	TRUE	250.672	1.07646	1.22016	0.134742	4.60784e-21	5.77317e-20	TRUE	1.06828	0.134682	1.65686e-16	1.08274e-15	TRUE	1.07646	0.135359	1.28753e-16	9.45332e-16	TRUE
ENSG00000100097.7	LGALS1	TRUE	33431.3	1.07634	1.07634	0.088324	1.22364e-35	2.18831e-34	TRUE	1.18951	0.087929	5.69869e-43	1.36111e-41	TRUE	1.03447	0.0879419	4.51193e-33	1.03231e-31	TRUE
ENSG00000004399.8	PLXND1	TRUE	2270.07	1.07573	0.709787	0.139145	3.39208e-08	1.19296e-07	TRUE	1.29484	0.138707	4.625e-22	4.37318e-21	TRUE	1.07573	0.138826	6.56094e-16	4.36834e-15	TRUE
ENSG00000176845.8	METRNL	TRUE	807.876	1.07542	0.943893	0.112242	1.68604e-18	1.60871e-17	TRUE	1.12983	0.11097	1.50584e-25	1.72536e-24	TRUE	1.07542	0.111318	3.09235e-23	3.62478e-22	TRUE
ENSG00000158966.9	CACHD1	TRUE	210.897	1.07504	1.1418	0.161952	5.73099e-14	4.58108e-13	TRUE	1.07504	0.160032	1.40645e-12	6.04741e-12	TRUE	0.633766	0.160064	2.27035e-05	5.84301e-05	TRUE
ENSG00000243926.1	TIPARP-AS1	TRUE	33.5803	1.06923	1.06923	0.405805	0.000339463	0.000859498	TRUE	1.05521	0.381569	0.000506433	0.000797331	TRUE	1.0889	0.381781	0.000342006	0.000419551	TRUE
ENSG00000148120.10	C9orf3	TRUE	5540.27	1.06877	1.06877	0.0674021	4.23519e-58	1.90981e-56	TRUE	1.29977	0.0671127	6.58676e-85	9.38232e-83	TRUE	1.01556	0.0673205	1.56025e-52	1.28832e-50	TRUE
ENSG00000100344.6	PNPLA3	TRUE	501.95	1.06862	1.01806	0.128346	7.61801e-17	7.4041e-16	TRUE	1.62667	0.124746	3.6075e-40	7.08466e-39	TRUE	1.06862	0.1273	3.33116e-18	2.79433e-17	TRUE
ENSG00000135940.2	COX5B	TRUE	4638.62	1.06768	0.608219	0.111178	7.46905e-09	2.99892e-08	TRUE	1.06768	0.11153	7.89318e-23	1.0356e-21	TRUE	1.25841	0.111406	8.80028e-31	2.4764e-29	TRUE
ENSG00000156011.12	PSD3	TRUE	2602.34	1.06727	0.947387	0.0981895	2.01971e-23	2.00429e-22	TRUE	1.06727	0.0974356	4.82688e-29	8.42611e-28	TRUE	1.27618	0.0972443	1.574e-40	4.24565e-39	TRUE
ENSG00000223745.3	RP4-717I23.3	TRUE	573.148	1.06521	0.86948	0.140291	2.94861e-11	9.82254e-11	TRUE	1.31658	0.137818	5.64037e-23	4.18587e-22	TRUE	1.06521	0.138622	1.10818e-15	7.82269e-15	TRUE
ENSG00000062582.9	MRPS24	TRUE	57.5132	1.06237	1.28923	0.323446	2.06952e-06	7.15459e-06	TRUE	1.06237	0.312226	5.6636e-05	0.000121622	TRUE	0.762376	0.305306	0.00236655	0.00627666	TRUE
ENSG00000143786.3	CNIH3	TRUE	241.336	1.06213	1.05703	0.148661	3.89745e-14	2.94665e-13	TRUE	1.06213	0.146593	3.39815e-14	1.66052e-13	TRUE	1.17867	0.146513	5.4688e-17	4.15567e-16	TRUE
ENSG00000269386.1	RAB11B-AS1	TRUE	190.248	1.0613	0.80655	0.173707	2.28509e-07	8.81094e-07	TRUE	1.0613	0.169921	3.37229e-11	1.29579e-10	TRUE	1.41137	0.167259	2.17679e-18	1.84278e-17	TRUE
ENSG00000117335.14	CD46	TRUE	6668.41	1.06095	1.03678	0.096557	2.33807e-28	2.80011e-27	TRUE	1.21854	0.0959777	3.13761e-38	8.12158e-37	TRUE	1.06095	0.0960444	1.62366e-29	3.47213e-28	TRUE
ENSG00000168993.10	CPLX1	TRUE	210.134	1.06095	1.06095	0.223879	7.34258e-08	3.36516e-07	TRUE	1.03023	0.217012	1.85726e-07	5.94691e-07	TRUE	1.48913	0.213493	1.99412e-13	1.16571e-12	TRUE
ENSG00000166436.11	TRIM66	TRUE	755.769	1.05881	0.970075	0.145692	1.07439e-12	9.97261e-12	TRUE	1.21949	0.143495	9.91651e-19	7.76756e-18	TRUE	1.05881	0.143877	1.35228e-14	9.42724e-14	TRUE
ENSG00000232442.1	CTD-3184A7.4	TRUE	397.163	1.05877	0.881277	0.128642	3.61884e-13	2.73253e-12	TRUE	1.19912	0.126311	1.191e-22	1.09614e-21	TRUE	1.05877	0.12718	6.11282e-18	5.10919e-17	TRUE
ENSG00000238578.1	SNORD4A	TRUE	21.3975	1.05563	1.29362	0.4933	0.000275758	0.000662517	TRUE	0.959787	0.452008	0.0039817	0.00487469	TRUE	1.05563	0.455636	0.00178103	0.00197819	TRUE
ENSG00000161013.12	MGAT4B	TRUE	13994.2	1.05543	0.915758	0.0755895	3.8685e-35	8.01748e-34	TRUE	1.07509	0.0752628	1.99566e-47	5.46064e-46	TRUE	1.05543	0.0753207	9.33467e-46	5.92227e-44	TRUE
ENSG00000212907.2	MT-ND4L	TRUE	95376.6	1.04885	1.03733	0.178718	2.24247e-10	1.17092e-09	TRUE	1.43656	0.175346	1.08273e-17	7.71947e-17	TRUE	1.04885	0.175379	1.68912e-10	8.45725e-10	TRUE
ENSG00000174059.12	CD34	TRUE	132.537	1.04786	1.04786	0.196828	3.49591e-09	1.42172e-08	TRUE	1.4859	0.189074	1.64211e-16	9.36388e-16	TRUE	1.03564	0.193555	6.93113e-09	3.60674e-08	TRUE
ENSG00000162878.8	PKDCC	TRUE	260.917	1.04784	0.608377	0.156782	1.74235e-05	5.5411e-05	TRUE	1.04784	0.155781	1.44436e-12	6.20359e-12	TRUE	1.74817	0.15113	4.84328e-32	9.37465e-31	TRUE
ENSG00000137752.18	CASP1	TRUE	872.132	1.04744	1.23055	0.112163	1.83682e-29	3.13363e-28	TRUE	1.00775	0.11193	2.05738e-20	1.78436e-19	TRUE	1.04744	0.112281	7.87879e-22	9.11157e-21	TRUE
ENSG00000118985.10	ELL2	TRUE	6141.23	1.04721	0.950961	0.0941786	2.27728e-25	3.10957e-24	TRUE	1.09422	0.0935669	9.38827e-33	1.36726e-31	TRUE	1.04721	0.0936657	3.7158e-30	1.01826e-28	TRUE
ENSG00000131037.10	EPS8L1	TRUE	520.149	1.0472	1.01335	0.10775	1.85819e-22	1.28334e-21	TRUE	1.30608	0.106003	3.12943e-36	4.88094e-35	TRUE	1.0472	0.10728	1.20923e-23	1.49162e-22	TRUE
ENSG00000164687.6	FABP5	TRUE	3835.16	1.04678	0.856388	0.17993	1.07241e-07	3.43264e-07	TRUE	1.04678	0.176732	2.66006e-10	1.17504e-09	TRUE	1.15273	0.177184	5.00445e-12	3.51416e-11	TRUE
ENSG00000266258.1	RP11-41O4.1	TRUE	25.0463	1.0459	1.03531	0.469482	0.00128848	0.00295991	TRUE	1.23979	0.447333	0.000333138	0.000702903	TRUE	1.0459	0.437689	0.00149286	0.00233103	TRUE
ENSG00000109738.6	GLRB	TRUE	45.4891	1.04554	1.13452	0.342405	3.10769e-05	8.18906e-05	TRUE	0.861787	0.319382	0.00107377	0.00143234	TRUE	1.04554	0.326149	0.000113961	0.000146341	TRUE
ENSG00000164684.9	ZNF704	TRUE	709.366	1.04525	0.976895	0.150244	3.03465e-12	1.92748e-11	TRUE	1.42456	0.14729	1.69701e-23	1.57546e-22	TRUE	1.04525	0.148296	1.36121e-13	9.29039e-13	TRUE
ENSG00000263072.1	RP11-473M20.14	TRUE	357.754	1.04516	0.726221	0.122004	2.43447e-10	1.57561e-09	TRUE	1.20934	0.119501	2.34357e-25	2.50701e-24	TRUE	1.04516	0.120613	3.33487e-19	2.96135e-18	TRUE
ENSG00000189423.7	USP32P3	TRUE	62.4803	1.04348	0.762372	0.278194	0.000536989	0.00115146	TRUE	1.04348	0.272642	1.14236e-05	2.37429e-05	TRUE	1.05689	0.274216	9.26491e-06	1.62217e-05	TRUE
ENSG00000163536.8	SERPINI1	TRUE	511.759	1.04269	0.790331	0.122647	8.04435e-12	5.94547e-11	TRUE	1.08727	0.120926	1.75185e-20	1.37488e-19	TRUE	1.04269	0.121452	6.76158e-19	6.0056e-18	TRUE
ENSG00000136840.14	ST6GALNAC4	TRUE	1205.91	1.04248	0.773084	0.137464	1.39923e-09	7.7951e-09	TRUE	1.04248	0.136069	1.54173e-15	9.80312e-15	TRUE	1.24403	0.135932	3.51687e-21	3.54344e-20	TRUE
ENSG00000148341.13	SH3GLB2	TRUE	3876.88	1.04022	0.75961	0.104334	2.60753e-14	1.67685e-13	TRUE	1.0729	0.103758	3.44108e-26	3.97923e-25	TRUE	1.04022	0.103911	1.0163e-24	1.65383e-23	TRUE
ENSG00000064545.10	TMEM161A	TRUE	2288.09	1.04014	0.639106	0.119568	1.28398e-08	5.68745e-08	TRUE	1.12059	0.119664	4.94709e-22	4.67375e-21	TRUE	1.04014	0.119831	2.9622e-19	2.145e-18	TRUE
ENSG00000100003.13	SEC14L2	TRUE	1346.1	1.03938	1.2698	0.0867506	6.12149e-50	2.61996e-48	TRUE	1.03938	0.0869152	4.85947e-34	1.00986e-32	TRUE	0.774884	0.0874023	1.33715e-19	1.24117e-18	TRUE
ENSG00000127418.10	FGFRL1	TRUE	1312.26	1.03777	0.688653	0.113237	1.31294e-10	7.89603e-10	TRUE	1.03777	0.112559	2.51042e-21	2.07254e-20	TRUE	1.34725	0.112049	1.82984e-34	3.84466e-33	TRUE
ENSG00000171004.13	HS6ST2	TRUE	563.533	1.03449	1.40375	0.121524	3.5344e-32	6.52296e-31	TRUE	1.03449	0.122317	2.33985e-18	1.3348e-17	TRUE	0.751329	0.122884	1.88287e-10	8.17627e-10	TRUE
ENSG00000119950.16	MXI1	TRUE	2206.63	1.03309	1.03309	0.0730063	6.4042e-47	2.20585e-45	TRUE	1.04853	0.0727342	3.28543e-48	9.56388e-47	TRUE	0.930539	0.0730207	3.3225e-38	7.82826e-37	TRUE
ENSG00000079215.9	SLC1A3	TRUE	123.584	1.03298	1.03102	0.324223	5.81781e-05	0.000158512	TRUE	1.03298	0.307797	7.27561e-05	0.000127323	TRUE	1.14993	0.309346	1.36579e-05	3.48091e-05	TRUE
ENSG00000232600.2	AC084125.4	TRUE	22.8299	1.03297	0.869425	0.441555	0.00347666	0.00614268	TRUE	1.46721	0.430881	2.73581e-05	6.57703e-05	TRUE	1.03297	0.424284	0.00135615	0.00213248	TRUE
ENSG00000237517.4	DGCR5	TRUE	364.218	1.03297	1.03297	0.123443	2.02926e-18	1.92745e-17	TRUE	1.27276	0.121372	4.66806e-27	5.16121e-26	TRUE	0.993861	0.123013	5.43739e-17	4.12005e-16	TRUE
ENSG00000180596.7	HIST1H2BC	TRUE	137.177	1.03198	1.07912	0.253216	6.87865e-07	2.84923e-06	TRUE	1.01278	0.243732	3.11546e-06	6.89432e-06	TRUE	1.03198	0.24536	2.15182e-06	6.42822e-06	TRUE
ENSG00000251179.1	RP11-893F2.9	TRUE	156.758	1.03114	0.786225	0.214509	1.85074e-05	6.32435e-05	TRUE	1.37558	0.209227	2.11254e-12	7.94777e-12	TRUE	1.03114	0.211216	8.49858e-08	2.98123e-07	TRUE
ENSG00000170469.6	SPATA24	TRUE	323.436	1.03083	1.05272	0.122926	3.69095e-19	4.17284e-18	TRUE	1.03083	0.121838	2.30718e-18	1.47595e-17	TRUE	0.860089	0.123099	3.58707e-13	2.02674e-12	TRUE
ENSG00000002746.10	HECW1	TRUE	1141.86	1.03077	1.03077	0.124907	5.39427e-18	5.02174e-17	TRUE	0.878536	0.123164	1.50746e-13	8.40377e-13	TRUE	1.09025	0.123799	8.85811e-20	5.45639e-19	TRUE
ENSG00000039319.12	ZFYVE16	TRUE	4190.44	1.03071	1.1602	0.137766	1.20681e-18	1.0272e-17	TRUE	1.03071	0.136217	3.34163e-15	1.87688e-14	TRUE	0.93263	0.136401	8.09022e-13	6.89213e-12	TRUE
ENSG00000234072.1	AC074117.10	TRUE	696.042	1.03065	0.80724	0.140921	6.59368e-10	3.30174e-09	TRUE	1.21674	0.139086	1.12326e-19	9.23922e-19	TRUE	1.03065	0.139555	1.17491e-14	8.70899e-14	TRUE
ENSG00000131408.9	NR1H2	TRUE	3883.46	1.03028	0.81255	0.0866169	4.07716e-22	3.77929e-21	TRUE	1.03028	0.0860984	4.57147e-34	1.0351e-32	TRUE	1.05004	0.0862346	3.00007e-35	8.62865e-34	TRUE
ENSG00000262814.2	MRPL12	TRUE	373.404	1.02816	0.732825	0.242334	0.000239962	0.000622176	TRUE	1.02816	0.240196	1.70351e-06	4.89183e-06	TRUE	1.65441	0.235393	1.37519e-13	8.20559e-13	TRUE
ENSG00000143545.4	RAB13	TRUE	4357.76	1.02651	0.793351	0.0844804	4.00759e-22	4.65068e-21	TRUE	1.02651	0.0840176	2.1708e-35	4.03167e-34	TRUE	1.04193	0.0841483	2.40135e-36	8.01432e-35	TRUE
ENSG00000136490.4	LIMD2	TRUE	420.7	1.02633	0.883105	0.131166	8.1548e-13	3.09108e-12	TRUE	1.33006	0.128357	1.62895e-26	1.84104e-25	TRUE	1.02633	0.129777	2.02142e-16	1.4741e-15	TRUE
ENSG00000100300.13	TSPO	TRUE	1736.73	1.02609	0.825619	0.155748	7.02018e-09	3.9655e-08	TRUE	1.02609	0.153542	2.09328e-12	1.05202e-11	TRUE	1.12439	0.153998	1.89171e-14	1.01945e-13	TRUE
ENSG00000085063.10	CD59	TRUE	42269.8	1.02552	0.870752	0.162972	4.74588e-09	2.15244e-08	TRUE	1.19794	0.160952	5.37603e-15	2.97394e-14	TRUE	1.02552	0.160785	1.41778e-11	7.88305e-11	TRUE
ENSG00000270949.1	RP11-288H12.4	TRUE	446.035	1.0255	1.23859	0.152438	1.5222e-17	1.71697e-16	TRUE	1.0255	0.151345	1.10565e-12	4.76839e-12	TRUE	0.836256	0.151784	5.07475e-09	1.93014e-08	TRUE
ENSG00000235999.1	RP11-403I13.8	TRUE	393.93	1.02486	0.86664	0.136588	1.15444e-11	7.63039e-11	TRUE	1.04538	0.134398	6.09767e-16	3.77161e-15	TRUE	1.02486	0.135056	2.52542e-15	1.72728e-14	TRUE
ENSG00000125503.8	PPP1R12C	TRUE	4522.72	1.02271	0.868747	0.0918859	1.64699e-22	1.56801e-21	TRUE	1.1855	0.0913127	8.2422e-40	2.36221e-38	TRUE	1.02271	0.0914272	3.65642e-30	8.83499e-29	TRUE
ENSG00000174136.7	RGMB	TRUE	3105.87	1.02025	1.0879	0.10657	5.99722e-26	6.95881e-25	TRUE	1.02025	0.105754	4.51628e-23	5.51089e-22	TRUE	0.869562	0.105871	2.63325e-17	1.93451e-16	TRUE
ENSG00000261888.1	AC144831.1	TRUE	71.6468	1.02007	0.744693	0.275285	0.000640769	0.00149212	TRUE	1.13257	0.271757	2.11951e-06	5.22089e-06	TRUE	1.02007	0.272444	1.57224e-05	3.23126e-05	TRUE
ENSG00000187954.8	CYHR1	TRUE	4335.46	1.01976	0.712578	0.0887118	9.29303e-17	6.58996e-16	TRUE	1.05027	0.0883659	1.12518e-33	1.94941e-32	TRUE	1.01976	0.0885042	7.86313e-32	2.36895e-30	TRUE
ENSG00000110651.7	CD81	TRUE	28008.5	1.01928	0.858708	0.119206	3.10597e-14	1.86273e-13	TRUE	1.11872	0.11826	2.00421e-22	2.00342e-21	TRUE	1.01928	0.118311	5.45997e-19	7.43994e-18	TRUE
ENSG00000107404.13	DVL1	TRUE	1459.7	1.01909	0.748112	0.111243	1.45427e-12	1.05099e-11	TRUE	1.01909	0.110355	2.33453e-21	1.93207e-20	TRUE	1.05676	0.110634	9.19754e-23	6.29275e-22	TRUE
ENSG00000084112.10	SSH1	TRUE	13449	1.01856	1.1308	0.0700086	3.60173e-60	4.14863e-58	TRUE	1.01856	0.0698064	2.84525e-49	7.83373e-48	TRUE	0.860124	0.0698498	9.56639e-36	3.09856e-34	TRUE
ENSG00000174917.4	C19orf70	TRUE	2716.83	1.01733	0.937667	0.139571	7.70465e-13	4.1491e-12	TRUE	1.01733	0.137522	1.26973e-14	9.24892e-14	TRUE	1.13712	0.137866	1.05013e-17	7.89055e-17	TRUE
ENSG00000220842.5	RP11-572P18.1	TRUE	26.2103	1.01527	0.968603	0.492373	0.00279216	0.0054526	TRUE	2.22704	0.443285	2.16956e-08	7.11781e-08	TRUE	1.01527	0.461047	0.0026495	0.00393592	TRUE
ENSG00000184347.10	SLIT3	TRUE	1373.5	1.01486	1.01486	0.11014	1.11268e-21	1.43401e-20	TRUE	1.45891	0.108653	1.82847e-42	4.3964e-41	TRUE	0.942247	0.109516	7.40257e-19	6.20137e-18	TRUE
ENSG00000105220.10	GPI	TRUE	26170.7	1.01439	1.04884	0.0804179	2.38854e-40	1.29396e-38	TRUE	0.926457	0.0799347	5.92345e-32	8.34533e-31	TRUE	1.01439	0.0801194	7.56573e-38	3.1518e-36	TRUE
ENSG00000152953.8	STK32B	TRUE	93.4835	1.01299	1.23297	0.225979	1.55135e-09	6.72429e-09	TRUE	1.01299	0.222035	4.82275e-07	1.26295e-06	TRUE	0.61137	0.218891	0.00164995	0.00214278	TRUE
ENSG00000116191.13	RALGPS2	TRUE	990.987	1.01068	1.11699	0.113766	3.06088e-24	4.98464e-23	TRUE	0.946226	0.11292	6.30366e-18	4.25889e-17	TRUE	1.01068	0.113371	3.89172e-20	4.3058e-19	TRUE
ENSG00000119242.4	CCDC92	TRUE	1633.19	1.01048	1.01048	0.089459	4.93639e-31	9.97178e-30	TRUE	1.173	0.0888224	4.47853e-41	1.22647e-39	TRUE	0.961358	0.089222	4.05844e-28	6.26778e-27	TRUE
ENSG00000127561.10	SYNGR3	TRUE	963.445	1.01012	1.01012	0.0885304	1.33469e-31	3.51629e-30	TRUE	1.11144	0.0878877	7.67719e-38	1.51675e-36	TRUE	0.874691	0.0886133	6.65373e-24	1.11758e-22	TRUE
ENSG00000165072.9	MAMDC2	TRUE	30.6059	1.00954	1.1956	0.399018	8.96453e-05	0.000246979	TRUE	1.00954	0.374519	0.000706814	0.00118114	TRUE	0.93782	0.37308	0.00136274	0.00212493	TRUE
ENSG00000196961.8	AP2A1	TRUE	9924.28	1.008	0.734356	0.100136	1.97091e-14	2.97618e-13	TRUE	1.008	0.0996939	4.61915e-25	5.0503e-24	TRUE	1.01772	0.0998888	1.73567e-25	2.57932e-24	TRUE
ENSG00000169047.5	IRS1	TRUE	8697.3	1.00634	1.00733	0.0804323	1.98167e-37	3.83556e-36	TRUE	1.00634	0.080017	2.65566e-37	4.99058e-36	TRUE	0.866284	0.0800828	3.50249e-28	6.1475e-27	TRUE
ENSG00000170522.5	ELOVL6	TRUE	1554.51	1.00448	1.03979	0.104369	7.61816e-25	1.01555e-23	TRUE	0.910509	0.10346	1.85639e-19	1.77351e-18	TRUE	1.00448	0.103857	3.19627e-23	3.66082e-22	TRUE
ENSG00000024422.7	EHD2	TRUE	17563.7	1.0042	0.832543	0.118558	1.27141e-13	8.63883e-13	TRUE	1.07515	0.117621	4.61232e-21	3.98798e-20	TRUE	1.0042	0.11774	1.19808e-18	1.59075e-17	TRUE
ENSG00000123104.7	ITPR2	TRUE	1309.11	1.00338	0.723999	0.115806	3.76824e-11	2.41456e-10	TRUE	1.00338	0.114922	2.41409e-19	2.2884e-18	TRUE	1.12504	0.115125	9.71689e-24	1.1642e-22	TRUE
ENSG00000220848.4	RPS18P9	TRUE	62.4633	1.00299	0.68935	0.287583	0.00197272	0.00422913	TRUE	1.00299	0.286822	4.70026e-05	8.39075e-05	TRUE	1.0678	0.288944	1.72603e-05	3.52958e-05	TRUE
ENSG00000197930.8	ERO1L	TRUE	6357.41	1.00222	1.00627	0.0946096	7.29108e-28	8.95116e-27	TRUE	1.00222	0.09393	1.34431e-27	2.25132e-26	TRUE	0.859795	0.0939959	7.39281e-21	1.14403e-19	TRUE
ENSG00000260778.2	MIR940	TRUE	58.0975	1.00122	1.00122	0.282916	1.61488e-05	4.62196e-05	TRUE	1.20777	0.271475	4.96493e-07	1.09637e-06	TRUE	0.878011	0.271413	0.000157843	0.00023598	TRUE
ENSG00000172270.14	BSG	TRUE	35179.9	1.00016	0.60028	0.134998	1.5167e-06	1.07857e-05	TRUE	1.00016	0.135911	1.80392e-14	1.03094e-13	TRUE	1.04911	0.136386	1.07261e-15	8.28182e-15	TRUE
ENSG00000198580.6	AC073343.1	TRUE	90.9286	1.00013	1.28361	0.254551	1.47896e-08	6.24995e-08	TRUE	1.00013	0.249096	5.93725e-06	1.53912e-05	TRUE	0.901938	0.250198	3.71711e-05	6.06682e-05	TRUE
ENSG00000088298.8	EDEM2	TRUE	3179.43	0.999716	0.886711	0.111379	8.1936e-17	5.85154e-16	TRUE	0.999716	0.110279	1.20197e-20	1.39877e-19	TRUE	1.1224	0.110498	2.01307e-25	2.52752e-24	TRUE
ENSG00000196998.11	WDR45	TRUE	1240.47	0.996983	0.996983	0.089651	3.63425e-30	6.19181e-29	TRUE	1.09064	0.089033	1.17294e-35	2.50224e-34	TRUE	0.850068	0.0895455	2.9368e-22	3.0776e-21	TRUE
ENSG00000102871.11	TRADD	TRUE	686.135	0.996838	0.751789	0.117163	1.13768e-11	8.2896e-11	TRUE	0.996838	0.115856	7.53582e-19	5.3668e-18	TRUE	1.04912	0.116241	1.314e-20	1.24161e-19	TRUE
ENSG00000197965.7	MPZL1	TRUE	10566.9	0.995699	0.995699	0.0986025	2.06246e-25	4.16001e-24	TRUE	1.06145	0.0979044	1.6839e-28	2.00947e-27	TRUE	0.934166	0.0979663	1.45859e-22	1.80065e-21	TRUE
ENSG00000006015.13	C19orf60	TRUE	459.167	0.995481	0.667448	0.141137	2.79127e-07	6.26578e-07	TRUE	0.995481	0.139995	1.14327e-13	6.05431e-13	TRUE	1.21391	0.139874	2.51124e-19	2.30634e-18	TRUE
ENSG00000114923.12	SLC4A3	TRUE	3738.71	0.993882	0.71489	0.105406	1.14403e-12	6.44861e-12	TRUE	1.19861	0.10504	1.94409e-31	3.94495e-30	TRUE	0.993882	0.105147	2.73987e-22	4.58534e-21	TRUE
ENSG00000229180.4	GS1-124K5.11	TRUE	663.333	0.991806	1.04331	0.124879	2.24454e-18	3.10357e-17	TRUE	0.991806	0.123517	9.77035e-17	6.76894e-16	TRUE	0.75554	0.12382	1.99895e-10	9.82924e-10	TRUE
ENSG00000250506.2	CDK3	TRUE	50.6968	0.990291	0.715155	0.30529	0.00207557	0.00383448	TRUE	0.990291	0.302404	0.000110098	0.000246433	TRUE	1.15227	0.30444	1.03708e-05	1.51562e-05	TRUE
ENSG00000144026.7	ZNF514	TRUE	782.996	0.988235	0.726493	0.120811	1.67031e-10	8.83109e-10	TRUE	1.13343	0.119652	1.69962e-22	2.01126e-21	TRUE	0.988235	0.120132	1.63395e-17	1.49975e-16	TRUE
ENSG00000146242.5	TPBG	TRUE	2457.99	0.988	0.760023	0.0936765	3.84481e-17	2.81507e-16	TRUE	0.988	0.0930554	2.4927e-27	2.80014e-26	TRUE	1.03342	0.0932675	1.17397e-29	2.76642e-28	TRUE
ENSG00000184194.5	GPR173	TRUE	998.218	0.98783	0.625631	0.117011	1.36347e-08	6.02532e-08	TRUE	1.192	0.116633	8.67115e-26	9.08637e-25	TRUE	0.98783	0.117057	2.70826e-18	2.28772e-17	TRUE
ENSG00000105672.10	ETV2	TRUE	62.5939	0.986607	0.819496	0.281081	0.000249254	0.00060318	TRUE	1.2809	0.273035	1.35659e-07	3.43022e-07	TRUE	0.986607	0.274225	3.04002e-05	7.42434e-05	TRUE
ENSG00000213015.4	ZNF580	TRUE	1867.56	0.985313	0.587148	0.127542	7.72239e-07	2.25513e-06	TRUE	1.06263	0.128293	9.38001e-18	6.83442e-17	TRUE	0.985313	0.128555	1.53733e-15	8.47331e-15	TRUE
ENSG00000162729.9	IGSF8	TRUE	3104.78	0.984921	0.747889	0.112075	2.07772e-12	1.0802e-11	TRUE	1.09442	0.11146	6.50331e-24	8.77044e-23	TRUE	0.984921	0.111614	9.35194e-20	7.59308e-19	TRUE
ENSG00000237975.2	FLG-AS1	TRUE	479.17	0.984323	1.68376	0.148906	1.123e-30	1.94676e-29	TRUE	0.984323	0.151263	7.91222e-12	3.19776e-11	TRUE	0.661269	0.150595	3.09189e-06	9.27984e-06	TRUE
ENSG00000101335.5	MYL9	TRUE	10461.4	0.984306	0.984306	0.084513	8.90763e-33	1.68834e-31	TRUE	1.24588	0.0840914	5.56425e-51	1.85978e-49	TRUE	0.726631	0.0838651	9.70994e-19	1.29692e-17	TRUE
ENSG00000133275.11	CSNK1G2	TRUE	2850.35	0.984205	0.657122	0.0918102	1.05845e-13	5.89328e-13	TRUE	1.01332	0.0915169	1.56036e-29	2.66474e-28	TRUE	0.984205	0.0917206	6.17029e-28	8.3291e-27	TRUE
ENSG00000210082.2	MT-RNR2	TRUE	228871	0.983957	0.839074	0.133811	2.05725e-11	1.17917e-10	TRUE	0.999032	0.132241	4.10063e-15	2.43114e-14	TRUE	0.983957	0.132609	1.00944e-14	7.27738e-14	TRUE
ENSG00000170266.11	GLB1	TRUE	6188.08	0.982063	0.597832	0.116001	4.49311e-08	1.66523e-07	TRUE	0.982063	0.116412	3.39778e-18	3.42794e-17	TRUE	1.06433	0.116779	5.66515e-21	8.81614e-20	TRUE
ENSG00000171621.9	SPSB1	TRUE	1926.06	0.981525	0.981525	0.0863688	2.36589e-31	3.37265e-30	TRUE	1.16967	0.0857656	1.32663e-43	3.0005e-42	TRUE	0.927267	0.086129	4.95866e-28	7.22135e-27	TRUE
ENSG00000198225.4	FKBP1C	TRUE	58.9046	0.981396	1.12692	0.280779	1.9482e-06	6.75595e-06	TRUE	0.981396	0.269409	2.8664e-05	6.36658e-05	TRUE	0.745512	0.267146	0.00105004	0.00140706	TRUE
ENSG00000172081.9	MOB3A	TRUE	2133.58	0.981108	0.981108	0.0706126	2.58288e-45	6.46068e-44	TRUE	1.0104	0.0703216	7.52261e-48	2.16278e-46	TRUE	0.897742	0.0706189	5.51496e-38	1.17808e-36	TRUE
ENSG00000174165.3	ZDHHC24	TRUE	1107.2	0.980091	0.702806	0.14407	1.11437e-07	5.16908e-07	TRUE	0.980091	0.14305	7.67012e-13	3.62122e-12	TRUE	1.05588	0.143702	1.48178e-14	9.05437e-14	TRUE
ENSG00000197457.5	STMN3	TRUE	8564.23	0.97974	0.731379	0.124427	3.73829e-10	2.79233e-09	TRUE	0.97974	0.123635	2.39732e-16	1.58042e-15	TRUE	1.11927	0.124041	1.207e-20	1.32228e-19	TRUE
ENSG00000270820.1	RP11-355B11.2	TRUE	98.6614	0.978286	0.742705	0.217645	5.82376e-05	0.000148178	TRUE	0.978286	0.213122	4.71799e-07	1.37113e-06	TRUE	1.04588	0.214843	8.83873e-08	4.12217e-07	TRUE
ENSG00000143847.11	PPFIA4	TRUE	2932.35	0.976841	0.644943	0.113443	1.79994e-09	8.65801e-09	TRUE	1.10288	0.113466	1.68473e-23	1.94978e-22	TRUE	0.976841	0.11361	7.03875e-19	5.40131e-18	TRUE
ENSG00000164506.10	STXBP5	TRUE	7036.26	0.975627	0.786334	0.0793581	2.64657e-24	5.08642e-23	TRUE	0.975627	0.078971	4.86836e-36	8.6791e-35	TRUE	0.999321	0.0791117	1.13725e-37	3.35599e-36	TRUE
ENSG00000174939.6	ASPHD1	TRUE	672.138	0.975622	0.626374	0.114333	6.50341e-09	2.9673e-08	TRUE	1.14803	0.113464	2.74595e-25	2.8042e-24	TRUE	0.975622	0.114088	1.0596e-18	9.22729e-18	TRUE
ENSG00000072832.10	CRMP1	TRUE	153.858	0.975088	1.12809	0.174007	2.88196e-12	2.00702e-11	TRUE	0.975088	0.171523	1.40389e-09	4.7483e-09	TRUE	0.696422	0.172181	1.25547e-05	3.48068e-05	TRUE
ENSG00000273340.1	MICE	TRUE	68.7953	0.975072	0.595796	0.256566	0.00359737	0.00736423	TRUE	1.13069	0.262082	1.10179e-06	2.55272e-06	TRUE	0.975072	0.262911	2.01894e-05	3.38545e-05	TRUE
ENSG00000223380.3	SEC22B	TRUE	5563.02	0.974567	1.17734	0.107181	1.50491e-29	1.99025e-28	TRUE	0.974567	0.106413	5.60308e-21	4.52815e-20	TRUE	0.916016	0.106634	9.04093e-19	1.21048e-17	TRUE
ENSG00000186352.4	ANKRD37	TRUE	230.274	0.973102	0.973102	0.167918	2.6556e-10	1.45022e-09	TRUE	1.1216	0.164408	5.9549e-13	2.84411e-12	TRUE	0.922629	0.165579	2.65328e-09	1.07127e-08	TRUE
ENSG00000099624.3	ATP5D	TRUE	2932.63	0.972996	0.866724	0.139346	2.58227e-11	1.21725e-10	TRUE	0.972996	0.137295	1.47512e-13	1.0817e-12	TRUE	1.25952	0.137467	3.20124e-21	2.87096e-20	TRUE
ENSG00000112852.4	PCDHB2	TRUE	3352.39	0.972538	0.61349	0.127579	2.46618e-07	7.89681e-07	TRUE	0.972538	0.127878	3.05964e-15	1.72424e-14	TRUE	0.998366	0.128369	6.13169e-16	3.81886e-15	TRUE
ENSG00000175873.3	AC004840.9	TRUE	287.706	0.972207	0.787675	0.146063	4.90778e-09	2.57297e-08	TRUE	0.972207	0.143537	1.35997e-12	5.82481e-12	TRUE	1.12054	0.143845	4.45675e-16	3.1901e-15	TRUE
ENSG00000144681.6	STAC	TRUE	1227.25	0.97173	1.23147	0.0850407	5.68981e-49	2.06179e-47	TRUE	0.97173	0.0852085	4.26969e-31	7.52957e-30	TRUE	0.745225	0.0857225	6.96911e-19	5.85565e-18	TRUE
ENSG00000243335.4	KCTD7	TRUE	2635.32	0.970964	0.744965	0.0804491	1.70125e-21	1.59696e-20	TRUE	1.08775	0.0799563	2.64764e-43	8.40842e-42	TRUE	0.970964	0.0801646	7.92286e-35	1.55595e-33	TRUE
ENSG00000143147.10	GPR161	TRUE	390.578	0.970437	0.970437	0.122127	7.41924e-17	3.74902e-16	TRUE	1.16663	0.120281	1.73861e-23	1.4926e-22	TRUE	0.888833	0.121633	3.13315e-14	1.97048e-13	TRUE
ENSG00000259244.1	RP11-182J1.12	TRUE	34.9229	0.969274	0.969274	0.381068	0.000541748	0.00124369	TRUE	1.83358	0.349271	6.44978e-09	2.21567e-08	TRUE	0.939413	0.359807	0.00102025	0.00165216	TRUE
ENSG00000114270.11	COL7A1	TRUE	6692.13	0.969	0.602123	0.128455	4.76236e-07	1.77417e-06	TRUE	1.48856	0.1292	4.51851e-32	6.91141e-31	TRUE	0.969	0.129445	6.37388e-15	5.23391e-14	TRUE
ENSG00000214135.4	AC024560.3	TRUE	1093.31	0.965007	0.815862	0.130728	2.71748e-11	1.73603e-10	TRUE	1.17256	0.129325	6.949e-21	7.25718e-20	TRUE	0.965007	0.129617	8.78268e-15	3.77746e-14	TRUE
ENSG00000135677.6	GNS	TRUE	28148.4	0.963104	0.643583	0.11969	1.05127e-08	4.69367e-08	TRUE	0.963104	0.119682	9.43112e-17	6.7741e-16	TRUE	1.16579	0.120059	1.73856e-23	3.17644e-22	TRUE
ENSG00000196071.3	OR2L13	TRUE	163.474	0.961706	1.11541	0.198031	5.71172e-10	3.00181e-09	TRUE	0.961706	0.193453	7.48656e-08	1.94063e-07	TRUE	0.828898	0.194359	2.95159e-06	8.79247e-06	TRUE
ENSG00000101084.12	C20orf24	TRUE	384.638	0.961636	0.836539	0.124397	1.0112e-12	6.47121e-12	TRUE	0.961636	0.122528	4.72192e-16	2.60743e-15	TRUE	1.28664	0.121609	2.37737e-27	3.51135e-26	TRUE
ENSG00000075426.7	FOSL2	TRUE	30731.1	0.961478	0.961478	0.079086	2.05392e-35	9.13789e-34	TRUE	1.03887	0.078704	7.29677e-41	1.67707e-39	TRUE	0.954979	0.0787609	7.08522e-35	2.46525e-33	TRUE
ENSG00000165698.11	C9orf9	TRUE	640.303	0.960835	0.730136	0.10733	9.23501e-13	5.92349e-12	TRUE	1.03383	0.10607	1.6247e-23	1.40374e-22	TRUE	0.960835	0.106642	1.86811e-20	1.87333e-19	TRUE
ENSG00000242086.4	LINC00969	TRUE	688.654	0.960652	0.779387	0.126958	6.02668e-11	3.3197e-10	TRUE	1.2021	0.125372	4.73948e-23	5.76323e-22	TRUE	0.960652	0.125991	2.23936e-15	1.75752e-14	TRUE
ENSG00000251615.3	RP11-774O3.3	TRUE	129.918	0.960639	0.827153	0.17855	2.22381e-07	8.03136e-07	TRUE	0.984583	0.174182	1.63984e-09	4.89683e-09	TRUE	0.960639	0.175815	4.40743e-09	1.31542e-08	TRUE
ENSG00000011009.6	LYPLA2	TRUE	1915.14	0.960542	0.913808	0.107616	9.04448e-19	8.99846e-18	TRUE	0.960542	0.106518	2.15661e-20	1.82732e-19	TRUE	0.962638	0.106877	1.91008e-20	1.59088e-19	TRUE
ENSG00000067225.13	PKM	TRUE	219155	0.96048	1.30251	0.0637633	3.91691e-94	1.39411e-91	TRUE	0.923494	0.063624	1.2647e-48	3.6807e-47	TRUE	0.96048	0.0637118	2.0951e-52	1.22488e-50	TRUE
ENSG00000102349.10	KLF8	TRUE	768.335	0.960375	0.946526	0.135079	9.9392e-14	7.82692e-13	TRUE	1.37098	0.132802	2.38455e-26	2.85848e-25	TRUE	0.960375	0.133691	6.25646e-14	5.2041e-13	TRUE
ENSG00000132357.9	CARD6	TRUE	382.542	0.960224	0.960224	0.127419	1.91434e-15	1.70438e-14	TRUE	0.969847	0.125743	1.3354e-15	7.19671e-15	TRUE	0.667031	0.126368	3.50896e-08	1.28403e-07	TRUE
ENSG00000270346.1	RP1-90J20.12	TRUE	89.3704	0.959627	0.754714	0.261863	0.000351736	0.000777185	TRUE	0.959627	0.256205	2.04498e-05	3.81776e-05	TRUE	1.16189	0.258109	4.41333e-07	8.93518e-07	TRUE
ENSG00000013364.14	MVP	TRUE	10382.8	0.958439	0.958439	0.106833	1.15741e-20	1.03227e-19	TRUE	0.95391	0.105739	2.13913e-20	1.6664e-19	TRUE	1.04785	0.106086	3.82008e-24	7.33303e-23	TRUE
ENSG00000269958.1	RP11-73M18.8	TRUE	360.509	0.957629	0.976309	0.125468	2.73473e-16	2.83503e-15	TRUE	0.957629	0.123949	1.26205e-15	6.81042e-15	TRUE	0.74722	0.124886	4.31237e-10	1.9056e-09	TRUE
ENSG00000115194.6	SLC30A3	TRUE	105.919	0.956726	0.799326	0.219389	1.91798e-05	5.81153e-05	TRUE	1.30142	0.213096	4.75276e-11	1.95327e-10	TRUE	0.956726	0.215482	8.86712e-07	1.73937e-06	TRUE
ENSG00000141576.10	RNF157	TRUE	830.085	0.955975	0.896187	0.118173	1.57115e-15	1.55118e-14	TRUE	1.13286	0.116751	1.82178e-23	1.85569e-22	TRUE	0.955975	0.11725	3.27297e-17	2.57688e-16	TRUE
ENSG00000159228.8	CBR1	TRUE	348.95	0.954625	0.965063	0.146903	1.98378e-12	1.24124e-11	TRUE	0.954625	0.144359	4.34253e-12	2.01787e-11	TRUE	0.62877	0.144076	3.94786e-06	1.1836e-05	TRUE
ENSG00000163728.6	TTC14	TRUE	3208.76	0.953707	0.655326	0.090935	7.45606e-14	4.40774e-13	TRUE	1.06278	0.0907044	7.98378e-33	1.57836e-31	TRUE	0.953707	0.0908694	8.33353e-27	1.05566e-25	TRUE
ENSG00000171450.4	CDK5R2	TRUE	443.299	0.952988	0.600639	0.109313	6.78341e-09	3.08753e-08	TRUE	0.952988	0.108105	1.37861e-19	8.42103e-19	TRUE	1.08357	0.108252	9.5272e-25	1.18748e-23	TRUE
ENSG00000196295.7	AC005154.6	TRUE	1608.87	0.949431	0.611347	0.117418	3.1548e-08	1.5293e-07	TRUE	1.04694	0.117526	4.24594e-20	3.57935e-19	TRUE	0.949431	0.1178	7.21115e-17	5.40313e-16	TRUE
ENSG00000130477.10	UNC13A	TRUE	7532.18	0.949173	0.884027	0.108113	1.41211e-17	1.057e-16	TRUE	0.949173	0.107018	8.63178e-20	6.91149e-19	TRUE	1.05451	0.107386	6.69501e-24	1.11413e-22	TRUE
ENSG00000165102.10	HGSNAT	TRUE	3414.09	0.949086	0.745013	0.109709	9.36713e-13	5.07763e-12	TRUE	1.02702	0.109062	4.06798e-22	4.38231e-21	TRUE	0.949086	0.109263	3.51888e-19	2.95218e-18	TRUE
ENSG00000103502.9	CDIPT	TRUE	3446.24	0.948346	0.612573	0.135308	9.75559e-07	2.95798e-06	TRUE	0.948346	0.135651	3.21484e-13	2.29882e-12	TRUE	0.954444	0.136241	2.30873e-13	1.17389e-12	TRUE
ENSG00000183049.8	CAMK1D	TRUE	864.325	0.948203	0.868037	0.0836984	1.70904e-26	3.58068e-25	TRUE	1.15206	0.0826167	1.97178e-45	5.23105e-44	TRUE	0.948203	0.0834179	5.69079e-31	1.01319e-29	TRUE
ENSG00000124098.9	FAM210B	TRUE	6274.93	0.947952	0.700213	0.0830466	3.52143e-18	2.9219e-17	TRUE	0.947952	0.0827321	2.51912e-31	4.90235e-30	TRUE	1.00486	0.0829135	6.64103e-35	1.86901e-33	TRUE
ENSG00000075461.5	CACNG4	TRUE	103.557	0.945984	0.945984	0.202392	1.25551e-07	4.97773e-07	TRUE	1.23197	0.195905	1.66765e-11	7.07984e-11	TRUE	0.746395	0.197536	3.14125e-05	5.14562e-05	TRUE
ENSG00000073792.11	IGF2BP2	TRUE	4684.57	0.945883	1.20992	0.0760569	1.93558e-58	8.26502e-57	TRUE	0.945883	0.0759137	1.46257e-36	3.67038e-35	TRUE	0.773548	0.0760207	4.5061e-25	9.1042e-24	TRUE
ENSG00000172965.10	MIR4435-1HG	TRUE	6792.64	0.944821	1.18035	0.122989	2.71296e-23	2.78062e-22	TRUE	0.944821	0.12168	9.75984e-16	6.09804e-15	TRUE	0.919025	0.122058	5.29865e-15	3.90255e-14	TRUE
ENSG00000137845.10	ADAM10	TRUE	11919.4	0.944414	0.962963	0.0996922	1.75381e-23	4.57635e-22	TRUE	0.944414	0.0987788	1.39414e-22	1.31336e-21	TRUE	0.867402	0.0989174	2.22131e-19	2.24393e-18	TRUE
ENSG00000153936.12	HS2ST1	TRUE	2085.68	0.942953	0.827517	0.120772	4.33034e-13	2.30444e-12	TRUE	0.942953	0.119362	3.3552e-16	2.02272e-15	TRUE	1.09431	0.119822	4.55108e-21	4.31684e-20	TRUE
ENSG00000269894.1	RP11-1020A11.1	TRUE	28.3897	0.940045	0.937213	0.433489	0.00176531	0.00371369	TRUE	0.940045	0.406419	0.00255592	0.00347872	TRUE	1.17882	0.413254	0.000286839	0.000494959	TRUE
ENSG00000113845.5	TIMMDC1	TRUE	3975.89	0.939672	0.979868	0.0834082	2.73123e-33	4.70073e-32	TRUE	0.939672	0.0828963	1.06395e-30	1.41608e-29	TRUE	0.887763	0.0830843	1.36053e-27	2.57983e-26	TRUE
ENSG00000215067.5	AC027763.2	TRUE	475.172	0.939137	0.762789	0.136811	1.93519e-09	1.15195e-08	TRUE	1.10608	0.135008	1.74078e-17	1.19707e-16	TRUE	0.939137	0.135704	4.42386e-13	2.53403e-12	TRUE
ENSG00000235770.1	LINC00607	TRUE	133.009	0.938281	0.681478	0.217944	0.000210811	0.000481858	TRUE	0.962323	0.215955	9.38023e-07	2.6453e-06	TRUE	0.938281	0.217649	1.69348e-06	3.22489e-06	TRUE
ENSG00000085733.11	CTTN	TRUE	24365.2	0.938027	0.938027	0.0708795	2.30827e-41	1.30086e-39	TRUE	0.959858	0.0705553	4.22692e-43	9.34694e-42	TRUE	0.891974	0.0706248	1.61626e-37	4.69206e-36	TRUE
ENSG00000204681.6	GABBR1	TRUE	3095.41	0.9377	0.90809	0.148947	4.94347e-11	2.28223e-10	TRUE	1.34715	0.14697	2.14507e-21	2.22046e-20	TRUE	0.9377	0.146865	1.70619e-11	7.90538e-11	TRUE
ENSG00000151883.12	PARP8	TRUE	586.08	0.937665	1.2058	0.18547	2.57054e-12	1.98378e-11	TRUE	0.937665	0.181569	2.95416e-08	7.91615e-08	TRUE	0.685496	0.179634	3.37873e-05	8.96159e-05	TRUE
ENSG00000148090.7	AUH	TRUE	756.003	0.937096	0.937096	0.10737	1.08126e-19	1.1399e-18	TRUE	0.84837	0.106289	2.49647e-16	1.67723e-15	TRUE	1.0661	0.106559	1.0289e-24	1.54285e-23	TRUE
ENSG00000254995.4	STX16-NPEPL1	TRUE	374.123	0.936832	0.936832	0.229718	2.02901e-06	4.13578e-06	TRUE	1.19416	0.22375	5.42766e-09	1.73431e-08	TRUE	0.847837	0.221424	1.79835e-05	4.998e-05	TRUE
ENSG00000107863.12	ARHGAP21	TRUE	13486.6	0.936179	0.815949	0.077476	3.79427e-27	5.56106e-26	TRUE	0.936179	0.0770803	7.46933e-35	1.26832e-33	TRUE	0.948039	0.0772247	1.12748e-35	4.14181e-34	TRUE
ENSG00000132793.7	LPIN3	TRUE	4530.04	0.935341	0.725198	0.107587	1.453e-12	7.35154e-12	TRUE	1.12355	0.107197	6.70904e-27	7.37425e-26	TRUE	0.935341	0.107245	2.6868e-19	3.70957e-18	TRUE
ENSG00000160746.8	ANO10	TRUE	2838.44	0.934773	0.934773	0.091637	8.21282e-26	9.63347e-25	TRUE	1.03234	0.0909976	6.71519e-31	1.28019e-29	TRUE	0.815527	0.0911099	5.27327e-20	4.67378e-19	TRUE
ENSG00000110169.6	HPX	TRUE	209.959	0.934637	0.878371	0.247711	2.14003e-05	6.71496e-05	TRUE	1.43964	0.240368	8.81117e-11	2.91685e-10	TRUE	0.934637	0.24045	1.08641e-05	2.90382e-05	TRUE
ENSG00000198018.6	ENTPD7	TRUE	1063.84	0.934482	0.927514	0.136794	5.15098e-13	3.88866e-12	TRUE	0.939598	0.134575	3.54466e-13	2.32076e-12	TRUE	0.934482	0.135229	4.81839e-13	2.7106e-12	TRUE
ENSG00000104888.5	SLC17A7	TRUE	500.706	0.933878	0.827352	0.119886	3.0653e-13	1.20185e-12	TRUE	1.48347	0.116737	2.35846e-38	4.00668e-37	TRUE	0.933878	0.118958	4.10132e-16	3.04332e-15	TRUE
ENSG00000172594.8	SMPDL3A	TRUE	148.96	0.932774	0.964183	0.189182	1.39006e-08	6.40403e-08	TRUE	0.932774	0.184106	5.04239e-08	1.49212e-07	TRUE	0.792042	0.185133	3.16518e-06	8.98244e-06	TRUE
ENSG00000260260.1	RP11-304L19.5	TRUE	257.704	0.932734	1.0095	0.168774	8.00316e-11	4.35291e-10	TRUE	0.820004	0.16464	1.1777e-07	2.99653e-07	TRUE	0.932734	0.166399	2.12353e-09	8.60898e-09	TRUE
ENSG00000128578.5	STRIP2	TRUE	1357.75	0.93268	0.872854	0.0880679	1.86495e-24	2.76821e-23	TRUE	0.93268	0.0873918	1.71328e-27	2.13936e-26	TRUE	1.0485	0.087558	3.49171e-34	7.57716e-33	TRUE
ENSG00000174428.12	GTF2IRD2B	TRUE	393.902	0.931871	0.696453	0.13178	1.34312e-08	5.94006e-08	TRUE	1.05826	0.130183	3.42816e-17	1.82522e-16	TRUE	0.931871	0.131026	1.14561e-13	6.90915e-13	TRUE
ENSG00000243587.6	C6orf183	TRUE	90.8041	0.931252	0.591119	0.228509	0.00176089	0.00345954	TRUE	0.972408	0.230941	2.77156e-06	5.69667e-06	TRUE	0.931252	0.232754	6.78481e-06	2.57292e-05	TRUE
ENSG00000243678.7	NME1-NME2	TRUE	88.1549	0.931235	0.883094	0.255299	2.94408e-05	7.78528e-05	TRUE	0.931235	0.24544	1.84337e-05	4.18953e-05	TRUE	1.04358	0.248216	2.11441e-06	5.91952e-06	TRUE
ENSG00000099977.9	DDT	TRUE	955.249	0.930982	0.982704	0.108875	6.68773e-21	9.11441e-20	TRUE	0.930982	0.107808	7.35677e-19	5.78799e-18	TRUE	0.922494	0.108296	1.65414e-18	1.35028e-17	TRUE
ENSG00000253910.1	PCDHGB2	TRUE	460.085	0.930587	0.633778	0.149745	3.39685e-06	1.28166e-05	TRUE	0.930587	0.149045	5.37924e-11	1.81689e-10	TRUE	1.10351	0.149791	1.18818e-14	7.82925e-14	TRUE
ENSG00000100271.12	TTLL1	TRUE	232.196	0.929836	0.626311	0.158427	1.17738e-05	4.12906e-05	TRUE	0.982153	0.157352	4.51656e-11	1.96984e-10	TRUE	0.929836	0.158508	4.5754e-10	1.97071e-09	TRUE
ENSG00000096093.10	EFHC1	TRUE	1959.61	0.928991	0.928991	0.104165	2.00774e-20	2.1774e-19	TRUE	1.05552	0.103265	1.25362e-25	1.42217e-24	TRUE	0.816089	0.103364	4.33995e-16	2.93583e-15	TRUE
ENSG00000163516.9	ANKZF1	TRUE	4610.15	0.927529	0.607208	0.101234	3.34233e-10	1.32315e-09	TRUE	1.15349	0.101492	3.63971e-31	4.94989e-30	TRUE	0.927529	0.101535	6.5442e-21	1.0041e-19	TRUE
ENSG00000160285.10	LSS	TRUE	6303.04	0.927016	1.19029	0.0956618	5.16787e-37	1.04884e-35	TRUE	0.927016	0.0950841	2.37185e-23	3.20952e-22	TRUE	0.721064	0.0949563	6.79666e-15	6.78816e-14	TRUE
ENSG00000065833.7	ME1	TRUE	5394.92	0.92677	1.07962	0.0782572	8.97453e-45	2.26859e-43	TRUE	0.846838	0.0778455	2.56675e-28	3.47604e-27	TRUE	0.92677	0.0780711	1.66769e-33	5.45806e-32	TRUE
ENSG00000139364.6	TMEM132B	TRUE	319.26	0.925889	0.925889	0.158092	2.05832e-10	1.07911e-09	TRUE	1.11609	0.155108	4.16873e-14	2.02818e-13	TRUE	0.75192	0.155234	2.47412e-07	8.18828e-07	TRUE
ENSG00000101160.9	CTSZ	TRUE	25601.4	0.925672	0.751469	0.101806	1.27366e-14	9.4335e-14	TRUE	0.955981	0.101212	4.04482e-22	3.49514e-21	TRUE	0.925672	0.101424	7.10752e-21	7.92607e-20	TRUE
ENSG00000108175.12	ZMIZ1	TRUE	13837.7	0.925351	0.847428	0.072689	1.13628e-32	4.45401e-31	TRUE	0.925351	0.0723318	2.30533e-38	4.83354e-37	TRUE	0.98338	0.0724689	5.07634e-43	2.73722e-41	TRUE
ENSG00000101204.11	CHRNA4	TRUE	257.248	0.924953	0.667999	0.148221	8.14249e-07	2.95119e-06	TRUE	1.59473	0.143243	4.08749e-30	5.61491e-29	TRUE	0.924953	0.147426	3.64152e-11	1.73936e-10	TRUE
ENSG00000066629.12	EML1	TRUE	904.814	0.923291	0.923291	0.0906375	9.79505e-26	1.53887e-24	TRUE	1.07994	0.0898006	1.875e-34	3.2409e-33	TRUE	0.846121	0.0905085	1.18226e-21	1.35911e-20	TRUE
ENSG00000167986.9	DDB1	TRUE	26950.4	0.921934	0.921934	0.0916407	3.5756e-25	7.11434e-24	TRUE	0.96291	0.0909607	3.84042e-27	4.56886e-26	TRUE	0.770198	0.090842	4.0927e-18	3.76337e-17	TRUE
ENSG00000149541.5	B3GAT3	TRUE	3695.62	0.921123	0.70334	0.128097	4.12922e-09	1.58781e-08	TRUE	0.984349	0.127454	1.16764e-15	9.17186e-15	TRUE	0.921123	0.127751	5.7829e-14	3.09769e-13	TRUE
ENSG00000131446.11	MGAT1	TRUE	9375.45	0.920552	0.671471	0.105529	2.3751e-11	1.12303e-10	TRUE	0.920552	0.105165	2.71465e-19	1.98188e-18	TRUE	1.01642	0.105582	4.82414e-23	8.53215e-22	TRUE
ENSG00000076043.5	REXO2	TRUE	1910.28	0.919986	0.919986	0.077006	2.92354e-34	5.97111e-33	TRUE	1.01086	0.0765534	7.57822e-41	1.65911e-39	TRUE	0.837703	0.0768913	1.67364e-28	2.51511e-27	TRUE
ENSG00000167113.6	COQ4	TRUE	1641.63	0.919791	0.622964	0.0894425	5.05418e-13	4.15398e-12	TRUE	0.968982	0.0890374	1.507e-28	1.98979e-27	TRUE	0.919791	0.0893337	7.49416e-26	8.11122e-25	TRUE
ENSG00000163617.6	KIAA1407	TRUE	475.932	0.919233	0.647337	0.115026	2.48479e-09	6.97232e-09	TRUE	1.08921	0.113661	6.68713e-23	5.54743e-22	TRUE	0.919233	0.114536	1.04489e-16	7.92884e-16	TRUE
ENSG00000213563.2	C8orf82	TRUE	586.234	0.918199	0.614533	0.11096	4.92238e-09	2.82434e-08	TRUE	0.918199	0.110089	9.78685e-18	6.53621e-17	TRUE	1.14372	0.110078	1.77592e-26	2.56036e-25	TRUE
ENSG00000185896.9	LAMP1	TRUE	15427.6	0.917858	0.652652	0.136218	2.20648e-07	1.739e-06	TRUE	0.95935	0.136127	2.06125e-13	1.02033e-12	TRUE	0.917858	0.136517	1.86765e-12	1.10413e-11	TRUE
ENSG00000106546.8	AHR	TRUE	6150	0.917522	0.798778	0.135306	2.38823e-10	1.10138e-09	TRUE	0.917522	0.133515	8.37258e-13	5.56924e-12	TRUE	0.918991	0.13411	7.5946e-13	5.24887e-12	TRUE
ENSG00000141837.14	CACNA1A	TRUE	131.469	0.91718	0.866477	0.209351	1.91021e-06	6.37583e-06	TRUE	1.85705	0.195934	1.53264e-22	1.24298e-21	TRUE	0.91718	0.204998	8.45452e-07	3.55216e-06	TRUE
ENSG00000168395.10	ING5	TRUE	932.048	0.916768	0.676195	0.0867782	7.67696e-16	9.04027e-15	TRUE	0.919088	0.0859868	1.51739e-27	2.32494e-26	TRUE	0.916768	0.0863679	2.62492e-27	4.26983e-26	TRUE
ENSG00000169258.6	GPRIN1	TRUE	2570.87	0.916496	0.916496	0.0854986	3.6178e-28	4.66604e-27	TRUE	0.901718	0.084901	3.37323e-27	5.53071e-26	TRUE	1.04885	0.0850941	4.76714e-36	1.58862e-34	TRUE
ENSG00000140319.6	SRP14	TRUE	13316.1	0.914717	1.13693	0.112841	2.31198e-25	4.65577e-24	TRUE	0.914717	0.111625	3.37166e-17	2.17672e-16	TRUE	0.713521	0.111271	3.22312e-11	1.72243e-10	TRUE
ENSG00000101400.5	SNTA1	TRUE	2500.64	0.914275	0.979273	0.0885472	7.45978e-30	1.26076e-28	TRUE	0.914275	0.0879312	3.41966e-26	5.1774e-25	TRUE	0.83599	0.0881697	3.46013e-22	5.16698e-21	TRUE
ENSG00000113657.8	DPYSL3	TRUE	2674.21	0.913451	1.40372	0.156826	1.61298e-20	1.42303e-19	TRUE	0.913451	0.155429	5.59466e-10	3.0677e-09	TRUE	0.674832	0.153985	3.05582e-06	9.85904e-06	TRUE
ENSG00000127824.9	TUBA4A	TRUE	3982.21	0.912447	0.987152	0.135241	1.08135e-14	6.66959e-14	TRUE	0.912447	0.132913	8.96971e-13	4.21471e-12	TRUE	0.896603	0.133457	2.07327e-12	1.68728e-11	TRUE
ENSG00000174093.6	RP11-1407O15.2	TRUE	1684.74	0.912209	0.765888	0.126343	1.03451e-10	5.56736e-10	TRUE	1.07767	0.125343	6.02179e-19	4.7904e-18	TRUE	0.912209	0.125492	3.85707e-14	1.90279e-13	TRUE
ENSG00000020129.11	NCDN	TRUE	2664.43	0.911814	0.779216	0.0871224	2.68899e-20	2.26038e-19	TRUE	0.911814	0.0865221	7.79735e-27	1.16138e-25	TRUE	0.955736	0.0867777	2.99432e-29	6.89656e-28	TRUE
ENSG00000261712.1	RP11-358L4.1	TRUE	41.1393	0.911167	0.690668	0.347089	0.00571007	0.0097448	TRUE	1.07185	0.351669	0.000193822	0.000285068	TRUE	0.911167	0.347935	0.00107332	0.00123583	TRUE
ENSG00000161091.8	MFSD12	TRUE	6655.16	0.910874	0.715118	0.0995909	6.69375e-14	3.61928e-13	TRUE	0.910874	0.0990314	4.97609e-21	4.61423e-20	TRUE	0.917245	0.0993327	2.69557e-21	4.28663e-20	TRUE
ENSG00000146858.7	ZC3HAV1L	TRUE	319.937	0.909624	1.01929	0.12296	4.00835e-18	4.25074e-17	TRUE	0.909624	0.121865	1.14447e-14	5.74533e-14	TRUE	0.772159	0.122967	6.07269e-11	2.76109e-10	TRUE
ENSG00000119686.5	FLVCR2	TRUE	1927.88	0.908796	1.28106	0.0962426	7.66347e-42	2.63598e-40	TRUE	0.908796	0.09609	4.32279e-22	4.14063e-21	TRUE	0.683158	0.096151	3.05513e-13	1.36216e-12	TRUE
ENSG00000154118.8	JPH3	TRUE	86.7557	0.908477	0.601055	0.237591	0.00198262	0.00396354	TRUE	0.908477	0.239357	1.97559e-05	4.37021e-05	TRUE	0.928835	0.241916	1.34437e-05	2.30265e-05	TRUE
ENSG00000230487.3	PSMG3-AS1	TRUE	904.006	0.907975	0.683085	0.100439	1.17366e-12	7.69933e-12	TRUE	0.907975	0.0995792	1.05324e-20	9.27772e-20	TRUE	1.0428	0.099846	1.15045e-26	1.90671e-25	TRUE
ENSG00000011478.7	QPCTL	TRUE	1115.93	0.905058	0.837091	0.113284	8.43293e-15	6.32939e-14	TRUE	0.905058	0.11195	8.68645e-17	7.0692e-16	TRUE	1.05316	0.112393	5.26007e-22	5.41496e-21	TRUE
ENSG00000166086.8	JAM3	TRUE	3678.19	0.90494	0.849792	0.115554	1.04938e-14	6.48108e-14	TRUE	1.09522	0.114579	8.30891e-23	1.00163e-21	TRUE	0.90494	0.114602	3.11728e-16	2.4791e-15	TRUE
ENSG00000136816.11	TOR1B	TRUE	2859.73	0.904687	0.904687	0.0966926	3.74844e-22	3.61246e-21	TRUE	0.913388	0.095828	2.09096e-22	2.68701e-21	TRUE	0.720656	0.0958277	1.19586e-14	6.70885e-14	TRUE
ENSG00000260855.1	RP11-439E19.10	TRUE	78.3924	0.902817	1.31769	0.226165	1.9579e-10	1.02903e-09	TRUE	0.783367	0.223076	9.0242e-05	0.00015604	TRUE	0.902817	0.22663	7.93794e-06	1.68788e-05	TRUE
ENSG00000155749.8	ALS2CR12	TRUE	80.2174	0.902815	0.902815	0.233459	5.47263e-06	1.56565e-05	TRUE	1.07894	0.225764	1.37198e-07	4.19867e-07	TRUE	0.889295	0.227247	1.11229e-05	2.32691e-05	TRUE
ENSG00000146278.10	PNRC1	TRUE	7865.26	0.901384	0.966935	0.101599	6.89968e-23	6.98405e-22	TRUE	0.901384	0.100547	4.39585e-20	3.59051e-19	TRUE	0.861183	0.100783	1.62267e-18	1.53249e-17	TRUE
ENSG00000130023.11	ERMARD	TRUE	2420.93	0.90115	0.586567	0.0722865	9.10058e-17	6.48597e-16	TRUE	0.909021	0.0719859	2.04079e-37	4.507e-36	TRUE	0.90115	0.0721914	1.00284e-36	3.45487e-35	TRUE
ENSG00000126214.16	KLC1	TRUE	1138.25	0.90032	0.790828	0.106527	7.8043e-15	5.87327e-14	TRUE	1.03116	0.105521	1.27693e-23	1.19668e-22	TRUE	0.90032	0.105899	2.05274e-18	1.14737e-17	TRUE
ENSG00000154263.13	ABCA10	TRUE	79.3106	0.899802	0.899802	0.300817	0.000151117	0.000352202	TRUE	1.04988	0.28942	2.49209e-05	6.02032e-05	TRUE	0.825086	0.286083	0.000605631	0.00101427	TRUE
ENSG00000089177.13	KIF16B	TRUE	2886.09	0.898824	0.898824	0.0874238	3.95142e-26	4.45026e-25	TRUE	0.766868	0.0866693	2.08386e-19	1.53332e-18	TRUE	0.945704	0.087035	1.5763e-28	2.22129e-27	TRUE
ENSG00000261408.1	TEN1-CDK3	TRUE	89.5952	0.898479	0.614552	0.22269	0.00094365	0.00221888	TRUE	0.997419	0.223356	8.00496e-07	1.73209e-06	TRUE	0.898479	0.224872	7.64726e-06	2.00549e-05	TRUE
ENSG00000259658.3	RP11-89K11.1	TRUE	95.7647	0.897126	0.745212	0.210139	3.47583e-05	9.48631e-05	TRUE	1.13955	0.205559	1.92218e-09	5.70663e-09	TRUE	0.897126	0.207412	1.79207e-06	5.06059e-06	TRUE
ENSG00000160326.9	SLC2A6	TRUE	971.659	0.895928	0.895928	0.0854492	4.71618e-27	7.01391e-26	TRUE	1.03851	0.084707	1.23495e-35	2.74561e-34	TRUE	0.717317	0.0854722	1.05676e-17	9.80518e-17	TRUE
ENSG00000146457.10	WTAP	TRUE	13116.2	0.893993	1.21461	0.126259	2.2317e-23	2.77932e-22	TRUE	0.893993	0.124705	1.09497e-13	6.35958e-13	TRUE	0.727008	0.124359	1.07454e-09	6.13374e-09	TRUE
ENSG00000172725.9	CORO1B	TRUE	3649.13	0.893343	0.647865	0.105628	1.16447e-10	4.99331e-10	TRUE	0.893343	0.105267	3.10467e-18	2.88151e-17	TRUE	1.05334	0.105731	1.61248e-24	2.24622e-23	TRUE
ENSG00000142875.15	PRKACB	TRUE	1848.49	0.892865	0.939264	0.102911	2.9126e-21	3.29787e-20	TRUE	0.892865	0.101864	2.72367e-19	2.20882e-18	TRUE	0.858603	0.10222	5.70989e-18	3.71119e-17	TRUE
ENSG00000128699.9	ORMDL1	TRUE	4298.97	0.890408	0.670674	0.0841619	1.91969e-16	1.42401e-15	TRUE	1.06914	0.0839325	2.71336e-38	7.04618e-37	TRUE	0.890408	0.0840439	3.56166e-27	8.12877e-26	TRUE
ENSG00000135407.6	AVIL	TRUE	60.6335	0.88975	0.88975	0.291444	0.000125809	0.000317931	TRUE	0.721015	0.272901	0.00198252	0.00310156	TRUE	1.02403	0.281918	2.43194e-05	4.88379e-05	TRUE
ENSG00000147044.16	CASK	TRUE	718.562	0.889742	0.948205	0.110604	4.08384e-19	4.56408e-18	TRUE	0.889742	0.109428	6.2947e-17	4.40875e-16	TRUE	0.713321	0.109859	1.89469e-11	8.97659e-11	TRUE
ENSG00000176454.9	LPCAT4	TRUE	1635.88	0.889006	0.683394	0.102744	3.27717e-12	1.60815e-11	TRUE	1.13557	0.102218	6.94015e-30	9.76144e-29	TRUE	0.889006	0.102471	4.69009e-19	3.32043e-18	TRUE
ENSG00000135318.7	NT5E	TRUE	18902.4	0.888822	1.38616	0.0846897	1.59373e-61	1.38663e-59	TRUE	0.796979	0.0843346	7.14026e-22	6.47656e-21	TRUE	0.888822	0.0846552	9.87009e-27	1.56312e-25	TRUE
ENSG00000113391.12	FAM172A	TRUE	1360.68	0.888751	0.753707	0.137292	3.28742e-09	1.79293e-08	TRUE	1.01658	0.136032	7.18757e-15	4.34341e-14	TRUE	0.888751	0.136254	8.00847e-12	4.0275e-11	TRUE
ENSG00000161082.8	CELF5	TRUE	595.565	0.887616	0.658491	0.104646	4.00335e-11	1.30485e-10	TRUE	1.09572	0.103353	2.02055e-27	2.1086e-26	TRUE	0.887616	0.104196	1.8514e-18	1.59075e-17	TRUE
ENSG00000165124.13	SVEP1	TRUE	1474.84	0.885322	0.625345	0.169071	3.33181e-05	0.000113286	TRUE	0.94772	0.169633	2.73152e-09	1.06776e-08	TRUE	0.885322	0.170161	2.34698e-08	8.56786e-08	TRUE
ENSG00000184731.5	FAM110C	TRUE	31.9991	0.884241	0.777544	0.369126	0.00315397	0.00679596	TRUE	0.922385	0.35844	0.00129549	0.00192401	TRUE	0.884241	0.35889	0.00181302	0.00277317	TRUE
ENSG00000188766.8	SPRED3	TRUE	386.522	0.883492	0.585622	0.151244	2.02098e-05	3.60698e-05	TRUE	0.883492	0.151157	7.57673e-10	2.31765e-09	TRUE	1.0366	0.1523	7.6875e-13	4.27761e-12	TRUE
ENSG00000105854.8	PON2	TRUE	12393.9	0.883012	0.598782	0.0910658	8.49249e-12	1.03268e-10	TRUE	0.884544	0.0910695	4.01985e-23	4.18244e-22	TRUE	0.883012	0.0913064	4.65488e-23	5.92134e-22	TRUE
ENSG00000139974.11	SLC38A6	TRUE	2189.95	0.882101	0.882101	0.115714	1.21014e-15	9.87254e-15	TRUE	1.01266	0.114506	8.54669e-20	7.06398e-19	TRUE	0.839681	0.11458	3.20024e-14	1.58605e-13	TRUE
ENSG00000136274.8	NACAD	TRUE	2793.6	0.879546	0.827425	0.102376	3.75826e-17	2.75749e-16	TRUE	1.10628	0.101634	9.09343e-29	1.62166e-27	TRUE	0.879546	0.101725	6.27419e-19	5.16906e-18	TRUE
ENSG00000137818.7	RPLP1	TRUE	31727.7	0.877649	0.747278	0.116523	1.18816e-11	6.83114e-11	TRUE	0.877649	0.11544	4.48077e-15	2.66534e-14	TRUE	0.9118	0.115968	3.99669e-16	3.22621e-15	TRUE
ENSG00000177600.4	RPLP2	TRUE	29776.4	0.877114	0.913596	0.102337	1.93334e-20	3.02107e-19	TRUE	0.827698	0.101084	4.96593e-17	3.38931e-16	TRUE	0.877114	0.101516	6.68004e-19	7.93167e-18	TRUE
ENSG00000099999.10	RNF215	TRUE	1173.21	0.873613	0.67208	0.0780048	8.24863e-19	9.38595e-18	TRUE	0.914411	0.0773364	3.95498e-33	7.90366e-32	TRUE	0.873613	0.0777077	3.02231e-30	5.32361e-29	TRUE
ENSG00000154153.9	FAM134B	TRUE	4000.17	0.873147	0.76046	0.0966439	2.79355e-16	1.85274e-15	TRUE	0.873147	0.0958924	1.35638e-20	1.16202e-19	TRUE	0.98888	0.0962839	7.98545e-26	1.69677e-24	TRUE
ENSG00000101017.9	CD40	TRUE	1288.03	0.872616	0.872616	0.0860406	1.80403e-25	2.89186e-24	TRUE	1.05709	0.08532	2.31209e-36	5.06518e-35	TRUE	0.819388	0.0858105	1.93273e-22	2.04568e-21	TRUE
ENSG00000136830.7	FAM129B	TRUE	20619.9	0.871861	0.857829	0.0907817	1.79757e-22	4.42151e-21	TRUE	0.871861	0.0900169	5.52286e-23	4.96586e-22	TRUE	1.02698	0.0903705	4.79291e-31	9.92596e-30	TRUE
ENSG00000088367.16	EPB41L1	TRUE	4761.39	0.870847	0.870847	0.07087	5.29227e-36	9.65101e-35	TRUE	0.815164	0.0704906	1.2443e-31	1.98353e-30	TRUE	0.907292	0.0706693	1.05552e-38	4.64183e-37	TRUE
ENSG00000119655.4	NPC2	TRUE	5163.51	0.870518	0.820756	0.136773	1.2061e-10	5.7113e-10	TRUE	1.03706	0.13531	1.53417e-15	1.01089e-14	TRUE	0.870518	0.135201	1.4899e-11	1.14224e-10	TRUE
ENSG00000033867.12	SLC4A7	TRUE	6470.45	0.869656	0.899263	0.0851526	2.09059e-27	2.42881e-26	TRUE	0.869656	0.0845022	1.23546e-25	1.89524e-24	TRUE	0.674865	0.0844239	3.43883e-16	3.39013e-15	TRUE
ENSG00000242616.3	GNG10	TRUE	58.7813	0.86729	0.86729	0.291033	0.000172379	0.00042763	TRUE	1.05128	0.280781	1.56511e-05	2.9554e-05	TRUE	0.837182	0.279355	0.000404092	0.00121746	TRUE
ENSG00000100228.8	RAB36	TRUE	59.0768	0.867209	0.867209	0.26636	6.56771e-05	0.000185153	TRUE	1.04775	0.257069	3.97114e-06	9.48271e-06	TRUE	0.836595	0.257295	0.000169106	0.00025315	TRUE
ENSG00000171105.9	INSR	TRUE	1576.3	0.866196	0.845926	0.0974323	2.13794e-19	2.1507e-18	TRUE	0.936272	0.0965649	3.87412e-23	4.75128e-22	TRUE	0.866196	0.0968944	4.82938e-20	4.59875e-19	TRUE
ENSG00000166206.9	GABRB3	TRUE	5340.73	0.86593	0.693335	0.111907	6.25299e-11	2.75198e-10	TRUE	0.86593	0.111166	1.08741e-15	8.96166e-15	TRUE	0.880019	0.111621	3.74952e-16	4.19398e-15	TRUE
ENSG00000131398.9	KCNC3	TRUE	728.184	0.865743	0.701385	0.0991422	1.54583e-13	1.32558e-12	TRUE	1.18088	0.0977443	7.24349e-35	1.26832e-33	TRUE	0.865743	0.0986943	2.17574e-19	2.71605e-18	TRUE
ENSG00000269378.1	ITGB1P1	TRUE	187.845	0.865479	0.987373	0.197053	2.07797e-08	1.01368e-07	TRUE	0.668954	0.18912	0.000118963	0.00026515	TRUE	0.865479	0.192501	8.97824e-07	2.80166e-06	TRUE
ENSG00000048140.13	TSPAN17	TRUE	8094.28	0.864767	1.07184	0.0666527	1.15975e-59	5.17513e-58	TRUE	0.864767	0.0664131	1.52639e-39	3.13602e-38	TRUE	0.643276	0.0664195	1.03994e-22	1.29816e-21	TRUE
ENSG00000103241.5	FOXF1	TRUE	132.097	0.863745	0.863745	0.212631	2.69499e-06	8.81135e-06	TRUE	1.32024	0.206083	6.7961e-12	2.26689e-11	TRUE	0.848583	0.207495	5.98315e-06	1.07272e-05	TRUE
ENSG00000206561.8	COLQ	TRUE	97.3752	0.863593	0.656316	0.247506	0.00108477	0.0022668	TRUE	0.97383	0.247564	9.07878e-06	2.08224e-05	TRUE	0.863593	0.248076	6.70649e-05	0.000223886	TRUE
ENSG00000078804.8	TP53INP2	TRUE	3362.63	0.862381	0.862381	0.0696816	1.82491e-36	3.26315e-35	TRUE	1.0264	0.0693173	1.13652e-50	4.79524e-49	TRUE	0.783699	0.0695299	3.07791e-30	5.1409e-29	TRUE
ENSG00000261963.2	RP11-74E22.4	TRUE	43.8666	0.861524	0.933511	0.314826	0.000151147	0.000403873	TRUE	0.861524	0.29688	0.00057298	0.000857703	TRUE	0.717073	0.294524	0.00325637	0.00346198	TRUE
ENSG00000186187.7	ZNRF1	TRUE	360.232	0.859145	0.969293	0.122671	1.06502e-16	1.02623e-15	TRUE	0.859145	0.121305	2.33849e-13	1.07035e-12	TRUE	0.736342	0.122196	3.45968e-10	1.56727e-09	TRUE
ENSG00000268575.1	RP1-283E3.8	TRUE	165.219	0.85838	0.653387	0.177527	3.12447e-05	9.64731e-05	TRUE	1.13492	0.175843	7.0102e-12	2.53317e-11	TRUE	0.85838	0.177095	1.65183e-07	5.64366e-07	TRUE
ENSG00000100504.12	PYGL	TRUE	6533.28	0.857225	0.857225	0.0935798	2.73444e-21	2.67775e-20	TRUE	0.997489	0.0929353	6.90674e-28	8.59122e-27	TRUE	0.663957	0.0925642	2.0109e-13	1.80228e-12	TRUE
ENSG00000100379.13	KCTD17	TRUE	1119.2	0.857144	0.717501	0.106693	1.67874e-12	1.21083e-11	TRUE	1.05903	0.105858	1.13949e-24	1.13277e-23	TRUE	0.857144	0.106208	8.98643e-17	6.80109e-16	TRUE
ENSG00000210112.1	MT-TM	TRUE	871.411	0.856537	1.08235	0.156154	1.37172e-13	1.18011e-12	TRUE	0.856537	0.152715	3.35438e-09	1.31468e-08	TRUE	0.700421	0.152322	1.00735e-06	3.632e-06	TRUE
ENSG00000103876.7	FAH	TRUE	2822.97	0.855661	0.818503	0.067068	1.79628e-35	3.18368e-34	TRUE	0.855661	0.0667477	2.17613e-38	4.98254e-37	TRUE	1.00101	0.0668305	8.13707e-52	3.67873e-50	TRUE
ENSG00000126934.9	MAP2K2	TRUE	7339.2	0.855329	0.777589	0.0734281	2.38934e-27	5.30813e-26	TRUE	0.880222	0.0730595	3.06588e-34	4.74817e-33	TRUE	0.855329	0.0732017	1.95524e-32	4.34355e-31	TRUE
ENSG00000108828.11	VAT1	TRUE	25363.4	0.853076	1.12238	0.0719351	2.29916e-56	1.62179e-54	TRUE	0.853076	0.0715715	1.61518e-33	2.61987e-32	TRUE	0.775578	0.0716295	4.45926e-28	1.07729e-26	TRUE
ENSG00000166046.6	TCP11L2	TRUE	633.903	0.852588	0.852588	0.112532	1.91787e-15	1.5101e-14	TRUE	1.06858	0.111121	5.16787e-23	3.8414e-22	TRUE	0.844472	0.111814	5.7542e-15	3.63562e-14	TRUE
ENSG00000109680.6	TBC1D19	TRUE	680.27	0.851605	0.77342	0.0994221	5.378e-16	4.3926e-15	TRUE	0.972975	0.0983071	4.56864e-24	4.40146e-23	TRUE	0.851605	0.0989584	9.90902e-19	9.35456e-18	TRUE
ENSG00000125998.7	FAM83C	TRUE	31.8329	0.851363	1.39702	0.385655	8.94887e-06	2.35767e-05	TRUE	0.851363	0.362771	0.00300714	0.00551001	TRUE	0.762047	0.359895	0.00648694	0.00917182	TRUE
ENSG00000184584.8	TMEM173	TRUE	6295.32	0.850006	0.758239	0.0797798	1.58088e-22	1.66575e-21	TRUE	0.870256	0.0793335	8.58094e-29	1.53136e-27	TRUE	0.850006	0.0795084	1.46937e-27	2.77912e-26	TRUE
ENSG00000231064.1	RP11-263K19.4	TRUE	209.071	0.849807	0.694786	0.188674	2.55277e-05	8.58945e-05	TRUE	1.04313	0.186929	2.05195e-09	7.80616e-09	TRUE	0.849807	0.187359	7.83817e-07	2.45319e-06	TRUE
ENSG00000273448.1	RP11-166O4.6	TRUE	31.4939	0.849167	0.823664	0.395254	0.00291121	0.00525114	TRUE	1.5226	0.386111	3.16305e-06	5.72211e-06	TRUE	0.849167	0.377116	0.00357	0.00518636	TRUE
ENSG00000140839.7	CLEC18B	TRUE	26.8992	0.849072	0.796242	0.404804	0.00426795	0.00740038	TRUE	0.909754	0.390625	0.002663	0.00361108	TRUE	0.849072	0.388558	0.00424628	0.00613833	TRUE
ENSG00000258955.1	LINC00519	TRUE	108.534	0.848548	0.848548	0.20584	2.18134e-06	6.73739e-06	TRUE	1.24544	0.199578	2.22052e-11	8.44071e-11	TRUE	0.688343	0.199814	0.000140258	0.00021206	TRUE
ENSG00000160691.14	SHC1	TRUE	37810.8	0.847775	0.843091	0.0708648	6.7856e-34	2.00285e-32	TRUE	0.913271	0.0705327	3.25138e-39	7.0147e-38	TRUE	0.847775	0.0705995	4.23013e-34	1.01386e-32	TRUE
ENSG00000207870.1	MIR221	TRUE	32.6508	0.846025	1.17914	0.390939	8.50503e-05	0.000211345	TRUE	0.846025	0.359107	0.00298189	0.00418872	TRUE	0.781743	0.357821	0.0051627	0.00741473	TRUE
ENSG00000110321.11	EIF4G2	TRUE	78573.7	0.845943	0.770375	0.094016	1.8822e-17	3.49825e-16	TRUE	0.987074	0.0935452	5.03478e-27	6.01269e-26	TRUE	0.845943	0.093532	2.00443e-20	2.17526e-19	TRUE
ENSG00000153885.10	KCTD15	TRUE	2178.84	0.845644	0.674992	0.119318	1.82204e-09	8.94755e-09	TRUE	0.984895	0.118869	1.20494e-17	8.84149e-17	TRUE	0.845644	0.118993	1.59871e-13	7.30524e-13	TRUE
ENSG00000209082.1	MT-TL1	TRUE	1616.47	0.845603	1.05459	0.184913	3.99139e-10	2.32764e-09	TRUE	0.845603	0.1788	3.80439e-07	1.23897e-06	TRUE	0.607955	0.176001	0.000181077	0.000266446	TRUE
ENSG00000130429.8	ARPC1B	TRUE	4365.25	0.845263	0.763703	0.111552	5.85747e-13	3.39987e-12	TRUE	0.868986	0.110452	5.78003e-16	3.43298e-15	TRUE	0.845263	0.110807	3.19476e-15	2.68478e-14	TRUE
ENSG00000107521.14	HPS1	TRUE	4350.39	0.845064	0.672004	0.0961826	3.35821e-13	2.25532e-12	TRUE	0.845064	0.095689	1.81891e-19	1.34306e-18	TRUE	0.9022	0.0960732	6.47599e-22	8.63778e-21	TRUE
ENSG00000205913.2	SRRM2-AS1	TRUE	117.149	0.840396	0.762201	0.204929	1.6432e-05	4.38536e-05	TRUE	1.08325	0.20069	5.12708e-09	1.64232e-08	TRUE	0.840396	0.201679	4.38543e-06	7.97968e-06	TRUE
ENSG00000106991.9	ENG	TRUE	5961.35	0.840057	0.613617	0.131351	4.85175e-07	1.44753e-06	TRUE	0.840057	0.131163	2.6586e-11	1.11413e-10	TRUE	0.882754	0.131979	2.66321e-12	1.76344e-11	TRUE
ENSG00000103266.6	STUB1	TRUE	2802.13	0.8392	0.876541	0.0799074	2.64957e-29	3.59782e-28	TRUE	0.8392	0.0793813	7.2873e-27	1.0035e-25	TRUE	0.718246	0.0795493	3.83149e-20	3.4403e-19	TRUE
ENSG00000118855.14	MFSD1	TRUE	2601.46	0.838778	0.915315	0.0999049	2.24726e-21	2.50108e-20	TRUE	0.838778	0.0988385	3.83563e-18	3.85878e-17	TRUE	0.731008	0.098969	3.17175e-14	1.71955e-13	TRUE
ENSG00000260032.1	LINC00657	TRUE	28008.4	0.838112	0.950071	0.0754946	1.0316e-37	2.02207e-36	TRUE	0.838112	0.0749872	9.64359e-30	1.30437e-28	TRUE	0.652066	0.0748787	8.87302e-19	8.54414e-18	TRUE
ENSG00000226067.2	LINC00869	TRUE	87.3323	0.83433	0.625807	0.221261	0.000723956	0.00162817	TRUE	1.03717	0.22134	2.46114e-07	5.60153e-07	TRUE	0.83433	0.222138	2.52916e-05	4.19174e-05	TRUE
ENSG00000152291.9	TGOLN2	TRUE	33590.5	0.833861	0.648501	0.115057	2.34945e-09	1.11736e-08	TRUE	0.844675	0.114593	2.95803e-14	1.67147e-13	TRUE	0.833861	0.114982	5.761e-14	3.87912e-13	TRUE
ENSG00000133112.12	TPT1	TRUE	49136.1	0.833435	0.815357	0.096519	1.83766e-18	2.57507e-17	TRUE	0.833435	0.0955946	5.18349e-19	3.98342e-18	TRUE	0.859368	0.0959185	4.13956e-20	4.41689e-19	TRUE
ENSG00000167460.10	TPM4	TRUE	24537.3	0.833321	0.967006	0.0820014	1.65086e-33	4.77671e-32	TRUE	0.833321	0.0813472	2.32777e-25	2.54059e-24	TRUE	0.71541	0.0813351	3.17468e-19	3.14999e-18	TRUE
ENSG00000117394.15	SLC2A1	TRUE	43748.2	0.832282	1.01453	0.0875572	1.70189e-32	2.62716e-31	TRUE	0.832282	0.0867605	1.58668e-22	1.59429e-21	TRUE	0.603484	0.0864386	1.00531e-12	6.14486e-12	TRUE
ENSG00000068305.13	MEF2A	TRUE	3002.66	0.828794	1.01917	0.0834218	8.89194e-36	1.93578e-34	TRUE	0.828794	0.0828966	2.92506e-24	4.03057e-23	TRUE	0.798969	0.0831277	1.14299e-22	1.11595e-21	TRUE
ENSG00000162604.8	TM2D1	TRUE	1430.49	0.827906	0.627042	0.129502	1.94737e-07	8.80975e-07	TRUE	0.827906	0.128926	2.48849e-11	1.40667e-10	TRUE	0.834866	0.129605	1.66134e-11	7.90201e-11	TRUE
ENSG00000063245.10	EPN1	TRUE	6257.89	0.827889	0.604228	0.112679	1.39736e-08	4.74218e-08	TRUE	0.827889	0.112524	3.48882e-14	1.98576e-13	TRUE	0.9215	0.113207	4.05959e-17	4.83974e-16	TRUE
ENSG00000013583.4	HEBP1	TRUE	1054.35	0.82641	0.954296	0.0850256	1.24333e-30	2.15315e-29	TRUE	0.82641	0.0846359	3.03639e-23	3.06769e-22	TRUE	0.825565	0.0850222	3.93057e-23	4.34515e-22	TRUE
ENSG00000010404.13	IDS	TRUE	6766.18	0.82302	0.884888	0.081292	6.52098e-29	8.6765e-28	TRUE	0.82302	0.0806829	3.78541e-25	5.65779e-24	TRUE	0.800131	0.0808565	6.90257e-24	1.30505e-22	TRUE
ENSG00000259363.1	CTD-2054N24.2	TRUE	90.1173	0.822505	0.822505	0.21255	7.03992e-06	2.26942e-05	TRUE	0.923465	0.206293	9.72602e-07	2.08562e-06	TRUE	0.770879	0.207432	3.68725e-05	8.9004e-05	TRUE
ENSG00000245275.3	SAP30L-AS1	TRUE	54.9229	0.821549	0.885096	0.304099	0.000206601	0.000519605	TRUE	0.821549	0.287194	0.000741409	0.00134757	TRUE	0.724517	0.286241	0.00242745	0.00307647	TRUE
ENSG00000173376.9	NDNF	TRUE	48.1211	0.821245	0.668034	0.292812	0.0029491	0.00531341	TRUE	1.45521	0.291761	2.52747e-08	5.56027e-08	TRUE	0.821245	0.291935	0.00076742	0.000901143	TRUE
ENSG00000177225.12	PDDC1	TRUE	7895.57	0.820457	0.768831	0.0821924	6.31194e-22	7.07804e-21	TRUE	0.845496	0.0816766	7.25115e-26	8.13132e-25	TRUE	0.820457	0.0818477	1.749e-24	3.45818e-23	TRUE
ENSG00000143164.11	DCAF6	TRUE	7783.7	0.819884	1.06282	0.0759693	6.02403e-46	2.88721e-44	TRUE	0.819884	0.0755278	3.6637e-28	4.28704e-27	TRUE	0.654302	0.07551	1.28606e-18	1.22222e-17	TRUE
ENSG00000211459.2	MT-RNR1	TRUE	23224.3	0.819689	0.862879	0.114521	2.55109e-15	1.99286e-14	TRUE	0.810154	0.112825	1.3761e-13	6.9278e-13	TRUE	0.819689	0.113267	6.80684e-14	5.58673e-13	TRUE
ENSG00000104723.16	TUSC3	TRUE	4075.57	0.818766	0.616794	0.108251	1.93249e-09	8.19851e-09	TRUE	0.892283	0.108126	2.27387e-17	2.17895e-16	TRUE	0.818766	0.108333	6.08413e-15	6.11005e-14	TRUE
ENSG00000075539.9	FRYL	TRUE	6168.99	0.817686	0.725321	0.129379	1.9205e-09	7.08821e-09	TRUE	0.817686	0.127842	3.05221e-11	1.2727e-10	TRUE	0.92918	0.128871	5.6447e-14	4.66938e-13	TRUE
ENSG00000213676.6	ATF6B	TRUE	3534.54	0.817627	0.673372	0.0902106	9.90262e-15	5.89971e-14	TRUE	0.817627	0.0897231	1.56863e-20	1.80696e-19	TRUE	0.863756	0.0900496	1.0754e-22	1.04545e-21	TRUE
ENSG00000126458.3	RRAS	TRUE	2788.58	0.817333	0.817333	0.101251	4.23455e-17	3.12749e-16	TRUE	1.03479	0.100497	6.18064e-26	9.24073e-25	TRUE	0.70063	0.10024	6.53705e-13	3.18817e-12	TRUE
ENSG00000089091.12	DZANK1	TRUE	265.655	0.81613	0.81613	0.157393	1.36622e-08	6.03586e-08	TRUE	1.08002	0.154478	2.0337e-13	1.00728e-12	TRUE	0.796962	0.155186	4.60095e-08	1.6276e-07	TRUE
ENSG00000185128.11	TBC1D3F	TRUE	266.266	0.814632	0.698476	0.188735	2.33417e-05	7.28906e-05	TRUE	1.03004	0.18719	3.33877e-09	1.24736e-08	TRUE	0.814632	0.18699	2.04541e-06	5.94223e-06	TRUE
ENSG00000006459.6	KDM7A	TRUE	1580.53	0.813937	0.647541	0.101714	2.62549e-11	1.68008e-10	TRUE	0.914022	0.101233	2.33345e-20	1.99693e-19	TRUE	0.813937	0.101517	1.62685e-16	1.19078e-15	TRUE
ENSG00000138448.7	ITGAV	TRUE	25188.6	0.813495	0.813495	0.137997	2.37066e-10	1.02682e-09	TRUE	0.996563	0.136422	2.73481e-14	1.56391e-13	TRUE	0.800675	0.135983	6.26769e-10	3.65723e-09	TRUE
ENSG00000119729.6	RHOQ	TRUE	8585.87	0.811024	0.811024	0.081674	1.93209e-24	3.73418e-23	TRUE	0.935559	0.0812122	1.29358e-31	1.9259e-30	TRUE	0.659365	0.0810356	1.13436e-16	9.35408e-16	TRUE
ENSG00000159648.7	TEPP	TRUE	286.51	0.808638	0.731122	0.17531	2.81439e-06	1.00519e-05	TRUE	1.22818	0.173129	6.73186e-14	3.67025e-13	TRUE	0.808638	0.173183	4.75918e-07	1.53093e-06	TRUE
ENSG00000227953.2	RP11-439E19.3	TRUE	86.7188	0.808333	0.822306	0.222841	1.46381e-05	4.33094e-05	TRUE	0.808333	0.215077	3.21144e-05	5.85428e-05	TRUE	0.643681	0.214536	0.000768325	0.00126791	TRUE
ENSG00000001630.11	CYP51A1	TRUE	383.421	0.807553	0.838937	0.182234	2.45185e-07	5.58018e-07	TRUE	0.807553	0.176902	9.60837e-07	2.51864e-06	TRUE	0.685874	0.176532	2.54522e-05	6.82753e-05	TRUE
ENSG00000269858.1	EGLN2	TRUE	1046.51	0.806876	0.613318	0.133286	6.81928e-07	2.80839e-06	TRUE	0.981707	0.133377	1.90806e-14	1.0184e-13	TRUE	0.806876	0.133434	2.30943e-10	1.1307e-09	TRUE
ENSG00000071537.9	SEL1L	TRUE	9977.72	0.806429	0.778652	0.116388	1.61552e-12	1.48693e-11	TRUE	0.87088	0.115115	6.13091e-15	3.37601e-14	TRUE	0.806429	0.115321	4.19959e-13	2.63359e-12	TRUE
ENSG00000140988.11	RPS2	TRUE	30745	0.805722	0.805722	0.105046	1.10605e-15	7.33717e-15	TRUE	0.714271	0.103595	1.4797e-12	7.80478e-12	TRUE	0.830629	0.104228	2.26035e-16	2.5755e-15	TRUE
ENSG00000197903.6	HIST1H2BK	TRUE	1180.49	0.805414	0.999918	0.175255	4.2811e-10	2.4968e-09	TRUE	0.794822	0.169456	5.49708e-07	2.04448e-06	TRUE	0.805414	0.170607	3.73892e-07	1.226e-06	TRUE
ENSG00000271270.1	TMCC1-AS1	TRUE	226.104	0.803509	0.932074	0.147766	1.20687e-11	8.00946e-11	TRUE	0.768821	0.145083	2.59999e-08	6.99697e-08	TRUE	0.803509	0.146307	6.32501e-09	2.45752e-08	TRUE
ENSG00000129625.8	REEP5	TRUE	8583.27	0.803506	0.803506	0.118407	7.53084e-13	1.00426e-11	TRUE	0.746864	0.116523	3.57923e-11	1.58934e-10	TRUE	0.884505	0.117466	5.92546e-15	4.348e-14	TRUE
ENSG00000260276.1	RP11-77H9.2	TRUE	171.258	0.802912	0.700497	0.176867	7.9947e-06	2.66416e-05	TRUE	0.802912	0.173695	7.42e-07	1.95719e-06	TRUE	0.858389	0.175544	1.32864e-07	4.51448e-07	TRUE
ENSG00000179218.9	CALR	TRUE	78051.3	0.802402	0.664615	0.125718	1.5572e-08	9.94989e-08	TRUE	0.802402	0.124798	2.58893e-11	1.08597e-10	TRUE	0.821372	0.125405	8.51171e-12	6.66044e-11	TRUE
ENSG00000185043.6	CIB1	TRUE	1733.96	0.801259	0.801259	0.0813144	4.30185e-24	6.94733e-23	TRUE	0.945397	0.080735	1.3477e-32	2.17369e-31	TRUE	0.794559	0.0810536	1.7772e-23	1.80591e-22	TRUE
ENSG00000103042.4	SLC38A7	TRUE	1898.78	0.801172	0.811274	0.101165	6.69109e-17	5.90335e-16	TRUE	0.801172	0.100084	2.4638e-16	1.65083e-15	TRUE	0.635805	0.100057	6.37594e-11	2.57865e-10	TRUE
ENSG00000088832.10	FKBP1A	TRUE	10955.1	0.80021	0.848754	0.0949912	2.21693e-20	3.44695e-19	TRUE	0.80021	0.093997	3.5156e-18	2.57459e-17	TRUE	0.729853	0.0940817	1.82506e-15	1.39514e-14	TRUE
ENSG00000074410.9	CA12	TRUE	65953.1	0.798944	0.753035	0.0718289	8.22179e-27	1.20572e-25	TRUE	0.798944	0.0714615	1.07685e-29	1.36325e-28	TRUE	0.918831	0.071679	1.31216e-38	5.03266e-37	TRUE
ENSG00000185359.8	HGS	TRUE	9190.11	0.79888	0.79888	0.0742421	3.47882e-28	4.49096e-27	TRUE	0.819088	0.0738075	2.51984e-29	3.40352e-28	TRUE	0.765225	0.0739137	7.41336e-26	1.38537e-24	TRUE
ENSG00000184481.12	FOXO4	TRUE	480.027	0.798295	0.58702	0.115454	6.86042e-08	1.66665e-07	TRUE	0.834556	0.114724	6.31038e-14	3.25566e-13	TRUE	0.798295	0.115433	7.49896e-13	4.09628e-12	TRUE
ENSG00000183060.11	LYSMD4	TRUE	277.072	0.797197	0.774254	0.129933	1.88671e-10	1.11811e-09	TRUE	1.08557	0.127494	1.20776e-18	7.87547e-18	TRUE	0.797197	0.129026	1.04958e-10	4.66062e-10	TRUE
ENSG00000058668.10	ATP2B4	TRUE	21154	0.797197	1.14433	0.0851081	1.07628e-42	4.49422e-41	TRUE	0.797197	0.0844322	7.72626e-22	7.46859e-21	TRUE	0.645694	0.0843113	5.53924e-15	4.94804e-14	TRUE
ENSG00000166507.12	NDST2	TRUE	50.2789	0.79631	0.625812	0.285094	0.00440397	0.00768094	TRUE	1.13279	0.290742	6.79615e-06	1.33645e-05	TRUE	0.79631	0.287042	0.000936586	0.00152575	TRUE
ENSG00000185305.6	ARL15	TRUE	809.03	0.795312	0.795312	0.121766	4.4057e-12	2.76298e-11	TRUE	1.00086	0.120379	8.92711e-18	6.58937e-17	TRUE	0.647558	0.120107	2.0282e-08	8.68492e-08	TRUE
ENSG00000080845.13	DLGAP4	TRUE	9386.13	0.794678	0.969711	0.0618451	8.01982e-57	5.72172e-55	TRUE	0.794678	0.0615983	9.5607e-39	1.89274e-37	TRUE	0.619983	0.0616207	2.66945e-24	4.54878e-23	TRUE
ENSG00000131171.8	SH3BGRL	TRUE	1456.85	0.793982	0.657035	0.124431	1.67367e-08	8.539e-08	TRUE	0.793982	0.123454	2.63687e-11	1.229e-10	TRUE	0.883889	0.124341	1.3754e-13	8.13912e-13	TRUE
ENSG00000127334.10	DYRK2	TRUE	1051.28	0.793525	0.793525	0.0874188	7.50304e-21	1.01993e-19	TRUE	0.843466	0.0867282	4.17151e-23	4.21415e-22	TRUE	0.629522	0.0871544	1.59012e-13	1.07665e-12	TRUE
ENSG00000178951.4	ZBTB7A	TRUE	2128.69	0.792918	0.626303	0.0837836	1.16407e-14	8.64839e-14	TRUE	0.792918	0.0833996	4.1884e-22	3.98527e-21	TRUE	0.881523	0.0836951	7.11879e-27	8.00054e-26	TRUE
ENSG00000101474.7	APMAP	TRUE	13164.5	0.791442	0.5873	0.127542	7.67162e-07	5.67432e-06	TRUE	0.791442	0.127512	1.13449e-10	4.81622e-10	TRUE	0.843017	0.128322	6.87784e-12	3.8872e-11	TRUE
ENSG00000112715.16	VEGFA	TRUE	4924.64	0.791306	1.10086	0.184535	7.90946e-11	3.81358e-10	TRUE	0.791306	0.177852	1.74808e-06	7.00047e-06	TRUE	0.640116	0.176178	8.21519e-05	0.000308107	TRUE
ENSG00000100422.9	CERK	TRUE	1013.41	0.790623	0.683544	0.0796406	1.03786e-18	1.00563e-17	TRUE	0.889935	0.0789434	2.64367e-30	3.45317e-29	TRUE	0.790623	0.079439	4.05329e-24	6.87902e-23	TRUE
ENSG00000125995.11	ROMO1	TRUE	2742.7	0.789618	0.730658	0.11758	4.64914e-11	2.58712e-10	TRUE	0.831746	0.11636	1.61232e-13	1.17885e-12	TRUE	0.789618	0.116695	2.19853e-12	1.60575e-11	TRUE
ENSG00000137364.4	TPMT	TRUE	1375.14	0.789419	1.13513	0.0977874	1.22725e-32	2.31052e-31	TRUE	0.789419	0.0972359	1.01576e-16	6.3674e-16	TRUE	0.655202	0.097431	4.97993e-12	2.55308e-11	TRUE
ENSG00000075407.13	ZNF37A	TRUE	2509.29	0.789154	0.982845	0.0970574	1.58189e-25	1.82366e-24	TRUE	0.789154	0.0960556	4.55428e-17	3.63846e-16	TRUE	0.711105	0.0962218	3.33197e-14	1.93958e-13	TRUE
ENSG00000182534.9	MXRA7	TRUE	3458.56	0.788709	0.788709	0.0841061	4.6401e-22	4.46182e-21	TRUE	0.881238	0.0835452	7.95781e-27	8.74114e-26	TRUE	0.678322	0.0835666	1.23733e-16	8.11366e-16	TRUE
ENSG00000179397.13	C1orf101	TRUE	47.4606	0.788448	0.672876	0.284151	0.00228553	0.00504668	TRUE	0.788448	0.279103	0.000921648	0.00124188	TRUE	0.801096	0.28226	0.000755573	0.00123658	TRUE
ENSG00000164096.10	C4orf3	TRUE	9230.49	0.788315	0.788315	0.096074	1.58806e-17	2.96549e-16	TRUE	0.800374	0.0951537	8.40538e-18	5.63816e-17	TRUE	0.780861	0.0953807	4.61245e-17	3.91765e-16	TRUE
ENSG00000106400.7	ZNHIT1	TRUE	3395.26	0.787659	0.684037	0.079171	6.28851e-19	4.90924e-18	TRUE	0.890453	0.0788051	1.95497e-30	3.21713e-29	TRUE	0.787659	0.0789691	3.29724e-24	4.4894e-23	TRUE
ENSG00000176490.4	DIRAS1	TRUE	2289.26	0.786473	0.649267	0.0936524	5.53688e-13	3.63729e-12	TRUE	0.842296	0.0931942	2.83683e-20	2.41551e-19	TRUE	0.786473	0.0934489	6.54229e-18	4.18286e-17	TRUE
ENSG00000145362.12	ANK2	TRUE	5970.44	0.786463	0.993104	0.0714912	2.63302e-45	6.57381e-44	TRUE	0.786463	0.0711114	4.34737e-29	5.35869e-28	TRUE	0.705593	0.0712079	8.86099e-24	1.64201e-22	TRUE
ENSG00000112297.10	AIM1	TRUE	1472.52	0.786277	0.786277	0.0891048	7.66387e-20	9.24763e-19	TRUE	0.81726	0.0883929	4.57201e-21	3.71986e-20	TRUE	0.600005	0.0885578	4.33025e-12	2.16433e-11	TRUE
ENSG00000214176.5	PLEKHM1P	TRUE	1967.7	0.785538	0.785538	0.142904	2.75248e-09	1.61418e-08	TRUE	0.867193	0.140632	1.11221e-10	4.81574e-10	TRUE	0.691378	0.140075	1.9562e-07	5.65916e-07	TRUE
ENSG00000221890.2	NPTXR	TRUE	3502.32	0.784747	0.600461	0.0926123	1.55225e-11	7.19924e-11	TRUE	0.941081	0.0925602	3.35869e-25	4.28261e-24	TRUE	0.784747	0.0926354	4.10398e-18	2.9506e-17	TRUE
ENSG00000174227.11	PIGG	TRUE	3997.84	0.784535	0.639616	0.0785517	5.44372e-17	3.77338e-16	TRUE	0.899299	0.078305	2.25395e-31	3.54916e-30	TRUE	0.784535	0.0784393	2.52915e-24	4.91292e-23	TRUE
ENSG00000113719.11	ERGIC1	TRUE	13236.2	0.784415	0.636284	0.108817	7.18928e-10	5.23996e-09	TRUE	0.784415	0.108303	9.56741e-14	4.87189e-13	TRUE	0.878695	0.108956	8.71511e-17	7.31351e-16	TRUE
ENSG00000244625.1	CTA-211A9.5	TRUE	84.7997	0.783415	0.767236	0.231954	7.7451e-05	0.000207626	TRUE	0.829046	0.224973	3.99366e-05	9.41426e-05	TRUE	0.783415	0.226593	9.54655e-05	0.000147552	TRUE
ENSG00000113369.4	ARRDC3	TRUE	16638.3	0.782838	0.750089	0.0997279	4.43317e-15	2.81565e-14	TRUE	0.790122	0.0987957	2.72485e-16	1.65514e-15	TRUE	0.782838	0.0990602	4.65928e-16	4.54143e-15	TRUE
ENSG00000072121.11	ZFYVE26	TRUE	1920.05	0.782174	0.813157	0.0766098	1.58863e-27	2.00423e-26	TRUE	0.782174	0.0761584	2.1423e-25	2.42708e-24	TRUE	0.678355	0.0764054	1.75997e-19	1.51825e-18	TRUE
ENSG00000109971.9	HSPA8	TRUE	64235.1	0.779103	1.06793	0.092366	2.14715e-32	3.98892e-31	TRUE	0.775602	0.0913539	4.68247e-18	3.44397e-17	TRUE	0.779103	0.091582	3.08412e-18	2.83137e-17	TRUE
ENSG00000122970.11	IFT81	TRUE	1012.7	0.778679	0.711009	0.0825457	6.93644e-19	9.88366e-18	TRUE	0.791825	0.0819575	9.47037e-23	9.28627e-22	TRUE	0.778679	0.0823362	5.46973e-22	5.61712e-21	TRUE
ENSG00000177674.11	AGTRAP	TRUE	1346.86	0.777933	0.795436	0.0803769	2.88353e-24	4.25694e-23	TRUE	0.777933	0.0798665	4.59043e-23	4.62494e-22	TRUE	0.693079	0.0802037	1.35698e-18	1.16077e-17	TRUE
ENSG00000027697.8	IFNGR1	TRUE	3706.49	0.776819	0.776819	0.0962255	4.97801e-17	3.65362e-16	TRUE	1.1646	0.0957038	2.58609e-35	5.22624e-34	TRUE	0.730804	0.0954873	4.11281e-15	2.56339e-14	TRUE
ENSG00000132481.2	TRIM47	TRUE	2533.34	0.775855	0.783901	0.0766187	1.00646e-25	1.11379e-24	TRUE	0.775855	0.076149	5.0924e-25	6.41979e-24	TRUE	0.670383	0.0763233	4.24341e-19	3.29851e-18	TRUE
ENSG00000108448.16	TRIM16L	TRUE	4246.69	0.775461	1.19229	0.109057	2.69653e-29	3.89916e-28	TRUE	0.775461	0.107803	1.41971e-13	8.15518e-13	TRUE	0.699351	0.107881	2.14629e-11	1.3206e-10	TRUE
ENSG00000221968.4	FADS3	TRUE	14766.8	0.775249	0.967179	0.0894553	1.17073e-28	1.82433e-27	TRUE	0.775249	0.0885246	4.54264e-19	3.50435e-18	TRUE	0.6014	0.0882991	3.365e-12	1.96243e-11	TRUE
ENSG00000249740.1	CTD-2127H9.1	TRUE	89.8717	0.773481	0.773481	0.240339	0.000104213	0.000255285	TRUE	0.738183	0.23126	0.000328676	0.000627522	TRUE	0.989765	0.236601	2.62593e-06	4.878e-06	TRUE
ENSG00000232637.3	WI2-3658N16.1	TRUE	255.945	0.771516	0.771516	0.149856	1.99655e-08	9.82907e-08	TRUE	0.857653	0.147154	9.20424e-10	3.1472e-09	TRUE	0.674379	0.147639	1.28722e-06	3.93311e-06	TRUE
ENSG00000231925.7	TAPBP	TRUE	15264.4	0.770543	0.64991	0.102011	2.5156e-11	1.40048e-10	TRUE	0.770543	0.101452	7.04764e-15	3.86439e-14	TRUE	0.776473	0.101761	4.0991e-15	4.21671e-14	TRUE
ENSG00000099817.7	POLR2E	TRUE	6348.04	0.770315	0.66324	0.108542	1.2441e-10	6.65282e-10	TRUE	0.770315	0.107785	2.02941e-13	1.00605e-12	TRUE	0.784827	0.108187	6.84145e-14	6.38443e-13	TRUE
ENSG00000060237.12	WNK1	TRUE	8157.49	0.768894	0.864422	0.0782803	1.22439e-29	4.23091e-28	TRUE	0.768894	0.0776916	1.00585e-23	1.02482e-22	TRUE	0.652404	0.0776915	1.31101e-17	1.16115e-16	TRUE
ENSG00000197535.10	MYO5A	TRUE	6582.6	0.768828	0.781617	0.0919538	1.34391e-18	1.14063e-17	TRUE	0.768828	0.0911069	7.44599e-18	5.73407e-17	TRUE	0.707531	0.0912039	1.99534e-15	2.10424e-14	TRUE
ENSG00000112210.7	RAB23	TRUE	803.281	0.768629	0.768629	0.126477	9.2964e-11	7.27169e-10	TRUE	1.07748	0.125177	5.5267e-19	4.41489e-18	TRUE	0.621304	0.124509	1.92986e-07	6.26595e-07	TRUE
ENSG00000271430.1	RP3-368A4.5	TRUE	117.05	0.767803	0.767803	0.190142	4.27837e-06	1.36135e-05	TRUE	0.916721	0.185753	1.05394e-07	2.48576e-07	TRUE	0.668675	0.18595	8.54375e-05	0.000196387	TRUE
ENSG00000117450.9	PRDX1	TRUE	10070	0.76769	0.901124	0.099321	5.32233e-21	5.84243e-20	TRUE	0.693064	0.0979278	4.31786e-13	2.08529e-12	TRUE	0.76769	0.0983393	1.0655e-15	8.23016e-15	TRUE
ENSG00000138175.8	ARL3	TRUE	1071.62	0.767171	0.640582	0.0987732	1.2432e-11	8.31486e-11	TRUE	0.793712	0.098126	1.27873e-16	1.07091e-15	TRUE	0.767171	0.0985297	1.25441e-15	8.38609e-15	TRUE
ENSG00000106733.16	NMRK1	TRUE	1192.92	0.766591	0.66864	0.0756248	1.14143e-19	1.31572e-18	TRUE	0.905049	0.0749807	2.11447e-34	4.28612e-33	TRUE	0.766591	0.0754712	5.58094e-25	7.22315e-24	TRUE
ENSG00000116151.9	MORN1	TRUE	207.479	0.765172	0.597269	0.159926	3.32051e-05	9.69849e-05	TRUE	0.765172	0.158824	3.25082e-07	1.01548e-06	TRUE	1.05735	0.160143	2.98843e-12	1.56483e-11	TRUE
ENSG00000162746.10	FCRLB	TRUE	85.8377	0.763951	0.701998	0.22522	0.000199268	0.000469324	TRUE	0.763951	0.219859	0.00011042	0.000228773	TRUE	1.12174	0.223037	3.3674e-08	1.13203e-07	TRUE
ENSG00000180953.7	ST20	TRUE	122.289	0.762336	0.707418	0.191477	2.298e-05	6.62196e-05	TRUE	0.969224	0.188262	2.88223e-08	8.44924e-08	TRUE	0.762336	0.189087	1.03914e-05	1.81115e-05	TRUE
ENSG00000185386.10	MAPK11	TRUE	2728.31	0.762309	0.614488	0.0878787	4.34545e-13	2.3978e-12	TRUE	0.91696	0.0876587	1.74425e-26	1.88643e-25	TRUE	0.762309	0.087789	7.10619e-19	6.76714e-18	TRUE
ENSG00000102172.11	SMS	TRUE	7127.62	0.762251	0.767123	0.0929563	1.17236e-17	1.04506e-16	TRUE	0.762251	0.0921017	3.01698e-17	2.11175e-16	TRUE	0.648502	0.0920414	5.36361e-13	4.06017e-12	TRUE
ENSG00000017260.15	ATP2C1	TRUE	11434.2	0.760162	0.798401	0.0735752	1.29252e-28	1.69538e-27	TRUE	0.760162	0.0731082	6.13235e-26	6.93464e-25	TRUE	0.620049	0.0730643	6.9316e-18	6.20599e-17	TRUE
ENSG00000137825.6	ITPKA	TRUE	63.557	0.757988	0.757988	0.257607	0.000285002	0.000730385	TRUE	1.05183	0.252221	2.59786e-06	5.80379e-06	TRUE	0.711988	0.249454	0.000965218	0.00274095	TRUE
ENSG00000090975.8	PITPNM2	TRUE	2556.07	0.756629	0.756629	0.0911462	8.15514e-18	7.50897e-17	TRUE	0.659857	0.0903142	8.91792e-14	6.43714e-13	TRUE	0.882056	0.0907802	2.98982e-23	3.78999e-22	TRUE
ENSG00000146066.2	HIGD2A	TRUE	2679.64	0.756472	0.831217	0.0939878	5.37189e-20	4.45398e-19	TRUE	0.684591	0.0929725	5.41891e-14	3.78622e-13	TRUE	0.756472	0.0933169	9.87454e-17	6.96859e-16	TRUE
ENSG00000074695.5	LMAN1	TRUE	15514.9	0.756027	0.701769	0.105699	3.2499e-12	2.92019e-11	TRUE	0.760898	0.104756	8.91154e-14	5.2071e-13	TRUE	0.756027	0.105041	1.16592e-13	7.7262e-13	TRUE
ENSG00000143801.12	PSEN2	TRUE	1222.7	0.75601	0.592131	0.0949695	8.18569e-11	4.44932e-10	TRUE	0.75601	0.0945479	3.10694e-16	1.87709e-15	TRUE	0.909062	0.0949657	1.10728e-22	8.17422e-22	TRUE
ENSG00000147400.8	CETN2	TRUE	1399.73	0.75589	0.804102	0.118416	7.2804e-13	4.73282e-12	TRUE	0.721573	0.11657	1.59782e-10	8.45059e-10	TRUE	0.75589	0.11712	2.074e-11	1.02162e-10	TRUE
ENSG00000155980.7	KIF5A	TRUE	1477.76	0.755882	0.755882	0.0978401	8.85561e-16	8.05337e-15	TRUE	1.11278	0.0970643	1.30305e-31	2.01843e-30	TRUE	0.749292	0.0972669	2.58398e-15	1.67967e-14	TRUE
ENSG00000184009.5	ACTG1	TRUE	66643.1	0.755698	1.05062	0.098258	3.74398e-28	8.60861e-27	TRUE	0.755698	0.0969886	1.59893e-15	9.21723e-15	TRUE	0.706764	0.0970685	7.6607e-14	5.1368e-13	TRUE
ENSG00000246596.2	RP11-1277A3.2	TRUE	252.782	0.755219	0.668703	0.134898	8.78281e-08	3.53621e-07	TRUE	0.963435	0.133014	4.88421e-14	2.34969e-13	TRUE	0.755219	0.134203	3.49812e-09	1.39379e-08	TRUE
ENSG00000112276.9	BVES	TRUE	7156.67	0.754293	0.754293	0.0982949	1.33913e-15	8.8411e-15	TRUE	0.892691	0.0975903	8.53898e-21	7.83914e-20	TRUE	0.743773	0.0975488	4.88253e-15	3.58859e-14	TRUE
ENSG00000134575.5	ACP2	TRUE	4032.17	0.75291	0.677376	0.0959394	1.92765e-13	1.31822e-12	TRUE	0.896187	0.0955058	9.2062e-22	1.14256e-20	TRUE	0.75291	0.0955445	6.28511e-16	6.921e-15	TRUE
ENSG00000232973.7	CYP1B1-AS1	TRUE	52.6974	0.75259	0.75259	0.285839	0.000776027	0.00178216	TRUE	0.820773	0.276341	0.00052459	0.000972749	TRUE	0.630904	0.272222	0.00591553	0.00840935	TRUE
ENSG00000141279.11	NPEPPS	TRUE	11376.9	0.751996	0.703784	0.0686519	1.17843e-25	1.59943e-24	TRUE	0.785999	0.0683681	3.03784e-31	4.14811e-30	TRUE	0.751996	0.0684633	8.79957e-29	1.59247e-27	TRUE
ENSG00000167136.6	ENDOG	TRUE	370.357	0.749108	0.646321	0.152195	2.99432e-06	1.13768e-05	TRUE	0.749108	0.150515	1.53232e-07	4.68002e-07	TRUE	0.853901	0.152019	2.56877e-09	1.03617e-08	TRUE
ENSG00000230373.4	GOLGA6L5P	TRUE	307.646	0.749044	0.749044	0.155448	1.21828e-07	4.83696e-07	TRUE	1.15814	0.153164	2.3779e-15	1.35168e-14	TRUE	0.687959	0.152988	1.71012e-06	5.24145e-06	TRUE
ENSG00000163162.4	RNF149	TRUE	1927.56	0.746717	0.845932	0.0895897	2.00549e-22	1.89581e-21	TRUE	0.746717	0.0888018	1.03689e-17	6.90861e-17	TRUE	0.641348	0.0889399	1.66057e-13	7.57774e-13	TRUE
ENSG00000068697.6	LAPTM4A	TRUE	12735.8	0.745562	0.671839	0.136087	9.59673e-08	5.60422e-07	TRUE	0.787241	0.134801	1.10527e-09	4.33546e-09	TRUE	0.745562	0.135071	6.7405e-09	2.93451e-08	TRUE
ENSG00000101000.4	PROCR	TRUE	3875.71	0.7419	0.872553	0.123219	7.21754e-14	4.48591e-13	TRUE	0.6836	0.120706	4.40371e-09	1.65619e-08	TRUE	0.7419	0.121312	1.9356e-10	1.3456e-09	TRUE
ENSG00000184924.5	PTRHD1	TRUE	612.216	0.74165	0.74165	0.145958	3.25142e-08	8.18088e-08	TRUE	0.633966	0.142911	3.07141e-06	7.60456e-06	TRUE	0.890573	0.14484	9.04866e-11	4.04245e-10	TRUE
ENSG00000147403.12	RPL10	TRUE	51749.7	0.741093	0.770414	0.0786584	8.83272e-24	1.64965e-22	TRUE	0.741093	0.0780915	5.92713e-22	5.40606e-21	TRUE	0.711054	0.0781701	2.12794e-20	2.30803e-19	TRUE
ENSG00000101220.13	C20orf27	TRUE	2178.06	0.73933	0.74903	0.121261	5.41204e-11	2.99189e-10	TRUE	0.727447	0.119495	2.98164e-10	1.24939e-09	TRUE	0.73933	0.119957	1.44849e-10	6.18467e-10	TRUE
ENSG00000185813.6	PCYT2	TRUE	2138.96	0.739206	0.769045	0.11558	2.15716e-12	1.37543e-11	TRUE	0.739206	0.113976	2.22567e-11	1.04098e-10	TRUE	0.738072	0.114365	2.22983e-11	8.61071e-11	TRUE
ENSG00000130489.8	SCO2	TRUE	648.663	0.73801	0.92074	0.0957544	2.97882e-23	5.39643e-22	TRUE	0.73801	0.0952241	2.3512e-15	1.80005e-14	TRUE	0.642657	0.0957657	5.75519e-12	3.24247e-11	TRUE
ENSG00000101974.10	ATP11C	TRUE	664.395	0.737814	0.719764	0.10363	3.56029e-13	2.68938e-12	TRUE	0.737814	0.102644	1.67652e-13	9.22452e-13	TRUE	0.741447	0.103139	1.3167e-13	8.50709e-13	TRUE
ENSG00000225241.3	RP11-640M9.2	TRUE	2404.77	0.737781	0.737781	0.108113	7.67736e-13	4.19609e-12	TRUE	0.882777	0.107199	2.72667e-17	2.50624e-16	TRUE	0.728747	0.107203	2.25081e-12	1.04531e-11	TRUE
ENSG00000172915.14	NBEA	TRUE	1405.29	0.737573	0.616216	0.109816	3.20731e-09	1.75166e-08	TRUE	0.737573	0.109205	3.6546e-12	1.80458e-11	TRUE	1.07303	0.109902	1.13311e-23	1.34925e-22	TRUE
ENSG00000101294.12	HM13	TRUE	13838.8	0.734917	0.734917	0.10691	5.484e-13	7.38783e-12	TRUE	0.771727	0.105801	6.84456e-14	3.74654e-13	TRUE	0.685356	0.105771	2.31343e-11	1.26495e-10	TRUE
ENSG00000111669.10	TPI1	TRUE	24006.9	0.734854	0.7749	0.0787051	5.21354e-24	5.5527e-23	TRUE	0.734854	0.0781283	1.35333e-21	1.20431e-20	TRUE	0.633773	0.0780794	1.47314e-16	1.2221e-15	TRUE
ENSG00000085998.9	POMGNT1	TRUE	5912.63	0.733313	0.733313	0.0789016	1.30584e-21	1.17063e-20	TRUE	0.775331	0.0784244	1.09095e-23	1.10843e-22	TRUE	0.708742	0.0785217	4.08761e-20	5.28457e-19	TRUE
ENSG00000091436.12	MLTK	TRUE	7555.55	0.733202	0.733202	0.0731886	1.116e-24	1.45035e-23	TRUE	0.645451	0.0727464	2.43957e-19	1.90087e-18	TRUE	0.787565	0.0729594	6.09339e-28	1.04774e-26	TRUE
ENSG00000104419.10	NDRG1	TRUE	46363.8	0.732338	0.94155	0.089896	4.68239e-27	6.83845e-26	TRUE	0.712675	0.0888328	2.88523e-16	1.74753e-15	TRUE	0.732338	0.0890358	4.06923e-17	3.5114e-16	TRUE
ENSG00000032742.13	IFT88	TRUE	595.428	0.730223	0.795049	0.106174	4.70109e-15	3.59897e-14	TRUE	0.707012	0.105094	4.83947e-12	2.24168e-11	TRUE	0.730223	0.105594	9.82798e-13	5.52381e-12	TRUE
ENSG00000107819.9	SFXN3	TRUE	8779.58	0.728049	0.662421	0.0673821	1.03424e-23	1.08323e-22	TRUE	0.837885	0.0671781	1.92285e-36	3.72489e-35	TRUE	0.728049	0.0672406	5.41728e-28	9.33116e-27	TRUE
ENSG00000111321.6	LTBR	TRUE	6192.47	0.727799	0.593884	0.0975404	2.04448e-10	9.49052e-10	TRUE	0.736228	0.0972739	9.71198e-15	5.70215e-14	TRUE	0.727799	0.097493	1.76985e-14	1.40411e-13	TRUE
ENSG00000116731.18	PRDM2	TRUE	2455.59	0.725885	0.725885	0.115334	2.85193e-11	1.28913e-10	TRUE	0.899598	0.11438	5.2438e-16	4.58582e-15	TRUE	0.65052	0.1139	3.22179e-09	1.41175e-08	TRUE
ENSG00000104976.7	SNAPC2	TRUE	656.248	0.725777	0.758544	0.0872176	2.66887e-19	3.89933e-18	TRUE	0.725777	0.08669	1.51757e-17	1.10862e-16	TRUE	0.645606	0.0872562	4.03907e-14	2.8806e-13	TRUE
ENSG00000261556.4	RP11-296I10.6	TRUE	312.45	0.72548	0.723428	0.174354	3.19899e-06	1.21207e-05	TRUE	0.983101	0.172156	1.17454e-09	4.30051e-09	TRUE	0.72548	0.17148	5.00822e-06	1.39185e-05	TRUE
ENSG00000162909.13	CAPN2	TRUE	26240.4	0.724728	0.996282	0.0555962	3.01494e-73	5.80042e-71	TRUE	0.724728	0.0553785	1.07341e-39	2.21531e-38	TRUE	0.703254	0.0554249	1.61216e-37	4.65689e-36	TRUE
ENSG00000103363.10	TCEB2	TRUE	4534.72	0.723756	0.748752	0.117895	1.77187e-11	7.85387e-11	TRUE	0.723756	0.116227	1.25428e-10	4.96469e-10	TRUE	0.675094	0.116299	1.68541e-09	9.43353e-09	TRUE
ENSG00000228300.9	C19orf24	TRUE	1401.2	0.723168	0.648847	0.118172	5.40936e-09	2.83782e-08	TRUE	0.728846	0.117185	1.2937e-10	5.63529e-10	TRUE	0.723168	0.117587	1.67822e-10	7.31196e-10	TRUE
ENSG00000112977.11	DAP	TRUE	12995	0.720673	0.586365	0.10906	1.41775e-08	1.27586e-07	TRUE	0.786117	0.10897	1.1747e-13	6.36492e-13	TRUE	0.720673	0.109055	8.50649e-12	4.81647e-11	TRUE
ENSG00000198858.5	R3HDM4	TRUE	2528.68	0.720439	0.590086	0.0796689	2.36978e-14	1.37685e-13	TRUE	0.787284	0.0794197	8.01319e-24	9.49173e-23	TRUE	0.720439	0.0796108	3.14681e-20	4.16513e-19	TRUE
ENSG00000105640.8	RPL18A	TRUE	23545	0.717869	0.809707	0.115463	1.4871e-13	1.02485e-12	TRUE	0.717869	0.113576	7.01922e-11	2.83971e-10	TRUE	0.67868	0.113648	6.0552e-10	2.90187e-09	TRUE
ENSG00000129219.9	PLD2	TRUE	2192.58	0.71732	0.676597	0.0875377	1.25948e-15	1.00389e-14	TRUE	0.873216	0.0870559	1.77089e-24	1.74602e-23	TRUE	0.71732	0.0872134	4.33447e-17	3.13953e-16	TRUE
ENSG00000187653.10	TMSB4XP8	TRUE	67.2714	0.717134	0.717134	0.248146	0.000398468	0.000895126	TRUE	1.16277	0.244746	1.27068e-07	3.22302e-07	TRUE	0.61046	0.239627	0.003396	0.00617042	TRUE
ENSG00000044574.7	HSPA5	TRUE	72487.5	0.717028	0.717028	0.11279	1.9711e-11	1.13085e-10	TRUE	0.678089	0.111332	3.41292e-10	1.38895e-09	TRUE	0.83389	0.112222	1.51473e-14	1.4895e-13	TRUE
ENSG00000176809.6	LRRC37A3	TRUE	631.488	0.716654	0.716654	0.107246	2.25649e-12	8.26719e-12	TRUE	0.853488	0.106131	1.5021e-16	9.68946e-16	TRUE	0.636953	0.10657	6.89367e-10	3.00629e-09	TRUE
ENSG00000124302.8	CHST8	TRUE	104.017	0.716229	0.603945	0.204948	0.000549709	0.0012605	TRUE	0.770383	0.20375	3.33535e-05	6.06167e-05	TRUE	0.716229	0.204828	0.00010458	0.00023798	TRUE
ENSG00000177697.13	CD151	TRUE	39827.7	0.714586	0.654668	0.13615	2.0043e-07	7.79786e-07	TRUE	0.910785	0.135796	2.69464e-12	1.29861e-11	TRUE	0.714586	0.135098	2.74988e-08	1.12179e-07	TRUE
ENSG00000177236.3	AP006621.1	TRUE	168.979	0.714294	0.676625	0.180407	2.1183e-05	7.21983e-05	TRUE	1.03999	0.178524	4.90258e-10	1.71541e-09	TRUE	0.714294	0.178371	1.39268e-05	3.77478e-05	TRUE
ENSG00000227097.4	RP11-742N3.1	TRUE	46.7805	0.713975	0.610321	0.284819	0.00536998	0.00913423	TRUE	0.820781	0.286205	0.000726643	0.0010717	TRUE	0.713975	0.285144	0.00271369	0.00405358	TRUE
ENSG00000162976.8	PQLC3	TRUE	1234.67	0.71325	0.5908	0.107724	7.56887e-09	3.8579e-08	TRUE	0.825794	0.107412	2.8084e-15	1.7493e-14	TRUE	0.71325	0.107627	7.71658e-12	3.94064e-11	TRUE
ENSG00000165898.9	ISCA2	TRUE	449.76	0.71244	0.71244	0.115997	8.00963e-11	4.91298e-10	TRUE	0.597378	0.114852	7.44589e-08	2.16344e-07	TRUE	0.739189	0.115325	2.96629e-11	1.462e-10	TRUE
ENSG00000187531.9	SIRT7	TRUE	1789.56	0.712405	0.792479	0.123227	8.68077e-12	4.27194e-11	TRUE	0.712405	0.121136	1.1101e-09	4.43755e-09	TRUE	0.62995	0.121037	6.0254e-08	1.66405e-07	TRUE
ENSG00000143816.7	WNT9A	TRUE	913.474	0.710608	0.917123	0.10464	8.22704e-20	9.5699e-19	TRUE	0.627761	0.103524	4.6557e-10	1.95367e-09	TRUE	0.710608	0.103898	1.81042e-12	9.31867e-12	TRUE
ENSG00000115993.7	TRAK2	TRUE	11235.1	0.71053	0.61856	0.0910146	1.69092e-12	1.06393e-11	TRUE	0.817593	0.0908035	4.25105e-20	3.51165e-19	TRUE	0.71053	0.0908056	1.15966e-15	1.24526e-14	TRUE
ENSG00000271335.1	RP11-324I22.4	TRUE	109.154	0.710403	0.819021	0.203397	3.67294e-06	1.17845e-05	TRUE	0.710403	0.19645	7.73395e-05	0.000176629	TRUE	0.704172	0.197821	8.61915e-05	0.000160933	TRUE
ENSG00000233426.2	EIF3FP3	TRUE	119.443	0.709326	0.635675	0.203676	0.000265312	0.000682832	TRUE	0.722871	0.200969	7.99482e-05	0.000182241	TRUE	0.709326	0.202213	0.000102869	0.000190308	TRUE
ENSG00000114021.7	NIT2	TRUE	2860.25	0.708013	0.665753	0.0723816	4.48043e-21	4.1342e-20	TRUE	0.844232	0.0720445	1.82875e-32	3.31036e-31	TRUE	0.708013	0.0722254	2.52292e-23	2.58036e-22	TRUE
ENSG00000093010.7	COMT	TRUE	3992.7	0.707524	0.598015	0.131363	9.32708e-07	2.97518e-06	TRUE	0.97843	0.132011	1.31286e-14	8.08877e-14	TRUE	0.707524	0.131131	1.57342e-08	7.99212e-08	TRUE
ENSG00000140264.15	SERF2	TRUE	19039.6	0.70739	0.600754	0.0975068	1.2501e-10	6.5552e-10	TRUE	0.742668	0.0972355	5.57137e-15	3.51889e-14	TRUE	0.70739	0.0973543	8.53581e-14	5.69252e-13	TRUE
ENSG00000182771.13	GRID1	TRUE	173.054	0.706433	0.681678	0.157456	1.7355e-06	6.81366e-06	TRUE	0.918492	0.155078	4.16095e-10	1.45951e-09	TRUE	0.706433	0.156101	1.39242e-06	4.25278e-06	TRUE
ENSG00000167523.9	SPATA33	TRUE	349.03	0.705706	0.630914	0.124731	6.27974e-08	3.19625e-07	TRUE	0.855336	0.12352	7.31481e-13	3.45929e-12	TRUE	0.705706	0.124291	3.16509e-09	1.30913e-08	TRUE
ENSG00000101019.17	UQCC1	TRUE	7473.83	0.705209	0.903714	0.0772132	5.5168e-33	2.19881e-31	TRUE	0.705209	0.0766055	9.76022e-21	8.42892e-20	TRUE	0.657254	0.0766642	2.8375e-18	2.61727e-17	TRUE
ENSG00000108406.5	DHX40	TRUE	5621.09	0.704574	0.67141	0.0786445	1.63906e-18	1.38008e-17	TRUE	0.770753	0.0782745	1.64427e-23	2.15824e-22	TRUE	0.704574	0.0783725	5.77187e-20	8.44754e-19	TRUE
ENSG00000101079.16	NDRG3	TRUE	5049.19	0.702933	0.72009	0.0916688	3.74389e-16	3.08482e-15	TRUE	0.686598	0.0908725	1.25434e-14	9.94732e-14	TRUE	0.702933	0.0910716	2.76648e-15	2.52822e-14	TRUE
ENSG00000102144.9	PGK1	TRUE	27143.9	0.701524	0.771555	0.089957	7.21714e-19	6.91082e-18	TRUE	0.695822	0.0890604	1.63858e-15	1.00789e-14	TRUE	0.701524	0.0892117	8.82148e-16	6.86007e-15	TRUE
ENSG00000087253.7	LPCAT2	TRUE	3014.07	0.701009	0.701009	0.120258	5.79166e-10	2.45514e-09	TRUE	0.846439	0.11923	2.17437e-13	1.51719e-12	TRUE	0.672316	0.118898	4.12882e-09	1.79493e-08	TRUE
ENSG00000117691.5	NENF	TRUE	1844.72	0.70042	0.661622	0.0932056	1.58654e-13	8.7137e-13	TRUE	0.70042	0.0925815	1.11535e-14	6.02749e-14	TRUE	0.702922	0.092832	8.63696e-15	5.25016e-14	TRUE
ENSG00000151012.9	SLC7A11	TRUE	8493.61	0.700282	1.45025	0.262654	1.34464e-09	5.4388e-09	TRUE	0.603461	0.245004	0.0047469	0.00898404	TRUE	0.700282	0.249527	0.00116541	0.003297	TRUE
ENSG00000138399.13	FASTKD1	TRUE	1660.96	0.698688	0.698688	0.0855062	3.17837e-17	2.33377e-16	TRUE	0.725053	0.0849421	3.74278e-18	2.78998e-17	TRUE	0.660884	0.0851523	2.33483e-15	1.48384e-14	TRUE
ENSG00000070756.9	PABPC1	TRUE	42886.4	0.697968	0.772308	0.067086	8.41415e-32	1.5009e-30	TRUE	0.697968	0.0667022	3.7402e-26	4.26963e-25	TRUE	0.626202	0.066687	1.90501e-21	2.18175e-20	TRUE
ENSG00000083223.13	ZCCHC6	TRUE	3368.36	0.694063	0.874265	0.0971984	1.18329e-20	1.05618e-19	TRUE	0.694063	0.0960037	1.42132e-13	1.00632e-12	TRUE	0.624847	0.0960092	2.41686e-11	1.10798e-10	TRUE
ENSG00000180891.8	CUEDC1	TRUE	4895.74	0.692997	0.636921	0.0709351	3.89891e-20	3.2468e-19	TRUE	0.764369	0.070687	7.09082e-28	8.8022e-27	TRUE	0.692997	0.070792	3.06712e-23	5.43986e-22	TRUE
ENSG00000168614.13	NBPF9	TRUE	1942.64	0.692664	0.692664	0.108355	1.761e-11	8.40391e-11	TRUE	0.822858	0.107493	3.67429e-15	2.25607e-14	TRUE	0.625819	0.107272	1.70938e-09	5.51887e-09	TRUE
ENSG00000186111.4	PIP5K1C	TRUE	3314.41	0.692661	0.591258	0.104606	2.8824e-09	1.1451e-08	TRUE	0.767722	0.104357	4.35621e-14	2.84141e-13	TRUE	0.692661	0.104444	8.10505e-12	3.86955e-11	TRUE
ENSG00000260630.2	SNAI3-AS1	TRUE	115.016	0.690479	0.61482	0.181031	0.000110811	0.000263226	TRUE	0.746688	0.179201	7.22994e-06	1.85567e-05	TRUE	0.690479	0.180308	3.14216e-05	5.17317e-05	TRUE
ENSG00000128191.9	DGCR8	TRUE	1704.25	0.690051	0.690051	0.0924876	9.34742e-15	8.72494e-14	TRUE	0.709477	0.0918044	3.06608e-15	1.88052e-14	TRUE	0.647723	0.091965	5.4821e-13	2.62619e-12	TRUE
ENSG00000240694.4	PNMA2	TRUE	4521.42	0.688998	0.734202	0.0694014	3.25523e-27	3.90664e-26	TRUE	0.688998	0.0690585	5.82564e-24	6.37308e-23	TRUE	0.667013	0.0691618	1.41178e-22	2.40397e-21	TRUE
ENSG00000105792.15	C7orf63	TRUE	206.914	0.687238	0.585371	0.181494	0.000235615	0.000637291	TRUE	0.826206	0.181537	9.6112e-07	2.70772e-06	TRUE	0.687238	0.181408	3.75356e-05	9.80069e-05	TRUE
ENSG00000107372.8	ZFAND5	TRUE	10083.5	0.683738	0.616615	0.0749215	2.97099e-17	2.18497e-16	TRUE	0.683738	0.0746725	1.64472e-20	1.3764e-19	TRUE	0.738701	0.0748389	1.13654e-23	1.85305e-22	TRUE
ENSG00000131778.13	CHD1L	TRUE	3667.7	0.681218	0.933542	0.110342	1.11861e-18	8.99877e-18	TRUE	0.681218	0.108481	1.02351e-10	5.08613e-10	TRUE	0.678774	0.108687	1.09229e-10	5.48086e-10	TRUE
ENSG00000167552.9	TUBA1A	TRUE	31420.5	0.681164	0.681164	0.14701	4.16616e-07	3.1752e-06	TRUE	0.826703	0.145618	2.51311e-09	9.51256e-09	TRUE	0.589862	0.143865	1.46591e-05	6.15034e-05	TRUE
ENSG00000170043.7	TRAPPC1	TRUE	3207.46	0.680994	0.680994	0.10943	5.5799e-11	2.46631e-10	TRUE	0.687211	0.108342	6.68075e-11	3.3761e-10	TRUE	0.586953	0.108114	2.05933e-08	7.17435e-08	TRUE
ENSG00000187193.8	MT1X	TRUE	194.763	0.678753	0.615694	0.175953	7.53231e-05	0.000218958	TRUE	0.678753	0.174071	2.78612e-05	6.2247e-05	TRUE	1.55804	0.171417	7.54672e-21	7.5546e-20	TRUE
ENSG00000163527.5	STT3B	TRUE	14561.1	0.677722	0.6723	0.107219	4.30604e-11	2.40653e-10	TRUE	0.725861	0.106322	2.29141e-12	1.1163e-11	TRUE	0.677722	0.106374	4.86369e-11	2.55991e-10	TRUE
ENSG00000161920.5	MED11	TRUE	517.738	0.677655	0.588584	0.0984255	4.11841e-10	2.37004e-09	TRUE	0.677655	0.0978747	1.3514e-12	5.7913e-12	TRUE	0.752311	0.0982661	3.70224e-15	2.51013e-14	TRUE
ENSG00000100023.13	PPIL2	TRUE	1650.28	0.677622	0.677622	0.0763226	7.8336e-20	6.42722e-19	TRUE	0.747678	0.0759099	1.73202e-23	1.78078e-22	TRUE	0.663244	0.0761699	8.55796e-19	5.78417e-18	TRUE
ENSG00000125618.12	PAX8	TRUE	689.73	0.67596	1.339	0.15953	1.86893e-18	1.83456e-17	TRUE	0.67596	0.156622	4.6883e-06	1.35479e-05	TRUE	0.614386	0.156373	2.76546e-05	9.93829e-05	TRUE
ENSG00000108107.8	RPL28	TRUE	27855.6	0.675391	0.675391	0.0942066	8.8435e-14	1.27898e-12	TRUE	0.711707	0.0935308	7.67832e-15	4.20064e-14	TRUE	0.644882	0.0934923	1.55793e-12	9.26355e-12	TRUE
ENSG00000004139.9	SARM1	TRUE	901.662	0.673996	0.58726	0.100384	9.12829e-10	5.61399e-09	TRUE	0.781673	0.0999123	1.13417e-15	7.29649e-15	TRUE	0.673996	0.100243	4.66533e-12	2.32837e-11	TRUE
ENSG00000269374.1	CTB-50E14.5	TRUE	200.109	0.673648	0.625871	0.144344	2.21645e-06	8.62853e-06	TRUE	0.673648	0.142887	7.26782e-07	2.07143e-06	TRUE	0.822088	0.143998	1.68421e-09	6.70111e-09	TRUE
ENSG00000123643.8	SLC36A1	TRUE	2000.91	0.671772	0.671772	0.112038	2.42845e-10	1.01304e-09	TRUE	0.792257	0.111172	2.1785e-13	1.19414e-12	TRUE	0.636603	0.110996	2.94898e-09	9.29586e-09	TRUE
ENSG00000072682.14	P4HA2	TRUE	14785.5	0.670717	0.670717	0.0939005	1.09785e-13	1.57368e-12	TRUE	0.99215	0.0937487	3.53938e-27	4.26592e-26	TRUE	0.659957	0.0932723	4.13973e-13	2.59893e-12	TRUE
ENSG00000179104.4	TMTC2	TRUE	179.448	0.665905	0.731906	0.200087	2.38333e-05	7.42942e-05	TRUE	0.651357	0.193865	0.0002407	0.000516719	TRUE	0.665905	0.19484	0.000168118	0.00039657	TRUE
ENSG00000114395.6	CYB561D2	TRUE	431.923	0.665893	0.589402	0.136909	3.06804e-06	1.28166e-05	TRUE	0.68907	0.136122	1.19553e-07	3.41854e-07	TRUE	0.665893	0.136559	2.92041e-07	9.60886e-07	TRUE
ENSG00000126062.3	TMEM115	TRUE	1890.69	0.663083	0.681356	0.100048	1.10967e-12	5.86877e-12	TRUE	0.627343	0.099162	8.82939e-11	3.9299e-10	TRUE	0.663083	0.0993794	6.9179e-12	2.7596e-11	TRUE
ENSG00000157916.14	RER1	TRUE	5262.67	0.662583	0.631137	0.090512	4.57389e-13	3.03306e-12	TRUE	0.694958	0.0900539	3.49555e-15	2.76801e-14	TRUE	0.662583	0.0901404	5.43743e-14	4.50409e-13	TRUE
ENSG00000117479.8	SLC19A2	TRUE	427.68	0.662471	0.605485	0.112288	1.1759e-08	3.08891e-08	TRUE	0.861732	0.111314	1.61433e-15	8.6025e-15	TRUE	0.662471	0.112055	9.28345e-10	3.98565e-09	TRUE
ENSG00000099949.14	LZTR1	TRUE	3847.44	0.660457	0.619478	0.0739334	8.36186e-18	6.1504e-17	TRUE	0.815964	0.073696	3.39348e-29	4.54987e-28	TRUE	0.660457	0.0737809	9.755e-20	1.39628e-18	TRUE
ENSG00000115677.12	HDLBP	TRUE	48326.5	0.659681	0.604449	0.0825857	4.23577e-14	4.43294e-13	TRUE	0.678489	0.0823151	5.22158e-17	3.32893e-16	TRUE	0.659681	0.0823642	3.21735e-16	2.60322e-15	TRUE
ENSG00000135596.13	MICAL1	TRUE	5878.22	0.659591	0.587979	0.105482	4.6038e-09	1.88262e-08	TRUE	0.99964	0.105853	3.47889e-22	3.00766e-21	TRUE	0.659591	0.105203	1.00593e-10	7.17524e-10	TRUE
ENSG00000141349.4	G6PC3	TRUE	5710.65	0.659221	0.588807	0.103645	2.4687e-09	1.16869e-08	TRUE	0.697651	0.103308	4.17577e-12	2.62666e-11	TRUE	0.659221	0.10337	5.02004e-11	3.67651e-10	TRUE
ENSG00000141424.8	SLC39A6	TRUE	10862.8	0.658945	0.625141	0.11348	5.51207e-09	3.68514e-08	TRUE	0.782191	0.113006	9.7585e-13	4.86457e-12	TRUE	0.658945	0.112779	1.4292e-09	6.61221e-09	TRUE
ENSG00000261582.1	RP4-614O4.11	TRUE	69.0062	0.658387	0.658387	0.230312	0.000567432	0.00133384	TRUE	0.789018	0.226791	9.99573e-05	0.000208207	TRUE	0.62874	0.225974	0.00160557	0.00308084	TRUE
ENSG00000088888.13	MAVS	TRUE	4184.11	0.655248	0.607102	0.0992338	1.58753e-10	6.4623e-10	TRUE	0.655248	0.0987383	1.05171e-11	6.64323e-11	TRUE	0.665618	0.098901	4.6093e-12	3.69673e-11	TRUE
ENSG00000142541.12	RPL13A	TRUE	62683.7	0.654989	0.660849	0.104527	3.26389e-11	3.77906e-10	TRUE	0.60449	0.103495	1.93406e-09	7.95001e-09	TRUE	0.654989	0.103696	7.57842e-11	5.45486e-10	TRUE
ENSG00000204619.3	PPP1R11	TRUE	2786.7	0.654537	0.84701	0.065149	6.58555e-40	1.39238e-38	TRUE	0.618621	0.0650036	6.56906e-22	6.9633e-21	TRUE	0.654537	0.0651051	2.52769e-24	3.48341e-23	TRUE
ENSG00000173706.8	HEG1	TRUE	14939.1	0.654001	0.654001	0.161979	7.1933e-06	2.314e-05	TRUE	0.624725	0.159073	2.92224e-05	7.54557e-05	TRUE	0.984451	0.162906	1.32707e-10	6.73944e-10	TRUE
ENSG00000169490.12	TM2D2	TRUE	2137.49	0.65395	0.606331	0.115833	2.78421e-08	9.54306e-08	TRUE	0.744611	0.115329	2.65182e-11	1.22109e-10	TRUE	0.65395	0.115296	4.0051e-09	1.49685e-08	TRUE
ENSG00000197969.7	VPS13A	TRUE	5280.97	0.653515	0.651794	0.104159	5.18369e-11	2.38757e-10	TRUE	0.692144	0.103374	6.30389e-12	3.90408e-11	TRUE	0.653515	0.103427	7.51404e-11	5.40797e-10	TRUE
ENSG00000168615.7	ADAM9	TRUE	16633.9	0.653286	0.653286	0.118947	5.24341e-09	2.00403e-08	TRUE	0.729745	0.117965	1.59564e-10	6.69676e-10	TRUE	0.624316	0.117646	3.535e-08	1.41223e-07	TRUE
ENSG00000106367.9	AP1S1	TRUE	5203.36	0.652803	0.696363	0.0854949	3.99125e-17	3.50822e-16	TRUE	0.652803	0.0848738	4.83195e-15	3.06589e-14	TRUE	0.586881	0.0848325	1.67513e-12	1.39358e-11	TRUE
ENSG00000261094.2	RP11-355O1.11	TRUE	100.289	0.651107	0.61688	0.228877	0.00113564	0.00230535	TRUE	0.799162	0.227999	8.77129e-05	0.000151962	TRUE	0.651107	0.226594	0.00112196	0.00314261	TRUE
ENSG00000156508.13	EEF1A1	TRUE	373021	0.650298	0.827533	0.0921976	1.65928e-20	1.74128e-19	TRUE	0.639315	0.0910349	7.46073e-13	3.75139e-12	TRUE	0.650298	0.0911157	2.75426e-13	2.14266e-12	TRUE
ENSG00000158156.7	XKR8	TRUE	738.504	0.650069	0.847119	0.0929734	4.45498e-21	4.9031e-20	TRUE	0.650069	0.0924602	6.836e-13	4.36835e-12	TRUE	0.594052	0.0927859	5.44456e-11	2.61191e-10	TRUE
ENSG00000140990.10	NDUFB10	TRUE	1792.39	0.649609	0.637422	0.0706189	2.52696e-20	2.72677e-19	TRUE	0.649609	0.0703767	9.11344e-21	8.02505e-20	TRUE	0.686052	0.0705343	5.85128e-23	6.23133e-22	TRUE
ENSG00000136732.10	GYPC	TRUE	5558.65	0.64959	0.629568	0.0845886	1.4649e-14	8.28781e-14	TRUE	0.64959	0.0841749	3.98782e-15	2.40083e-14	TRUE	0.898654	0.0846235	2.65202e-27	5.35343e-26	TRUE
ENSG00000143028.7	SYPL2	TRUE	216.35	0.649174	0.649174	0.144644	9.75777e-07	3.69101e-06	TRUE	0.642663	0.142973	2.27734e-06	5.73073e-06	TRUE	0.776044	0.144031	1.25846e-08	4.73483e-08	TRUE
ENSG00000178852.11	EFCAB13	TRUE	212.367	0.647694	0.647694	0.219053	0.000434112	0.00113618	TRUE	0.765963	0.21638	8.60509e-05	0.000181795	TRUE	0.620166	0.214183	0.00116592	0.00247909	TRUE
ENSG00000182220.9	ATP6AP2	TRUE	6733.85	0.64476	0.593304	0.0970068	1.72632e-10	8.06409e-10	TRUE	0.781697	0.0968318	1.5214e-16	1.01545e-15	TRUE	0.64476	0.0966975	7.65308e-12	4.87881e-11	TRUE
ENSG00000138760.4	SCARB2	TRUE	18382	0.644703	0.644703	0.0943239	1.12662e-12	7.057e-12	TRUE	0.679505	0.0937334	1.28345e-13	7.3966e-13	TRUE	0.633327	0.093713	4.30425e-12	2.50531e-11	TRUE
ENSG00000083845.4	RPS5	TRUE	21352	0.643676	0.750547	0.106596	1.5609e-13	1.05321e-12	TRUE	0.601387	0.105034	3.86122e-09	1.44619e-08	TRUE	0.643676	0.105198	2.78741e-10	1.38326e-09	TRUE
ENSG00000249915.3	PDCD6	TRUE	7417.46	0.642013	0.642013	0.0716892	4.69492e-20	4.04938e-19	TRUE	0.659073	0.0714063	8.92319e-21	7.72801e-20	TRUE	0.614771	0.0714328	2.50279e-18	2.3129e-17	TRUE
ENSG00000122696.8	SLC25A51	TRUE	1279.67	0.640564	0.795394	0.0767539	2.44018e-26	3.93407e-25	TRUE	0.640564	0.0764955	1.92384e-17	1.63848e-16	TRUE	0.587156	0.0767317	7.24609e-15	4.5409e-14	TRUE
ENSG00000186792.11	HYAL3	TRUE	263.936	0.638433	0.641028	0.13475	2.77132e-07	1.19172e-06	TRUE	0.597342	0.133454	2.82885e-06	6.29539e-06	TRUE	0.638433	0.13393	5.60203e-07	1.77948e-06	TRUE
ENSG00000176171.7	BNIP3	TRUE	6974.59	0.637815	0.807798	0.0911294	4.89824e-20	1.05916e-18	TRUE	0.637815	0.0900998	5.00305e-13	2.56075e-12	TRUE	0.600765	0.090068	8.88692e-12	6.1143e-11	TRUE
ENSG00000152380.5	FAM151B	TRUE	115.879	0.632685	0.632685	0.19273	0.000153152	0.000382471	TRUE	0.59645	0.189489	0.000594239	0.00112101	TRUE	0.732951	0.191838	2.78322e-05	4.58653e-05	TRUE
ENSG00000158019.16	BRE	TRUE	2219.93	0.628923	0.601373	0.0809338	1.86618e-14	1.09185e-13	TRUE	0.697452	0.0806346	1.51792e-18	1.17342e-17	TRUE	0.628923	0.0807655	2.15384e-15	1.37411e-14	TRUE
ENSG00000204673.6	AKT1S1	TRUE	7149.13	0.626991	0.815635	0.0691317	2.44828e-33	3.95535e-32	TRUE	0.626991	0.0687178	2.59669e-20	2.16959e-19	TRUE	0.590739	0.0687341	3.02923e-18	3.89734e-17	TRUE
ENSG00000085117.7	CD82	TRUE	4651.28	0.621124	0.805779	0.118051	5.66004e-13	3.7153e-12	TRUE	0.621124	0.115831	2.90503e-08	9.44063e-08	TRUE	0.589988	0.115675	1.21557e-07	6.43858e-07	TRUE
ENSG00000143198.8	MGST3	TRUE	3546.64	0.619046	0.720816	0.0752024	8.61636e-23	8.80319e-22	TRUE	0.613067	0.0747814	9.05043e-17	8.35582e-16	TRUE	0.619046	0.074854	4.3681e-17	3.1625e-16	TRUE
ENSG00000110315.2	RNF141	TRUE	2946.52	0.618343	0.681764	0.0818438	9.14837e-18	7.06767e-17	TRUE	0.611169	0.0813538	2.15251e-14	1.62231e-13	TRUE	0.618343	0.0814323	1.01829e-14	9.00161e-14	TRUE
ENSG00000100075.5	SLC25A1	TRUE	2054.1	0.616838	0.596585	0.0786101	5.69381e-15	4.32555e-14	TRUE	0.719031	0.0783191	1.17837e-20	9.37912e-20	TRUE	0.616838	0.0784748	1.25904e-15	6.98634e-15	TRUE
ENSG00000126432.9	PRDX5	TRUE	12241.4	0.615916	0.648806	0.10018	1.26464e-11	7.24813e-11	TRUE	0.615916	0.0993578	2.05996e-10	8.57966e-10	TRUE	0.608632	0.0993403	3.02356e-10	2.06764e-09	TRUE
ENSG00000104529.13	EEF1D	TRUE	15657.8	0.615714	0.615714	0.0764476	1.2787e-16	1.06512e-15	TRUE	0.600605	0.0761416	1.17303e-15	7.37858e-15	TRUE	0.657217	0.0762389	1.87908e-18	1.75563e-17	TRUE
ENSG00000260565.2	ERVK13-1	TRUE	553.797	0.615323	0.615049	0.130291	3.78837e-07	8.46161e-07	TRUE	0.900756	0.129723	5.38723e-13	2.58323e-12	TRUE	0.615323	0.129402	6.46955e-07	2.11647e-06	TRUE
ENSG00000100083.14	GGA1	TRUE	1926.19	0.611147	0.611147	0.0864188	2.50186e-13	1.69303e-12	TRUE	0.745372	0.0860483	1.16502e-18	9.13238e-18	TRUE	0.603845	0.0861422	8.21033e-13	3.60911e-12	TRUE
ENSG00000187867.4	PALM3	TRUE	180.522	0.602393	0.602393	0.170379	7.00828e-05	0.000205181	TRUE	0.614701	0.168659	9.30561e-05	0.000195537	TRUE	0.60223	0.168955	0.00012249	0.000295763	TRUE
ENSG00000172590.14	MRPL52	TRUE	1322.32	0.598313	0.637203	0.0891021	1.22627e-13	9.59724e-13	TRUE	0.591954	0.0886608	9.47363e-12	5.52549e-11	TRUE	0.598313	0.0887702	5.55714e-12	2.83565e-11	TRUE
ENSG00000173546.7	CSPG4	TRUE	21201.6	-0.596586	-0.790941	0.118099	1.46062e-12	1.90079e-11	TRUE	-0.586582	0.115731	1.54956e-07	5.02881e-07	TRUE	-0.596586	0.115686	8.79497e-08	3.42656e-07	TRUE
ENSG00000153721.13	CNKSR3	TRUE	595.237	-0.60544	-0.598376	0.105125	2.20118e-09	1.17993e-08	TRUE	-0.644467	0.104882	2.68424e-10	9.62068e-10	TRUE	-0.60544	0.104935	2.70454e-09	1.12713e-08	TRUE
ENSG00000111879.14	FAM184A	TRUE	480.575	-0.60561	-0.60561	0.123849	1.70512e-07	3.9425e-07	TRUE	-0.723914	0.123918	1.35368e-09	4.58546e-09	TRUE	-0.598719	0.123111	4.0063e-07	1.31991e-06	TRUE
ENSG00000265817.1	FSBP	TRUE	111.17	-0.612149	-0.60206	0.228725	0.00146639	0.00333722	TRUE	-0.779323	0.231326	0.000154261	0.000259218	TRUE	-0.612149	0.225864	0.00211018	0.00269533	TRUE
ENSG00000169302.10	STK32A	TRUE	197.698	-0.618918	-0.641	0.210121	0.000328286	0.00086815	TRUE	-0.597503	0.204397	0.00123763	0.00224029	TRUE	-0.618918	0.20559	0.000810874	0.00169404	TRUE
ENSG00000106789.8	CORO2A	TRUE	476.072	-0.619151	-0.602657	0.124128	2.06517e-07	8.01061e-07	TRUE	-0.619151	0.123337	1.82742e-07	5.76404e-07	TRUE	-0.694873	0.124649	6.00378e-09	2.38897e-08	TRUE
ENSG00000204387.8	C6orf48	TRUE	4585.51	-0.620221	-0.598298	0.0814422	3.57134e-14	2.05617e-13	TRUE	-0.631803	0.0811969	2.53076e-15	1.43339e-14	TRUE	-0.620221	0.0812478	7.39851e-15	7.45048e-14	TRUE
ENSG00000004864.9	SLC25A13	TRUE	2888.21	-0.627243	-0.604895	0.0627174	8.7437e-23	8.92036e-22	TRUE	-0.627243	0.0626335	4.73979e-24	4.56113e-23	TRUE	-0.67973	0.0629048	8.35563e-28	1.12403e-26	TRUE
ENSG00000164649.15	CDCA7L	TRUE	672.865	-0.629937	-0.615525	0.0995637	1.0124e-10	7.89658e-10	TRUE	-0.797871	0.100168	3.43987e-16	2.07154e-15	TRUE	-0.629937	0.0994449	7.41661e-11	4.74697e-10	TRUE
ENSG00000135913.6	USP37	TRUE	1707.32	-0.637463	-0.637463	0.0790122	1.01794e-16	7.20009e-16	TRUE	-0.75687	0.0790403	2.46247e-22	2.37689e-21	TRUE	-0.622734	0.0787973	8.7529e-16	5.28024e-15	TRUE
ENSG00000155849.11	ELMO1	TRUE	365.416	-0.637723	-0.637723	0.1298	1.28558e-07	2.99332e-07	TRUE	-0.637383	0.128439	2.33549e-07	6.98862e-07	TRUE	-0.862154	0.13203	8.36854e-12	4.29321e-11	TRUE
ENSG00000182118.5	FAM89A	TRUE	877.054	-0.637799	-0.588009	0.0881188	4.64229e-12	3.17842e-11	TRUE	-0.637799	0.0880606	1.51719e-13	8.37507e-13	TRUE	-0.691329	0.0887484	1.65229e-15	1.09379e-14	TRUE
ENSG00000145632.10	PLK2	TRUE	26778.4	-0.638223	-0.586566	0.0682545	1.5693e-18	1.24022e-17	TRUE	-0.722906	0.0681879	8.01031e-27	9.4119e-26	TRUE	-0.638223	0.0681566	2.33013e-21	2.66872e-20	TRUE
ENSG00000139133.2	ALG10	TRUE	92.1484	-0.638264	-0.638264	0.194169	0.000146826	0.000352019	TRUE	-0.782119	0.195085	1.26007e-05	2.84943e-05	TRUE	-0.618701	0.191035	0.000376765	0.00114076	TRUE
ENSG00000196074.8	SYCP2	TRUE	1566.6	-0.638295	-0.847753	0.106263	8.1608e-17	7.90348e-16	TRUE	-0.60576	0.104029	2.14372e-09	8.54239e-09	TRUE	-0.638295	0.104334	2.86143e-10	1.27349e-09	TRUE
ENSG00000206432.4	TMEM200C	TRUE	666.191	-0.640338	-0.640338	0.118657	9.59222e-09	4.43022e-08	TRUE	-0.767126	0.118455	2.1576e-11	1.00399e-10	TRUE	-0.610161	0.117589	7.05411e-08	2.86594e-07	TRUE
ENSG00000138468.11	SENP7	TRUE	697.449	-0.64196	-0.690872	0.0942959	2.55989e-14	2.31341e-13	TRUE	-0.626521	0.0932323	6.43517e-12	3.1417e-11	TRUE	-0.64196	0.0937044	2.18727e-12	1.17808e-11	TRUE
ENSG00000259523.1	RP11-680F8.3	TRUE	49.9007	-0.643869	-0.616471	0.258485	0.0027724	0.00501911	TRUE	-0.643869	0.253824	0.00341927	0.00475937	TRUE	-0.721849	0.261648	0.00125306	0.00142815	TRUE
ENSG00000089163.4	SIRT4	TRUE	82.2204	-0.64542	-0.604837	0.212604	0.000757695	0.00169773	TRUE	-0.64542	0.210447	0.000672551	0.00123009	TRUE	-0.691304	0.214203	0.000302474	0.000434658	TRUE
ENSG00000259865.1	RP11-488L18.10	TRUE	211.759	-0.64687	-0.638721	0.27297	0.00284601	0.00643715	TRUE	-0.64687	0.265622	0.00448246	0.0074489	TRUE	-0.955469	0.281393	7.09925e-05	0.000178702	TRUE
ENSG00000197128.7	ZNF772	TRUE	451.006	-0.648426	-0.648426	0.100772	1.67053e-11	9.6531e-11	TRUE	-0.643082	0.100038	4.35093e-11	1.6591e-10	TRUE	-0.833534	0.102547	6.09695e-17	4.60582e-16	TRUE
ENSG00000181585.3	TMIE	TRUE	64.02	-0.651411	-0.609288	0.265125	0.00361361	0.00739266	TRUE	-0.689397	0.263518	0.0023638	0.00365171	TRUE	-0.651411	0.263351	0.003636	0.00536654	TRUE
ENSG00000126453.5	BCL2L12	TRUE	583.461	-0.653249	-0.669964	0.110578	1.661e-10	1.09173e-09	TRUE	-0.653249	0.109425	7.74136e-10	2.3633e-09	TRUE	-0.589471	0.109236	2.44965e-08	9.26117e-08	TRUE
ENSG00000078269.9	SYNJ2	TRUE	4179.8	-0.654432	-0.635389	0.0774365	3.30937e-17	2.33637e-16	TRUE	-0.945523	0.0777142	5.55301e-35	9.59569e-34	TRUE	-0.654432	0.0772407	6.83491e-18	8.48791e-17	TRUE
ENSG00000115687.9	PASK	TRUE	457.987	-0.659655	-0.737461	0.119796	6.51607e-11	3.57874e-10	TRUE	-0.659655	0.117557	6.38953e-09	1.81165e-08	TRUE	-0.62083	0.117639	4.203e-08	1.52734e-07	TRUE
ENSG00000173801.12	JUP	TRUE	3692.77	-0.66253	-0.734962	0.0960298	1.7137e-15	1.08024e-14	TRUE	-0.66253	0.094953	9.65388e-13	4.52735e-12	TRUE	-0.638694	0.0950058	5.3827e-12	3.81407e-11	TRUE
ENSG00000249115.4	HAUS5	TRUE	1253.59	-0.667759	-1.11115	0.106932	8.88681e-27	1.29872e-25	TRUE	-0.667759	0.104187	4.59824e-11	2.43817e-10	TRUE	-0.613144	0.104103	1.28074e-09	5.37752e-09	TRUE
ENSG00000129484.9	PARP2	TRUE	1298.42	-0.668396	-0.622966	0.0886245	3.19385e-13	2.45013e-12	TRUE	-0.668396	0.0883555	1.23282e-14	8.61333e-14	TRUE	-0.682773	0.0887163	3.57029e-15	2.35951e-14	TRUE
ENSG00000185379.16	RAD51D	TRUE	653.944	-0.670549	-0.670549	0.0943039	1.38977e-13	1.19515e-12	TRUE	-0.686327	0.0937593	7.44589e-14	4.24908e-13	TRUE	-0.610115	0.0936365	2.4278e-11	1.62419e-10	TRUE
ENSG00000235192.1	AC009495.2	TRUE	54.1993	-0.671247	-0.668828	0.278569	0.00212139	0.00422465	TRUE	-0.93502	0.285435	0.000129515	0.000266136	TRUE	-0.671247	0.271612	0.00342333	0.00422949	TRUE
ENSG00000134748.12	PRPF38A	TRUE	1270.89	-0.671256	-0.671256	0.0846643	2.65213e-16	2.20902e-15	TRUE	-0.790007	0.0846529	2.24199e-21	2.06839e-20	TRUE	-0.635089	0.0842733	1.48456e-14	9.33644e-14	TRUE
ENSG00000146247.13	PHIP	TRUE	3434.79	-0.67144	-0.67144	0.0814922	2.0667e-17	1.47781e-16	TRUE	-0.782321	0.0812717	1.38372e-22	1.6473e-21	TRUE	-0.590894	0.0809124	1.01719e-13	8.32685e-13	TRUE
ENSG00000259901.1	RP5-991G20.4	TRUE	96.7763	-0.672267	-0.657847	0.192151	8.15583e-05	0.000217553	TRUE	-0.780561	0.191926	9.91597e-06	2.50689e-05	TRUE	-0.672267	0.190189	0.000106411	0.000196387	TRUE
ENSG00000126603.4	GLIS2	TRUE	1360.65	-0.673827	-0.706442	0.0950535	1.07401e-14	9.13852e-14	TRUE	-0.673827	0.0941341	2.54583e-13	1.37758e-12	TRUE	-0.627463	0.0941574	8.38973e-12	2.83453e-11	TRUE
ENSG00000228889.2	UBAC2-AS1	TRUE	60.7408	-0.676462	-0.786719	0.266223	0.000245249	0.000610249	TRUE	-0.616515	0.245533	0.0039971	0.00551104	TRUE	-0.676462	0.251087	0.00177609	0.0027682	TRUE
ENSG00000136653.15	RASSF5	TRUE	69.2274	-0.679581	-0.687511	0.236003	0.000419035	0.000938237	TRUE	-0.621247	0.2258	0.00196243	0.00334714	TRUE	-0.679581	0.230564	0.00080345	0.00230854	TRUE
ENSG00000141448.4	GATA6	TRUE	736.588	-0.680076	-0.604042	0.122916	1.51861e-07	6.72734e-07	TRUE	-0.909282	0.124219	3.38923e-14	1.7852e-13	TRUE	-0.680076	0.122944	8.1358e-09	3.63595e-08	TRUE
ENSG00000246095.2	LINC01096	TRUE	258.655	-0.680592	-0.607874	0.139142	2.09036e-06	7.53289e-06	TRUE	-0.850828	0.141219	2.85747e-10	1.01699e-09	TRUE	-0.680592	0.139685	2.81608e-07	9.2778e-07	TRUE
ENSG00000176531.6	PHLDB3	TRUE	848.49	-0.683667	-0.717175	0.111389	1.15661e-11	6.78582e-11	TRUE	-0.648851	0.109744	1.11218e-09	4.54249e-09	TRUE	-0.683667	0.110364	1.47891e-10	6.47359e-10	TRUE
ENSG00000185070.6	FLRT2	TRUE	2494.16	-0.683955	-0.683955	0.0738192	2.1749e-21	2.42214e-20	TRUE	-0.819344	0.0738028	2.40266e-29	3.00332e-28	TRUE	-0.672978	0.0736161	1.62911e-20	1.74133e-19	TRUE
ENSG00000189159.11	HN1	TRUE	3296.98	-0.684652	-0.588762	0.114872	5.47605e-08	1.91536e-07	TRUE	-0.876751	0.11535	4.56188e-15	3.41954e-14	TRUE	-0.684652	0.114787	6.18421e-10	3.65378e-09	TRUE
ENSG00000093217.5	XYLB	TRUE	712.086	-0.685848	-0.685848	0.0869127	3.32232e-16	3.09962e-15	TRUE	-0.851946	0.0874244	3.33134e-23	3.04244e-22	TRUE	-0.672052	0.0867463	2.49282e-15	1.84217e-14	TRUE
ENSG00000123136.10	DDX39A	TRUE	3761.04	-0.688154	-0.635849	0.0724696	2.47276e-19	2.04995e-18	TRUE	-0.869047	0.072643	8.92995e-34	1.35436e-32	TRUE	-0.688154	0.0724303	5.19279e-22	8.59945e-21	TRUE
ENSG00000225015.1	SNX18P15	TRUE	36.7693	-0.690482	-1.05771	0.346692	8.76395e-05	0.000242007	TRUE	-0.690482	0.299774	0.005551	0.00748823	TRUE	-0.680914	0.302089	0.00592031	0.00602827	TRUE
ENSG00000168301.8	KCTD6	TRUE	718.802	-0.691334	-0.656506	0.0906693	5.76479e-14	4.20548e-13	TRUE	-0.691334	0.0903378	5.83988e-15	4.34329e-14	TRUE	-0.693532	0.0908245	5.46802e-15	3.46775e-14	TRUE
ENSG00000164292.8	RHOBTB3	TRUE	23527.4	-0.691374	-1.06847	0.0892891	1.78038e-34	3.03905e-33	TRUE	-0.653706	0.0881239	3.93041e-14	2.19349e-13	TRUE	-0.691374	0.0883098	1.21053e-15	9.31359e-15	TRUE
ENSG00000188211.4	NCR3LG1	TRUE	294.321	-0.692282	-0.815603	0.171133	1.20498e-07	5.42496e-07	TRUE	-0.692282	0.164838	7.46432e-06	1.77991e-05	TRUE	-0.672559	0.165297	1.23852e-05	3.43476e-05	TRUE
ENSG00000250565.2	ATP6V1E2	TRUE	315.034	-0.695462	-0.656754	0.144786	7.49261e-07	3.08691e-06	TRUE	-0.869615	0.145542	3.62367e-10	1.2852e-09	TRUE	-0.695462	0.1441	3.35512e-07	1.06269e-06	TRUE
ENSG00000086619.9	ERO1LB	TRUE	1079.18	-0.69737	-0.720914	0.0788804	5.85902e-21	7.25291e-20	TRUE	-0.69737	0.0783423	1.61922e-19	1.55165e-18	TRUE	-0.591165	0.0781229	1.37777e-14	8.44937e-14	TRUE
ENSG00000053254.11	FOXN3	TRUE	2001.64	-0.697895	-0.597729	0.0849512	3.47435e-13	2.33145e-12	TRUE	-0.734708	0.0850144	1.43921e-18	1.11141e-17	TRUE	-0.697895	0.0851539	5.97549e-17	3.59055e-16	TRUE
ENSG00000129538.9	RNASE1	TRUE	70480.2	-0.699674	-1.41338	0.108847	7.55309e-40	1.58817e-38	TRUE	-0.699674	0.107689	2.34042e-11	1.04784e-10	TRUE	-0.609124	0.107441	4.81164e-09	2.12331e-08	TRUE
ENSG00000132967.9	HMGB1P5	TRUE	55.8418	-0.701248	-1.02334	0.273263	6.84231e-06	2.12158e-05	TRUE	-0.590363	0.239245	0.00487573	0.00864072	TRUE	-0.701248	0.247819	0.00108095	0.0014454	TRUE
ENSG00000130402.7	ACTN4	TRUE	31275.1	-0.701551	-0.612346	0.0912093	3.0898e-12	2.78134e-11	TRUE	-0.841542	0.0911349	4.65388e-21	3.78282e-20	TRUE	-0.701551	0.0910192	3.02623e-15	2.24346e-14	TRUE
ENSG00000123836.10	PFKFB2	TRUE	790.725	-0.702395	-0.701955	0.0854899	2.24708e-17	2.0108e-16	TRUE	-0.702395	0.0849624	3.95755e-17	3.42704e-16	TRUE	-0.728321	0.0855931	3.71995e-18	2.95115e-17	TRUE
ENSG00000076003.4	MCM6	TRUE	2812.44	-0.702709	-0.702709	0.0863919	4.24022e-17	3.09644e-16	TRUE	-0.923081	0.0863977	1.56953e-27	2.61974e-26	TRUE	-0.66399	0.0858546	2.85982e-15	1.68262e-14	TRUE
ENSG00000149809.10	TM7SF2	TRUE	780.572	-0.705021	-0.705021	0.0974214	4.64914e-14	4.81732e-13	TRUE	-1.09841	0.0990012	9.08101e-30	1.56036e-28	TRUE	-0.613411	0.096389	6.5193e-11	3.35061e-10	TRUE
ENSG00000168763.11	CNNM3	TRUE	1518.19	-0.705467	-0.705467	0.0765476	3.09627e-21	4.0077e-20	TRUE	-0.862423	0.0767156	4.20396e-30	6.05821e-29	TRUE	-0.63979	0.0761475	1.32361e-17	1.04335e-16	TRUE
ENSG00000175806.10	MSRA	TRUE	380.112	-0.710834	-0.710834	0.111322	1.68917e-11	5.70829e-11	TRUE	-0.882826	0.11192	4.65431e-16	2.29328e-15	TRUE	-0.615919	0.109776	6.59642e-09	2.55175e-08	TRUE
ENSG00000108387.10	SEPT4	TRUE	298.108	-0.71224	-1.0587	0.133667	7.9527e-17	7.71368e-16	TRUE	-0.650578	0.127202	1.0191e-07	2.93337e-07	TRUE	-0.71224	0.128812	7.27108e-09	2.81139e-08	TRUE
ENSG00000257103.4	LSM14A	TRUE	7333.12	-0.712785	-0.691934	0.0655155	4.82422e-27	7.0265e-26	TRUE	-0.811151	0.0653965	5.0507e-36	9.08024e-35	TRUE	-0.712785	0.0653818	2.55224e-28	4.51514e-27	TRUE
ENSG00000087085.9	ACHE	TRUE	688.658	-0.718478	-0.912927	0.116997	2.68981e-16	2.23818e-15	TRUE	-0.718478	0.114146	8.29343e-11	4.4856e-10	TRUE	-0.708554	0.114614	1.45216e-10	7.23444e-10	TRUE
ENSG00000121417.9	ZNF211	TRUE	1254.76	-0.718641	-0.718641	0.109601	5.22522e-12	3.56347e-11	TRUE	-0.656895	0.108097	3.95838e-10	1.94104e-09	TRUE	-0.772016	0.10916	2.71783e-13	9.60091e-13	TRUE
ENSG00000183955.8	SETD8	TRUE	1514.1	-0.719404	-0.66993	0.0975841	8.01575e-13	5.92349e-12	TRUE	-0.75309	0.0971463	2.20281e-15	1.38226e-14	TRUE	-0.719404	0.0973591	3.24976e-14	1.33977e-13	TRUE
ENSG00000196357.7	ZNF565	TRUE	371.726	-0.719689	-0.719689	0.128936	2.27001e-09	1.21478e-08	TRUE	-0.755523	0.127477	7.30908e-10	2.82743e-09	TRUE	-0.710479	0.127815	6.19128e-09	2.40034e-08	TRUE
ENSG00000072864.8	NDE1	TRUE	819.067	-0.719795	-0.719795	0.105128	7.12991e-13	4.63678e-12	TRUE	-0.670921	0.103794	3.17928e-11	1.47487e-10	TRUE	-0.768466	0.104928	4.36008e-14	3.09982e-13	TRUE
ENSG00000110237.3	ARHGEF17	TRUE	7582.8	-0.722199	-0.807018	0.0726981	7.89633e-30	1.3332e-28	TRUE	-0.647912	0.0720636	8.32731e-20	6.77164e-19	TRUE	-0.722199	0.0722895	3.65431e-24	6.16612e-23	TRUE
ENSG00000155755.14	TMEM237	TRUE	2744.04	-0.722323	-0.722323	0.0908788	1.75767e-16	1.23065e-15	TRUE	-0.825963	0.0904501	1.27688e-20	1.42834e-19	TRUE	-0.663262	0.0901589	5.18418e-14	2.77329e-13	TRUE
ENSG00000057935.9	MTA3	TRUE	6224.1	-0.722646	-0.827627	0.0672467	4.85254e-36	1.07163e-34	TRUE	-0.719918	0.0667678	1.15256e-27	1.86711e-26	TRUE	-0.722646	0.0668989	7.3098e-28	1.72751e-26	TRUE
ENSG00000150907.6	FOXO1	TRUE	449.08	-0.723002	-0.761293	0.119522	1.48524e-11	1.07077e-10	TRUE	-0.723002	0.117575	2.05732e-10	8.35906e-10	TRUE	-0.588837	0.116723	1.63497e-07	5.64406e-07	TRUE
ENSG00000226853.2	AC010894.3	TRUE	47.7649	-0.724728	-0.942252	0.307744	0.000106199	0.000259767	TRUE	-0.640304	0.271807	0.00566151	0.00762608	TRUE	-0.724728	0.280657	0.00209561	0.00230372	TRUE
ENSG00000103742.7	IGDCC4	TRUE	63.6713	-0.726465	-0.893313	0.278356	7.18456e-05	0.000175907	TRUE	-0.684565	0.254019	0.00190679	0.00359711	TRUE	-0.726465	0.258924	0.00106845	0.00301005	TRUE
ENSG00000102984.10	ZNF821	TRUE	209.727	-0.726994	-0.684021	0.153304	9.30509e-07	3.53028e-06	TRUE	-0.792889	0.15253	4.12898e-08	1.32294e-07	TRUE	-0.726994	0.152684	4.10682e-07	1.32527e-06	TRUE
ENSG00000153404.9	PLEKHG4B	TRUE	112.248	-0.727991	-0.747284	0.215367	4.60969e-05	0.000127227	TRUE	-0.727991	0.207844	0.000112122	0.000191684	TRUE	-0.60362	0.204682	0.00104202	0.00139701	TRUE
ENSG00000248905.4	FMN1	TRUE	2127.96	-0.728249	-0.714065	0.103824	5.90481e-13	3.21227e-12	TRUE	-0.814352	0.103158	5.73938e-16	3.74959e-15	TRUE	-0.728249	0.103164	3.55762e-13	1.59562e-12	TRUE
ENSG00000107833.6	NPM3	TRUE	1102.88	-0.728731	-0.626344	0.0896277	4.20581e-13	2.8011e-12	TRUE	-0.8898	0.0903749	1.06049e-23	1.29241e-22	TRUE	-0.728731	0.0899952	1.18919e-16	8.88954e-16	TRUE
ENSG00000104332.7	SFRP1	TRUE	4972.04	-0.730163	-1.68243	0.110075	9.74169e-54	4.29706e-52	TRUE	-0.665614	0.108731	2.91906e-10	1.21336e-09	TRUE	-0.730163	0.10925	4.92025e-12	3.8872e-11	TRUE
ENSG00000175449.9	RFESD	TRUE	71.6642	-0.731687	-0.615134	0.226704	0.00108377	0.0024241	TRUE	-0.731687	0.227103	0.000303009	0.000642712	TRUE	-0.969757	0.240237	5.24514e-06	1.13843e-05	TRUE
ENSG00000109685.13	WHSC1	TRUE	4852.77	-0.732785	-0.725635	0.0794906	6.32779e-21	5.51349e-20	TRUE	-1.01304	0.0795458	3.43247e-38	6.24591e-37	TRUE	-0.732785	0.0791734	4.44672e-21	5.64689e-20	TRUE
ENSG00000255529.3	POLR2M	TRUE	1295.03	-0.734773	-0.70139	0.140916	6.74607e-08	3.20828e-07	TRUE	-0.734773	0.138885	3.05581e-08	9.90199e-08	TRUE	-0.80473	0.140209	1.50121e-09	6.17666e-09	TRUE
ENSG00000156787.12	TBC1D31	TRUE	673.83	-0.734914	-0.690708	0.113966	1.4803e-10	1.13778e-09	TRUE	-0.811943	0.113583	1.72861e-13	8.62258e-13	TRUE	-0.734914	0.113637	2.06483e-11	1.17139e-10	TRUE
ENSG00000106355.5	LSM5	TRUE	2029.8	-0.735999	-0.59182	0.0757645	1.02654e-15	6.56693e-15	TRUE	-0.796199	0.0761109	2.77272e-26	3.28606e-25	TRUE	-0.735999	0.0761945	9.21936e-23	8.03665e-22	TRUE
ENSG00000178177.10	LCORL	TRUE	646.125	-0.736184	-0.713253	0.1065	2.07167e-12	1.45969e-11	TRUE	-0.749866	0.105673	3.14235e-13	1.41779e-12	TRUE	-0.736184	0.106178	8.44818e-13	4.46116e-12	TRUE
ENSG00000165501.12	LRR1	TRUE	324.867	-0.736318	-0.64028	0.15008	2.82606e-06	1.00875e-05	TRUE	-0.832119	0.150587	5.8899e-09	1.67549e-08	TRUE	-0.736318	0.150327	1.99438e-07	6.64578e-07	TRUE
ENSG00000196132.7	MYT1	TRUE	123.584	-0.7367	-0.991735	0.174424	4.88312e-10	2.31344e-09	TRUE	-0.596664	0.161218	7.87188e-05	0.000162194	TRUE	-0.7367	0.166206	1.9196e-06	7.74947e-06	TRUE
ENSG00000070778.8	PTPN21	TRUE	1901.84	-0.737061	-0.727797	0.0810755	2.51652e-20	2.65852e-19	TRUE	-0.737061	0.080584	1.52722e-20	1.2042e-19	TRUE	-0.765997	0.0809746	5.62587e-22	5.15799e-21	TRUE
ENSG00000198208.7	RPS6KL1	TRUE	553.006	-0.738489	-0.738489	0.128218	7.35357e-10	4.55833e-09	TRUE	-0.908509	0.127849	1.63498e-13	8.1749e-13	TRUE	-0.637706	0.125864	1.21825e-07	4.03627e-07	TRUE
ENSG00000173085.9	COQ2	TRUE	490.899	-0.739081	-0.739081	0.118064	3.3338e-11	2.34196e-10	TRUE	-0.950251	0.118463	1.22089e-16	6.2776e-16	TRUE	-0.709152	0.116968	3.06371e-10	1.39382e-09	TRUE
ENSG00000092978.6	GPATCH2	TRUE	878.75	-0.739588	-0.609767	0.0838678	5.90241e-14	4.30407e-13	TRUE	-0.753284	0.0842686	9.63929e-20	8.03434e-19	TRUE	-0.739588	0.084662	4.90737e-19	5.94658e-18	TRUE
ENSG00000214717.5	ZBED1	TRUE	4397.61	-0.740664	-0.740664	0.0976861	2.90238e-15	1.99534e-14	TRUE	-0.874609	0.0971359	3.4179e-20	2.62856e-19	TRUE	-0.651367	0.0966434	4.55517e-12	3.65649e-11	TRUE
ENSG00000117262.14	GPR89A	TRUE	695.414	-0.742914	-0.742914	0.0923504	7.30178e-17	7.1076e-16	TRUE	-0.795412	0.0919594	1.09303e-18	7.73847e-18	TRUE	-0.721314	0.0920073	9.85576e-16	9.46965e-15	TRUE
ENSG00000259781.1	RP11-673C5.1	TRUE	144.454	-0.743564	-0.801637	0.16058	4.01964e-08	1.78312e-07	TRUE	-0.625057	0.153341	1.56114e-05	3.59754e-05	TRUE	-0.743564	0.157437	4.66292e-07	1.50245e-06	TRUE
ENSG00000108468.10	CBX1	TRUE	6350.13	-0.746155	-0.789408	0.0856923	2.19139e-21	2.15449e-20	TRUE	-0.746155	0.0849274	3.90344e-19	2.82773e-18	TRUE	-0.674234	0.0849232	5.35435e-16	5.91964e-15	TRUE
ENSG00000138398.11	PPIG	TRUE	4090.52	-0.746376	-0.633883	0.0896657	2.2604e-13	1.17987e-12	TRUE	-0.81968	0.0895859	1.10755e-20	1.01055e-19	TRUE	-0.746376	0.089645	1.6514e-17	1.78297e-16	TRUE
ENSG00000188372.10	ZP3	TRUE	470.098	-0.747034	-0.938428	0.102587	2.41227e-21	2.68119e-20	TRUE	-0.747034	0.10004	2.03092e-14	1.08157e-13	TRUE	-0.698732	0.100289	7.72291e-13	4.08839e-12	TRUE
ENSG00000135045.6	C9orf40	TRUE	313.505	-0.747886	-0.747886	0.124252	1.46226e-10	8.10812e-10	TRUE	-0.886634	0.124204	1.40473e-13	6.56825e-13	TRUE	-0.694469	0.122759	3.73104e-09	1.49803e-08	TRUE
ENSG00000116830.7	TTF2	TRUE	734.681	-0.749081	-0.746481	0.127264	3.75975e-10	1.98604e-09	TRUE	-0.887601	0.126463	3.32142e-13	1.80042e-12	TRUE	-0.749081	0.126045	5.47792e-10	2.39864e-09	TRUE
ENSG00000142856.12	ITGB3BP	TRUE	360.602	-0.749119	-0.986473	0.121762	2.02357e-17	1.06112e-16	TRUE	-0.749119	0.117844	5.00883e-11	1.69551e-10	TRUE	-0.648679	0.117445	9.62609e-09	3.76014e-08	TRUE
ENSG00000124067.12	SLC12A4	TRUE	3641	-0.750493	-0.750493	0.075365	1.88515e-24	2.04706e-23	TRUE	-0.725965	0.0748702	8.44065e-23	9.39387e-22	TRUE	-0.85922	0.0753774	5.33794e-31	1.36291e-29	TRUE
ENSG00000133739.11	LRRCC1	TRUE	585.764	-0.75082	-0.854422	0.106466	5.42389e-17	2.77535e-16	TRUE	-0.75082	0.104536	1.67336e-13	6.90697e-13	TRUE	-0.700724	0.104736	5.2721e-12	2.62269e-11	TRUE
ENSG00000258240.1	RP1-46F2.3	TRUE	101.986	-0.751054	-1.05481	0.21687	3.95566e-08	1.59884e-07	TRUE	-0.751054	0.201464	4.3886e-05	8.52713e-05	TRUE	-0.730719	0.202823	6.63738e-05	0.000104165	TRUE
ENSG00000114120.7	SLC25A36	TRUE	7827.39	-0.752266	-0.731186	0.0883169	1.10417e-17	2.08487e-16	TRUE	-0.752266	0.0876533	2.28753e-18	1.5836e-17	TRUE	-0.776686	0.0879328	1.78414e-19	2.23137e-18	TRUE
ENSG00000256294.3	ZNF225	TRUE	714.409	-0.752501	-0.791124	0.108721	2.34388e-14	2.13278e-13	TRUE	-0.752501	0.1072	5.39678e-13	2.87733e-12	TRUE	-0.711246	0.107454	8.21166e-12	4.55343e-11	TRUE
ENSG00000012963.9	UBR7	TRUE	1090.04	-0.752931	-0.752931	0.108836	3.70809e-13	2.83226e-12	TRUE	-0.763775	0.107637	3.00276e-13	1.61684e-12	TRUE	-0.625534	0.107151	1.67155e-09	6.93599e-09	TRUE
ENSG00000177570.9	SAMD12	TRUE	890.198	-0.754783	-0.726971	0.084517	7.13682e-19	1.01458e-17	TRUE	-0.754783	0.0841106	7.00899e-20	5.29366e-19	TRUE	-0.791068	0.0847944	1.75695e-21	1.84791e-20	TRUE
ENSG00000100605.12	ITPK1	TRUE	1177.13	-0.755405	-0.696327	0.0775003	2.7241e-20	3.29427e-19	TRUE	-0.846199	0.0777423	2.40305e-28	3.69248e-27	TRUE	-0.755405	0.0777227	4.74685e-23	5.37667e-22	TRUE
ENSG00000104231.6	ZFAND1	TRUE	1166.27	-0.759123	-0.586804	0.100001	8.21896e-10	4.08403e-09	TRUE	-0.759123	0.100311	9.05527e-15	4.93312e-14	TRUE	-0.762117	0.10079	7.39153e-15	4.76202e-14	TRUE
ENSG00000183137.10	CEP57L1	TRUE	809.264	-0.759622	-0.642755	0.0994089	1.39988e-11	1.17917e-10	TRUE	-0.791946	0.0995661	3.85055e-16	2.55111e-15	TRUE	-0.759622	0.099916	5.43403e-15	3.61804e-14	TRUE
ENSG00000162366.3	PDZK1IP1	TRUE	498.854	-0.760452	-1.31418	0.140379	3.04198e-22	2.08969e-21	TRUE	-0.760452	0.135365	4.47509e-09	1.6237e-08	TRUE	-0.590226	0.133952	3.74433e-06	1.08748e-05	TRUE
ENSG00000113448.12	PDE4D	TRUE	3148.39	-0.761343	-0.663896	0.123685	9.99835e-09	3.72486e-08	TRUE	-0.839415	0.12311	1.63394e-12	1.01551e-11	TRUE	-0.761343	0.123199	1.19677e-10	4.83363e-10	TRUE
ENSG00000137656.7	BUD13	TRUE	556.657	-0.762658	-0.587477	0.103153	2.28758e-09	1.0901e-08	TRUE	-0.829388	0.104453	3.74744e-16	2.25355e-15	TRUE	-0.762658	0.104617	5.73624e-14	3.59293e-13	TRUE
ENSG00000132801.5	ZSWIM3	TRUE	341.532	-0.763362	-0.617749	0.106812	1.15919e-09	6.41183e-09	TRUE	-0.84181	0.108509	1.52882e-15	8.20229e-15	TRUE	-0.763362	0.108583	3.80673e-13	2.13406e-12	TRUE
ENSG00000115159.11	GPD2	TRUE	3100.82	-0.763433	-0.763433	0.0858996	4.79329e-20	4.99178e-19	TRUE	-1.06582	0.0860139	2.20187e-36	3.71759e-35	TRUE	-0.674027	0.0851908	6.67886e-16	4.1428e-15	TRUE
ENSG00000198898.8	CAPZA2	TRUE	7062.84	-0.763439	-0.651964	0.0884324	2.21338e-14	1.33783e-13	TRUE	-0.886471	0.0883607	1.64904e-24	1.74359e-23	TRUE	-0.763439	0.0883157	9.9603e-19	9.53506e-18	TRUE
ENSG00000149054.10	ZNF215	TRUE	725.816	-0.764051	-0.724399	0.116716	5.02553e-11	2.87196e-10	TRUE	-0.80163	0.11581	9.09059e-13	4.74983e-12	TRUE	-0.764051	0.116194	8.92887e-12	4.34344e-11	TRUE
ENSG00000205269.4	TMEM170B	TRUE	614.643	-0.765989	-0.765989	0.110846	3.69275e-13	1.45073e-12	TRUE	-0.964544	0.111044	4.14752e-19	2.77314e-18	TRUE	-0.689899	0.109514	7.37021e-11	3.48595e-10	TRUE
ENSG00000198265.7	HELZ	TRUE	5252.37	-0.766477	-0.646564	0.0827118	7.34071e-16	5.95814e-15	TRUE	-0.800128	0.0825563	6.81994e-23	6.96841e-22	TRUE	-0.766477	0.0827013	3.44896e-21	5.45786e-20	TRUE
ENSG00000096060.10	FKBP5	TRUE	926.434	-0.768524	-0.768524	0.0871075	8.38082e-20	1.25558e-18	TRUE	-1.02093	0.0878368	2.79324e-32	5.42133e-31	TRUE	-0.621703	0.0860459	1.61172e-13	1.29303e-12	TRUE
ENSG00000110987.4	BCL7A	TRUE	846.057	-0.76926	-0.76926	0.104887	1.67668e-14	1.23264e-13	TRUE	-0.8196	0.104054	6.47436e-16	4.26796e-15	TRUE	-0.683709	0.103674	1.07851e-11	7.41854e-11	TRUE
ENSG00000171492.10	LRRC8D	TRUE	1432.37	-0.77016	-0.664453	0.0893478	1.27899e-14	9.46466e-14	TRUE	-0.888024	0.089656	5.92083e-24	5.65567e-23	TRUE	-0.77016	0.0895463	1.42092e-18	8.03962e-18	TRUE
ENSG00000184319.11	RPL23AP82	TRUE	649.851	-0.770183	-0.753097	0.0942894	1.11264e-16	1.06996e-15	TRUE	-0.770183	0.0936057	4.3938e-17	3.10635e-16	TRUE	-1.03506	0.095989	3.09504e-28	4.67819e-27	TRUE
ENSG00000100908.9	EMC9	TRUE	678.133	-0.770932	-0.770932	0.105192	1.73286e-14	1.58911e-13	TRUE	-0.808368	0.104316	1.85417e-15	1.17098e-14	TRUE	-0.709244	0.104181	2.26998e-12	1.39696e-11	TRUE
ENSG00000235944.3	ZNF815P	TRUE	365.318	-0.773033	-0.944621	0.128635	8.53722e-15	6.40482e-14	TRUE	-0.773033	0.124976	1.38505e-10	4.51259e-10	TRUE	-0.725009	0.125316	1.55596e-09	6.39756e-09	TRUE
ENSG00000124602.5	UNC5CL	TRUE	44.8944	-0.773756	-0.706479	0.342835	0.00451934	0.00848953	TRUE	-1.02862	0.35377	0.00034492	0.000531688	TRUE	-0.773756	0.33631	0.00391095	0.00410473	TRUE
ENSG00000101773.12	RBBP8	TRUE	1240.14	-0.775066	-0.585494	0.101123	1.32097e-09	7.34662e-09	TRUE	-0.965404	0.102417	4.68032e-22	4.47135e-21	TRUE	-0.775066	0.10194	5.08753e-15	2.2289e-14	TRUE
ENSG00000167105.3	TMEM92	TRUE	308.104	-0.775077	-0.775077	0.164679	1.9022e-07	7.74316e-07	TRUE	-0.682618	0.159512	5.40784e-06	1.40881e-05	TRUE	-0.871337	0.16378	1.2964e-08	4.87086e-08	TRUE
ENSG00000240429.1	LRRFIP1P1	TRUE	218.819	-0.776357	-0.613932	0.197622	0.000308804	0.000787194	TRUE	-0.776357	0.198151	1.87703e-05	4.26416e-05	TRUE	-0.889385	0.202737	1.38359e-06	4.28535e-06	TRUE
ENSG00000181467.2	RAP2B	TRUE	1650.93	-0.77668	-0.739767	0.0705628	8.72837e-27	1.02001e-25	TRUE	-0.77668	0.0703493	5.57925e-29	7.55405e-28	TRUE	-0.928033	0.0711904	7.54935e-40	1.74595e-38	TRUE
ENSG00000134030.9	CTIF	TRUE	4206.21	-0.777325	-0.651505	0.0693302	7.40266e-22	7.45082e-21	TRUE	-0.777325	0.0692761	7.3634e-30	9.39949e-29	TRUE	-0.797029	0.0694996	3.06335e-31	7.22399e-30	TRUE
ENSG00000233682.2	RP11-13P5.2	TRUE	37.8916	-0.777404	-1.05776	0.349001	9.39258e-05	0.000212872	TRUE	-0.777404	0.309399	0.0023969	0.00445192	TRUE	-0.755577	0.311139	0.00292881	0.00438809	TRUE
ENSG00000187790.6	FANCM	TRUE	304.073	-0.777534	-0.777534	0.120664	8.49892e-12	5.26603e-11	TRUE	-0.808004	0.119413	2.6276e-12	1.19115e-11	TRUE	-0.674326	0.118648	3.46229e-09	1.33486e-08	TRUE
ENSG00000106144.15	CASP2	TRUE	2088.34	-0.778102	-0.693206	0.0702158	5.84025e-24	5.97317e-23	TRUE	-0.924257	0.0705686	4.4116e-40	9.50172e-39	TRUE	-0.778102	0.070399	3.68539e-29	5.7479e-28	TRUE
ENSG00000164169.8	PRMT10	TRUE	511.74	-0.779038	-0.598615	0.114331	2.8775e-08	1.2278e-07	TRUE	-0.779038	0.115033	2.79757e-12	1.26548e-11	TRUE	-0.839084	0.116409	7.81614e-14	4.66989e-13	TRUE
ENSG00000269996.1	RP11-343N15.5	TRUE	798.188	-0.779833	-0.926745	0.109176	8.9442e-19	8.98776e-18	TRUE	-0.779833	0.107072	7.21304e-14	4.1187e-13	TRUE	-0.75207	0.10746	4.99293e-13	3.06014e-12	TRUE
ENSG00000203797.5	DDO	TRUE	562.774	-0.780673	-0.780673	0.111857	2.12819e-13	1.44889e-12	TRUE	-0.859129	0.111137	1.7783e-15	8.437e-15	TRUE	-0.663231	0.110108	4.67752e-10	2.09333e-09	TRUE
ENSG00000120868.9	APAF1	TRUE	1204.28	-0.781279	-0.880289	0.0904842	1.11306e-23	1.64668e-22	TRUE	-0.781279	0.0893274	4.91029e-19	3.93417e-18	TRUE	-0.756615	0.0896197	5.88146e-18	4.60546e-17	TRUE
ENSG00000172731.9	LRRC20	TRUE	947.578	-0.78359	-0.967455	0.118053	9.71284e-18	1.00381e-16	TRUE	-0.78359	0.11552	2.55456e-12	1.28964e-11	TRUE	-0.695347	0.115423	4.10466e-10	2.076e-09	TRUE
ENSG00000172137.14	CALB2	TRUE	1063.09	-0.785442	-0.674058	0.0908948	1.42634e-14	1.18997e-13	TRUE	-1.10264	0.0923132	4.66086e-34	9.29343e-33	TRUE	-0.785442	0.0912289	1.23709e-18	6.48982e-18	TRUE
ENSG00000166508.13	MCM7	TRUE	6347.06	-0.786635	-0.768296	0.0904278	1.4717e-18	1.16707e-17	TRUE	-0.809902	0.0897394	3.60982e-20	3.92494e-19	TRUE	-0.786635	0.0899379	3.69631e-19	4.49039e-18	TRUE
ENSG00000104714.9	ERICH1	TRUE	998.284	-0.786688	-0.768428	0.0811396	2.08801e-22	3.08644e-21	TRUE	-0.786688	0.0807162	4.19675e-23	4.19909e-22	TRUE	-0.90943	0.0817932	1.07366e-29	2.52921e-28	TRUE
ENSG00000128394.12	APOBEC3F	TRUE	654.429	-0.787261	-0.787261	0.113095	2.35455e-13	1.64651e-12	TRUE	-0.985536	0.113147	3.09701e-19	2.51237e-18	TRUE	-0.730225	0.111868	1.40858e-11	7.08951e-11	TRUE
ENSG00000156735.6	BAG4	TRUE	575.742	-0.787847	-0.655215	0.103877	3.69395e-11	2.34259e-10	TRUE	-0.787847	0.104014	7.779e-15	3.94958e-14	TRUE	-0.827049	0.10505	4.97814e-16	3.61287e-15	TRUE
ENSG00000169249.8	ZRSR2	TRUE	439.402	-0.788132	-0.631019	0.123594	4.88879e-08	1.20482e-07	TRUE	-0.867451	0.124675	5.53424e-13	2.45282e-12	TRUE	-0.788132	0.124791	4.51843e-11	2.07561e-10	TRUE
ENSG00000168152.8	THAP9	TRUE	217.546	-0.789224	-0.906403	0.15782	4.28262e-10	2.45713e-09	TRUE	-0.789224	0.152511	4.73943e-08	1.39824e-07	TRUE	-0.673172	0.151571	2.34409e-06	6.76693e-06	TRUE
ENSG00000137269.10	LRRC1	TRUE	173.361	-0.790068	-0.607411	0.151487	1.02046e-05	3.62929e-05	TRUE	-0.851923	0.154399	5.74317e-09	2.10005e-08	TRUE	-0.790068	0.154854	5.64082e-08	1.92548e-07	TRUE
ENSG00000129116.13	PALLD	TRUE	6534.68	-0.790423	-0.790423	0.0700998	1.1776e-30	1.56053e-29	TRUE	-0.857979	0.0698304	1.80285e-35	2.94076e-34	TRUE	-0.773904	0.0698544	2.80242e-29	7.26857e-28	TRUE
ENSG00000136944.13	LMX1B	TRUE	499.96	-0.79125	-0.83945	0.103868	3.60173e-17	1.86356e-16	TRUE	-0.79125	0.102398	2.34485e-15	1.33347e-14	TRUE	-0.627684	0.101577	2.02083e-10	9.24031e-10	TRUE
ENSG00000132819.12	RBM38	TRUE	817.196	-0.791757	-0.791757	0.0971219	2.43247e-17	2.23857e-16	TRUE	-0.964634	0.097244	3.76964e-24	3.64211e-23	TRUE	-0.752059	0.0964914	1.25213e-15	9.5226e-15	TRUE
ENSG00000171960.6	PPIH	TRUE	566.288	-0.7923	-0.627226	0.118265	1.71553e-08	4.3954e-08	TRUE	-0.937291	0.119757	6.15649e-16	3.80531e-15	TRUE	-0.7923	0.119307	5.14661e-12	2.70647e-11	TRUE
ENSG00000108515.13	ENO3	TRUE	671.958	-0.792677	-0.944655	0.164274	3.69986e-10	2.74246e-09	TRUE	-0.696903	0.157782	2.77436e-06	9.99577e-06	TRUE	-0.792677	0.159917	1.19273e-07	5.61615e-07	TRUE
ENSG00000203706.4	SERTAD4-AS1	TRUE	212.931	-0.792918	-0.792918	0.151129	1.07476e-08	5.4373e-08	TRUE	-0.818683	0.148493	6.63695e-09	2.10643e-08	TRUE	-0.780437	0.149284	2.98182e-08	1.04418e-07	TRUE
ENSG00000132825.5	PPP1R3D	TRUE	751.352	-0.793178	-0.81849	0.100385	2.16068e-17	1.93553e-16	TRUE	-0.793178	0.0992256	2.7803e-16	1.85856e-15	TRUE	-0.600452	0.0983585	3.5765e-10	1.59108e-09	TRUE
ENSG00000115616.2	SLC9A2	TRUE	1738.03	-0.793206	-0.772954	0.0743541	1.90542e-26	2.79039e-25	TRUE	-1.00053	0.0747027	6.29991e-42	1.31868e-40	TRUE	-0.793206	0.07431	2.19061e-27	2.791e-26	TRUE
ENSG00000233237.2	LINC00472	TRUE	105.629	-0.793273	-0.904775	0.205878	5.32849e-07	1.72159e-06	TRUE	-0.732507	0.194102	3.89214e-05	7.60529e-05	TRUE	-0.793273	0.198228	1.05529e-05	3.91155e-05	TRUE
ENSG00000179119.10	SPTY2D1	TRUE	3656.83	-0.79355	-0.623483	0.074678	1.05501e-17	8.01077e-17	TRUE	-0.897674	0.0749467	6.70812e-34	1.45088e-32	TRUE	-0.79355	0.0749344	5.40656e-27	7.37828e-26	TRUE
ENSG00000197147.8	LRRC8B	TRUE	544.834	-0.79403	-0.724977	0.101641	9.05341e-14	3.67832e-13	TRUE	-1.00336	0.102876	1.70334e-23	1.64512e-22	TRUE	-0.79403	0.101914	1.08449e-15	7.69981e-15	TRUE
ENSG00000167977.4	KCTD5	TRUE	1689.65	-0.794736	-0.737143	0.078457	4.91502e-22	5.78975e-21	TRUE	-0.890412	0.0785066	1.20487e-30	1.59733e-29	TRUE	-0.794736	0.0784962	6.97726e-25	7.1475e-24	TRUE
ENSG00000072736.14	NFATC3	TRUE	979.636	-0.795766	-0.752408	0.0843687	3.82171e-20	4.52549e-19	TRUE	-0.795766	0.0840069	5.78903e-22	4.9365e-21	TRUE	-0.816261	0.0845809	7.28174e-23	9.51759e-22	TRUE
ENSG00000161835.6	GRASP	TRUE	33.4723	-0.796475	-1.19358	0.360654	2.9932e-05	7.90797e-05	TRUE	-0.736328	0.3103	0.00399964	0.00551334	TRUE	-0.796475	0.31948	0.00215298	0.00326726	TRUE
ENSG00000124784.4	RIOK1	TRUE	646.117	-0.796743	-0.641067	0.0940414	1.30266e-12	4.83797e-12	TRUE	-0.992008	0.0958497	4.16923e-26	4.10032e-25	TRUE	-0.796743	0.0950937	8.65041e-18	7.0409e-17	TRUE
ENSG00000136824.14	SMC2	TRUE	1621.49	-0.799768	-0.796884	0.0963913	9.13671e-18	9.57346e-17	TRUE	-0.974543	0.0961862	4.23601e-25	4.29463e-24	TRUE	-0.799768	0.0958809	1.17204e-17	9.01077e-17	TRUE
ENSG00000079819.12	EPB41L2	TRUE	7178.06	-0.80164	-0.834522	0.0617553	7.45333e-43	1.75909e-41	TRUE	-0.80164	0.0614669	1.48358e-39	3.25887e-38	TRUE	-0.644903	0.0613543	2.27424e-26	3.57003e-25	TRUE
ENSG00000154655.10	L3MBTL4	TRUE	823.568	-0.802128	-0.76594	0.128308	1.83176e-10	1.39535e-09	TRUE	-1.00898	0.128097	3.16297e-16	2.1053e-15	TRUE	-0.802128	0.127306	4.71267e-11	2.16131e-10	TRUE
ENSG00000138623.5	SEMA7A	TRUE	344.203	-0.802131	-0.93049	0.166154	9.25533e-10	4.57204e-09	TRUE	-0.802131	0.1605	1.14822e-07	3.28866e-07	TRUE	-0.650474	0.158931	1.2131e-05	3.32209e-05	TRUE
ENSG00000132646.6	PCNA	TRUE	2766.43	-0.802314	-0.69196	0.0647502	1.26041e-27	1.59449e-26	TRUE	-0.977768	0.0651674	7.20904e-52	3.10449e-50	TRUE	-0.802314	0.0649656	7.66884e-36	1.59857e-34	TRUE
ENSG00000186272.8	ZNF17	TRUE	571.597	-0.802761	-0.826798	0.105575	2.85989e-16	1.39233e-15	TRUE	-0.746214	0.103831	1.64594e-13	6.79784e-13	TRUE	-0.802761	0.104969	3.23256e-15	2.22636e-14	TRUE
ENSG00000196757.3	ZNF700	TRUE	874.829	-0.803975	-0.708002	0.13074	6.17359e-09	2.82434e-08	TRUE	-0.803975	0.129547	1.09009e-10	5.83393e-10	TRUE	-0.915547	0.131171	3.12358e-13	2.44094e-12	TRUE
ENSG00000167771.5	RCOR2	TRUE	158.529	-0.804521	-1.30111	0.181119	2.4352e-14	2.00536e-13	TRUE	-0.804521	0.170773	4.80641e-07	1.39562e-06	TRUE	-0.642824	0.168322	3.90855e-05	0.000100122	TRUE
ENSG00000221829.5	FANCG	TRUE	1750.25	-0.804743	-0.895079	0.0860084	1.07634e-26	1.29662e-25	TRUE	-0.804743	0.0850834	6.4252e-22	5.95378e-21	TRUE	-0.711323	0.0850462	1.37846e-17	9.39545e-17	TRUE
ENSG00000273132.1	RP11-350J20.12	TRUE	49.3633	-0.804948	-0.778404	0.35581	0.00253422	0.00498523	TRUE	-1.35035	0.371584	1.31447e-05	3.2818e-05	TRUE	-0.804948	0.341773	0.00307604	0.00322432	TRUE
ENSG00000170540.10	ARL6IP1	TRUE	2013.49	-0.805092	-0.805092	0.108117	6.19495e-15	4.69568e-14	TRUE	-0.97126	0.107529	1.80703e-20	1.54248e-19	TRUE	-0.801905	0.107254	1.20777e-14	6.63991e-14	TRUE
ENSG00000077514.4	POLD3	TRUE	1046.51	-0.80574	-0.80574	0.0906111	3.84009e-20	4.54442e-19	TRUE	-0.862605	0.0901509	1.78803e-22	1.7436e-21	TRUE	-0.721546	0.0898626	2.13568e-16	1.7182e-15	TRUE
ENSG00000169635.5	HIC2	TRUE	308.682	-0.806088	-0.806088	0.137796	3.20807e-10	1.86301e-09	TRUE	-0.838842	0.135812	1.1586e-10	4.60002e-10	TRUE	-0.63784	0.133936	5.74422e-07	1.81671e-06	TRUE
ENSG00000101868.6	POLA1	TRUE	603.046	-0.806276	-0.806276	0.0921322	1.35063e-19	7.97906e-19	TRUE	-1.02264	0.0929754	3.41449e-29	3.93712e-28	TRUE	-0.777381	0.09181	4.37642e-18	3.45736e-17	TRUE
ENSG00000177084.12	POLE	TRUE	1463.06	-0.807104	-0.807104	0.0847936	1.12002e-22	1.35092e-21	TRUE	-0.958225	0.0847733	1.42597e-30	1.88304e-29	TRUE	-0.760379	0.0843451	3.66715e-20	2.3311e-19	TRUE
ENSG00000119915.4	ELOVL3	TRUE	99.4162	-0.807203	-0.807203	0.190878	1.58119e-06	4.95929e-06	TRUE	-0.980364	0.190444	2.78207e-08	8.37308e-08	TRUE	-0.764964	0.186297	7.47249e-06	1.31722e-05	TRUE
ENSG00000114790.8	ARHGEF26	TRUE	765.333	-0.807229	-0.898326	0.0947239	1.13604e-22	1.54784e-21	TRUE	-0.807229	0.0934055	1.117e-18	8.79597e-18	TRUE	-0.689471	0.0931526	3.33678e-14	1.98935e-13	TRUE
ENSG00000132182.7	NUP210	TRUE	2705.43	-0.810771	-0.810771	0.0980861	8.73116e-18	6.40792e-17	TRUE	-1.37053	0.0983802	1.78017e-45	5.35545e-44	TRUE	-0.69306	0.0969601	2.1526e-13	1.09025e-12	TRUE
ENSG00000196678.9	ERI2	TRUE	480.654	-0.811418	-0.811418	0.121436	1.49412e-12	5.51291e-12	TRUE	-0.900146	0.120539	1.15573e-14	5.15393e-14	TRUE	-0.756137	0.120001	5.62196e-11	2.69411e-10	TRUE
ENSG00000164758.3	MED30	TRUE	287.109	-0.812027	-0.812027	0.131857	4.66434e-11	2.70999e-10	TRUE	-0.956662	0.131631	4.17368e-14	2.18541e-13	TRUE	-0.7558	0.130088	1.19208e-09	4.96454e-09	TRUE
ENSG00000091513.10	TF	TRUE	102.31	-0.812977	-1.2654	0.226349	7.38395e-10	3.20291e-09	TRUE	-0.812977	0.21064	2.10543e-05	5.13928e-05	TRUE	-0.667772	0.207325	0.000336461	0.000480464	TRUE
ENSG00000227268.3	KLLN	TRUE	111.297	-0.814023	-0.758621	0.189353	5.09117e-06	1.60699e-05	TRUE	-0.957477	0.189691	5.10941e-08	1.50454e-07	TRUE	-0.814023	0.187983	2.31108e-06	6.44134e-06	TRUE
ENSG00000137770.9	CTDSPL2	TRUE	2166.97	-0.815632	-0.614899	0.0960203	2.43418e-11	1.72669e-10	TRUE	-0.873852	0.0963438	1.87199e-20	1.46372e-19	TRUE	-0.815632	0.0965107	4.32004e-18	3.3326e-17	TRUE
ENSG00000104679.6	R3HCC1	TRUE	1515.75	-0.815755	-0.952999	0.0771979	2.07335e-36	5.26994e-35	TRUE	-0.815755	0.0763196	2.27574e-27	3.45455e-26	TRUE	-0.670637	0.0760684	3.16572e-19	1.89928e-18	TRUE
ENSG00000154642.6	C21orf91	TRUE	2255.11	-0.818254	-0.73041	0.0856451	1.32508e-18	1.05441e-17	TRUE	-0.921758	0.0856054	6.39868e-28	8.10968e-27	TRUE	-0.818254	0.0855948	1.74888e-22	1.80873e-21	TRUE
ENSG00000138032.16	PPM1B	TRUE	2240.91	-0.819383	-0.644909	0.0993945	1.19183e-11	5.79124e-11	TRUE	-0.879072	0.0994931	1.53674e-19	1.26817e-18	TRUE	-0.819383	0.0996633	2.96969e-17	1.82502e-16	TRUE
ENSG00000078070.7	MCCC1	TRUE	774.853	-0.821001	-0.620895	0.0942971	7.10507e-12	4.37535e-11	TRUE	-0.945715	0.0957023	5.92806e-24	5.65936e-23	TRUE	-0.821001	0.0954991	1.20092e-18	9.88429e-18	TRUE
ENSG00000182263.9	FIGN	TRUE	2005.87	-0.822306	-0.650415	0.0756931	1.12819e-18	1.35898e-17	TRUE	-1.07235	0.076603	1.16729e-45	3.12908e-44	TRUE	-0.822306	0.0761337	4.95925e-28	6.58684e-27	TRUE
ENSG00000143401.10	ANP32E	TRUE	2980.5	-0.822533	-0.822533	0.106431	6.56902e-16	4.25528e-15	TRUE	-1.03466	0.105935	1.32708e-23	1.24298e-22	TRUE	-0.795047	0.105477	7.7899e-15	4.42363e-14	TRUE
ENSG00000180884.9	ZNF792	TRUE	370.543	-0.822622	-0.831394	0.108124	8.62571e-16	7.85178e-15	TRUE	-0.822622	0.106866	2.63579e-15	1.23149e-14	TRUE	-0.76075	0.107109	2.2837e-13	1.30889e-12	TRUE
ENSG00000206535.3	LNP1	TRUE	21.1648	-0.823477	-0.823477	0.404514	0.00330553	0.00664481	TRUE	-1.26313	0.424386	0.000164145	0.00029778	TRUE	-0.812333	0.381743	0.00544956	0.00558137	TRUE
ENSG00000170684.4	ZNF296	TRUE	102.158	-0.825046	-0.781277	0.207051	1.22351e-05	3.65547e-05	TRUE	-0.825046	0.201817	7.7818e-06	1.79811e-05	TRUE	-0.947726	0.208257	5.37836e-07	1.07647e-06	TRUE
ENSG00000082397.11	EPB41L3	TRUE	6340.84	-0.826849	-0.58561	0.0672792	5.99763e-19	5.879e-18	TRUE	-0.83588	0.0674556	5.33926e-36	1.31227e-34	TRUE	-0.826849	0.0675993	3.00352e-35	1.06789e-33	TRUE
ENSG00000170089.11	RP11-423H2.1	TRUE	484.903	-0.827995	-0.758451	0.111766	9.11028e-13	5.85239e-12	TRUE	-0.834507	0.111104	1.06628e-14	6.01974e-14	TRUE	-0.827995	0.111879	1.94104e-14	1.21371e-13	TRUE
ENSG00000168497.4	SDPR	TRUE	2152.72	-0.828873	-0.89181	0.110791	3.93551e-17	4.30272e-16	TRUE	-0.828873	0.109193	5.89982e-15	3.25301e-14	TRUE	-0.610849	0.108388	5.81323e-09	1.80436e-08	TRUE
ENSG00000178882.9	FAM101A	TRUE	41.7042	-0.828945	-1.59121	0.320983	3.18603e-08	1.11898e-07	TRUE	-0.828945	0.286992	0.000663452	0.00134252	TRUE	-0.635829	0.275861	0.00601612	0.00854399	TRUE
ENSG00000100764.9	PSMC1	TRUE	4557.16	-0.831395	-0.831395	0.105124	1.51465e-16	1.28055e-15	TRUE	-0.956087	0.10433	5.70345e-21	4.9797e-20	TRUE	-0.711464	0.10379	1.62038e-12	1.34736e-11	TRUE
ENSG00000130695.9	CEP85	TRUE	1078.89	-0.833583	-0.833583	0.0934347	2.64763e-20	3.2058e-19	TRUE	-0.895285	0.0929266	8.30077e-23	7.36923e-22	TRUE	-0.76887	0.0927495	2.04616e-17	1.54986e-16	TRUE
ENSG00000159259.7	CHAF1B	TRUE	774.025	-0.834046	-0.677513	0.0931223	4.00256e-14	2.95338e-13	TRUE	-0.944619	0.0940598	1.17957e-24	1.30588e-23	TRUE	-0.834046	0.0939434	9.47655e-20	8.91472e-19	TRUE
ENSG00000070761.3	C16orf80	TRUE	722.333	-0.834354	-0.686578	0.0930673	1.79074e-14	1.48556e-13	TRUE	-0.887176	0.0936409	4.02065e-22	3.83561e-21	TRUE	-0.834354	0.0938989	8.84906e-20	8.34646e-19	TRUE
ENSG00000150967.13	ABCB9	TRUE	1275.56	-0.836334	-0.836334	0.0833414	6.08324e-25	8.13513e-24	TRUE	-0.914611	0.0831099	4.866e-29	8.09413e-28	TRUE	-0.669541	0.0823861	1.18229e-16	8.84917e-16	TRUE
ENSG00000130962.13	PRRG1	TRUE	801.107	-0.836574	-0.71739	0.096878	1.24883e-14	9.25365e-14	TRUE	-0.847047	0.09681	3.73691e-19	3.65429e-18	TRUE	-0.836574	0.0973244	1.14364e-18	9.9059e-18	TRUE
ENSG00000121068.9	TBX2	TRUE	458.487	-0.837583	-0.854087	0.138468	3.74987e-11	2.61608e-10	TRUE	-0.746218	0.134842	7.58498e-09	2.58771e-08	TRUE	-0.837583	0.136845	1.29993e-10	5.89001e-10	TRUE
ENSG00000145293.10	ENOPH1	TRUE	1335.25	-0.838285	-0.689351	0.090405	2.66177e-15	2.41884e-14	TRUE	-0.979702	0.0909645	4.94936e-28	6.34172e-27	TRUE	-0.838285	0.0907792	3.5625e-21	3.48903e-20	TRUE
ENSG00000080546.9	SESN1	TRUE	1861.03	-0.839008	-0.937273	0.079152	9.88769e-34	1.97169e-32	TRUE	-0.839008	0.078407	1.82977e-27	2.28023e-26	TRUE	-0.8351	0.0787056	3.68754e-27	4.27313e-26	TRUE
ENSG00000149970.10	CNKSR2	TRUE	276.679	-0.839379	-0.839379	0.122963	4.95481e-13	3.41465e-12	TRUE	-1.35989	0.127397	5.81944e-28	6.25298e-27	TRUE	-0.742955	0.121069	1.68927e-10	7.56436e-10	TRUE
ENSG00000186106.7	ANKRD46	TRUE	679.461	-0.839485	-0.778426	0.122797	1.68001e-11	9.70454e-11	TRUE	-0.857761	0.121617	2.90769e-13	1.5705e-12	TRUE	-0.839485	0.122258	9.06405e-13	4.76999e-12	TRUE
ENSG00000164520.7	RAET1E	TRUE	622.678	-0.840028	-0.656274	0.0927862	1.96124e-13	1.51017e-12	TRUE	-1.03811	0.0948487	5.8785e-29	6.68936e-28	TRUE	-0.840028	0.0940755	5.84266e-20	5.28458e-19	TRUE
ENSG00000237961.3	RP11-1281K21.1	TRUE	44.3964	-0.840132	-0.840132	0.322855	0.000632542	0.00143575	TRUE	-0.766885	0.300048	0.0021934	0.00279628	TRUE	-1.087	0.323293	5.95192e-05	0.000112522	TRUE
ENSG00000138115.9	CYP2C8	TRUE	69.7198	-0.840229	-0.657307	0.297856	0.00375136	0.007954	TRUE	-0.840229	0.299693	0.000833859	0.00127285	TRUE	-1.07968	0.314009	4.55366e-05	8.82879e-05	TRUE
ENSG00000166037.6	CEP57	TRUE	2588.77	-0.840692	-0.83708	0.0854426	6.58353e-24	7.06413e-23	TRUE	-0.865999	0.0848785	3.13676e-25	4.70799e-24	TRUE	-0.840692	0.0851033	6.99777e-24	9.34329e-23	TRUE
ENSG00000105085.6	MED26	TRUE	509.257	-0.8413	-0.719465	0.0952943	4.10641e-15	3.93298e-14	TRUE	-0.954339	0.0964518	5.0524e-24	4.50746e-23	TRUE	-0.8413	0.0962504	3.14252e-19	2.86653e-18	TRUE
ENSG00000204934.6	ATP6V0E2-AS1	TRUE	231.2	-0.84236	-0.958226	0.147464	3.24694e-12	2.2635e-11	TRUE	-0.768238	0.142019	1.41928e-08	5.02349e-08	TRUE	-0.84236	0.144588	7.80777e-10	3.31852e-09	TRUE
ENSG00000203867.7	RBM20	TRUE	2330.68	-0.845117	-0.845117	0.103954	2.38061e-17	2.659e-16	TRUE	-0.936117	0.103159	1.40925e-20	1.11693e-19	TRUE	-0.754161	0.10282	4.25224e-14	2.23851e-13	TRUE
ENSG00000165617.10	DACT1	TRUE	238.618	-0.84547	-0.843329	0.14795	6.79081e-10	3.86142e-09	TRUE	-0.927126	0.146309	2.99156e-11	1.24802e-10	TRUE	-0.84547	0.146485	1.06742e-09	4.46456e-09	TRUE
ENSG00000155592.11	ZKSCAN2	TRUE	487.732	-0.845835	-0.788474	0.119579	2.98298e-12	1.08148e-11	TRUE	-0.969174	0.119566	5.70184e-17	3.62551e-16	TRUE	-0.845835	0.119317	1.81577e-13	1.08805e-12	TRUE
ENSG00000146521.5	C6orf123	TRUE	113.71	-0.846308	-1.09653	0.256157	6.18988e-07	1.98451e-06	TRUE	-0.810897	0.237915	0.000120421	0.000248466	TRUE	-0.846308	0.241797	6.59494e-05	0.000153878	TRUE
ENSG00000140511.7	HAPLN3	TRUE	1516.28	-0.846325	-1.47433	0.119455	3.14256e-36	8.01913e-35	TRUE	-0.846325	0.117566	1.05479e-13	5.35984e-13	TRUE	-0.631959	0.116637	1.85443e-08	6.66218e-08	TRUE
ENSG00000143320.4	CRABP2	TRUE	42.3048	-0.846379	-1.12475	0.305119	7.54368e-06	2.41702e-05	TRUE	-0.846379	0.276603	0.000359887	0.000577797	TRUE	-0.738252	0.272851	0.00139322	0.00220723	TRUE
ENSG00000006530.11	AGK	TRUE	2034.68	-0.848619	-0.597087	0.0670973	9.95061e-20	1.04175e-18	TRUE	-0.848619	0.0676301	7.1402e-37	1.37488e-35	TRUE	-0.929764	0.0681474	2.1677e-43	6.03373e-42	TRUE
ENSG00000123983.9	ACSL3	TRUE	17007.7	-0.84872	-0.832231	0.0830781	7.38014e-25	1.45035e-23	TRUE	-0.84872	0.0824832	1.36756e-25	1.42068e-24	TRUE	-1.03903	0.0828615	3.35853e-37	9.47713e-36	TRUE
ENSG00000069424.10	KCNAB2	TRUE	6772.29	-0.850424	-0.850424	0.0772559	1.8914e-29	4.56765e-28	TRUE	-0.927728	0.0769	2.08437e-34	3.25201e-33	TRUE	-0.711055	0.0766768	4.10305e-21	5.65232e-20	TRUE
ENSG00000119283.11	TRIM67	TRUE	359.213	-0.851426	-0.733535	0.196732	1.78758e-05	5.43989e-05	TRUE	-0.851426	0.193518	1.78225e-06	4.53407e-06	TRUE	-1.16973	0.198523	2.43771e-10	1.1018e-09	TRUE
ENSG00000131018.18	SYNE1	TRUE	5923.85	-0.851807	-0.587926	0.0998977	7.35971e-10	2.93537e-09	TRUE	-0.851807	0.100111	3.01215e-18	2.36864e-17	TRUE	-0.852973	0.100456	2.66339e-18	3.44267e-17	TRUE
ENSG00000198625.8	MDM4	TRUE	1716.18	-0.854308	-0.703021	0.119384	4.00616e-10	2.08945e-09	TRUE	-0.979467	0.119343	2.37034e-17	1.68832e-16	TRUE	-0.854308	0.119265	1.02723e-13	4.77738e-13	TRUE
ENSG00000177076.4	ACER2	TRUE	207.095	-0.855666	-0.741949	0.15559	1.61487e-07	6.32949e-07	TRUE	-1.0143	0.157111	1.00192e-11	4.33325e-11	TRUE	-0.855666	0.155992	5.43433e-09	2.12513e-08	TRUE
ENSG00000113240.8	CLK4	TRUE	1873.32	-0.856261	-0.856261	0.131513	4.00999e-12	1.95626e-11	TRUE	-0.852241	0.129282	7.32449e-12	3.51471e-11	TRUE	-0.87842	0.130111	1.75713e-12	7.33195e-12	TRUE
ENSG00000154556.13	SORBS2	TRUE	5830.68	-0.857396	-0.980936	0.0654105	2.90749e-52	9.54203e-51	TRUE	-0.857396	0.0650044	1.69966e-40	3.85609e-39	TRUE	-0.727514	0.064943	8.45653e-30	2.26568e-28	TRUE
ENSG00000185133.9	INPP5J	TRUE	424.736	-0.857749	-0.993687	0.12006	4.66443e-18	4.92734e-17	TRUE	-0.857749	0.11748	4.74144e-14	2.29395e-13	TRUE	-0.686593	0.116518	9.51054e-10	3.878e-09	TRUE
ENSG00000091409.10	ITGA6	TRUE	15262.4	-0.859272	-0.859272	0.097069	4.5082e-20	4.7036e-19	TRUE	-1.27483	0.0966871	4.95439e-41	1.14688e-39	TRUE	-0.808238	0.09627	7.15358e-18	6.4755e-17	TRUE
ENSG00000168026.12	TTC21A	TRUE	390.678	-0.860943	-1.05846	0.203166	6.42203e-09	2.93097e-08	TRUE	-0.719865	0.191939	4.44915e-05	0.00010877	TRUE	-0.860943	0.196257	1.51763e-06	4.61664e-06	TRUE
ENSG00000103995.9	CEP152	TRUE	676.826	-0.861236	-1.17161	0.110828	1.33685e-27	2.10891e-26	TRUE	-0.861236	0.108331	3.07139e-16	1.85761e-15	TRUE	-0.768376	0.108303	2.34668e-13	1.37041e-12	TRUE
ENSG00000184156.11	KCNQ3	TRUE	5606.12	-0.861369	-0.861369	0.0884883	1.12127e-23	1.42056e-22	TRUE	-0.986259	0.0880435	4.0388e-30	5.23491e-29	TRUE	-0.695924	0.0875711	4.61946e-16	4.16001e-15	TRUE
ENSG00000083828.11	ZNF586	TRUE	584.79	-0.862218	-0.670438	0.12115	3.79349e-09	1.04474e-08	TRUE	-0.919175	0.121805	5.89491e-15	3.00624e-14	TRUE	-0.862218	0.122155	2.13362e-13	1.22529e-12	TRUE
ENSG00000260912.1	RP11-363E7.4	TRUE	144.356	-0.862912	-0.862912	0.1698	2.00211e-08	9.07895e-08	TRUE	-1.05424	0.169796	4.36822e-11	1.67195e-10	TRUE	-0.765278	0.165252	6.72756e-07	2.12003e-06	TRUE
ENSG00000143248.8	RGS5	TRUE	50.9007	-0.864442	-0.937692	0.272858	2.75757e-05	6.72146e-05	TRUE	-0.864442	0.25652	0.000115916	0.000189483	TRUE	-0.762289	0.254116	0.000509915	0.000599792	TRUE
ENSG00000170379.15	FAM115C	TRUE	1180.61	-0.865337	-0.945909	0.094239	4.24515e-25	6.56011e-24	TRUE	-0.865337	0.0931481	2.5157e-21	2.80059e-20	TRUE	-0.664127	0.0925398	1.95558e-13	1.14118e-12	TRUE
ENSG00000186130.4	ZBTB6	TRUE	1004.89	-0.867116	-0.628398	0.103619	1.98316e-10	1.07334e-09	TRUE	-0.941249	0.104556	2.67245e-20	2.06658e-19	TRUE	-0.867116	0.104699	1.49715e-17	1.63553e-16	TRUE
ENSG00000058866.10	DGKG	TRUE	1831.86	-0.867259	-0.754927	0.0844285	3.05492e-20	4.02541e-19	TRUE	-1.14055	0.0850472	3.1378e-42	7.43803e-41	TRUE	-0.867259	0.084522	1.29887e-25	1.38514e-24	TRUE
ENSG00000131848.5	ZSCAN5A	TRUE	228.328	-0.867523	-0.717506	0.13664	1.46171e-08	6.78166e-08	TRUE	-0.963367	0.138262	3.59175e-13	1.85004e-12	TRUE	-0.867523	0.138201	4.31165e-11	2.05218e-10	TRUE
ENSG00000215513.7	PI4KAP1	TRUE	2021.36	-0.868142	-0.957899	0.166645	3.63347e-10	1.86301e-09	TRUE	-0.669561	0.160037	8.59109e-06	2.18737e-05	TRUE	-0.868142	0.16304	1.27817e-08	3.84013e-08	TRUE
ENSG00000161326.8	DUSP14	TRUE	3782.31	-0.868343	-0.652731	0.0697473	1.06092e-21	9.56852e-21	TRUE	-0.868343	0.0698719	2.99532e-36	5.44403e-35	TRUE	-1.08698	0.0704161	6.30493e-55	4.70995e-53	TRUE
ENSG00000092208.12	GEMIN2	TRUE	222.466	-0.8691	-0.928119	0.158617	2.11294e-10	1.24793e-09	TRUE	-0.8691	0.154347	2.8201e-09	8.25528e-09	TRUE	-0.678497	0.15219	2.1235e-06	6.35013e-06	TRUE
ENSG00000107438.4	PDLIM1	TRUE	20029.9	-0.869621	-0.722541	0.102885	2.02507e-13	2.8455e-12	TRUE	-0.869621	0.102218	2.83933e-18	2.09462e-17	TRUE	-0.884087	0.102577	7.862e-19	7.59664e-18	TRUE
ENSG00000233930.3	KRTAP5-AS1	TRUE	356.024	-0.869808	-0.835789	0.140557	1.5938e-10	1.0498e-09	TRUE	-0.869808	0.138375	5.14488e-11	2.19427e-10	TRUE	-1.03699	0.141188	1.5716e-14	9.56869e-14	TRUE
ENSG00000163312.6	HELQ	TRUE	548.661	-0.870075	-0.648163	0.112285	1.05778e-09	3.06685e-09	TRUE	-0.909287	0.113353	1.42691e-16	8.18476e-16	TRUE	-0.870075	0.113827	2.58656e-15	1.73278e-14	TRUE
ENSG00000228782.3	MRPL45P2	TRUE	206.722	-0.870114	-0.755769	0.203606	1.73845e-05	5.57759e-05	TRUE	-0.996924	0.202914	8.96996e-08	2.59724e-07	TRUE	-0.870114	0.202067	2.13193e-06	6.46051e-06	TRUE
ENSG00000165275.5	TRMT10B	TRUE	591.445	-0.870564	-0.855406	0.122748	1.71405e-13	6.90965e-13	TRUE	-0.870564	0.121103	1.03608e-13	4.88693e-13	TRUE	-0.960238	0.122581	4.34231e-16	3.16302e-15	TRUE
ENSG00000152193.7	RNF219	TRUE	544.115	-0.872664	-0.645688	0.122683	1.94767e-08	4.96379e-08	TRUE	-0.889348	0.123481	8.7287e-14	4.45423e-13	TRUE	-0.872664	0.124207	2.59611e-13	1.51519e-12	TRUE
ENSG00000164023.10	SGMS2	TRUE	1998.68	-0.873404	-0.873404	0.0904932	2.42043e-23	3.00991e-22	TRUE	-1.08806	0.0904389	1.72018e-34	2.98118e-33	TRUE	-0.842746	0.0900002	1.03595e-21	8.56241e-21	TRUE
ENSG00000166225.4	FRS2	TRUE	1819.78	-0.873788	-0.63589	0.0694534	7.74592e-21	1.05207e-19	TRUE	-0.873788	0.0699426	1.29241e-36	2.43541e-35	TRUE	-0.912875	0.0703676	1.80902e-39	4.52513e-38	TRUE
ENSG00000112531.12	QKI	TRUE	10370.8	-0.874088	-0.702953	0.086616	4.92222e-17	8.85701e-16	TRUE	-0.874088	0.0863053	6.55504e-25	7.03384e-24	TRUE	-0.900632	0.0865736	2.6141e-26	5.71168e-25	TRUE
ENSG00000180071.14	ANKRD18A	TRUE	460.153	-0.875173	-1.06371	0.117655	5.2013e-21	7.13462e-20	TRUE	-0.815224	0.1145	2.10196e-13	9.66622e-13	TRUE	-0.875173	0.115902	5.20684e-15	3.47717e-14	TRUE
ENSG00000271781.1	CTD-2589H19.6	TRUE	29.6322	-0.875405	-0.761719	0.336998	0.00220003	0.00487064	TRUE	-1.10892	0.348715	0.00011227	0.000250962	TRUE	-0.875405	0.334057	0.00117819	0.00186829	TRUE
ENSG00000143033.13	MTF2	TRUE	605.577	-0.878155	-0.79641	0.108425	1.37574e-14	1.01672e-13	TRUE	-1.01245	0.108782	1.21152e-21	8.34527e-21	TRUE	-0.878155	0.108501	6.89098e-17	5.28529e-16	TRUE
ENSG00000142230.7	SAE1	TRUE	10832	-0.878364	-0.656718	0.0658124	2.42766e-24	4.67389e-23	TRUE	-0.951048	0.0658882	3.65296e-48	1.03668e-46	TRUE	-0.878364	0.0659302	2.00304e-41	7.24938e-40	TRUE
ENSG00000164754.8	RAD21	TRUE	8723.26	-0.878864	-0.739546	0.0761323	2.24302e-23	5.83152e-22	TRUE	-0.933505	0.0759637	1.2955e-35	2.43644e-34	TRUE	-0.878864	0.0760521	8.0659e-32	1.75152e-30	TRUE
ENSG00000137513.5	NARS2	TRUE	873.177	-0.879144	-0.879144	0.100216	8.59274e-20	1.28655e-18	TRUE	-1.03856	0.100168	2.89218e-26	3.4604e-25	TRUE	-0.729587	0.0988854	3.39086e-14	2.42931e-13	TRUE
ENSG00000162775.10	RBM15	TRUE	1118.4	-0.879801	-0.658225	0.077883	3.67227e-18	4.0346e-17	TRUE	-1.14448	0.0796805	5.20885e-48	1.35655e-46	TRUE	-0.879801	0.0788959	8.24277e-30	1.42467e-28	TRUE
ENSG00000255874.1	LINC00346	TRUE	107.153	-0.880542	-1.04908	0.197035	3.47799e-09	1.55911e-08	TRUE	-0.803303	0.185662	2.93695e-06	7.28674e-06	TRUE	-0.880542	0.190267	4.54267e-07	9.23071e-07	TRUE
ENSG00000161513.7	FDXR	TRUE	6107.49	-0.881318	-0.698534	0.0921458	3.58508e-15	2.4443e-14	TRUE	-0.914737	0.0919209	3.33956e-24	3.49826e-23	TRUE	-0.881318	0.092115	1.27847e-22	2.17969e-21	TRUE
ENSG00000271936.1	RP11-443B20.1	TRUE	79.7893	-0.881332	-0.595715	0.226262	0.00150719	0.00329141	TRUE	-1.32608	0.247836	4.04009e-09	1.27545e-08	TRUE	-0.881332	0.236881	2.50628e-05	6.18913e-05	TRUE
ENSG00000155380.7	SLC16A1	TRUE	3566.94	-0.882963	-0.92279	0.0931978	1.76988e-24	2.32625e-23	TRUE	-0.857922	0.0922501	2.35578e-21	2.43027e-20	TRUE	-0.882963	0.0926272	1.78471e-22	1.73043e-21	TRUE
ENSG00000214796.4	RP11-480I12.5	TRUE	31.4425	-0.884966	-0.884966	0.377377	0.0011951	0.0024787	TRUE	-1.00452	0.364853	0.000600004	0.000933866	TRUE	-0.870878	0.35628	0.00198767	0.00215422	TRUE
ENSG00000107829.9	FBXW4	TRUE	3696.22	-0.885379	-0.915004	0.0793046	3.74209e-32	6.89118e-31	TRUE	-0.885379	0.0787633	3.8736e-30	6.79211e-29	TRUE	-0.758428	0.0786932	1.04007e-22	1.01174e-21	TRUE
ENSG00000188917.10	TRMT2B	TRUE	1076.84	-0.888418	-0.888418	0.113888	2.94508e-16	2.7598e-15	TRUE	-1.13293	0.113718	1.38265e-24	1.84797e-23	TRUE	-0.817068	0.112645	6.07649e-14	3.65778e-13	TRUE
ENSG00000171847.6	FAM90A1	TRUE	94.5052	-0.88884	-0.866325	0.215105	3.10491e-06	9.14642e-06	TRUE	-1.08784	0.214384	2.93478e-08	7.24235e-08	TRUE	-0.88884	0.210992	3.05767e-06	1.20419e-05	TRUE
ENSG00000105991.7	HOXA1	TRUE	496.251	-0.890769	-0.890769	0.108754	1.23302e-17	1.119e-16	TRUE	-0.908752	0.107754	4.60154e-18	2.89016e-17	TRUE	-0.769098	0.107305	1.37944e-13	7.81892e-13	TRUE
ENSG00000173846.8	PLK3	TRUE	780.985	-0.891097	-0.741128	0.10702	3.7202e-13	3.09108e-12	TRUE	-0.891097	0.106804	1.06208e-17	7.80857e-17	TRUE	-0.960704	0.107843	4.69801e-20	4.29752e-19	TRUE
ENSG00000179348.7	GATA2	TRUE	173.078	-0.891243	-0.918019	0.177673	1.07355e-08	4.99944e-08	TRUE	-0.891243	0.172585	3.48917e-08	1.04558e-07	TRUE	-0.806104	0.172593	4.77316e-07	1.5518e-06	TRUE
ENSG00000184675.5	AMER1	TRUE	319.148	-0.891386	-0.693723	0.121143	1.10571e-09	6.17048e-09	TRUE	-1.07538	0.124098	3.3519e-19	2.25859e-18	TRUE	-0.891386	0.123052	4.97612e-14	3.01287e-13	TRUE
ENSG00000144642.16	RBMS3	TRUE	251.583	-0.891945	-0.891945	0.133737	1.22409e-12	7.77749e-12	TRUE	-1.02052	0.133475	1.87804e-15	9.94633e-15	TRUE	-0.747983	0.130783	2.10379e-09	8.67689e-09	TRUE
ENSG00000144231.6	POLR2D	TRUE	2657.56	-0.893084	-0.617298	0.0711938	6.79791e-19	5.51964e-18	TRUE	-1.0661	0.0720192	1.05152e-50	4.2976e-49	TRUE	-0.893084	0.0718365	1.9454e-36	5.22749e-35	TRUE
ENSG00000198924.3	DCLRE1A	TRUE	822.262	-0.893892	-0.702053	0.108646	1.06613e-11	9.06668e-11	TRUE	-1.03995	0.109592	1.94313e-22	1.8919e-21	TRUE	-0.893892	0.109319	3.27695e-17	3.49383e-16	TRUE
ENSG00000172292.10	CERS6	TRUE	6309.19	-0.894997	-0.929573	0.0983073	1.35848e-22	1.62805e-21	TRUE	-0.894997	0.0973197	5.36473e-21	6.39728e-20	TRUE	-0.745011	0.0971732	3.49947e-15	3.57488e-14	TRUE
ENSG00000154781.11	CCDC174	TRUE	1346.8	-0.895118	-0.682153	0.126309	7.59673e-09	3.93251e-08	TRUE	-0.895118	0.126009	1.75244e-13	9.70905e-13	TRUE	-0.950762	0.126957	6.55801e-15	4.24702e-14	TRUE
ENSG00000224905.2	AP001347.6	TRUE	34.0172	-0.89592	-0.89592	0.327777	0.000357322	0.000843627	TRUE	-1.05535	0.320969	8.75988e-05	0.000198419	TRUE	-0.841853	0.309413	0.000959424	0.00154657	TRUE
ENSG00000106868.12	SUSD1	TRUE	119.304	-0.896222	-0.649195	0.174543	2.73343e-05	7.08118e-05	TRUE	-0.896222	0.177531	6.31656e-08	1.64693e-07	TRUE	-1.44067	0.188385	1.36404e-15	5.84038e-15	TRUE
ENSG00000167904.10	TMEM68	TRUE	620.631	-0.897198	-0.665395	0.0965832	6.92185e-13	2.64404e-12	TRUE	-0.909609	0.097577	1.56396e-21	1.20818e-20	TRUE	-0.897198	0.0981574	6.88758e-21	6.97958e-20	TRUE
ENSG00000168061.9	SAC3D1	TRUE	980.713	-0.897478	-0.875773	0.0800213	3.50944e-29	6.46622e-28	TRUE	-1.0059	0.0802164	4.23795e-37	1.00249e-35	TRUE	-0.897478	0.080124	4.42354e-30	9.03621e-29	TRUE
ENSG00000159917.10	ZNF235	TRUE	432.854	-0.897689	-0.993441	0.12528	8.09218e-17	8.66084e-16	TRUE	-0.894629	0.122865	4.77516e-14	2.48415e-13	TRUE	-0.897689	0.123827	4.67437e-14	2.76149e-13	TRUE
ENSG00000124795.10	DEK	TRUE	3449.25	-0.899007	-0.613401	0.0890059	8.92151e-13	4.84315e-12	TRUE	-1.03668	0.0896292	5.11888e-32	9.02692e-31	TRUE	-0.899007	0.0895673	1.14656e-24	1.30065e-23	TRUE
ENSG00000034677.7	RNF19A	TRUE	4068.92	-0.899448	-0.857646	0.0791367	1.20409e-28	1.91044e-27	TRUE	-0.968181	0.0788569	1.29474e-35	3.1299e-34	TRUE	-0.899448	0.0789328	4.82373e-31	1.37297e-29	TRUE
ENSG00000120647.5	CCDC77	TRUE	449.929	-0.899462	-0.871489	0.107703	2.97457e-17	2.97745e-16	TRUE	-0.899462	0.106814	5.31982e-18	2.96856e-17	TRUE	-0.907716	0.107722	3.82024e-18	3.24085e-17	TRUE
ENSG00000104221.8	BRF2	TRUE	896.293	-0.89953	-0.765844	0.0942248	3.32343e-17	4.25341e-16	TRUE	-0.914534	0.0942172	3.79457e-23	3.81097e-22	TRUE	-0.89953	0.0946621	2.24602e-22	2.49175e-21	TRUE
ENSG00000101247.13	NDUFAF5	TRUE	1018.8	-0.90036	-0.687298	0.102465	2.1896e-12	1.36799e-11	TRUE	-0.929786	0.102826	1.94028e-20	1.67222e-19	TRUE	-0.90036	0.103203	2.94262e-19	2.55236e-18	TRUE
ENSG00000183496.5	MEX3B	TRUE	661.35	-0.900432	-0.900432	0.151381	1.26928e-10	9.82594e-10	TRUE	-0.775524	0.147035	2.90763e-08	9.44433e-08	TRUE	-1.07208	0.150391	7.25425e-14	4.437e-13	TRUE
ENSG00000135535.10	CD164	TRUE	23215.9	-0.900745	-0.977248	0.106157	1.28836e-21	1.19755e-20	TRUE	-0.900745	0.104927	1.29223e-18	9.0953e-18	TRUE	-0.62333	0.104203	7.03494e-10	3.37172e-09	TRUE
ENSG00000134109.6	EDEM1	TRUE	7025.55	-0.901721	-0.901721	0.0735174	6.3496e-36	1.3913e-34	TRUE	-1.02681	0.0733042	1.21291e-45	2.94914e-44	TRUE	-0.812543	0.0731515	1.73793e-29	4.59158e-28	TRUE
ENSG00000113810.11	SMC4	TRUE	5417.61	-0.901881	-0.784614	0.102004	1.0177e-15	6.76078e-15	TRUE	-0.901881	0.101254	7.38973e-20	6.02802e-19	TRUE	-0.947756	0.101689	1.09161e-21	1.78355e-20	TRUE
ENSG00000157514.12	TSC22D3	TRUE	704.348	-0.902767	-0.80866	0.168451	1.04059e-07	4.15991e-07	TRUE	-0.902767	0.16538	6.65898e-09	2.28335e-08	TRUE	-1.38168	0.167579	1.08861e-17	1.0087e-16	TRUE
ENSG00000257135.1	RP11-320M2.1	TRUE	49.6723	-0.90454	-0.90454	0.288405	9.021e-05	0.000232613	TRUE	-0.621009	0.256955	0.0051041	0.0061431	TRUE	-0.911995	0.278295	0.000123075	0.000223478	TRUE
ENSG00000064999.12	ANKS1A	TRUE	2162.39	-0.904626	-1.2951	0.0837347	2.31268e-55	8.8415e-54	TRUE	-0.904626	0.0827048	1.06061e-28	1.27926e-27	TRUE	-0.768949	0.0825797	2.26721e-21	2.00355e-20	TRUE
ENSG00000060762.14	MPC1	TRUE	1294.1	-0.904904	-0.94677	0.102778	1.30183e-21	1.71081e-20	TRUE	-0.904904	0.101635	7.54937e-20	6.27893e-19	TRUE	-0.611546	0.100468	3.83689e-10	1.12122e-09	TRUE
ENSG00000168883.15	USP39	TRUE	3715.06	-0.905302	-0.702646	0.0819946	1.06078e-18	8.51424e-18	TRUE	-0.905302	0.0819266	3.05183e-29	4.34265e-28	TRUE	-0.937568	0.0822309	3.94604e-31	1.14657e-29	TRUE
ENSG00000166860.2	ZBTB39	TRUE	906.22	-0.905335	-0.697749	0.104409	2.46352e-12	1.57566e-11	TRUE	-0.947076	0.104843	1.96946e-20	1.71127e-19	TRUE	-0.905335	0.105171	8.01091e-19	9.53221e-18	TRUE
ENSG00000112186.7	CAP2	TRUE	2672.86	-0.906142	-0.847146	0.101378	3.55072e-18	2.76883e-17	TRUE	-0.931765	0.100609	2.53573e-21	3.07709e-20	TRUE	-0.906142	0.10089	2.8704e-20	3.8137e-19	TRUE
ENSG00000135999.7	EPC2	TRUE	2241.29	-0.906414	-0.795884	0.101979	4.00653e-16	3.36094e-15	TRUE	-1.14751	0.102048	1.45822e-30	2.12577e-29	TRUE	-0.906414	0.101689	5.3069e-20	4.01574e-19	TRUE
ENSG00000213398.3	LCAT	TRUE	373.926	-0.906505	-0.906505	0.137656	2.07233e-12	1.45969e-11	TRUE	-0.589195	0.131937	3.03393e-06	6.72144e-06	TRUE	-0.935722	0.136783	7.82102e-13	4.26552e-12	TRUE
ENSG00000228065.6	RP11-222A11.1	TRUE	134.654	-0.907646	-0.9131	0.201022	2.59441e-07	9.28859e-07	TRUE	-0.907646	0.194634	4.21814e-07	1.11154e-06	TRUE	-0.836753	0.194972	2.54462e-06	5.72826e-06	TRUE
ENSG00000040199.14	PHLPP2	TRUE	1512.73	-0.907708	-0.797942	0.0857195	8.55562e-22	1.13567e-20	TRUE	-1.07105	0.0860834	1.14712e-36	2.17631e-35	TRUE	-0.907708	0.0858511	4.22224e-27	5.94623e-26	TRUE
ENSG00000231728.2	LL0XNC01-116E7.2	TRUE	22.449	-0.908164	-0.96113	0.423143	0.00123251	0.00234466	TRUE	-0.866172	0.384059	0.00366799	0.00663008	TRUE	-0.908164	0.392371	0.00257066	0.00278794	TRUE
ENSG00000136928.4	GABBR2	TRUE	702.712	-0.910623	-1.16326	0.154468	1.62702e-15	1.28831e-14	TRUE	-0.749105	0.149126	1.2063e-07	4.08765e-07	TRUE	-0.910623	0.151765	2.14188e-10	9.72281e-10	TRUE
ENSG00000176046.7	NUPR1	TRUE	4256.62	-0.912164	-0.603139	0.134036	1.16501e-06	3.19542e-06	TRUE	-0.912164	0.134626	1.67305e-12	7.69192e-12	TRUE	-0.974405	0.135501	5.69208e-14	5.35161e-13	TRUE
ENSG00000163995.14	ABLIM2	TRUE	2157.32	-0.912564	-0.912564	0.0677741	1.11654e-42	3.9694e-41	TRUE	-1.08852	0.0680016	7.9037e-59	3.27793e-57	TRUE	-0.634405	0.0669356	8.00101e-22	7.22526e-21	TRUE
ENSG00000120616.11	EPC1	TRUE	1210.32	-0.912927	-0.682596	0.133287	3.47382e-08	1.46886e-07	TRUE	-0.959395	0.133362	7.11938e-14	4.06892e-13	TRUE	-0.912927	0.13377	9.41428e-13	3.16037e-12	TRUE
ENSG00000105810.5	CDK6	TRUE	6751.87	-0.914409	-0.846812	0.103581	1.62159e-17	1.119e-16	TRUE	-0.966986	0.102783	5.53145e-22	6.68124e-21	TRUE	-0.914409	0.102961	6.92196e-20	9.96521e-19	TRUE
ENSG00000117505.8	DR1	TRUE	2288.84	-0.917099	-0.619335	0.0793985	9.67313e-16	9.71822e-15	TRUE	-0.917099	0.0798811	2.19217e-31	3.31954e-30	TRUE	-0.94494	0.0802363	4.81853e-33	9.3125e-32	TRUE
ENSG00000257219.1	RP11-54A9.1	TRUE	409.911	-0.917137	-1.349	0.181248	3.84043e-15	1.72538e-14	TRUE	-0.917137	0.176313	2.59866e-08	7.87492e-08	TRUE	-0.774021	0.175344	1.81608e-06	5.47396e-06	TRUE
ENSG00000182481.4	KPNA2	TRUE	6758.66	-0.917566	-0.631429	0.0954314	5.41376e-12	2.89226e-11	TRUE	-1.02751	0.0957634	6.41515e-28	7.99608e-27	TRUE	-0.917566	0.095788	1.00984e-22	1.73251e-21	TRUE
ENSG00000168826.11	ZBTB49	TRUE	345.882	-0.918666	-0.632153	0.137406	6.22433e-07	2.28946e-06	TRUE	-0.967794	0.139812	4.88056e-13	2.45034e-12	TRUE	-0.918666	0.140375	6.28259e-12	3.20051e-11	TRUE
ENSG00000088451.6	TGDS	TRUE	438.911	-0.919363	-0.816636	0.138648	2.41457e-10	7.34836e-10	TRUE	-1.09633	0.138948	2.12367e-16	1.20085e-15	TRUE	-0.919363	0.138238	3.05978e-12	1.54809e-11	TRUE
ENSG00000167325.10	RRM1	TRUE	6647.98	-0.919708	-0.88264	0.100465	7.56269e-20	6.21258e-19	TRUE	-1.06197	0.0998827	1.62685e-27	2.11298e-26	TRUE	-0.919708	0.0998474	3.31239e-21	5.23739e-20	TRUE
ENSG00000136982.5	DSCC1	TRUE	463.698	-0.920015	-0.908984	0.116908	3.39091e-16	1.64427e-15	TRUE	-1.16681	0.117621	1.94318e-24	1.90808e-23	TRUE	-0.920015	0.116418	2.82116e-16	2.09002e-15	TRUE
ENSG00000235381.1	RP11-477D19.2	TRUE	90.0298	-0.920607	-1.07489	0.214211	1.74618e-08	6.8271e-08	TRUE	-0.920607	0.204	8.28315e-07	1.78923e-06	TRUE	-0.748283	0.200588	3.78057e-05	9.11619e-05	TRUE
ENSG00000165632.7	TAF3	TRUE	757.481	-0.920794	-0.65658	0.10248	1.92174e-11	1.1371e-10	TRUE	-1.06228	0.104167	1.56355e-25	1.80754e-24	TRUE	-0.920794	0.103894	7.99193e-20	8.64141e-19	TRUE
ENSG00000196812.4	ZSCAN16	TRUE	151.194	-0.921147	-0.720556	0.204904	4.32803e-05	0.000130194	TRUE	-1.38175	0.212518	3.42227e-12	1.62784e-11	TRUE	-0.921147	0.206455	8.85558e-07	2.76585e-06	TRUE
ENSG00000120837.3	NFYB	TRUE	1313.57	-0.922779	-0.718535	0.103673	3.97439e-13	2.98682e-12	TRUE	-0.971548	0.103824	8.76771e-22	8.151e-21	TRUE	-0.922779	0.104069	7.65062e-20	4.38319e-19	TRUE
ENSG00000150510.11	FAM124A	TRUE	736.665	-0.924358	-0.92496	0.123173	2.55908e-15	2.05771e-14	TRUE	-0.924358	0.121496	3.58918e-15	2.70804e-14	TRUE	-0.789214	0.121199	1.24107e-11	7.17185e-11	TRUE
ENSG00000105866.9	SP4	TRUE	614.1	-0.924387	-0.806839	0.101381	1.1156e-16	9.49386e-16	TRUE	-1.07702	0.102276	4.58441e-27	4.68969e-26	TRUE	-0.924387	0.101866	1.15542e-20	1.17161e-19	TRUE
ENSG00000185436.7	IFNLR1	TRUE	493.108	-0.924402	-0.839711	0.135457	3.24305e-11	1.82699e-10	TRUE	-0.924402	0.133935	6.61606e-13	2.59881e-12	TRUE	-0.990889	0.135393	2.12347e-14	1.37275e-13	TRUE
ENSG00000121749.11	TBC1D15	TRUE	3459.67	-0.924895	-0.696375	0.0856757	4.59422e-17	4.00643e-16	TRUE	-0.945495	0.085703	3.17407e-29	5.33329e-28	TRUE	-0.924895	0.0859087	4.99715e-28	1.06845e-26	TRUE
ENSG00000167981.4	ZNF597	TRUE	247.699	-0.925284	-0.650907	0.152524	2.66562e-06	1.0199e-05	TRUE	-0.925284	0.154512	2.71756e-10	9.69193e-10	TRUE	-0.925632	0.155971	3.05683e-10	1.34187e-09	TRUE
ENSG00000187325.4	TAF9B	TRUE	553.855	-0.925823	-0.925823	0.142741	3.81427e-12	2.62752e-11	TRUE	-1.07334	0.141553	2.56822e-15	1.51656e-14	TRUE	-0.764379	0.139484	7.85251e-09	3.01494e-08	TRUE
ENSG00000164051.9	CCDC51	TRUE	1402.99	-0.926585	-0.64897	0.0815232	2.29586e-16	2.20382e-15	TRUE	-0.926585	0.0821615	2.16848e-30	3.84419e-29	TRUE	-0.958088	0.0826459	4.05549e-32	5.30808e-31	TRUE
ENSG00000079387.9	SENP1	TRUE	1674.86	-0.928106	-0.827084	0.0963541	5.42122e-19	4.25206e-18	TRUE	-1.01924	0.0961738	2.72934e-27	3.39792e-26	TRUE	-0.928106	0.0962168	5.09709e-23	4.58411e-22	TRUE
ENSG00000122550.13	KLHL7	TRUE	5311.83	-0.928709	-0.944604	0.0801304	1.82663e-33	2.86033e-32	TRUE	-0.928709	0.0796309	2.51157e-32	5.32541e-31	TRUE	-0.923804	0.0798197	5.63129e-32	1.71364e-30	TRUE
ENSG00000214776.5	RP11-726G1.1	TRUE	113.526	-0.929135	-0.856021	0.252454	4.14283e-05	0.000119675	TRUE	-0.929135	0.244318	1.7912e-05	3.97861e-05	TRUE	-1.18206	0.251834	1.7071e-07	3.59494e-07	TRUE
ENSG00000265148.1	BZRAP1-AS1	TRUE	30.4468	-0.929265	-1.44518	0.363324	2.26207e-06	7.76765e-06	TRUE	-0.929265	0.326758	0.000559284	0.000947181	TRUE	-0.838241	0.323229	0.00142147	0.002249	TRUE
ENSG00000159055.3	MIS18A	TRUE	539.946	-0.929637	-0.929637	0.134866	2.33218e-13	9.2304e-13	TRUE	-1.00571	0.133414	4.54079e-15	2.34125e-14	TRUE	-0.875453	0.133157	5.92005e-12	2.93123e-11	TRUE
ENSG00000272695.1	GAS6-AS2	TRUE	396.854	-0.929815	-0.624341	0.097373	2.19804e-11	1.25592e-10	TRUE	-0.929815	0.0996523	1.33148e-21	1.16164e-20	TRUE	-1.25671	0.103358	3.30187e-35	7.28125e-34	TRUE
ENSG00000171792.6	RHNO1	TRUE	633.965	-0.930713	-0.930713	0.113029	7.64608e-18	7.96248e-17	TRUE	-0.979654	0.112145	2.53108e-19	1.72035e-18	TRUE	-0.660049	0.110259	5.95271e-10	2.63989e-09	TRUE
ENSG00000076554.11	TPD52	TRUE	3771.42	-0.930859	-0.743539	0.0927478	9.12846e-17	5.98958e-16	TRUE	-1.03983	0.0927151	2.84641e-30	4.25694e-29	TRUE	-0.930859	0.0927252	1.01458e-24	2.00824e-23	TRUE
ENSG00000167384.6	ZNF180	TRUE	596.208	-0.931151	-0.659609	0.126509	2.36966e-08	5.9949e-08	TRUE	-1.04472	0.128222	3.07173e-17	1.84591e-16	TRUE	-0.931151	0.128118	3.66233e-14	2.28794e-13	TRUE
ENSG00000147416.6	ATP6V1B2	TRUE	18099.1	-0.931833	-0.931833	0.0885809	2.95424e-27	3.68686e-26	TRUE	-0.997964	0.0880279	8.33916e-31	1.2798e-29	TRUE	-0.699168	0.0876365	3.54697e-16	2.86167e-15	TRUE
ENSG00000186026.6	ZNF284	TRUE	275.856	-0.932001	-0.932001	0.12501	3.79067e-15	3.31912e-14	TRUE	-0.949784	0.123654	1.84951e-15	9.85173e-15	TRUE	-0.909627	0.124309	2.71313e-14	1.68337e-13	TRUE
ENSG00000056277.11	ZNF280C	TRUE	313.585	-0.93221	-0.64107	0.127612	7.14595e-08	2.91336e-07	TRUE	-1.07957	0.131441	1.58922e-17	8.65144e-17	TRUE	-0.93221	0.13082	1.03553e-13	6.11785e-13	TRUE
ENSG00000119778.10	ATAD2B	TRUE	1589.1	-0.932518	-0.899648	0.128767	1.30776e-13	1.03358e-12	TRUE	-1.00013	0.127342	3.91742e-16	3.04593e-15	TRUE	-0.932518	0.127567	2.66785e-14	1.10341e-13	TRUE
ENSG00000259676.1	RP11-343B18.2	TRUE	122.836	-0.932526	-0.932526	0.188462	3.26879e-08	1.38494e-07	TRUE	-0.99798	0.184931	6.74797e-09	2.14079e-08	TRUE	-0.896027	0.184626	1.41389e-07	4.48561e-07	TRUE
ENSG00000175087.5	PDIK1L	TRUE	272.366	-0.932945	-0.740864	0.16251	4.51739e-07	1.77713e-06	TRUE	-1.15518	0.164953	1.51761e-13	7.06429e-13	TRUE	-0.932945	0.163374	1.14827e-09	4.64411e-09	TRUE
ENSG00000170965.5	PLAC1	TRUE	23.4282	-0.932973	-0.851355	0.427334	0.00342952	0.00687732	TRUE	-1.12419	0.429656	0.000679899	0.000932324	TRUE	-0.932973	0.411669	0.00274267	0.00413052	TRUE
ENSG00000163739.4	CXCL1	TRUE	6137.99	-0.933486	-1.61472	0.0995858	3.47715e-60	1.69137e-58	TRUE	-0.933486	0.0992091	6.22757e-22	6.06227e-21	TRUE	-0.922585	0.0994773	1.81711e-21	2.92232e-20	TRUE
ENSG00000226913.1	BSN-AS2	TRUE	52.3165	-0.934172	-0.934172	0.278916	3.8592e-05	0.00010018	TRUE	-1.29291	0.280759	2.02919e-07	5.65685e-07	TRUE	-0.914042	0.268244	7.60157e-05	0.000176055	TRUE
ENSG00000007944.10	MYLIP	TRUE	504.566	-0.934409	-1.3108	0.11583	4.3126e-31	7.62511e-30	TRUE	-0.934409	0.112999	1.67603e-17	1.02737e-16	TRUE	-0.793261	0.112581	3.01929e-13	1.71306e-12	TRUE
ENSG00000198689.5	SLC9A6	TRUE	1791.33	-0.934875	-1.02565	0.104805	4.51025e-24	5.95212e-23	TRUE	-0.934875	0.10362	2.2867e-20	1.77644e-19	TRUE	-0.930841	0.104017	3.55948e-20	2.69172e-19	TRUE
ENSG00000106615.5	RHEB	TRUE	7083.5	-0.935017	-0.762753	0.0743214	7.94548e-26	1.62893e-24	TRUE	-1.16278	0.0744294	2.88194e-56	1.0888e-54	TRUE	-0.935017	0.0743052	2.51716e-37	8.80202e-36	TRUE
ENSG00000172000.3	ZNF556	TRUE	52.636	-0.935576	-1.26186	0.357478	1.27568e-05	3.79869e-05	TRUE	-0.935576	0.32694	0.000519032	0.000963152	TRUE	-0.75665	0.31669	0.00324997	0.00403384	TRUE
ENSG00000223935.1	AC008074.3	TRUE	25.3708	-0.935912	-1.17111	0.410171	0.000146785	0.000392965	TRUE	-0.935912	0.367617	0.00134959	0.00260817	TRUE	-0.743824	0.350844	0.00680951	0.00686464	TRUE
ENSG00000204920.6	ZNF155	TRUE	859.615	-0.937248	-0.853503	0.126986	9.74538e-13	6.43923e-12	TRUE	-0.937248	0.125606	1.04881e-14	6.26539e-14	TRUE	-1.06342	0.126858	3.71514e-18	2.9501e-17	TRUE
ENSG00000084731.9	KIF3C	TRUE	5605.27	-0.937305	-0.848955	0.0815559	1.21938e-26	1.46007e-25	TRUE	-0.939195	0.0811593	6.93867e-32	1.05163e-30	TRUE	-0.937305	0.0813541	9.91479e-32	2.92575e-30	TRUE
ENSG00000102755.6	FLT1	TRUE	1076.97	-0.938458	-1.20012	0.112547	5.09852e-28	9.24515e-27	TRUE	-0.938458	0.110873	3.15223e-18	2.16531e-17	TRUE	-0.738029	0.110235	4.40414e-12	1.52049e-11	TRUE
ENSG00000132170.15	PPARG	TRUE	1198.05	-0.93962	-0.93962	0.0909381	2.07253e-26	2.96452e-25	TRUE	-1.24978	0.0915271	9.04085e-44	2.27001e-42	TRUE	-0.59818	0.0890188	6.39242e-12	2.17759e-11	TRUE
ENSG00000185112.4	FAM43A	TRUE	263.021	-0.939821	-1.0531	0.129698	1.58115e-17	1.50563e-16	TRUE	-0.939821	0.126908	1.5895e-14	7.90824e-14	TRUE	-0.688596	0.124507	7.91566e-09	3.08046e-08	TRUE
ENSG00000143740.10	SNAP47	TRUE	1906.34	-0.940772	-0.97211	0.0819717	7.39489e-34	1.22609e-32	TRUE	-0.940772	0.0814302	8.61575e-32	1.31537e-30	TRUE	-0.893431	0.0815903	7.39171e-29	9.49154e-28	TRUE
ENSG00000122986.9	HVCN1	TRUE	98.039	-0.940981	-1.20395	0.202494	8.7886e-11	4.76627e-10	TRUE	-0.940981	0.192758	1.27151e-07	3.90325e-07	TRUE	-0.742833	0.188963	1.7051e-05	2.88496e-05	TRUE
ENSG00000073910.15	FRY	TRUE	756.356	-0.943863	-0.97002	0.115089	1.35105e-18	1.462e-17	TRUE	-0.943863	0.113675	1.21382e-17	8.06817e-17	TRUE	-0.894022	0.11401	5.0125e-16	3.93278e-15	TRUE
ENSG00000198355.4	PIM3	TRUE	1736.85	-0.943969	-0.989539	0.106312	4.83203e-22	5.69588e-21	TRUE	-0.943969	0.105155	3.33159e-20	2.82645e-19	TRUE	-0.590281	0.103745	4.57658e-09	1.43148e-08	TRUE
ENSG00000109445.6	ZNF330	TRUE	1100.2	-0.944057	-0.756962	0.0909614	6.8489e-18	7.27602e-17	TRUE	-0.983212	0.0912865	4.85829e-28	7.61179e-27	TRUE	-0.944057	0.0915407	5.82556e-26	4.89142e-25	TRUE
ENSG00000198729.4	PPP1R14C	TRUE	1674.12	-0.944159	-0.944159	0.101144	4.13085e-22	3.97273e-21	TRUE	-0.972145	0.100334	3.59638e-23	3.64178e-22	TRUE	-0.929699	0.100572	2.35731e-21	1.94163e-20	TRUE
ENSG00000136108.10	CKAP2	TRUE	1704.99	-0.944304	-0.944304	0.0876241	1.80764e-28	2.84395e-27	TRUE	-1.17215	0.0877432	5.83576e-42	1.35931e-40	TRUE	-0.934362	0.0873373	1.00914e-27	1.31588e-26	TRUE
ENSG00000188785.7	ZNF548	TRUE	691.705	-0.944347	-0.743356	0.119866	4.75096e-11	2.72221e-10	TRUE	-1.03963	0.120417	4.99828e-19	4.85257e-18	TRUE	-0.944347	0.120444	4.30114e-16	3.13431e-15	TRUE
ENSG00000121236.15	TRIM6	TRUE	1236.15	-0.944653	-0.722005	0.106115	9.5098e-13	6.89172e-12	TRUE	-0.995257	0.106347	7.94239e-22	8.69119e-21	TRUE	-0.944653	0.106582	7.39911e-20	6.65322e-19	TRUE
ENSG00000110446.5	SLC15A3	TRUE	3838.48	-0.94525	-0.585485	0.104157	3.55766e-09	1.32776e-08	TRUE	-0.94525	0.104794	2.23737e-20	2.46046e-19	TRUE	-1.02092	0.105282	2.40541e-23	3.81627e-22	TRUE
ENSG00000151849.10	CENPJ	TRUE	534.394	-0.945526	-1.07047	0.141936	1.53885e-15	1.3752e-14	TRUE	-0.945526	0.139082	1.26085e-12	4.8304e-12	TRUE	-0.931222	0.139871	2.80818e-12	1.5226e-11	TRUE
ENSG00000115875.14	SRSF7	TRUE	5164.83	-0.945982	-0.818188	0.112592	2.26033e-14	1.36502e-13	TRUE	-1.10052	0.112045	6.18488e-24	6.37631e-23	TRUE	-0.945982	0.111976	2.8119e-18	3.62448e-17	TRUE
ENSG00000137962.8	ARHGAP29	TRUE	3107.31	-0.946412	-0.664887	0.0705497	5.32906e-22	6.13351e-21	TRUE	-0.946412	0.0708584	1.28545e-41	3.32819e-40	TRUE	-0.99339	0.0711525	2.18709e-45	9.52512e-44	TRUE
ENSG00000188321.9	ZNF559	TRUE	321.149	-0.94649	-0.680709	0.120936	2.08939e-09	1.13246e-08	TRUE	-0.94649	0.122609	1.38468e-15	8.51118e-15	TRUE	-0.994966	0.124176	9.35957e-17	6.96904e-16	TRUE
ENSG00000019485.8	PRDM11	TRUE	196.615	-0.946879	-0.946879	0.151864	1.85595e-11	1.12503e-10	TRUE	-1.11849	0.1518	1.14892e-14	5.76212e-14	TRUE	-0.923264	0.150215	8.26721e-11	3.87417e-10	TRUE
ENSG00000224592.1	RP5-884C9.2	TRUE	51.396	-0.94773	-0.94773	0.300421	7.56511e-05	0.00018959	TRUE	-0.740728	0.272904	0.00150437	0.00221351	TRUE	-1.23379	0.298289	2.12496e-06	4.83009e-06	TRUE
ENSG00000159860.5	FAM115D	TRUE	75.9928	-0.947761	-0.905817	0.228211	3.52998e-06	1.05953e-05	TRUE	-0.947761	0.2213	2.17843e-06	4.90803e-06	TRUE	-1.02965	0.22667	4.56371e-07	9.26646e-07	TRUE
ENSG00000130818.6	ZNF426	TRUE	27.4863	-0.94817	-0.787944	0.342048	0.00178822	0.00333662	TRUE	-0.94817	0.337914	0.00059602	0.000928464	TRUE	-1.5987	0.369736	6.91596e-07	1.63811e-06	TRUE
ENSG00000058804.10	NDC1	TRUE	1054.92	-0.94821	-0.94821	0.0877167	1.24827e-28	1.97682e-27	TRUE	-1.21598	0.0883246	2.0304e-44	5.2448e-43	TRUE	-0.889928	0.0873315	2.47976e-25	3.17503e-24	TRUE
ENSG00000242337.1	TFP1	TRUE	38.5847	-0.949545	-1.20043	0.342008	1.4136e-05	3.58416e-05	TRUE	-0.782215	0.300958	0.00184593	0.00237883	TRUE	-0.949545	0.316807	0.000293158	0.000504921	TRUE
ENSG00000163235.11	TGFA	TRUE	35299	-0.949925	-0.826691	0.0743589	6.07097e-30	1.00986e-28	TRUE	-0.949925	0.0740442	1.31263e-38	2.62065e-37	TRUE	-0.950792	0.0741593	1.15226e-38	3.65483e-37	TRUE
ENSG00000121578.8	B4GALT4	TRUE	4269.61	-0.950495	-1.04064	0.0783068	9.17485e-42	1.99919e-40	TRUE	-0.950495	0.0778096	2.98431e-35	5.20127e-34	TRUE	-0.871062	0.0778636	5.69842e-30	1.35123e-28	TRUE
ENSG00000213144.2	RP11-64B16.2	TRUE	89.2009	-0.951399	-0.94747	0.214032	4.09054e-07	1.33852e-06	TRUE	-1.64165	0.221613	5.76873e-15	2.6251e-14	TRUE	-0.951399	0.209674	5.67145e-07	1.13132e-06	TRUE
ENSG00000161653.6	NAGS	TRUE	127.519	-0.95166	-0.95166	0.168856	7.12837e-10	3.1817e-09	TRUE	-0.919296	0.164459	2.97513e-09	8.68881e-09	TRUE	-1.12588	0.170318	2.55173e-12	1.01305e-11	TRUE
ENSG00000127527.9	EPS15L1	TRUE	4495.99	-0.952137	-0.754643	0.0572513	8.92935e-41	2.36572e-39	TRUE	-1.03954	0.0575179	4.23908e-74	3.02165e-72	TRUE	-0.952137	0.0575212	1.39328e-62	1.74453e-60	TRUE
ENSG00000229536.1	AC079776.1	TRUE	24.706	-0.95414	-0.810019	0.416797	0.0043526	0.00911411	TRUE	-0.95414	0.408151	0.00230096	0.00292306	TRUE	-1.59207	0.44368	1.2896e-05	2.68155e-05	TRUE
ENSG00000132256.14	TRIM5	TRUE	4095.51	-0.954154	-0.848169	0.0984072	3.69149e-19	3.67405e-18	TRUE	-1.11468	0.0980965	4.15159e-31	7.98882e-30	TRUE	-0.954154	0.0980129	1.96783e-23	2.90688e-22	TRUE
ENSG00000166012.10	TAF1D	TRUE	7523.17	-0.954917	-0.610606	0.146872	5.31333e-06	1.70749e-05	TRUE	-0.954917	0.147725	1.17238e-11	5.3915e-11	TRUE	-1.06142	0.148648	6.77802e-14	4.53577e-13	TRUE
ENSG00000261452.1	RP11-509E16.1	TRUE	81.6981	-0.95668	-0.95668	0.270583	1.80115e-05	5.47923e-05	TRUE	-1.04355	0.261905	5.93936e-06	1.17544e-05	TRUE	-0.645289	0.245801	0.00241757	0.00367476	TRUE
ENSG00000143195.8	ILDR2	TRUE	1096.72	-0.95714	-0.669125	0.113409	4.42105e-10	2.56428e-09	TRUE	-0.95714	0.11389	4.90739e-18	4.32187e-17	TRUE	-0.972123	0.114488	1.80392e-18	1.53196e-17	TRUE
ENSG00000138587.5	MNS1	TRUE	185.114	-0.957305	-1.29972	0.194593	8.45396e-13	5.69254e-12	TRUE	-0.957305	0.187682	3.86643e-08	1.15376e-07	TRUE	-0.737319	0.184399	1.31155e-05	3.58774e-05	TRUE
ENSG00000176681.10	LRRC37A	TRUE	73.199	-0.957436	-0.800438	0.299677	0.00058195	0.00136467	TRUE	-0.957436	0.293674	0.000127789	0.000262762	TRUE	-1.18325	0.302921	6.02343e-06	1.59739e-05	TRUE
ENSG00000122547.6	EEPD1	TRUE	667.014	-0.958069	-0.958069	0.101105	1.04447e-22	1.83316e-21	TRUE	-0.99557	0.100536	3.97627e-24	5.18763e-23	TRUE	-0.717553	0.0991958	1.04152e-13	5.9655e-13	TRUE
ENSG00000123374.6	CDK2	TRUE	1360.96	-0.958613	-1.11306	0.0929584	1.5977e-34	3.30323e-33	TRUE	-0.958613	0.09199	2.24822e-26	2.42061e-25	TRUE	-0.924445	0.0922425	1.23022e-24	1.52549e-23	TRUE
ENSG00000096746.13	HNRNPH3	TRUE	10540.9	-0.959311	-0.709363	0.080486	1.19654e-19	1.22044e-18	TRUE	-0.959311	0.0803651	8.54124e-34	1.40161e-32	TRUE	-1.00598	0.0805603	6.94714e-37	1.95278e-35	TRUE
ENSG00000238083.3	LRRC37A2	TRUE	359.142	-0.962097	-0.808038	0.152661	7.84912e-09	2.08129e-08	TRUE	-0.962097	0.151378	2.32775e-11	9.79096e-11	TRUE	-1.1583	0.153865	3.30622e-15	2.23727e-14	TRUE
ENSG00000178295.10	GEN1	TRUE	854.703	-0.962886	-0.636412	0.120375	1.79281e-08	8.82239e-08	TRUE	-1.00126	0.121663	1.81047e-17	1.31347e-16	TRUE	-0.962886	0.122041	2.74778e-16	2.75398e-15	TRUE
ENSG00000163875.11	MEAF6	TRUE	1855.56	-0.963186	-0.790607	0.0863083	3.53115e-21	3.10305e-20	TRUE	-1.04912	0.0864923	5.89708e-35	1.04643e-33	TRUE	-0.963186	0.0865275	7.85207e-30	1.27281e-28	TRUE
ENSG00000132773.7	TOE1	TRUE	436.665	-0.964168	-0.964168	0.150412	5.72563e-12	3.88669e-11	TRUE	-1.17821	0.149621	1.93561e-16	1.18773e-15	TRUE	-0.92184	0.148287	5.31282e-11	2.50358e-10	TRUE
ENSG00000075303.8	SLC25A40	TRUE	1107.22	-0.965184	-0.815321	0.106179	9.96123e-16	9.34869e-15	TRUE	-0.965184	0.105759	7.81656e-21	6.28683e-20	TRUE	-0.982779	0.106305	2.00574e-21	2.05295e-20	TRUE
ENSG00000273237.1	CTB-119C2.1	TRUE	68.1169	-0.96603	-0.683336	0.246664	0.000671852	0.00141834	TRUE	-1.14516	0.258729	6.34661e-07	1.68551e-06	TRUE	-0.96603	0.254768	1.47766e-05	5.37756e-05	TRUE
ENSG00000172175.8	MALT1	TRUE	4938.81	-0.966871	-0.725555	0.0794846	6.34844e-21	6.12783e-20	TRUE	-0.966871	0.0794456	4.88345e-35	1.15268e-33	TRUE	-1.02208	0.079693	9.0512e-39	3.94035e-37	TRUE
ENSG00000148219.12	ASTN2	TRUE	3438.73	-0.966874	-1.14406	0.0856293	3.38081e-42	9.41599e-41	TRUE	-0.966874	0.084989	5.9795e-31	1.18736e-29	TRUE	-0.738787	0.0846507	5.2979e-19	4.1146e-18	TRUE
ENSG00000107105.10	ELAVL2	TRUE	304.517	-0.968194	-0.968194	0.126281	6.82759e-16	6.29669e-15	TRUE	-0.882173	0.123707	1.50764e-13	6.99314e-13	TRUE	-1.08503	0.126908	8.54722e-19	7.45661e-18	TRUE
ENSG00000174010.9	KLHL15	TRUE	410.95	-0.969012	-0.967701	0.145476	1.12826e-12	4.21459e-12	TRUE	-1.21722	0.145219	2.70164e-18	1.72937e-17	TRUE	-0.969012	0.144006	1.54524e-12	8.55238e-12	TRUE
ENSG00000148356.9	LRSAM1	TRUE	2366.41	-0.969604	-1.03265	0.0914955	5.30571e-31	7.71812e-30	TRUE	-0.969604	0.0907736	1.34223e-27	1.52608e-26	TRUE	-0.900538	0.0908845	4.1675e-24	4.12061e-23	TRUE
ENSG00000178966.11	RMI1	TRUE	485.443	-0.970331	-0.872494	0.114814	1.50297e-15	1.34439e-14	TRUE	-1.16484	0.115771	4.67536e-25	4.38666e-24	TRUE	-0.970331	0.114997	2.86136e-18	2.29258e-17	TRUE
ENSG00000125731.8	SH2D3A	TRUE	283.364	-0.970336	-1.32319	0.18429	2.58277e-14	2.13504e-13	TRUE	-0.854754	0.177309	2.34263e-07	6.51831e-07	TRUE	-0.970336	0.180643	7.20988e-09	2.77136e-08	TRUE
ENSG00000151287.12	TEX30	TRUE	243.712	-0.970984	-0.695347	0.16066	1.63564e-06	6.03316e-06	TRUE	-0.970984	0.162056	2.25808e-10	8.1475e-10	TRUE	-1.01188	0.163956	5.53151e-11	2.60154e-10	TRUE
ENSG00000268061.1	NAPA-AS1	TRUE	28.2003	-0.971091	-1.02986	0.442061	0.000911372	0.00177484	TRUE	-0.875587	0.396431	0.00402843	0.00600437	TRUE	-0.971091	0.408557	0.00184602	0.00284205	TRUE
ENSG00000073849.10	ST6GAL1	TRUE	3383.39	-0.971132	-1.07854	0.0778964	4.48448e-45	1.10926e-43	TRUE	-0.971132	0.0773999	4.42962e-37	1.14022e-35	TRUE	-0.79634	0.0772342	1.01582e-25	1.51224e-24	TRUE
ENSG00000176697.14	BDNF	TRUE	883.336	-0.971605	-1.0767	0.105877	9.01703e-26	1.82437e-24	TRUE	-0.971605	0.104624	1.71139e-21	1.57141e-20	TRUE	-0.910632	0.104837	3.97483e-19	4.86243e-18	TRUE
ENSG00000261659.2	LA16c-313D11.12	TRUE	71.4636	-0.97184	-1.03158	0.229864	2.58624e-07	9.92215e-07	TRUE	-0.97184	0.220411	1.13029e-06	2.61437e-06	TRUE	-0.659483	0.210049	0.000457736	0.00136887	TRUE
ENSG00000108370.11	RGS9	TRUE	2082.9	-0.973234	-1.05289	0.0676139	3.81845e-56	1.50543e-54	TRUE	-0.973234	0.067235	1.84737e-48	5.41394e-47	TRUE	-0.904254	0.0672918	3.88022e-42	1.01639e-40	TRUE
ENSG00000133619.13	KRBA1	TRUE	1515.86	-0.973567	-1.29507	0.106636	2.37691e-35	5.81769e-34	TRUE	-0.973567	0.105454	2.83072e-21	3.14213e-20	TRUE	-0.967083	0.105836	5.68344e-21	3.78166e-20	TRUE
ENSG00000112081.12	SRSF3	TRUE	8469.11	-0.973629	-0.733063	0.0855953	9.58468e-19	9.3031e-18	TRUE	-1.09086	0.0855779	2.25346e-38	4.39823e-37	TRUE	-0.973629	0.08558	4.71939e-31	1.36291e-29	TRUE
ENSG00000226476.2	RP11-776H12.1	TRUE	59.5453	-0.974232	-0.735278	0.267837	0.000586801	0.00125165	TRUE	-0.974232	0.269629	3.2859e-05	5.97951e-05	TRUE	-0.98581	0.273147	2.91488e-05	5.80549e-05	TRUE
ENSG00000259426.1	RP11-253M7.1	TRUE	34.5537	-0.974957	-0.798053	0.327064	0.00117301	0.0027161	TRUE	-0.974957	0.323601	0.00028329	0.00046024	TRUE	-1.16538	0.336715	3.58684e-05	6.93209e-05	TRUE
ENSG00000103540.12	CCP110	TRUE	1020.71	-0.975088	-0.966592	0.103851	5.07882e-22	6.60402e-21	TRUE	-1.00726	0.103133	1.46977e-23	1.52574e-22	TRUE	-0.975088	0.103439	3.67506e-22	5.45558e-21	TRUE
ENSG00000109881.12	CCDC34	TRUE	534.672	-0.975828	-0.936865	0.130667	3.14042e-14	2.26718e-13	TRUE	-1.03124	0.129552	1.49504e-16	8.59725e-16	TRUE	-0.975828	0.129871	5.05117e-15	3.39386e-14	TRUE
ENSG00000155561.10	NUP205	TRUE	5988.64	-0.977783	-0.682023	0.0783317	3.52995e-19	2.90727e-18	TRUE	-1.05661	0.07853	2.24397e-42	5.51792e-41	TRUE	-0.977783	0.0785688	1.2707e-36	4.85102e-35	TRUE
ENSG00000136153.15	LMO7	TRUE	809.351	-0.977963	-0.977963	0.100202	6.33375e-24	1.18201e-22	TRUE	-0.8926	0.0989248	2.67783e-20	2.06979e-19	TRUE	-1.02641	0.100171	9.35782e-26	1.22695e-24	TRUE
ENSG00000131115.11	ZNF227	TRUE	1335.05	-0.978123	-0.759135	0.122141	4.05581e-11	2.55847e-10	TRUE	-1.0624	0.122077	2.5211e-19	2.0333e-18	TRUE	-0.978123	0.122172	1.02991e-16	4.71585e-16	TRUE
ENSG00000176619.6	LMNB2	TRUE	4208.96	-0.978347	-0.978347	0.0893937	2.67833e-29	3.63332e-28	TRUE	-1.18602	0.0891538	1.19526e-41	3.51321e-40	TRUE	-0.768143	0.0885281	7.35554e-19	8.69528e-18	TRUE
ENSG00000233966.1	UBE2SP1	TRUE	39.8532	-0.978703	-1.11793	0.315177	1.31253e-05	3.64293e-05	TRUE	-0.978703	0.293783	9.29794e-05	0.000174262	TRUE	-0.862718	0.290179	0.000404519	0.00067943	TRUE
ENSG00000163803.8	PLB1	TRUE	121.132	-0.978964	-0.978964	0.194199	1.80389e-08	7.35603e-08	TRUE	-1.04499	0.190663	3.60366e-09	1.1705e-08	TRUE	-0.721487	0.184003	1.92348e-05	4.81416e-05	TRUE
ENSG00000135119.10	RNFT2	TRUE	208.125	-0.981616	-0.981616	0.150558	2.66948e-12	1.86585e-11	TRUE	-1.76062	0.156958	1.88437e-30	2.47866e-29	TRUE	-0.917028	0.148454	6.93205e-11	3.23694e-10	TRUE
ENSG00000198824.4	CHAMP1	TRUE	1780.78	-0.981803	-0.697809	0.0717431	2.42285e-23	2.48879e-22	TRUE	-0.993859	0.0723489	5.96777e-44	1.52434e-42	TRUE	-0.981803	0.0725876	9.27517e-43	2.96328e-41	TRUE
ENSG00000105997.18	HOXA3	TRUE	742.287	-0.983502	-0.983502	0.0981994	4.88808e-25	6.57861e-24	TRUE	-1.08838	0.0981222	9.66895e-30	1.36617e-28	TRUE	-0.760415	0.0966507	6.74212e-16	4.59819e-15	TRUE
ENSG00000156136.5	DCK	TRUE	492.112	-0.984732	-0.862999	0.123728	1.5985e-13	6.46259e-13	TRUE	-1.06275	0.123666	6.54557e-19	4.32075e-18	TRUE	-0.984732	0.123791	1.53458e-16	1.15504e-15	TRUE
ENSG00000131089.9	ARHGEF9	TRUE	1040.5	-0.986024	-1.17505	0.0869937	4.735e-43	1.70507e-41	TRUE	-0.986024	0.0859792	1.93159e-31	2.97248e-30	TRUE	-0.877508	0.0859052	2.01119e-25	2.58684e-24	TRUE
ENSG00000151729.6	SLC25A4	TRUE	2165.8	-0.986936	-1.06171	0.0944436	8.5427e-31	1.52458e-29	TRUE	-0.986936	0.093681	6.02092e-27	7.32195e-26	TRUE	-0.684327	0.0929068	4.45612e-14	2.12847e-13	TRUE
ENSG00000142528.11	ZNF473	TRUE	1311.94	-0.988074	-0.65275	0.109295	3.09103e-10	1.82689e-09	TRUE	-1.03312	0.110183	5.84744e-22	6.72183e-21	TRUE	-0.988074	0.110419	3.03462e-20	2.89196e-19	TRUE
ENSG00000168564.5	CDKN2AIP	TRUE	655.172	-0.989525	-0.663434	0.133444	8.36396e-08	4.19048e-07	TRUE	-1.09127	0.13524	5.05141e-17	3.58889e-16	TRUE	-0.989525	0.135219	2.14131e-14	1.36257e-13	TRUE
ENSG00000103064.9	SLC7A6	TRUE	1692.23	-0.989566	-0.675387	0.0923464	3.0482e-14	1.82887e-13	TRUE	-0.989566	0.0928264	1.56065e-27	1.96907e-26	TRUE	-1.13141	0.0934588	6.38034e-35	1.1256e-33	TRUE
ENSG00000154640.10	BTG3	TRUE	3071.76	-0.989595	-0.760215	0.0804523	2.65125e-22	3.11967e-21	TRUE	-1.00355	0.0804979	1.0713e-36	2.48876e-35	TRUE	-0.989595	0.0806766	1.1376e-35	2.94606e-34	TRUE
ENSG00000170734.7	POLH	TRUE	2059.87	-0.989725	-0.671221	0.0786577	1.69601e-18	1.28863e-17	TRUE	-0.989725	0.0791736	7.37869e-37	1.2765e-35	TRUE	-1.01606	0.0794967	1.6179e-38	3.87898e-37	TRUE
ENSG00000164236.7	ANKRD33B	TRUE	114.496	-0.990922	-0.990922	0.192467	9.95557e-09	3.98053e-08	TRUE	-1.19195	0.192091	3.08696e-11	1.18938e-10	TRUE	-0.902328	0.187532	1.7101e-07	3.61927e-07	TRUE
ENSG00000259330.1	LINC00984	TRUE	452.786	-0.994736	-0.788465	0.129057	6.98503e-11	4.75366e-10	TRUE	-0.994736	0.129021	1.24787e-15	6.73663e-15	TRUE	-1.03771	0.13013	1.15818e-16	8.57849e-16	TRUE
ENSG00000187486.5	KCNJ11	TRUE	89.9965	-0.994987	-0.696439	0.237252	0.000374969	0.000824793	TRUE	-1.8823	0.256037	1.05637e-14	5.72525e-14	TRUE	-0.994987	0.243351	3.93056e-06	8.65167e-06	TRUE
ENSG00000178199.9	ZC3H12D	TRUE	61.5087	-0.996003	-0.996003	0.259678	4.96902e-06	1.57305e-05	TRUE	-1.2587	0.258761	5.91843e-08	1.73324e-07	TRUE	-0.657681	0.235423	0.00140385	0.00387252	TRUE
ENSG00000127957.12	PMS2P3	TRUE	1140.44	-0.996376	-0.73775	0.152271	1.12185e-07	5.03514e-07	TRUE	-0.996376	0.151565	4.85623e-12	2.37509e-11	TRUE	-1.01789	0.152369	1.90812e-12	9.8066e-12	TRUE
ENSG00000069020.14	MAST4	TRUE	502.495	-0.997154	-1.412	0.118245	3.5949e-34	8.2776e-33	TRUE	-0.919493	0.115016	1.712e-16	9.79069e-16	TRUE	-0.997154	0.116342	8.47136e-19	7.46498e-18	TRUE
ENSG00000169764.10	UGP2	TRUE	12417.7	-0.997351	-0.997351	0.0963868	1.57048e-26	1.86917e-25	TRUE	-1.10991	0.095829	3.34211e-32	5.09559e-31	TRUE	-0.863312	0.0956365	2.20358e-20	2.37075e-19	TRUE
ENSG00000198796.6	ALPK2	TRUE	12199.2	-0.997351	-1.04633	0.0828757	5.22634e-38	1.25091e-36	TRUE	-0.851522	0.0821766	6.35712e-26	6.71162e-25	TRUE	-0.997351	0.0825448	1.05953e-34	2.62698e-33	TRUE
ENSG00000138193.10	PLCE1	TRUE	1087.82	-0.997724	-1.04072	0.0958046	5.9347e-29	1.11927e-27	TRUE	-0.997724	0.0950478	8.64922e-27	1.05771e-25	TRUE	-0.888685	0.0949923	9.49269e-22	9.58553e-21	TRUE
ENSG00000065621.10	GSTO2	TRUE	122.371	-0.998424	-0.998424	0.216117	1.45676e-07	5.13119e-07	TRUE	-1.15202	0.213035	4.03118e-09	1.40953e-08	TRUE	-0.769496	0.204952	3.18236e-05	6.30081e-05	TRUE
ENSG00000025156.8	HSF2	TRUE	1039.2	-0.999395	-0.771543	0.0981149	2.7695e-16	2.86968e-15	TRUE	-1.05022	0.0985598	1.31565e-27	1.49687e-26	TRUE	-0.999395	0.0987449	3.62445e-25	5.53219e-24	TRUE
ENSG00000091622.11	PITPNM3	TRUE	3106.5	-1.00055	-1.04513	0.0794785	5.83113e-41	1.30086e-39	TRUE	-1.00055	0.0790479	9.71521e-38	2.16817e-36	TRUE	-0.821277	0.0788693	3.15386e-26	4.8216e-25	TRUE
ENSG00000267908.1	ZSCAN5D	TRUE	58.5488	-1.00492	-0.97073	0.272134	1.54298e-05	4.13301e-05	TRUE	-1.03009	0.262721	8.06988e-06	2.06089e-05	TRUE	-1.00492	0.264466	1.29894e-05	2.22877e-05	TRUE
ENSG00000170340.10	B3GNT2	TRUE	1553.3	-1.00505	-0.969717	0.0873103	4.48816e-30	8.96044e-29	TRUE	-1.21125	0.0875241	7.56027e-45	1.97547e-43	TRUE	-1.00505	0.0871937	7.7287e-32	1.50852e-30	TRUE
ENSG00000008513.10	ST3GAL1	TRUE	13237.8	-1.00534	-1.24537	0.0731926	2.32754e-66	1.63413e-64	TRUE	-1.00534	0.0729253	2.90293e-44	7.22107e-43	TRUE	-0.971541	0.0730032	1.79599e-41	9.08224e-40	TRUE
ENSG00000104626.10	ERI1	TRUE	1141.22	-1.00626	-1.00626	0.109138	1.06863e-21	1.37817e-20	TRUE	-1.29602	0.109186	7.7136e-34	1.52147e-32	TRUE	-0.98507	0.108499	9.28157e-21	5.61807e-20	TRUE
ENSG00000068028.13	RASSF1	TRUE	878.632	-1.00641	-0.786742	0.111642	1.27676e-13	8.84231e-13	TRUE	-1.00641	0.111591	1.79617e-20	1.55232e-19	TRUE	-1.08016	0.112368	4.90641e-23	7.6806e-22	TRUE
ENSG00000171126.7	KCNG3	TRUE	187.463	-1.0072	-1.0072	0.185365	2.01974e-09	1.09687e-08	TRUE	-1.128	0.182966	4.64808e-11	1.5792e-10	TRUE	-0.988555	0.182174	5.05894e-09	2.01024e-08	TRUE
ENSG00000213516.5	RBMXL1	TRUE	351.743	-1.00818	-1.00818	0.135012	2.94187e-15	1.34159e-14	TRUE	-1.18841	0.13498	7.21397e-20	5.44359e-19	TRUE	-0.902277	0.133154	1.36419e-12	7.4884e-12	TRUE
ENSG00000235162.4	C12orf75	TRUE	4409.07	-1.00868	-0.962967	0.110816	1.42059e-19	1.19482e-18	TRUE	-1.1689	0.11013	1.45333e-27	1.89141e-26	TRUE	-1.00868	0.110053	3.94461e-21	6.2067e-20	TRUE
ENSG00000163508.8	EOMES	TRUE	91.7496	-1.01081	-0.804278	0.188412	1.33681e-06	4.41732e-06	TRUE	-1.01081	0.189225	8.75809e-09	2.74875e-08	TRUE	-1.06546	0.192806	2.43044e-09	9.18232e-09	TRUE
ENSG00000120217.9	CD274	TRUE	444.45	-1.01255	-0.600135	0.129197	5.91153e-07	1.28078e-06	TRUE	-1.01255	0.132135	1.68861e-15	1.0114e-14	TRUE	-1.11419	0.133571	4.8932e-18	4.06957e-17	TRUE
ENSG00000101544.4	ADNP2	TRUE	2952.2	-1.01311	-0.825754	0.11143	7.50201e-15	5.65082e-14	TRUE	-1.05846	0.110882	1.05817e-22	1.32811e-21	TRUE	-1.01311	0.111043	5.74644e-21	7.92774e-20	TRUE
ENSG00000272888.1	AC013394.2	TRUE	703.404	-1.01352	-0.722674	0.164861	1.11737e-06	3.98641e-06	TRUE	-1.01352	0.164633	6.97492e-11	3.10875e-10	TRUE	-1.24153	0.165866	4.42764e-15	3.21421e-14	TRUE
ENSG00000234545.3	FAM133B	TRUE	935.991	-1.01354	-0.736831	0.132162	2.17693e-09	1.03913e-08	TRUE	-1.01354	0.132083	1.55013e-15	9.86031e-15	TRUE	-1.06808	0.132835	6.38582e-17	4.66761e-16	TRUE
ENSG00000163006.7	CCDC138	TRUE	305.333	-1.01414	-0.779355	0.126186	4.76183e-11	2.76298e-10	TRUE	-1.15137	0.128633	2.10964e-20	1.74173e-19	TRUE	-1.01414	0.128089	1.92993e-16	1.43077e-15	TRUE
ENSG00000255052.3	FAM66D	TRUE	158.594	-1.01513	-1.3544	0.163538	4.91609e-18	5.17885e-17	TRUE	-1.01513	0.15789	1.19045e-11	5.11973e-11	TRUE	-0.797927	0.155356	4.57008e-08	1.62263e-07	TRUE
ENSG00000159915.8	ZNF233	TRUE	50.1568	-1.01516	-0.619811	0.256307	0.00249323	0.00454947	TRUE	-1.01516	0.272117	1.83207e-05	3.0423e-05	TRUE	-1.06832	0.277268	9.09973e-06	1.88671e-05	TRUE
ENSG00000268001.1	CTC-241F20.3	TRUE	82.6518	-1.01551	-0.962266	0.225527	8.24759e-07	2.79353e-06	TRUE	-1.16841	0.223948	1.10796e-08	3.36118e-08	TRUE	-1.01551	0.221841	3.97907e-07	8.08043e-07	TRUE
ENSG00000160207.4	HSF2BP	TRUE	121.722	-1.01727	-0.877327	0.181096	6.52563e-08	2.50305e-07	TRUE	-1.01727	0.179578	1.36765e-09	4.97839e-09	TRUE	-1.35116	0.185907	2.29395e-14	1.93033e-13	TRUE
ENSG00000160051.7	IQCC	TRUE	203.656	-1.0175	-1.0175	0.151673	6.98159e-13	4.74462e-12	TRUE	-1.04837	0.149819	2.15264e-13	1.06369e-12	TRUE	-0.854131	0.148168	1.07975e-09	4.49923e-09	TRUE
ENSG00000213066.7	FGFR1OP	TRUE	790.34	-1.01753	-0.853141	0.0876313	1.13908e-23	1.48553e-22	TRUE	-1.05723	0.0881795	3.14006e-34	5.37275e-33	TRUE	-1.01753	0.0884291	9.45329e-32	2.00308e-30	TRUE
ENSG00000205323.4	SARNP	TRUE	122.766	-1.01916	-0.757501	0.206061	1.99017e-05	6.02053e-05	TRUE	-1.01916	0.206915	7.83068e-08	2.45528e-07	TRUE	-1.13361	0.210667	4.95434e-09	1.22126e-08	TRUE
ENSG00000198331.6	HYLS1	TRUE	299.456	-1.01937	-1.01937	0.122671	3.38364e-18	3.35682e-17	TRUE	-1.14614	0.122867	6.49655e-22	5.10358e-21	TRUE	-0.935053	0.121541	1.41589e-15	9.85751e-15	TRUE
ENSG00000127081.9	ZNF484	TRUE	517.411	-1.01976	-0.928279	0.129582	3.3615e-14	1.42165e-13	TRUE	-1.27951	0.130162	3.88632e-24	3.91911e-23	TRUE	-1.01976	0.129148	2.26362e-16	1.67976e-15	TRUE
ENSG00000147257.9	GPC3	TRUE	23.7301	-1.02045	-1.32012	0.449042	9.98168e-05	0.000273304	TRUE	-1.02045	0.404787	0.0011551	0.00225533	TRUE	-0.767543	0.379087	0.00800143	0.00782423	TRUE
ENSG00000107485.11	GATA3	TRUE	78.1534	-1.0205	-0.622617	0.279008	0.00406279	0.00856475	TRUE	-1.0205	0.293302	4.77326e-05	0.000100804	TRUE	-1.14653	0.298742	8.4325e-06	1.4861e-05	TRUE
ENSG00000162078.7	ZG16B	TRUE	1043.8	-1.02109	-1.31817	0.126236	6.33463e-27	1.1674e-25	TRUE	-1.02109	0.124819	2.53965e-17	2.22868e-16	TRUE	-0.859761	0.124497	6.38342e-13	3.58443e-12	TRUE
ENSG00000182541.13	LIMK2	TRUE	2831.42	-1.02144	-1.12878	0.0854745	2.65615e-41	7.14955e-40	TRUE	-0.93883	0.0847398	1.93592e-29	2.43435e-28	TRUE	-1.02144	0.0851493	2.86293e-34	8.57131e-33	TRUE
ENSG00000187123.10	LYPD6	TRUE	659.098	-1.02308	-1.02308	0.122833	2.85868e-18	3.93738e-17	TRUE	-1.11827	0.12213	3.50004e-21	3.86264e-20	TRUE	-0.985698	0.121906	5.26821e-17	4.66199e-16	TRUE
ENSG00000112245.6	PTP4A1	TRUE	11436.4	-1.02464	-0.615639	0.101571	2.16361e-10	1.11023e-09	TRUE	-1.02464	0.10196	8.12528e-25	8.63228e-24	TRUE	-1.17616	0.102135	6.9744e-32	1.84986e-30	TRUE
ENSG00000235026.1	DPP10-AS1	TRUE	71.9477	-1.02489	-1.20923	0.246775	2.99672e-08	1.27641e-07	TRUE	-1.02489	0.235472	1.24026e-06	2.85962e-06	TRUE	-0.746467	0.226888	0.000199554	0.000294513	TRUE
ENSG00000085511.15	MAP3K4	TRUE	5458.78	-1.02493	-1.02493	0.113211	4.8549e-21	4.2412e-20	TRUE	-0.940561	0.111851	5.01345e-18	5.00747e-17	TRUE	-1.1344	0.112411	3.91633e-25	7.9361e-24	TRUE
ENSG00000153487.11	ING1	TRUE	443.434	-1.02497	-1.02497	0.107142	3.87172e-23	5.40244e-22	TRUE	-1.05773	0.10664	2.70751e-24	2.43752e-23	TRUE	-0.94108	0.10642	8.95068e-20	8.47547e-19	TRUE
ENSG00000163374.15	YY1AP1	TRUE	3148.12	-1.026	-0.725724	0.111994	8.4387e-12	5.01383e-11	TRUE	-1.03278	0.111855	2.2552e-21	2.74176e-20	TRUE	-1.026	0.112118	4.33062e-21	3.82639e-20	TRUE
ENSG00000113263.8	ITK	TRUE	2550.2	-1.02833	-1.02833	0.071049	6.21097e-49	1.89545e-47	TRUE	-1.28125	0.0713356	1.8051e-73	1.5345e-71	TRUE	-0.937317	0.0708228	5.30378e-41	1.48284e-39	TRUE
ENSG00000168952.11	STXBP6	TRUE	3179.25	-1.02936	-0.699417	0.0987362	1.461e-13	8.35748e-13	TRUE	-1.02936	0.098864	1.89094e-26	2.5541e-25	TRUE	-1.11725	0.0991748	1.28115e-30	3.22399e-29	TRUE
ENSG00000108106.9	UBE2S	TRUE	2272.32	-1.03231	-1.03231	0.11466	7.59021e-21	1.03291e-19	TRUE	-1.16512	0.113957	8.8349e-26	9.24073e-25	TRUE	-0.656305	0.112164	1.37173e-09	4.58154e-09	TRUE
ENSG00000171456.12	ASXL1	TRUE	9899.51	-1.03262	-0.946493	0.0865478	3.14309e-29	7.53938e-28	TRUE	-1.03262	0.0860902	3.22342e-34	5.70729e-33	TRUE	-1.05391	0.0862241	1.68457e-35	4.36266e-34	TRUE
ENSG00000273320.1	RP11-22N19.2	TRUE	29.4365	-1.03361	-1.03361	0.386819	0.000320256	0.000814416	TRUE	-0.906272	0.352562	0.00136874	0.00219453	TRUE	-1.4362	0.381947	8.13766e-06	1.22504e-05	TRUE
ENSG00000174799.6	CEP135	TRUE	437.94	-1.03451	-0.616614	0.152256	8.21176e-06	3.24568e-05	TRUE	-1.03451	0.155323	2.37151e-12	1.00285e-11	TRUE	-1.1583	0.156754	9.4797e-15	6.31532e-14	TRUE
ENSG00000179833.4	SERTAD2	TRUE	6070.71	-1.03476	-0.627632	0.107052	6.84582e-10	2.83933e-09	TRUE	-1.14858	0.107729	9.13424e-28	1.54106e-26	TRUE	-1.03476	0.107721	5.68168e-23	9.97097e-22	TRUE
ENSG00000105486.9	LIG1	TRUE	2114.34	-1.03558	-1.03558	0.0914922	3.65798e-31	6.47447e-30	TRUE	-1.18483	0.091323	9.27042e-40	1.98519e-38	TRUE	-1.00665	0.0911389	1.83982e-29	2.48653e-28	TRUE
ENSG00000064042.13	LIMCH1	TRUE	9360.19	-1.03596	-0.884504	0.0747669	1.31342e-33	5.39807e-32	TRUE	-1.03596	0.0745373	5.40263e-45	1.28579e-43	TRUE	-1.19832	0.0746733	3.77929e-59	3.03584e-57	TRUE
ENSG00000083635.7	NUFIP1	TRUE	442.231	-1.03627	-0.594584	0.157024	2.73419e-05	9.10371e-05	TRUE	-1.03627	0.16083	1.01178e-11	4.04266e-11	TRUE	-1.10521	0.16207	6.2427e-13	3.56622e-12	TRUE
ENSG00000072110.9	ACTN1	TRUE	13151.6	-1.0363	-0.675803	0.0789678	1.34001e-18	1.25977e-17	TRUE	-1.0363	0.0790237	2.29453e-40	5.19959e-39	TRUE	-1.19765	0.0791288	5.99301e-53	3.6216e-51	TRUE
ENSG00000166004.10	KIAA1731	TRUE	2463.61	-1.03669	-0.96329	0.117363	8.81886e-18	8.09356e-17	TRUE	-1.13584	0.116557	1.19888e-23	1.58573e-22	TRUE	-1.03669	0.116557	4.42653e-20	4.59896e-19	TRUE
ENSG00000235172.3	CTB-114C7.3	TRUE	23.4994	-1.03731	-0.761019	0.387029	0.00476217	0.00890552	TRUE	-1.51018	0.426971	1.60499e-05	3.96716e-05	TRUE	-1.03731	0.397205	0.000804165	0.00130052	TRUE
ENSG00000198105.7	ZNF248	TRUE	1020.99	-1.03767	-1.20843	0.0763165	6.24044e-58	3.1577e-56	TRUE	-1.03767	0.0754943	4.53667e-44	1.42057e-42	TRUE	-0.922695	0.0753583	1.81838e-35	5.83147e-34	TRUE
ENSG00000143751.9	SDE2	TRUE	1763.91	-1.03782	-0.669243	0.084846	3.7159e-16	2.44262e-15	TRUE	-1.09542	0.0857319	1.505e-38	3.08459e-37	TRUE	-1.03782	0.0858178	8.48371e-35	1.77259e-33	TRUE
ENSG00000158352.11	SHROOM4	TRUE	1236.54	-1.04034	-1.09133	0.109149	5.08707e-25	6.8355e-24	TRUE	-1.04034	0.10819	5.71729e-23	5.71438e-22	TRUE	-0.77248	0.107348	1.10349e-13	6.58297e-13	TRUE
ENSG00000177425.6	PAWR	TRUE	2786.02	-1.04113	-0.713319	0.0826242	5.7703e-19	4.51524e-18	TRUE	-1.04113	0.0829109	2.98697e-37	7.74448e-36	TRUE	-1.09986	0.0831824	4.37033e-41	1.53585e-39	TRUE
ENSG00000213186.3	TRIM59	TRUE	603.827	-1.0426	-0.727941	0.118675	7.82658e-11	5.294e-10	TRUE	-1.14016	0.120205	1.48304e-22	1.07293e-21	TRUE	-1.0426	0.120131	2.97846e-19	2.71584e-18	TRUE
ENSG00000205482.7	AC007000.12	TRUE	15.8411	-1.04299	-1.38861	0.55477	0.000366867	0.00305255	TRUE	-1.04299	0.489442	0.00317967	0.00579843	TRUE	-0.998627	0.482373	0.00384631	0.00922159	TRUE
ENSG00000130816.10	DNMT1	TRUE	6334.27	-1.04383	-1.05656	0.0881171	1.34758e-34	2.46821e-33	TRUE	-1.04383	0.0876342	8.44537e-34	1.82171e-32	TRUE	-0.776087	0.0873144	1.08494e-19	1.56635e-18	TRUE
ENSG00000054983.12	GALC	TRUE	4804.32	-1.0443	-0.899073	0.0969487	8.30108e-22	7.51725e-21	TRUE	-1.21671	0.0966593	1.25165e-37	3.15835e-36	TRUE	-1.0443	0.0965763	2.18896e-28	4.37427e-27	TRUE
ENSG00000178935.5	ZNF552	TRUE	393.489	-1.0446	-0.949319	0.11955	8.1279e-17	6.98751e-16	TRUE	-1.13172	0.119847	2.27039e-22	2.06153e-21	TRUE	-1.0446	0.119813	2.08969e-19	1.93414e-18	TRUE
ENSG00000124126.9	PREX1	TRUE	12040	-1.04468	-1.38246	0.100466	2.09089e-44	1.31948e-42	TRUE	-1.04468	0.100192	1.53116e-26	1.90067e-25	TRUE	-0.608669	0.0991503	2.8016e-10	1.92108e-09	TRUE
ENSG00000075131.5	TIPIN	TRUE	571.345	-1.04476	-0.687746	0.121713	1.7769e-09	5.05536e-09	TRUE	-1.21962	0.124217	4.78854e-24	4.60279e-23	TRUE	-1.04476	0.123684	2.22087e-18	1.91908e-17	TRUE
ENSG00000204540.6	PSORS1C1	TRUE	815.318	-1.04507	-0.801613	0.120149	1.66347e-12	1.04822e-11	TRUE	-1.04507	0.120064	2.63534e-19	2.14432e-18	TRUE	-1.06361	0.120602	8.25348e-20	8.9148e-19	TRUE
ENSG00000196220.11	SRGAP3	TRUE	1491.36	-1.04536	-1.18835	0.0786845	5.27762e-53	2.2628e-51	TRUE	-1.04536	0.0780937	5.9071e-42	1.36371e-40	TRUE	-0.749099	0.0773399	6.75935e-23	7.35218e-22	TRUE
ENSG00000006062.9	MAP3K14	TRUE	5205.6	-1.04633	-0.948368	0.0646934	4.73395e-50	1.49309e-48	TRUE	-1.16954	0.0647508	3.49723e-74	3.39152e-72	TRUE	-1.04633	0.0647063	5.90123e-60	6.79657e-58	TRUE
ENSG00000083896.8	YTHDC1	TRUE	3549.99	-1.04662	-0.774849	0.0824611	4.10944e-22	4.75577e-21	TRUE	-1.04662	0.0824849	5.51532e-38	1.41243e-36	TRUE	-1.0574	0.0826576	1.2867e-38	3.41027e-37	TRUE
ENSG00000186166.4	CCDC84	TRUE	782.457	-1.04711	-0.772877	0.11843	5.02116e-12	3.78114e-11	TRUE	-1.04711	0.118653	8.95893e-20	7.4772e-19	TRUE	-1.1024	0.119324	1.68328e-21	2.40236e-20	TRUE
ENSG00000138771.10	SHROOM3	TRUE	1905.87	-1.04787	-0.813098	0.0904421	1.53621e-20	1.35876e-19	TRUE	-1.04787	0.090446	3.93194e-32	6.14948e-31	TRUE	-1.31116	0.0910472	3.44441e-48	1.19541e-46	TRUE
ENSG00000126773.8	PCNXL4	TRUE	4207.92	-1.04924	-0.96808	0.0710338	1.04788e-43	3.09767e-42	TRUE	-1.07578	0.0709147	4.05823e-53	1.29021e-51	TRUE	-1.04924	0.0710007	1.46759e-50	1.11065e-48	TRUE
ENSG00000138678.6	AGPAT9	TRUE	627.676	-1.04954	-0.936046	0.0960622	8.13932e-24	6.0041e-23	TRUE	-1.46739	0.0984712	1.41617e-51	3.94821e-50	TRUE	-1.04954	0.0965754	1.19698e-28	1.96816e-27	TRUE
ENSG00000135378.3	PRRG4	TRUE	50.3722	-1.05009	-1.05009	0.29496	1.36391e-05	4.21608e-05	TRUE	-1.449	0.29548	3.89998e-08	9.13441e-08	TRUE	-0.78947	0.271044	0.00061862	0.00103536	TRUE
ENSG00000198668.6	CALM1	TRUE	16382.5	-1.05096	-1.10027	0.0947791	1.22083e-32	2.301e-31	TRUE	-1.05096	0.0942102	5.37463e-30	7.34701e-29	TRUE	-0.60375	0.0933154	3.36811e-11	1.80812e-10	TRUE
ENSG00000080031.5	PTPRH	TRUE	410.035	-1.05375	-1.02016	0.172591	1.21015e-10	3.82189e-10	TRUE	-1.05375	0.169363	4.02798e-11	1.54817e-10	TRUE	-1.21397	0.170713	7.15672e-14	4.37885e-13	TRUE
ENSG00000177873.8	ZNF619	TRUE	479.842	-1.05698	-1.0296	0.121851	1.01568e-18	1.22333e-17	TRUE	-1.26651	0.122269	1.80924e-26	2.03826e-25	TRUE	-1.05698	0.121457	2.35251e-19	2.1313e-18	TRUE
ENSG00000144868.9	TMEM108	TRUE	2858.68	-1.05718	-1.6349	0.0831294	3.8843e-87	4.05339e-85	TRUE	-1.05718	0.0824263	9.14381e-39	2.12811e-37	TRUE	-0.746191	0.0818976	1.60761e-20	2.17371e-19	TRUE
ENSG00000112118.13	MCM3	TRUE	1864.47	-1.05852	-0.945663	0.0829922	1.80802e-31	3.32666e-30	TRUE	-1.34539	0.0835106	9.42702e-60	3.66848e-58	TRUE	-1.05852	0.0830553	2.3747e-38	6.16504e-37	TRUE
ENSG00000118707.5	TGIF2	TRUE	1277.92	-1.06029	-1.06584	0.116428	1.82422e-21	2.38463e-20	TRUE	-0.999752	0.115126	3.70177e-19	2.96116e-18	TRUE	-1.06029	0.115729	3.66662e-21	3.73947e-20	TRUE
ENSG00000227764.1	RP11-354K1.1	TRUE	68.2272	-1.06048	-1.1842	0.246613	4.9198e-08	1.83594e-07	TRUE	-1.06048	0.236704	6.16678e-07	1.63971e-06	TRUE	-0.813028	0.229852	6.39083e-05	0.000149437	TRUE
ENSG00000173432.6	SAA1	TRUE	3075.59	-1.06074	-0.939938	0.273961	2.80118e-05	7.01625e-05	TRUE	-1.47747	0.266224	1.17624e-09	5.36775e-09	TRUE	-1.06074	0.264764	4.84889e-06	1.31712e-05	TRUE
ENSG00000169946.9	ZFPM2	TRUE	634.046	-1.06189	-1.06189	0.0960689	7.08857e-30	1.49389e-28	TRUE	-1.08542	0.0957509	6.19822e-31	7.74776e-30	TRUE	-0.954978	0.0954823	1.37468e-24	1.78779e-23	TRUE
ENSG00000189319.9	FAM53B	TRUE	3013.82	-1.06266	-1.06266	0.0739138	2.42579e-48	6.8071e-47	TRUE	-1.13195	0.0737985	2.5921e-54	1.15975e-52	TRUE	-0.986205	0.0737036	6.52477e-42	2.98871e-40	TRUE
ENSG00000105996.5	HOXA2	TRUE	102.953	-1.06298	-1.04615	0.251921	1.17061e-06	3.896e-06	TRUE	-1.09767	0.244289	5.22452e-07	1.15149e-06	TRUE	-1.06298	0.244945	1.10185e-06	4.57614e-06	TRUE
ENSG00000125871.9	MGME1	TRUE	1492.06	-1.06397	-0.711148	0.0995957	9.15e-14	7.22332e-13	TRUE	-1.06397	0.100128	1.72464e-27	2.52976e-26	TRUE	-1.069	0.100419	1.28783e-27	1.87615e-26	TRUE
ENSG00000132016.7	C19orf57	TRUE	89.3045	-1.06507	-1.3906	0.264688	5.3649e-09	2.36945e-08	TRUE	-1.06507	0.254567	2.35608e-06	5.29015e-06	TRUE	-0.728416	0.243508	0.000588273	0.00172758	TRUE
ENSG00000118655.4	DCLRE1B	TRUE	416.971	-1.0683	-0.704845	0.104222	1.37266e-12	1.08148e-11	TRUE	-1.06893	0.106605	8.7604e-25	8.06437e-24	TRUE	-1.0683	0.107303	1.67826e-24	2.1989e-23	TRUE
ENSG00000110660.10	SLC35F2	TRUE	1187.07	-1.07018	-0.649881	0.101333	1.90647e-11	1.2502e-10	TRUE	-1.1982	0.102973	1.4244e-32	2.27591e-31	TRUE	-1.07018	0.102814	1.58599e-26	2.16857e-25	TRUE
ENSG00000240356.2	RPL23AP7	TRUE	545.719	-1.07079	-0.734415	0.106555	4.83769e-13	3.60157e-12	TRUE	-1.07079	0.107986	2.66375e-24	2.39952e-23	TRUE	-1.17385	0.109091	3.36562e-28	5.37599e-27	TRUE
ENSG00000105976.10	MET	TRUE	10791.6	-1.07088	-0.796929	0.0904989	8.62796e-20	8.71653e-19	TRUE	-1.37504	0.0903599	1.17425e-53	4.33675e-52	TRUE	-1.07088	0.0903065	1.36319e-33	4.48904e-32	TRUE
ENSG00000183647.6	ZNF530	TRUE	435.969	-1.07142	-0.846869	0.152932	1.72211e-09	8.29312e-09	TRUE	-1.10571	0.152436	2.79986e-14	1.21907e-13	TRUE	-1.07142	0.152798	1.6851e-13	1.0028e-12	TRUE
ENSG00000111696.7	NT5DC3	TRUE	2855.54	-1.0717	-1.0717	0.113263	1.00433e-22	1.01946e-21	TRUE	-1.35228	0.112731	1.63052e-34	3.62764e-33	TRUE	-1.00971	0.112447	2.17251e-20	2.90541e-19	TRUE
[truncated: 14,856 more rows]
