# Supplementary material for: Selective targeting of TBXT with DARPins identifies regulatory networks and therapeutic vulnerabilities in chordoma
Source: Sci Adv. 2025 Sep 3;11(36):eadu2796. doi: 10.1126/sciadv.adu2796 (PMC12407079; doi:10.1126/sciadv.adu2796)
Supplement: Supplementary file 2 — Datasets S1 to S7 [file sciadv.adu2796_datasets_s1_to_s7.zip › adu2796_dataset_s3.xlsx]

## Sheet: Overview
Supplementary Data S3: Gene set enrichment analysis of RNA-seq data
Fast preranked geneset enrichment analysis (FGSEA) was applied to fold change-sorted genes. Gene sets from the following collections were tested:
MSigDB_Hallmark_2023 collection
ARCHS4_Tissues collection
GO_Biological_Process_2023 collection

## Sheet: MSigDB_Hallmark_2023
	T-DARPin A2								T-DARPin B1								T-DARPin D4
Pathway	Normalized enrichment score (NES)	Enrichment score	Adjusted p-value	p-value	log2 error of p-value	Set size	Significance	Leading edge	Normalized enrichment score (NES)	Enrichment score	Adjusted p-value	p-value	log2 error of p-value	Set size	Significance	Leading edge	Normalized enrichment score (NES)	Enrichment score	Adjusted p-value	p-value	log2 error of p-value	Set size	Significance	Leading edge
ADIPOGENESIS	1.06785	0.26712	0.378888	0.295533	0.149208	177	FALSE	FABP4, ABCA1, C3, NABP1, GBE1, SQOR, ALDOA, TKT, ME1, ELOVL6, DDT, NDUFB7, APLP2, FAH, REEP5, LPCAT3, SCARB1, IFNGR1, MGST3, REEP6, MYLK, CD151, SLC25A1, SLC66A3, ENPP2, PFKL, IDH1, AGPAT3, YWHAG, SDHC, MRPL15, ESYT1, ABCB8, ESRRA, COX7B, POR, TALDO1, UQCR11, CRAT, RAB34, ECHS1, PEMT, SOD1	1.05519	0.259749	0.451292	0.315904	0.111011	177	FALSE	FABP4, ABCA1, C3, NABP1, SQOR, GBE1, REEP6, TKT, NDUFB7, APLP2, ENPP2, IFNGR1, LPCAT3, ALDOA, PFKL, ITGA7, DDT, CD151, ELOVL6, FAH, ME1, SLC66A3, ABCB8, REEP5, SLC25A1, DRAM2, SCARB1, ANGPTL4, MYLK, BCKDHA, CAT, CRAT	1.25341	0.311631	0.12406	0.0620301	0.248911	177	FALSE	FABP4, C3, ABCA1, NABP1, SQOR, REEP6, ITGA7, TKT, APLP2, ENPP2, NDUFB7, GBE1, ANGPTL4, LPCAT3, ALDOA, PFKL, ELOVL6, FAH, ME1, CAT, DDT, REEP5, DRAM2, IFNGR1, SORBS1, ABCB8, CD151, CRAT, SLC66A3, BCKDHA, VEGFB, RAB34, AGPAT3, MGST3, CHCHD10, SLC25A1, MYLK, PEMT
ALLOGRAFT_REJECTION	1.42295	0.380482	0.0260881	0.00979295	0.38073	113	TRUE	IL1B, HLA-DRA, GBP2, CCL2, GZMB, ELANE, CTSS, F2R, PSMB10, IL12A, FLNA, CDKN2A, CCR1, CD40	1.45608	0.381122	0.0390602	0.0139065	0.38073	113	TRUE	CCL2, HLA-DRA, GBP2, IL1B, ELANE, GZMB, F2R, CCR1, CD74, HLA-DMB, CDKN2A, PSMB10, IFNGR1, CTSS, CD40, TIMP1, BCL3, TGFB1, FLNA, TAPBP, CFP	1.53399	0.4034	0.0215347	0.00646042	0.407018	113	TRUE	HLA-DRA, GBP2, ELANE, CCL2, IL1B, GZMB, CD74, HLA-DMB, F2R, CCR1, PSMB10, CDKN2A, BCL3, TIMP1
ANDROGEN_RESPONSE	1.1282	0.313229	0.269608	0.194118	0.172324	91	FALSE	B4GALT1, MAP7, INSIG1, FADS1, HMGCS1, GPD1L, UAP1, SCD, ELL2, NDRG1, SELENOP, SPCS3, ZMIZ1, DBI, ITGAV, SGK1, SMS, DHCR24, ABCC4, RRP12, LMAN1, ARID5B, IDI1	-0.985113	-0.270798	0.590087	0.483871	0.0780892	91	FALSE	MAK, TMPRSS2, KRT8, CENPN, ZBTB10, KRT19, PTK2B, ADAMTS1, TPD52, ACTN1, FKBP5, INPP4B, SLC26A2, CDK6	-0.970352	-0.257625	0.628307	0.527778	0.0797706	91	FALSE	MAK, TMPRSS2, CENPN, ZBTB10, KRT8, KRT19, ACTN1, ADAMTS1, ACSL3, TPD52, CDK6, PTK2B, PTPN21, PMEPA1, SAT1, DHCR24
ANGIOGENESIS	-0.929701	-0.361789	0.675223	0.572864	0.0633597	21	FALSE	LPL, SPP1	1.2442	0.451643	0.296224	0.189583	0.144631	21	FALSE	COL5A2, THBD, S100A4, NRP1, ITGAV, TIMP1, JAG2, VEGFA, JAG1, TNFRSF21, FSTL1, LRPAP1	1.30992	0.476659	0.209108	0.126233	0.175204	21	FALSE	THBD, COL5A2, S100A4, NRP1, TIMP1, TNFRSF21, JAG2, LRPAP1, ITGAV
APICAL_JUNCTION	1.28197	0.32959	0.0960597	0.049951	0.321776	153	FALSE	MAPK13, CADM3, MMP2, B4GALT1, INSIG1, FBN1, LAMA3, TNFRSF11B, CERCAM, ADAM23, MVD, NFASC, PPP2R2C, ITGB1, ACTG1, CD34, CAP1, IRS1, MPZL1, MYL9, BMP1, JAM3, SHC1, DLG1, RRAS, SLC30A3, ITGA2, RASA1, LAMB3, PKD1, MYH9, SIRPA, MAP3K20, VASP, CD99, ZYX, ADAM9, PFN1, RSU1, MAPK11, MADCAM1	1.16549	0.292533	0.267229	0.160338	0.159647	153	FALSE	MAPK13, CADM3, FBN1, MMP2, CERCAM, B4GALT1, TNFRSF11B, BMP1, LAMA3, NFASC, ADAM23, CD34, INSIG1, LAMB3, SPEG, ITGB1, PKD1, SLC30A3, MYL9, MVD, JAM3, CD99, MPZL1, RRAS, IRS1, MADCAM1, MAPK11, SHC1, NLGN2, PPP2R2C, SIRPA, ACTG1, LDLRAP1, EVL, TGFBI, ADAM9, THBS3, CAP1, MAP3K20, RASA1, CRAT	1.12688	0.284747	0.278147	0.205829	0.128143	153	FALSE	CADM3, MAPK13, FBN1, CERCAM, LAMA3, MMP2, LAMB3, ADAM23, B4GALT1, MADCAM1, ITGB1, TNFRSF11B, NFASC, PKD1, SPEG, BMP1, CD99, CD34, SLC30A3, MPZL1, JAM3, NLGN2, IRS1, SHC1, MVD, AMH, INSIG1, MAP3K20, MAPK11, MYL9, CRAT, ACTG1, LDLRAP1, RRAS, ICAM5, KCNH2, TGFBI, NRTN, ADAM9, EVL, SDC3
APICAL_SURFACE	-0.858844	-0.311638	0.764764	0.699013	0.0531298	31	FALSE	GAS1, SCUBE1, CX3CL1, SHROOM2, BRCA1	1.05525	0.351702	0.520651	0.382166	0.0975449	31	FALSE	DCBLD2, MDGA1, B4GALT1, CROCC, LYPD3, ADAM10, RTN4RL1, CRYBG1	1.13847	0.380349	0.342221	0.266932	0.116234	31	FALSE	MDGA1, DCBLD2, B4GALT1, RTN4RL1, CROCC, LYPD3, ADAM10, HSPB1, CRYBG1, EPHB4, TMEM8B
APOPTOSIS	1.2931	0.336781	0.0908329	0.0454165	0.321776	132	FALSE	IL1B, SOD2, SATB1, HMOX1, MMP2, BCL2L11, CASP4, F2R, BMP2, EBP, BMF, CASP1, SQSTM1, CD44, CDC25B, IGF2R, JUN, CASP3, BIRC3, TSPO, CFLAR, IFNGR1	1.01839	0.260037	0.520651	0.385281	0.0982123	132	FALSE	IL1B, SOD2, SATB1, BMP2, MMP2, F2R, HMOX1, BCL2L11, CASP4, BMF, CDC25B, IFNGR1, IGF2R, JUN, RHOT2, GSN, TSPO, CASP1, TIMP1, CASP3	1.04612	0.268481	0.413569	0.330855	0.0982123	132	FALSE	IL1B, BMP2, SOD2, BCL2L11, SATB1, HMOX1, F2R, MMP2, CASP4, CDC25B, JUN, BMF, TSPO, TIMP1, RHOT2, CASP1, IGF2R, ANKH, GSN, PSEN2
BILE_ACID_METABOLISM	1.24568	0.358829	0.190874	0.122159	0.216543	73	FALSE	ABCA1, NPC1, FADS1, HSD3B7, EFHC1, BBOX1, ACSL1, DHCR24, GCLM, PRDX5, IDI1, OPTN, ABCA2, ATXN1, IDH1, BMP6, SLC22A18, ALDH9A1, CYP46A1, FADS2, ABCD1, CROT, SOD1, PEX16	1.31815	0.371384	0.14413	0.0691824	0.248911	73	FALSE	ABCA1, BBOX1, FADS1, HSD3B7, SLC22A18, NPC1, ABCA2, EFHC1, CYP46A1, ACSL1, SLC23A2, ATXN1, FADS2, ABCD1, CAT, PEX16, PRDX5, RXRA, ALDH9A1, ALDH8A1, PAOX, PEX11A, SLC35B2, PEX6, CROT, PXMP2, GNMT, SOD1, HSD17B4, NR3C2, GSTK1	1.53311	0.434417	0.0301779	0.010864	0.38073	73	TRUE	BBOX1, ABCA1, HSD3B7, NPC1, SLC22A18, ABCA2, PEX11A, CAT, SLC23A2, CYP46A1, EFHC1, FADS1, BMP6, RXRA, ALDH9A1, PAOX, PRDX5, PEX6, PEX16, SLC35B2, ABCD1, HSD17B4, CROT, PXMP2, ATXN1, SOD1, PEX11G, ALDH8A1, NR3C2, GNMT
CHOLESTEROL_HOMEOSTASIS	1.45306	0.420151	0.0571583	0.0269954	0.352488	70	FALSE	ERRFI1, LDLR, S100A11, FASN, HMGCS1, MVD, EBP, LSS, SQLE, SCD, ACTG1, NSDHL, PNRC1, FABP5, ACSS2, CYP51A1, PCYT2, NFIL3, FDPS, STARD4, FDFT1, CPEB2, IDI1, CBS, ABCA2, JAG1, ANTXR2	-0.850524	-0.244073	0.788098	0.740812	0.0579755	70	FALSE	LPL, GLDC, TMEM97, ATF3, HSD17B7, TRIB3, PPARG, PLSCR1, TM7SF2, TNFRSF12A, ALCAM, CHKA, FBXO6, ANXA5, GNAI1	-0.858318	-0.238654	0.794975	0.744035	0.0632191	70	FALSE	LPL, TMEM97, HSD17B7, ATF3, TRIB3, GLDC, TNFRSF12A, PLSCR1
COAGULATION	1.88596	0.527745	0.00054353	9.2844e-05	0.538434	85	TRUE	DPP4, MMP3, SERPINE1, THBD, C1S, C3, CTSB, KLKB1, MMP2, C1R, MMP14, ITGB3, CFB, FBN1, CTSO, CTSK, FYN, KLF7, PRSS23, CAPN2, CRIP2, BMP1	2.03723	0.562896	1.09943e-05	1.09943e-06	0.643552	85	TRUE	DPP4, MMP3, C1S, THBD, SERPINE1, KLKB1, FBN1, C1R, C3, CTSB, MMP14, MMP2, CTSK, CTSO, PRSS23, CFB, BMP1, CRIP2, HTRA1, FYN, ITGB3, KLF7, LRP1, SPARC, MST1, GSN, TIMP1, CFH, C8G	2.12474	0.587792	4.31976e-06	4.31976e-07	0.674963	85	TRUE	DPP4, THBD, MMP3, C1S, KLKB1, C3, C1R, FBN1, CTSO, CTSB, MMP14, CFB, CFH, MMP2, HTRA1, CTSK, PRSS23, CRIP2, SERPINE1, LRP1, ITGB3, CFD, BMP1, TIMP1, MST1, F12, GSN, PROS1, C8G, FYN, KLF7, MMP15, SPARC
COMPLEMENT	1.70495	0.439644	0.000723	0.0001446	0.518848	145	TRUE	DPP4, KYNU, SERPINE1, GZMB, C1S, C3, CTSB, CTSL, DOCK10, KLKB1, CTSS, C1R, PDP1, MMP14, CASP4, MMP12, CFB, CTSO, FYN, LIPA, CASP1, ME1, CD46, CASP3, PHEX, CD59, ATOX1, DYRK2, HSPA5, LRP1, RHOG, ADAM9, PFN1	1.58415	0.399164	0.00585888	0.00128895	0.45506	145	TRUE	DPP4, KYNU, C1S, GZMB, MMP12, SERPINE1, KLKB1, C1R, C3, DOCK10, CTSB, MMP14, CTSL, CTSO, PDP1, CFB, CASP4, PHEX, FYN, CA2, LIPA, LRP1, CD46, CD59, CTSS, CASP1, TIMP1, CASP3, CTSD, CFH, PRCP, ME1, CBLB, DYRK2	1.62529	0.412008	0.00297579	0.000595159	0.477271	145	TRUE	DPP4, KYNU, C1S, KLKB1, C3, GZMB, C1R, CTSL, DOCK10, CTSO, CTSB, MMP14, CFB, PHEX, CFH, PDP1, CASP4, SERPINE1, LRP1, CTSD, LIPA, TIMP1, CD46, CASP1, CD59, ME1, PLA2G4A, FYN, HSPA5, MMP15, CTSS, PRCP
DNA_REPAIR	-0.966022	-0.271502	0.659621	0.54089	0.0587186	145	FALSE	RAD51, ZWINT, RFC3, POLA2, TYMS, FEN1, RFC5, PRIM1, RFC4, LIG1, RPA3, DDB2, SAC3D1, POLA1, POLD3, ARL6IP1, BRF2, PCNA, POLD1, POLH, UPF3B, POLR2D, NUDT21, POLR3C, RFC2, CMPK2, POLR1H, RPA2, POLE4, BCAM, ERCC2, POLB, XPC, GTF3C5, RAD52, ALYREF, DUT, POLR2H, GTF2B, CCNO, SNAPC4, POLR2I, NFX1, RRM2B, VPS37D, EIF1B	-1.27842	-0.327868	0.119175	0.0548204	0.266351	145	FALSE	RAD51, ZWINT, RFC3, POLA2, TYMS, FEN1, PRIM1, CMPK2, DDB2, RFC5, RFC4, PDE6G, LIG1, UPF3B, POLR2D, POLA1, SAC3D1, POLH, PCNA, POLR3C, ARL6IP1, RPA2, BRF2, RPA3, POLD3, RFC2, POLB, NUDT21, STX3, POLR1H, RRM2B, UMPS, ALYREF, XPC, EIF1B, POLE4, POLD1, NT5C3A, NFX1, SSRP1	-1.14572	-0.283893	0.242939	0.165198	0.160801	145	FALSE	RAD51, ZWINT, RFC3, TYMS, POLA2, DDB2, CMPK2, FEN1, RFC5, UPF3B, PRIM1, POLH, LIG1, RFC4, POLR3C, BRF2, SAC3D1, POLR2D, POLB, PCNA, ARL6IP1, POLA1, STX3, POLD3, RFC2, PDE6G, RRM2B, NT5C3A, RPA2, XPC, NFX1, RPA3, POLR1H, NUDT21, UMPS
E2F_TARGETS	-2.58995	-0.707279	1.39253e-25	2.78506e-27	1.35757	199	TRUE	MYBL2, ASF1B, KIF18B, KIF2C, CDK1, HMMR, CCNB2, TOP2A, DLGAP5, DEPDC1, AURKB, CDCA3, BIRC5, RAD51AP1, BUB1B, MKI67, PLK4, SPAG5, PTTG1, DIAPH3, CDCA8, LMNB1, TK1, KIF4A, MAD2L1, SPC25, ESPL1, RRM2, CDC20, E2F8, GINS1, PLK1, CENPM, SPC24, BRCA2, GINS4, CIT, HMGB2, TACC3, TCF19, TRIP13, RFC3, ATAD2, CDKN3, RACGAP1, ORC6, AURKA, POLA2, BARD1, UBE2T, MELK, CKS1B, KIF22, CDC25A, TMPO, MCM5, HELLS, MCM…	-2.92564	-0.719815	7.59969e-33	1.51994e-34	1.52971	199	TRUE	HMMR, MYBL2, AURKB, SPC25, KIF2C, DEPDC1, DIAPH3, PLK4, KIF18B, DLGAP5, CDC20, RAD51AP1, RRM2, CCNB2, GINS1, BUB1B, MKI67, ASF1B, CDCA8, CDK1, MAD2L1, BIRC5, BRCA2, TOP2A, KIF4A, ESPL1, TK1, LMNB1, PLK1, TRIP13, SPAG5, PTTG1, CDCA3, AURKA, GINS4, HELLS, CENPM, CDC25A, E2F8, BARD1, CIT, SPC24, ORC6, TCF19, RFC3, CKS1B, ATAD2, TACC3, RACGAP1, PSMC3IP, HMGB2, MELK, PPM1D, TMPO, POLA2, MCM5, CDKN3, M…	-2.90725	-0.692922	1.17883e-30	2.35766e-32	1.48157	199	TRUE	DIAPH3, PLK4, AURKB, HMMR, KIF2C, RAD51AP1, GINS1, BRCA2, DEPDC1, KIF18B, MAD2L1, BUB1B, CCNB2, ESPL1, PPM1D, MYBL2, CDCA8, DLGAP5, CDK1, CDC20, BARD1, ORC6, ASF1B, HMGB2, CDC25A, RRM2, TOP2A, KIF4A, CKS1B, SPAG5, BIRC5, RFC3, MKI67, SPC25, MELK, GINS4, PSMC3IP, HELLS, AURKA, PLK1, TRIP13, PTTG1, ATAD2, TCF19, RACGAP1, CDCA3, CIT, TMPO, E2F8, TACC3, POLA2, CENPM, LMNB1, TK1, CENPE, SPC24, MCM2, B…
EPITHELIAL_MESENCHYMAL_TRANSITION	1.80535	0.460614	0.000103968	1.03968e-05	0.593325	159	TRUE	GREM1, MMP3, SERPINE1, SPOCK1, PTX3, PLOD2, IGFBP3, LRRC15, ADAM12, TNC, DAB2, MMP2, TGM2, MMP14, ITGB3, ECM2, QSOX1, FBN1, NNMT, LAMA3, TNFRSF11B, SNAI2, COL6A2, CADM1, DPYSL3, NT5E, GPC1, ITGA5, LOXL2, CD44, VEGFA, ITGB1, BASP1, LGALS1, JUN, SLIT3, FLNA, COL5A2, MYL9, TPM4, BMP1, CD59, ITGAV, THBS2, ITGA2	2.14938	0.537979	1.42235e-08	1.13788e-09	0.788187	159	TRUE	GREM1, MMP3, COL5A2, SPOCK1, LRRC15, TNC, SERPINE1, THBS2, FBN1, IGFBP3, PLOD2, MMP14, MMP2, TGM2, DAB2, PTX3, ADAM12, COL6A2, COL5A1, QSOX1, SNAI2, COL5A3, FBLN2, LOXL2, COL1A1, TNFRSF11B, BMP1, NNMT, LAMA3, ITGA5, CADM1, EFEMP2, GPC1, HTRA1, COL7A1, ITGB3, SLIT3, SCG2, ITGB1, TPM2, LRP1, SERPINH1, MYL9, BASP1, CD59, LGALS1, SPARC, VEGFC, FERMT2, WNT5A, JUN, ITGAV, PLOD1, TIMP1, DPYSL3, WIPF1, E…	1.96434	0.495832	4.03318e-06	3.22654e-07	0.674963	159	TRUE	MMP3, THBS2, GREM1, COL5A2, SPOCK1, TNC, FBN1, LRRC15, MMP14, TGM2, PLOD2, COL6A2, DAB2, IGFBP3, QSOX1, PTX3, LAMA3, COL5A1, MMP2, SCG2, HTRA1, FBLN2, NNMT, SERPINE1, GPC1, ADAM12, CADM1, ITGA5, ITGB1, LRP1, EFEMP2, ITGB3, TNFRSF11B, JUN, LOXL2, BMP1, COL5A3, FERMT2, TIMP1, FUCA1, SNAI2, LGALS1, SERPINH1, CD59, TPM2, PLOD1, COL7A1, SLIT3, BASP1, VEGFC, ABI3BP, SERPINE2, NT5E, CRLF1, ITGAV, IGFBP2…
ESTROGEN_RESPONSE_EARLY	-1.21976	-0.340497	0.173058	0.107296	0.160801	159	FALSE	DHRS2, ELF3, FOS, RAB17, GFRA1, HR, SYT12, DHRS3, HES1, KRT18, KLF10, SLC26A2, TMPRSS3, PDZK1, ZNF185, KRT8, SLC7A2, ELOVL2, MAST4, TFAP2C, SFN, TJP3, ABLIM1, RHOBTB3, TGIF2, ANXA9, KRT19, MICB, NRIP1, SLC16A1, PMAIP1, NAV2, FKBP5, PODXL, ITPK1, CALB2, RAPGEFL1, FOXC1, RASGRP1, RBBP8, TTC39A, BHLHE40, MED13L, ABAT, ELF1, TUBB2B, CELSR2, NHERF1, AFF1, MLPH, SYBU, PAPSS2, HSPB8, RHOD, INPP5F	-1.38353	-0.351882	0.0390602	0.0140617	0.38073	159	TRUE	DHRS2, ELF3, PMAIP1, KLF10, KRT18, RAB17, RASGRP1, FOS, GFRA1, HES1, KRT8, SYT12, PDZK1, HR, DHRS3, ZNF185, ABLIM1, SLC7A2, MICB, SFN, ELOVL2, KRT19, TMPRSS3, TFAP2C, SLC1A4, CALB2, FKBP5, SYBU, TGIF2, SLC26A2, RBBP8, NRIP1, MAST4, AREG, SLC16A1, ITPK1, NAV2, ELF1, PODXL, MED13L, KLF4, HSPB8, INPP5F, RHOBTB3, XBP1, SLC7A5, BCL2, BHLHE40, WWC1	-1.22472	-0.299731	0.158382	0.0855263	0.227987	159	FALSE	DHRS2, KLF10, PMAIP1, RASGRP1, HES1, ELF3, PDZK1, RAB17, KRT18, DHRS3, ZNF185, KRT8, ELOVL2, KRT19, ABLIM1, FOS, SYBU, SLC7A2, SLC1A4, MICB, GFRA1, TGIF2, SYT12, HR, MAST4, SLC16A1, BHLHE40, TFAP2C, CALB2, MYBL1, RBBP8, ELF1, WWC1, SFN, ITPK1, MED13L, RHOBTB3, TMPRSS3, KLF4, XBP1, DHCR7, FKBP5, SLC7A5, IGF1R, INPP5F, BCL2
ESTROGEN_RESPONSE_LATE	-1.51822	-0.426163	0.0119527	0.00382486	0.431708	150	TRUE	DHRS2, TNNC1, FOS, TOP2A, KIF20A, PLK4, HR, CDH1, CDC20, CDC6, STIL, XRCC3, SLC26A2, TMPRSS3, GINS2, PDZK1, RNASEH2A, SLC29A1, TFAP2C, SFN, TJP3, PRLR, ANXA9, SERPINA1, KRT19, SERPINA5, HSPA4L, MICB, NRIP1, SLC16A1, ISG20, PLAC1, FKBP5, BTG3, PTPN6, EMP2, TSPAN13, ITPK1, ST6GALNAC2, RAPGEFL1, FOXC1, GFUS, RBBP8, LSR, GALE, CELSR2, ASS1, NHERF1, UNC13B, CACNA2D2, NAB2, AFF1, FGFR3, PAPSS2, PKP3, H…	-1.54315	-0.395862	0.00676459	0.0016235	0.45506	150	TRUE	DHRS2, PLK4, CDC20, TOP2A, TNNC1, KIF20A, CDC6, STIL, FOS, GINS2, ISG20, PDZK1, XRCC3, HR, CDH1, HSPA4L, RNASEH2A, MICB, SFN, SLC29A1, KRT19, PRLR, TMPRSS3, TFAP2C, PLAC1, SLC1A4, FKBP5, SERPINA1, BTG3, SLC26A2, RBBP8, NRIP1, AREG, GALE, SLC16A1, ITPK1, KLF4, TSPAN13, HSPB8, LAMC2, XBP1, SLC7A5, BCL2, ASS1, FOXC1, PTPN6, TOB1, DLG5, TJP3	-1.24908	-0.30868	0.129881	0.0675381	0.257206	150	FALSE	DHRS2, PLK4, TNNC1, CDC6, CDC20, STIL, CDH1, TOP2A, ISG20, PDZK1, KIF20A, HSPA4L, GINS2, XRCC3, KRT19, FOS, RNASEH2A, SLC1A4, MICB, SLC29A1, HR, BTG3, PLAC1, SLC16A1, TFAP2C, PRLR, RBBP8, SFN, ITPK1, GALE, LAMC2, TMPRSS3, KLF4, XBP1, DHCR7, FKBP5, SLC7A5
FATTY_ACID_METABOLISM	1.38765	0.36155	0.0571583	0.0267847	0.352488	130	FALSE	TDO2, ALDH3A2, FASN, HMGCS1, ACSS1, PTPRG, ALDOA, ME1, LGALS1, NSDHL, CBR1, AUH, ACSL4, TP53INP2, SMS, MIF, ACSL1, DHCR24, EPHX1, REEP6, IDI1, RAP1GDS1, CPOX, S100A10, IDH1, PSME1, SDHC, PRDX6, ALDH9A1, PPARA, LDHA, UROS, ELOVL5, CRAT, PCBD1, ECHS1, SERINC1, ETFDH, ACO2, MAOA, HADHB, METAP1, IDH3B, MDH2, IDH3G, HSD17B4, ACAT2, AADAT, ENO2, SDHA, ACADVL, DLST, CA2, DECR1, CPT1A, APEX1, SLC22A5, BL…	1.15797	0.295762	0.279156	0.173077	0.154191	130	FALSE	TDO2, ALDH3A2, FASN, REEP6, MIF, CA2, ACSS1, PTPRG, LGALS1, ALDOA, TP53INP2, ELOVL5, CBR1, ACSL1, D2HGDH, AUH, ME1, SMS, AADAT, UROS, CRAT, ACADVL, OSTC, ALDH9A1, CPOX, SERINC1, PPARA, HMGCS1, EPHX1, ACSL4, ETFDH, S100A10, HIBCH, DECR1, RAP1GDS1, PRDX6, IDH3G, SDHC, BCKDHB, HSD17B4, ENO2, ECHS1, HADHB, MAOA	1.23665	0.317716	0.184843	0.107209	0.184706	130	FALSE	TDO2, ALDH3A2, MIF, REEP6, FASN, PTPRG, ACSL4, AUH, ALDOA, LGALS1, D2HGDH, ME1, ELOVL5, ACSS1, TP53INP2, EPHX1, CRAT, ACADVL, UROS, SMS, ALDH9A1, CBR1, PPARA, ETFDH, ACADS, HSD17B4, OSTC, HADHB, HIBCH, SERINC1, CBR3, ECHS1, AADAT, IDH3G, CPOX, SDHC, MCEE, DECR1
G2M_CHECKPOINT	-2.50286	-0.683195	3.26972e-22	1.30789e-23	1.26274	197	TRUE	MYBL2, NEK2, KIF2C, CDK1, HMMR, CCNB2, KIF15, TOP2A, TROAP, E2F2, PBK, AURKB, NUSAP1, BIRC5, EXO1, MKI67, TPX2, KNL1, PLK4, TTK, PRC1, RAD54L, PTTG1, CDC45, POLQ, LMNB1, KIF4A, MAD2L1, CENPF, ESPL1, KIF11, CDC20, BUB1, PLK1, KIF23, BRCA2, CDC6, CCNA2, NDC80, KIF20B, TACC3, STIL, TRAIP, CENPA, CDKN3, RACGAP1, ORC6, E2F1, AURKA, POLA2, BARD1, CKS1B, KIF22, CDC25A, GINS2, FBXO5, TMPO, MCM5, MCM2, CE…	-2.81862	-0.696198	2.41117e-28	9.64468e-30	1.41728	197	TRUE	HMMR, NEK2, EXO1, MYBL2, AURKB, KIF2C, PBK, PLK4, POLQ, E2F2, TTK, CDC45, KIF15, CDC20, TPX2, CCNB2, MKI67, NUSAP1, KNL1, CDK1, MAD2L1, BIRC5, BRCA2, TOP2A, KIF4A, TROAP, ESPL1, BUB1, PRC1, RAD54L, KIF20B, CENPF, KIF23, CDC6, NDC80, LMNB1, PLK1, PTTG1, CENPA, AURKA, CCNA2, KIF11, STIL, E2F1, CDC25A, BARD1, ORC6, FBXO5, CKS1B, TACC3, RACGAP1, TRAIP, GINS2, TMPO, POLA2, DBF4, MCM5, CDKN3, MCM2, CEN…	-2.7132	-0.647569	1.58278e-22	6.33112e-24	1.27091	197	TRUE	POLQ, PLK4, EXO1, AURKB, HMMR, NEK2, KIF2C, TTK, BRCA2, KIF15, TPX2, MAD2L1, E2F2, CCNB2, KIF23, KIF20B, ESPL1, RAD54L, CDC6, MYBL2, KNL1, CDC45, PBK, CDK1, CDC20, BUB1, TRAIP, BARD1, STIL, ORC6, NUSAP1, CENPA, CDC25A, TOP2A, NDC80, CENPF, KIF4A, PRC1, CKS1B, BIRC5, MKI67, AURKA, PLK1, DBF4, TROAP, KIF11, PTTG1, RACGAP1, UBE2C, CCNA2, E2F1, TMPO, TACC3, FBXO5, ODC1, POLA2, LMNB1, CENPE, SMAD3, MC…
GLYCOLYSIS	1.30016	0.325231	0.0476417	0.0190567	0.352488	177	TRUE	PLOD2, IGFBP3, TXN, G6PD, B4GALT1, GYS1, CHST2, QSOX1, EGLN3, PGAM2, HS6ST2, NT5E, PAM, GPC1, DDIT4, PKM, SLC16A3, ALDOA, PGLS, CD44, VEGFA, ME1, MXI1, DPYSL4, ERO1A, NSDHL, PYGL, IDUA, HS2ST1, TPI1, PGK1, TPBG, MIF, HOMER1, NOL3, HSPA5, B3GAT3, P4HA2, PPIA, CHST12, PPFIA4, RBCK1, PFKP, ANKZF1, HDLBP, CHPF2, RARS1, IDH1, COL5A1, IL13RA1, SDHC, PGAM1, ALDH9A1, LDHA, PC, ME2, AK3, AGL, PHKA2, TALDO1	1.22249	0.300931	0.156863	0.0784314	0.237794	177	FALSE	PGAM2, IGFBP3, PLOD2, COL5A1, QSOX1, B4GALT1, GYS1, TXN, PAM, CACNA1H, G6PD, GPC1, IDUA, SLC16A3, DDIT4, DPYSL4, CHST2, EGLN3, CHST12, MIF, PGLS, NOL3, CHPF2, PC, ANKZF1, PPFIA4, ALDOA, MXI1, HS6ST2, ERO1A, PYGL, P4HA2, TPBG, PLOD1, B3GAT3, IL13RA1, HS2ST1, PKM, XYLT2, SPAG4, ME1, NT5E, VEGFA, PHKA2, TPI1, TGFBI, PGK1, ANGPTL4, HDLBP, HSPA5, CHPF, GALK1, SDC1	1.4767	0.367145	0.0114716	0.00254578	0.431708	177	TRUE	PGAM2, TXN, PLOD2, IGFBP3, QSOX1, GYS1, MIF, COL5A1, G6PD, IDUA, CHST2, PAM, CHST12, PC, GPC1, DPYSL4, DDIT4, B4GALT1, SLC16A3, CACNA1H, PGLS, CHPF2, ANGPTL4, NOL3, EGLN3, HS2ST1, ALDOA, TPBG, PLOD1, PPFIA4, PKM, MXI1, IL13RA1, ANKZF1, ME1, B3GAT3, GALK1, NT5E, ERO1A, XYLT2, HSPA5, CHPF, HS6ST2, FAM162A, CD44, PGK1, SPAG4, ALDH7A1, PYGL, P4HA2, HDLBP, TGFBI, ALDH9A1, VEGFA, TPI1, PHKA2, AGRN, ART…
HEDGEHOG_SIGNALING	1.29966	0.440495	0.157068	0.0942408	0.237794	33	FALSE	NRCAM, L1CAM, GLI1, NRP1, ADGRG1, CRMP1, VEGFA, CELSR1, RASA1, MYH9	1.2713	0.416781	0.25355	0.147059	0.166934	33	FALSE	NRCAM, L1CAM, GLI1, ADGRG1, SCG2, NRP1, CELSR1, CRMP1	1.48562	0.490698	0.0845205	0.0354986	0.321776	33	FALSE	NRCAM, ADGRG1, SCG2, L1CAM, NRP1, CELSR1, PTCH1, GLI1
HEME_METABOLISM	1.30869	0.332215	0.0569876	0.0239348	0.352488	164	FALSE	C3, CTSB, LMO2, ACKR1, SLC22A4, BPGM, SLC7A11, OSBP2, TFRC, TRIM58, PGLS, SMOX, MXI1, SLC2A1, SDCBP, LRP10, HEBP1, ELL2, CLIC2, SLC25A37, YPEL5, MGST3, BNIP3L, GCLM, P4HA2, KDM7A, GYPC, TRAK2, CPOX, OPTN, BSG, NFE2, LAMP2, PC, ISCA1, SIDT2, PPOX, UROS, ERMAP, SEC14L1, MBOAT2, SLC10A3, NARF, CAST, NCOA4, MARCHF8	1.37576	0.342158	0.0424183	0.0161189	0.352488	164	TRUE	ACKR1, C3, CTSB, BPGM, LMO2, NFE2, OSBP2, SLC22A4, CLIC2, CA2, PGLS, TFRC, LRP10, PC, SMOX, SLC25A37, ELL2, SIDT2, PIGQ, MXI1, BSG, P4HA2, EPOR, PPOX, SLC10A3, KDM7A, SLC2A1, NARF, HEBP1, TRAK2, ERMAP, IGSF3, LAMP2, UROS, GYPC, SDCBP, CAT, YPEL5, MGST3, MBOAT2, SLC7A11, SEC14L1, CPOX, BNIP3L	1.42832	0.358598	0.0231833	0.00788233	0.38073	164	TRUE	ACKR1, C3, NFE2, CTSB, OSBP2, LMO2, BPGM, SLC22A4, PC, CLIC2, PGLS, LRP10, TFRC, SLC25A37, SMOX, BSG, ELL2, PIGQ, SIDT2, EPOR, PPOX, MXI1, SLC10A3, CAT, NARF, GYPC, ERMAP, HEBP1, SELENBP1, KDM7A, TRAK2, BCAM, SLC7A11, UROS, P4HA2, MARCHF2, MGST3, SLC2A1, IGSF3, SEC14L1, LAMP2
HYPOXIA	1.68823	0.425535	0.00054353	9.78354e-05	0.538434	172	TRUE	SERPINE1, IGFBP3, HMOX1, TGM2, GBE1, ERRFI1, GYS1, CHST2, PRKCA, ANXA2, SLC6A6, PGAM2, TPST2, KLF7, PAM, GPC1, ADM, DDIT4, TMEM45A, GAPDH, ALDOA, ACKR3, VEGFA, GPI, MXI1, JUN, SLC2A1, DPYSL4, ERO1A, PNRC1, FOSL2, NDRG1, AMPD3, SLC2A3, IDS, S100A4, SCARB1, TPI1, PGK1, NFIL3, TPBG, KIF5A, CA12, MYH9, MIF, CAVIN3, HSPA5, BNIP3L, P4HA2, INHA, PRDX5, PPFIA4, NDST2, PFKP, KDM3A, ANKZF1, HDLBP, SLC25A1,…	1.58294	0.392202	0.00484471	0.000968941	0.477271	172	TRUE	PGAM2, SERPINE1, IGFBP3, TGM2, COL5A1, HMOX1, GYS1, PAM, TMEM45A, ADM, GCK, TPST2, GBE1, GPC1, INHA, S100A4, DDIT4, DPYSL4, CHST2, AMPD3, PRKCA, SLC6A6, ERRFI1, KLF7, MIF, CDKN1C, ANXA2, CAVIN3, SLC2A3, ANKZF1, GAPDH, NDST2, KIF5A, PPFIA4, ALDOA, JUN, MXI1, FOSL2, ERO1A, P4HA2, TPBG, PFKL, GAA, ACKR3, GPI, PNRC1, SLC2A1, ZFP36, IDS, HEXA, CA12, CCN5, VEGFA, TPI1, TGFBI, SLC25A1, NDRG1, PGK1, SCAR…	1.61946	0.403332	0.00191214	0.000344185	0.498493	172	TRUE	PGAM2, TGM2, IGFBP3, HMOX1, GYS1, MIF, COL5A1, CHST2, SLC6A6, S100A4, PAM, GCK, TMEM45A, SERPINE1, ADM, GPC1, DPYSL4, DDIT4, GBE1, PRKCA, ZFP36, JUN, TPST2, AMPD3, INHA, GAA, SLC2A3, CAVIN3, ANGPTL4, GAPDH, ALDOA, CDKN1C, ERRFI1, TPBG, PFKL, GPI, ANXA2, PPFIA4, FOSL2, MXI1, ANKZF1, CA12, GALK1, PNRC1, ERO1A, HSPA5, SELENBP1, KLF7, IDS, NDST2, HEXA, KIF5A, FAM162A, NDRG1, EFNA1, PGK1, P4HA2, HDLBP…
IL2_STAT5_SIGNALING	-1.15435	-0.324121	0.265188	0.177905	0.121543	152	FALSE	SPRY4, SPP1, ETV4, FGL2, RGS16, HOPX, ABCB1, CDC6, PTH1R, DHRS3, CD83, SOCS1, S100A1, TNFRSF1B, RHOB, GADD45B, ALCAM, MAFF, SOCS2, ENO3, ARL4A, ODC1, ITGA6, ADAM19, EOMES, SLC29A2, TNFRSF8, IKZF2	-1.22396	-0.313014	0.184009	0.0956848	0.197822	152	FALSE	SPP1, ETV4, RGS16, ABCB1, CDC6, SPRY4, MAFF, CD83, FGL2, HOPX, GADD45B, DHRS3, ODC1, TNFRSF1B, TNFRSF9, PTH1R, RHOB, SOCS2, ARL4A, ITGA6, SOCS1, PLSCR1, EOMES, ALCAM, IKZF2, PDCD2L, MXD1, LCLAT1, NOP2, DCPS, POU2F1, S100A1, ENO3, SH3BGRL2, XBP1, BCL2, BHLHE40, IL4R, UMPS, KLF6, SLC1A5, ITGAE, LRRC8C, SLC29A2, CSF1	-1.15112	-0.283649	0.240448	0.158696	0.16318	152	FALSE	SPP1, RGS16, ETV4, MAFF, ABCB1, CDC6, CD83, GADD45B, SOCS2, SPRY4, DHRS3, ODC1, HOPX, ARL4A, TNFRSF9, RHOB, PTH1R, TNFRSF1B, CXCL10, PLSCR1, EOMES, FGL2, BHLHE40, ITGA6, KLF6, ENO3, TRAF1, MXD1, PDCD2L, DCPS, SLC1A5, NOP2, IL4R, XBP1, LCLAT1, POU2F1, IGF1R, LRRC8C, BCL2
IL6_JAK_STAT3_SIGNALING	1.32145	0.391696	0.15199	0.0881543	0.252961	60	FALSE	IL1B, HMOX1, IL1R1, ITGB3, IL18R1, OSMR, CD44, JUN, CCR1, IFNGR1, TNFRSF1A, LTBR, IL13RA1, PTPN11, CRLF2, TNFRSF21, SOCS3, PDGFC, TGFB1, STAT2, CBL, CXCL3, MYD88, IL17RA	1.28765	0.373086	0.202729	0.109474	0.195789	60	FALSE	IL1B, IL1R1, HMOX1, IL18R1, CCR1, ITGB3, OSMR, IFNGR1, TNFRSF1A, SOCS3, JUN, IL13RA1, TGFB1, TNFRSF21, LTBR, TYK2, STAT2	1.24679	0.362281	0.209108	0.130682	0.168238	60	FALSE	IL1B, IL1R1, HMOX1, IL18R1, SOCS3, OSMR, CCR1, ITGB3, JUN, TNFRSF1A, TNFRSF21, IL13RA1, IFNGR1, LTBR, CD44, CRLF2, TGFB1
INFLAMMATORY_RESPONSE	1.76237	0.463184	0.00084707	0.000186355	0.518848	124	TRUE	IL1B, MARCO, SERPINE1, CCL2, DCBLD2, IL7R, LPAR1, ABCA1, IL1R1, TNFAIP6, ATP2B1, MMP14, ITGB3, LDLR, IL18R1, CHST2, HAS2, NAMPT, OSMR, ADM, ITGA5, C3AR1, ITGB8, SCARF1, GABBR1, CD40, CD82, AHR, ATP2C1, P2RX7, TPBG	1.55598	0.398469	0.0222543	0.00602989	0.407018	124	TRUE	CCL2, IL1B, MARCO, HAS2, LPAR1, DCBLD2, ABCA1, SERPINE1, IL1R1, IL7R, MMP14, C3AR1, IL18R1, LDLR, ADM, ITGA5, TNFAIP6, NAMPT, ITGB8, SCARF1, CHST2, ITGB3, OSMR, GABBR1, ATP2B1	1.51442	0.390923	0.0133715	0.00374402	0.431708	124	TRUE	CCL2, LPAR1, IL1B, HAS2, MARCO, IL1R1, ABCA1, TNFAIP6, DCBLD2, MMP14, NAMPT, C3AR1, IL18R1, ITGB8, CHST2, IL7R, LDLR, SCARF1, SERPINE1, ADM, OSMR, ITGA5, ATP2B1, ITGB3, SCN1B, TIMP1, TPBG, FPR1, GABBR1, AHR, PTGER4
INTERFERON_ALPHA_RESPONSE	0.829621	0.230185	0.883022	0.847701	0.0706196	89	FALSE	GBP2, C1S, CASP1, PROCR, IFIT2, WARS1, MOV10, NMI, RTP4, PSME1	-1.47731	-0.409711	0.0303702	0.00971848	0.38073	89	TRUE	MX1, USP18, OASL, ISG20, RSAD2, IFI44L, CMPK2, OAS1, SP110, IFI27, PLSCR1, BATF2, TRIM5, HERC6, PNPT1, PARP12, PSMB8, TRIM14, IFITM1, ISG15, TDRD7, IRF7, TRIM21, RIPK2, IFIH1, ELF1, PSMB9, TRIM26, SAMD9, EIF2AK2, IFIT3, BST2, IL4R, IFI44, IRF1, DDX60, CSF1, IL7, TAP1, IFIT2, LAP3, SAMD9L, PARP9, CNP, TXNIP, ADAR, CD47, PARP14, CXCL10, LY6E, CASP8, TRAFD1, IFI35	-1.54364	-0.414014	0.0231833	0.00778625	0.407018	89	TRUE	MX1, IFI27, USP18, OASL, ISG20, RSAD2, CMPK2, SP110, OAS1, CXCL10, PLSCR1, PARP12, PNPT1, TRIM5, ISG15, HERC6, IFITM1, IFI44L, RIPK2, TDRD7, IFIH1, BATF2, TRIM21, TRIM14, SAMD9, ELF1, EIF2AK2, PSMB8, IRF7, BST2, TRIM26, IL4R, IRF1, PSMB9
INTERFERON_GAMMA_RESPONSE	1.40414	0.35781	0.0260881	0.00991346	0.38073	163	TRUE	CCL2, HLA-DRB1, SOD2, CIITA, C1S, TNFAIP6, C1R, CASP4, CFB, NAMPT, BPGM, PSMB10, PTGS2, TNFAIP2, CASP1, CASP3, MVP, TOR1B, CD40, IFIT2, SLAMF7, WARS1, ARID5B, TAPBP, RBCK1, NCOA3, PFKP, NMI, CDKN1A, RTP4, PSME1	-1.00688	-0.256168	0.547365	0.426945	0.0847985	163	FALSE	ICAM1, MARCHF1, MX1, FGL2, USP18, OASL, ISG20, RSAD2, IFI44L, OAS3, CMPK2, SP110, CCL5, ARL4A, IFI27, SAMHD1, SOCS1, PLSCR1, IFIT1, OAS2, PELI1, BATF2, HERC6, PNPT1, CD274, LATS2, GCH1, RIGI, PARP12, PSMB8, TRIM14, ISG15, TDRD7, IRF7, TRIM21, RIPK2, IFIH1, PSMB9, TRIM26, ST3GAL5, EIF2AK2, IFIT3, LYSMD2, BST2, NUP93, IL4R, SLAMF7, IFI44, PTPN6	1.11782	0.280819	0.28541	0.216912	0.125033	163	FALSE	HLA-DRB1, CIITA, CCL2, C1S, C1R, SOD2, TNFAIP6, CD74, NAMPT, CFB, CFH, BPGM, CASP4, SOCS3, ARID5B, TNFAIP2, PSMB10
KRAS_SIGNALING_DN	-1.69826	-0.51343	0.00209942	0.000545849	0.477271	88	TRUE	CPA2, COL2A1, PRODH, TGM1, EDN2, UPK3B, AKR1B10, GDNF, YBX2, GPR3, BARD1, TENT5C, STAG3, TNNI3, GPR19, MX1, CNTFR, EGF, HTR1D, CPEB3, BTG2, THRB, LFNG, RYR2	-1.51278	-0.419137	0.0222543	0.0062312	0.407018	88	TRUE	CPA2, TGM1, MX1, HTR1D, BARD1, EDN2, COL2A1, PRODH, GDNF, UPK3B, GPR19, AKR1B10, GPR3, RSAD2, IFI44L, STAG3, CPEB3, BTG2, THRB, TENT5C, EGF, RYR2, CNTFR, TNNI3	-1.24823	-0.33413	0.179335	0.100427	0.206588	88	FALSE	HTR1D, MX1, GPR19, TGM1, CPA2, BARD1, STAG3, RSAD2, GDNF, GPR3, BTG2, PRODH, COL2A1, THRB, CPEB3, YBX2, EGF, SYNPO, AKR1B10, CNTFR, RYR2, UPK3B, IFI44L, TNNI3, TENT5C
KRAS_SIGNALING_UP	-1.2682	-0.35894	0.135501	0.0731707	0.197822	140	FALSE	SPP1, ETV4, ITGB2, LAPTM5, DOCK2, RGS16, ETV1, TSPAN1, TSPAN7, ABCB1, TMEM100, MYCN, F13A1, SOX9, GADD45G, GALNT3, TNFRSF1B, CSF2RA, FLT4, LAT2, MAP3K1, MTMR10, HBEGF, TRIB2, KCNN4, PPP1R15A, ST6GAL1, PEG3, CCL20, PTBP2, MMP10, DUSP6, PRKG2, ADGRA2, PTPRR, JUP, TSPAN13, SLPI, IGF2	-1.30847	-0.336705	0.119175	0.0539033	0.266351	140	FALSE	SPP1, CCL20, DOCK2, ITGB2, ETV4, RGS16, ABCB1, LAPTM5, CSF2RA, ETV1, PTPRR, HBEGF, TMEM100, GALNT3, SOX9, TSPAN1, PPP1R15A, HKDC1, TNFRSF1B, GADD45G, MAP3K1, HDAC9, PTBP2, PRKG2, MTMR10, LAT2, TSPAN7, PEG3	-1.32239	-0.328437	0.0969202	0.0445833	0.321776	140	FALSE	CCL20, DOCK2, SPP1, RGS16, ETV4, ABCB1, HBEGF, LAPTM5, PTPRR, ITGB2, CSF2RA, HDAC9, TMEM100, PPP1R15A, HKDC1, TSPAN1, MAP3K1, SOX9, MTMR10, PRKG2, GALNT3, PTBP2, TNFRSF1B, GADD45G, ETV1, LAT2, ETS1, CXCL10, MMP10, PEG3, TSPAN7, INHBA, KCNN4, EPB41L3, TNFAIP3, ST6GAL1, CLEC4A, TRAF1
MITOTIC_SPINDLE	-1.95018	-0.531673	2.62821e-07	1.57692e-08	0.733762	198	TRUE	NEK2, DOCK2, KIF2C, CDK1, CCNB2, ANLN, PIF1, KIF15, TOP2A, DLGAP5, NUSAP1, BIRC5, TPX2, TTK, PRC1, NEDD9, LMNB1, KIF4A, CENPF, ESPL1, KIF11, BUB1, PLK1, KIF23, BRCA2, RAPGEF5, NDC80, KIF20B, RACGAP1, AURKA, KIF22, FBXO5, SHROOM2, SASS6, CENPE, CEP72, PREX1, KNTC1, ECT2, CNTRL, INCENP, NET1, CENPJ, SORBS2, SAC3D1, KIF3C, CEP57, EPB41L2, PALLD, SMC4, TUBD1, ITSN1, NCK2	-2.22468	-0.548827	4.90588e-11	2.94353e-12	0.898671	198	TRUE	ANLN, NEK2, DOCK2, KIF2C, DLGAP5, TTK, KIF15, TPX2, CCNB2, NUSAP1, CDK1, BIRC5, BRCA2, TOP2A, KIF4A, ESPL1, BUB1, PRC1, KIF20B, CENPF, KIF23, NDC80, LMNB1, PLK1, AURKA, KIF11, PIF1, FBXO5, NEDD9, RACGAP1, ECT2, SASS6, CENPE, RAPGEF5, CEP72, KIF22, SHROOM2, NET1, EZR, INCENP, CNTRL, KNTC1, ITSN1, PREX1, SAC3D1, ARHGAP29, CENPJ, KIF3C, SMC4, CEP57, SMC3, PALLD, SORBS2, ACTN4, CDC42EP2, EPB41L2, GEM…	-2.05712	-0.491425	4.64749e-08	2.7885e-09	0.774939	198	TRUE	DOCK2, NEK2, KIF2C, ANLN, TTK, BRCA2, KIF15, TPX2, CCNB2, KIF23, KIF20B, ESPL1, DLGAP5, CDK1, BUB1, NUSAP1, TOP2A, NDC80, CENPF, KIF4A, PRC1, BIRC5, NEDD9, AURKA, PLK1, KIF11, ECT2, CEP72, RACGAP1, SASS6, FBXO5, LMNB1, CENPE, PIF1, KIF22, RAPGEF5, CNTRL, ITSN1, EZR, SHROOM2, KNTC1, ARHGAP29, NET1, SYNPO, SMC4, KIF3C, CENPJ, SAC3D1, INCENP, CEP57, PALLD, SORBS2, SMC3, ACTN4, PPP4R2, SPTBN1, KATNA1…
MTORC1_SIGNALING	1.52474	0.378369	0.00406059	0.00121697	0.45506	192	TRUE	IGFBP5, PLOD2, G6PD, GBE1, LDLR, INSIG1, NAMPT, EGLN3, TXNRD1, FADS1, SLC6A6, HMGCS1, SLC7A11, TFRC, EBP, DDIT4, GAPDH, ALDOA, SQSTM1, SQLE, ME1, SCD, GPI, ELOVL6, SLC2A1, ERO1A, TUBA4A, ACACA, PRDX1, SLC2A3, CYP51A1, TPI1, PGK1, NFIL3, DHCR24, HSPA5, WARS1, ADD3, STARD4, MTHFD2L, CALR, PPIA, IDI1, PFKL, IDH1, CYB5B, EPRS1, CDKN1A, USO1, SRD5A1, CANX, LDHA, PPA1, LTA4H, FADS2, PSAT1, SC5D, ELOVL5	0.964525	0.234541	0.65663	0.55157	0.0799859	192	FALSE	IGFBP5, PLOD2, LDLR, G6PD, FADS1, GBE1, NAMPT, DDIT4, INSIG1, SLC6A6, EGLN3, SERPINH1, TFRC, SLC2A3, GAPDH, ADD3, ALDOA, STARD4, ERO1A, SCD, PFKL, ELOVL5, GPI, TUBA4A, ELOVL6, ME1, EBP, SLC2A1, CYP51A1, CALR, ACACA, CFP, FKBP2, TPI1, PGK1, PRDX1, CTSC, FADS2, HSPA5	0.959627	0.234317	0.64695	0.556377	0.0696133	192	FALSE	IGFBP5, PLOD2, NAMPT, G6PD, SLC6A6, LDLR, DDIT4, GBE1, ADD3, SLC2A3, TFRC, GAPDH, EGLN3, ALDOA, SERPINH1, PFKL, GPI, ELOVL6, ME1, ELOVL5, TUBA4A, ERO1A, HSPA5, FKBP2, CALR, INSIG1, FADS1, SDF2L1, PRDX1, PGK1, SLC7A11, CYP51A1, TPI1, NFIL3, CYB5B, SQSTM1, SLC2A1, RPN1, LTA4H, TXNRD1, ACACA, CFP, MTHFD2L, STARD4, HSP90B1, CTSC, CANX
MYC_TARGETS_V1	-0.798148	-0.217963	0.938831	0.920054	0.0314209	199	FALSE	CDC45, MAD2L1, CDC20, CCNA2, MCM5, MCM2, TYMS, FBL, MCM4, RFC4, CDK2, H2AZ1, ODC1, RRM1, SRSF7, MCM7, SRSF3, CTPS1, MCM6, PCNA, KPNA2, DEK	-1.59513	-0.392461	0.00280329	0.000504591	0.477271	199	TRUE	CDC45, CDC20, MAD2L1, CCNA2, TYMS, MCM5, MCM2, FBL, ODC1, H2AZ1, CTPS1, RFC4, MCM4, SRSF7, SRSF3, RRM1, DEK, KPNA2, PCNA, CDK2, MCM6, PSMC4, MCM7, USP1, SNRPD1, HNRNPA2B1, CSTF2, RSL1D1, POLE3, SF3B3, MRPS18B, UBA2, ILF2, EIF4E, NOLC1, SNRPG, SF3A1, HNRNPD, SNRPA1, RPS10, PSMD14, VBP1, DDX21, NOP16, PA2G4, LSM2, EIF2S2, HNRNPR, ORC2, ABCE1, STARD7, RRP9, NCBP1, PCBP1, XRCC6, IFRD1, HSPD1, RANBP1,…	-1.45676	-0.347208	0.0130756	0.00339966	0.431708	199	TRUE	MAD2L1, CDC45, CDC20, CCNA2, TYMS, FBL, ODC1, MCM2, MCM5, CTPS1, H2AZ1, MCM4, RFC4, SRSF3, SRSF7, CDK2, RRM1, KPNA2, DEK, PSMC4, PCNA, MCM7, USP1, HNRNPA2B1, MCM6, SNRPD1, CSTF2, EIF2S2, RSL1D1, UBA2, IFRD1, MRPS18B, SF3B3, POLE3, EIF4E, DDX21, PSMD14, VBP1, SNRPA1, SNRPG, ILF2, NOLC1, ORC2, RAD23B, HNRNPD, SF3A1, SNRPB2, HNRNPR, NOP16, U2AF1, RRP9, NCBP1, ABCE1, PA2G4, EXOSC7, SNRPD3, XPO1, XRCC…
MYC_TARGETS_V2	-1.08473	-0.350946	0.420016	0.336013	0.0888945	56	FALSE	PLK4, PLK1, MCM5, TMEM97, MCM4	-1.60353	-0.480374	0.0230264	0.00690792	0.407018	56	TRUE	PLK4, PLK1, MCM5, TMEM97, MCM4, WDR43, SUPV3L1, NOP2, DCTPP1, BYSL, NOLC1, WDR74, SLC29A2, NDUFAF4, NOP16, PA2G4, MRTO4, PPRC1, RRP9, IMP4, HSPD1, TCOF1, RCL1, GNL3, PES1, GRWD1, AIMP2, MPHOSPH10, TFB2M, LAS1L, UNG, DDX18, NIP7, MYC	-1.44921	-0.419939	0.085061	0.0374268	0.321776	56	FALSE	PLK4, PLK1, TMEM97, MCM5, WDR43, MCM4, SUPV3L1, BYSL, NOP2, DCTPP1, NDUFAF4, PPRC1, WDR74, NOLC1, SLC29A2, TCOF1, NOP16, MRTO4, RRP9, PA2G4, IMP4, RCL1, AIMP2, UNG, GNL3, MPHOSPH10, PES1, NIP7
MYOGENESIS	-0.948567	-0.26951	0.675223	0.580692	0.0555947	132	FALSE	ANKRD2, TNNC1, ACTN2, KLF5, EPHB3, CAMK2B, ITGB4, PPP1R3C, DAPK2, GADD45B, HBEGF, ABLIM1, COL15A1, FHL1, ENO3, ACHE, PYGM, NAV2, ERBB3, CLU, TAGLN, MYOM2, MEF2C	1.11229	0.284012	0.327858	0.222944	0.135002	132	FALSE	PGAM2, IGFBP3, SVIL, ADAM12, COL6A2, NQO1, COL1A1, AEBP1, CACNA1H, PDE4DIP, SPEG, ITGB1, DMPK, TPM2, PC, SPARC, PPFIA4, GSN, ATP6AP1, SCD, GAA, ITGA7, ACSL1, TNNT1, PTP4A3, FOXO4, MEF2A, TGFB1, CFD, PSEN2, SH2B1, MYLK, DES, GNAO1, CRAT, PLXNB2, LARGE1, MAPK12, TSC2, PDLIM7, AK1, DTNA, TPD52L1	1.20191	0.308463	0.209108	0.133829	0.164406	132	FALSE	PGAM2, SVIL, NQO1, COL6A2, IGFBP3, AEBP1, ITGA7, PC, ADAM12, PDE4DIP, ITGB1, CACNA1H, CFD, GAA, SPEG, DMPK, TPM2, TPD52L1, PTP4A3, PPFIA4, BIN1, GSN, PSEN2, ATP6AP1, MEF2A, FOXO4, SPARC, SORBS1, AK1, CRAT, WWTR1, TGFB1, SH2B1, KCNH2
NOTCH_SIGNALING	-0.595691	-0.218024	0.969799	0.969799	0.0390355	30	FALSE	HES1, LFNG, DLL1, FZD5, MAML2, NOTCH1, DTX4	0.889247	0.296517	0.758373	0.667368	0.0670513	30	FALSE	NOTCH3, PRKCA, WNT5A, ST3GAL6, JAG1, PSEN2, NOTCH2, PSENEN, FZD1, FZD7, KAT2A, APH1A, PPARD	0.858351	0.286841	0.775143	0.697628	0.0618406	30	FALSE	NOTCH3, PRKCA, ST3GAL6, PSEN2, WNT5A, FZD1, NOTCH2, KAT2A, JAG1, APH1A, PPARD
OXIDATIVE_PHOSPHORYLATION	1.66581	0.411473	0.000363124	5.08373e-05	0.557332	197	TRUE	PDP1, ATP6V0E1, GPI, NDUFB7, ATP5F1D, TCIRG1, MGST3, SLC25A3, COX5B, IDH1, OAT, ATP5PD, MRPS12, SDHC, UQCRH, OGDH, NDUFA1, MRPL15, LDHA, NDUFS2, PMPCA, SLC25A6, RHOT2, ISCA1, NDUFS8, NDUFB2, ATP6AP1, COX7B, ATP5MF, ATP6V1G1, POR, ATP5F1B, UQCR11, ATP5ME, OXA1L, COX6B1, TIMM17A, TIMM50, ACADSB, ECHS1, CYB5R3, SLC25A12, COX4I1, ISCU, ATP5F1C, COX7A2L, NDUFV1, GLUD1, MRPS22, ETFDH, ATP5MC1, ATP5F1E,…	0.881741	0.213822	0.822987	0.790068	0.062249	197	FALSE	PDP1, TCIRG1, NDUFB7, ATP6V0E1, ATP6V0C, BDH2, COX5B, RHOT2, ATP6AP1, ATP5F1D, GPI, NDUFS7, SLC25A6, CYB5R3, BCKDHA, ACADVL, MGST3, NDUFS8, OXA1L, OAT, MRPS12, NDUFC2, SLC25A12, NDUFS2, ETFDH, PMPCA, DECR1, NDUFV1, ATP5ME, SLC25A3, UQCR11, NDUFB2, TIMM13, ATP5MF, IDH3G, SDHC, MTRF1, MRPL34, GPX4, ISCA1, ECHS1, ATP5PD, ATP5F1C, HADHB, NDUFA2, ISCU, ACADSB, IDH1, OGDH, NQO2, COX6B1, ATP6V1G1, SURF1…	1.28671	0.312961	0.106642	0.0511883	0.271289	197	FALSE	PDP1, ATP6V0C, TCIRG1, NDUFB7, ATP5F1D, COX5B, NDUFS7, ATP6V0E1, RHOT2, GPI, SLC25A6, BDH2, ATP6AP1, NDUFS8, CYB5R3, ACADVL, BCKDHA, MRPL34, MGST3, OXA1L, ACADSB, NDUFC2, ETFDH, MRPS12, SLC25A12, TIMM13, HADHB, OAT, NDUFV1, NDUFS2, ECHS1, NQO2, IDH3G, UQCR11, NDUFB2, NDUFA2, SDHC, NDUFB4, ATP5PD, ATP5ME, NDUFA3, DECR1, PMPCA, ISCA1, ATP5MF, SLC25A3, ETFB, OGDH, COX7B, COX6B1, ATP5F1C, UQCRQ, UQCR…
P53_PATHWAY	-0.903163	-0.250453	0.764764	0.699153	0.0461379	176	FALSE	RGS16, FOS, SOCS1, EPHA2, ITGB4, CDK5R1, PPM1D, AEN, BTG2, NUDT15, HBEGF, SFN, PPP1R15A, HSPA4L, RCHY1, CCP110, SAT1, RAD51C, DDB2, SESN1, APAF1, TGFA, SLC3A2, FBXW7, PLK3, RAP2B, FDXR, PCNA, POLH, PVT1, CDKN2AIP, NUPR1, PLK2, PDGFA, TRIB3, TM4SF1, CCNG1, ABAT, PIDD1, PRKAB1, ZMAT3, H2AJ, FAS, PHLDA3, NOTCH1, TRAFD1, MXD1, CYFIP2, ATF3, ANKRA2, NINJ1, XPC, STOM, TOB1	-1.11736	-0.281231	0.315308	0.208103	0.128143	176	FALSE	RGS16, EPHA2, FOS, PPM1D, HBEGF, AEN, PPP1R15A, HSPA4L, SFN, ATF3, SLC3A2, BTG2, CDK5R1, RCHY1, DDB2, NUDT15, PVT1, TRIB3, RAD51C, SOCS1, OSGIN1, CDKN2AIP, CCP110, POLH, CYFIP2, PCNA, TGFA, FDXR, NUPR1, PLK3, SESN1, ITGB4, MXD1, APAF1, RAP2B, MDM2, RNF19B, PHLDA3, DDIT3, GADD45A, KLF4, PLK2, PRKAB1	-1.1268	-0.273254	0.26341	0.189655	0.147331	176	FALSE	RGS16, EPHA2, PPM1D, HBEGF, AEN, PPP1R15A, PVT1, HSPA4L, ATF3, DDB2, TRIB3, SLC3A2, BTG2, RCHY1, FOS, CDK5R1, RAD51C, POLH, NUDT15, CDKN2AIP, CCP110, NUPR1, DDIT3, PLK3, TGFA, RAP2B, MDM2, PHLDA3, FDXR, GADD45A, TRIAP1, SESN1, RNF19B, PCNA, CYFIP2, MXD1, SFN, APAF1, PRKAB1, SAT1, CGRRF1, TM4SF1, KLF4, ZMAT3, PLK2, TAP1, XPC
PANCREAS_BETA_CELLS	1.20021	0.461269	0.315315	0.233333	0.138805	18	FALSE	DPP4, LMO2, SRP14, MAFB	1.52988	0.577422	0.0801543	0.0320617	0.321776	18	FALSE	DPP4, MAFB, LMO2, GCK, SRP14	1.60591	0.607647	0.0590947	0.022456	0.352488	18	FALSE	DPP4, MAFB, LMO2, GCK
PEROXISOME	1.15826	0.324115	0.269608	0.19209	0.169571	85	FALSE	SOD2, SEMA3C, FADS1, CADM1, HSD3B7, ABCC5, MVP, PRDX1, ACSL4, TSPO, PABPC1, ACSL1, DHCR24, FDPS, PRDX5, IDI1, ATXN1, IDH1, STS, ALDH9A1, ELOVL5, ERCC1, CRAT, ABCD1, SMARCC1, SOD1	0.997254	0.275546	0.590087	0.481876	0.0845557	85	FALSE	SOD2, SEMA3C, CADM1, FADS1, ABCC5, HSD3B7, TSPO, ELOVL5, MVP, ACSL1, DLG4, SLC23A2, ATXN1, PABPC1, PRDX1, ABCD1, CAT, CRAT, PRDX5, CTBP1, ALDH9A1, PEX11A, SLC35B2, ERCC1, ACSL4	1.16813	0.323153	0.256342	0.179439	0.140406	85	FALSE	SOD2, SEMA3C, HSD3B7, CADM1, ABCC5, ACSL4, TSPO, PEX11A, MVP, ELOVL5, CAT, SLC23A2, FADS1, DLG4, PRDX1, CRAT, CTBP1, ALDH9A1, PABPC1, PRDX5, ERCC1, PEX6, SLC35B2, ABCD1, HSD17B4, ATXN1, PEX5, SOD1
PI3K_AKT_MTOR_SIGNALING	0.863681	0.239636	0.825385	0.775862	0.0751182	89	FALSE	CAMK4, SQSTM1, SLC2A1, ACACA, AKT1S1, ITPR2, TNFRSF1A, CALR, PFN1, CFL1, ARHGDIA, MKNK2, CDKN1A, PTPN11, AP2M1, CLTC, YWHAB, PPP2R1B, CAB39L, MAPKAP1, RPS6KA3, GSK3B, THEM4, ARF1, STAT2, PRKAR2A, MKNK1, MYD88, DUSP3, HRAS, CAB39, ARPC3, PPP1CA, RALB, TSC2, CDK4, PDK1, ECSIT	-0.882513	-0.244752	0.784207	0.72147	0.0592219	89	FALSE	CDK1, E2F1, RPS6KA1, MAPK9, SFN, MAP2K3, ADCY2, TRIB3, CDK2, NFKBIB, ATF1, DDIT3, PTEN, TRAF2, ACTR3, EIF4E	-0.877481	-0.235346	0.794975	0.747277	0.0632191	89	FALSE	CDK1, RPS6KA1, E2F1, MAPK9, TRIB3, MAP2K3, ADCY2, DDIT3, CDK2, SFN, PTEN, NFKBIB, ATF1, TRAF2, RIT1, EIF4E, ACTR3
PROTEIN_SECRETION	1.27952	0.352035	0.136957	0.0766962	0.282013	94	FALSE	ABCA1, PAM, SEC22B, IGF2R, ADAM10, BNIP3, LMAN1, AP3B1, VAMP3, RER1, CLN5, LAMP2, CD63, USO1, COPB1, AP2M1, STX16, CLTC, SNAP23, RPS6KA3, KIF1B, GNAS, RAB9A, SOD1, SCAMP1, ARF1, OCRL, ERGIC3, CLCN3	0.896142	0.243661	0.783321	0.704989	0.0658312	94	FALSE	ABCA1, PAM, IGF2R, SEC22B, ADAM10, STX16, CD63, LMAN1, CLN5, ERGIC3, RER1, CTSC, LAMP2, BNIP3, GNAS, VAMP3, SNAP23, AP3B1, AP2M1, SEC24D, RAB9A, USO1, SCAMP1, ATP1A1, SOD1, SEC31A, RPS6KA3, COPB1, COPE, CLTC, COPB2, ARF1	0.927753	0.252253	0.697991	0.614232	0.0653834	94	FALSE	ABCA1, PAM, IGF2R, CD63, SEC22B, ADAM10, ERGIC3, CLN5, LMAN1, STX16, RER1, RAB9A, BNIP3, ATP1A1, LAMP2, CTSC, COPE, SOD1, SEC24D, AP3B1, USO1, GNAS, SNAP23, VAMP3, PPT1, CLCN3, COPB2, AP2M1, SCAMP1, SEC31A, RPS6KA3, VPS45, CLTC, ARF1
REACTIVE_OXYGEN_SPECIES_PATHWAY	1.74851	0.553635	0.0140328	0.00477116	0.407018	42	TRUE	SOD2, FTL, NQO1, TXN, G6PD, TXNRD1, ABCC1, PRDX1, ATOX1, SRXN1, GCLM, PFKP, EGLN2, PRDX6, NDUFS2, PRNP, STK25, SOD1, GLRX2, GSR, SBNO2	1.48706	0.46636	0.115745	0.0486131	0.321776	42	FALSE	SOD2, NQO1, SRXN1, TXN, FTL, G6PD, JUNB, ABCC1, EGLN2, PRDX4, SBNO2, STK25, PRDX1, CAT, ATOX1, TXNRD1, NDUFS2	1.71778	0.540743	0.0114716	0.00275319	0.431708	42	TRUE	SOD2, SRXN1, TXN, NQO1, FTL, G6PD, JUNB, ABCC1, SBNO2, PRDX4, CAT, EGLN2, PRDX1
SPERMATOGENESIS	-1.76579	-0.543002	0.00406059	0.00121818	0.45506	76	TRUE	TKTL1, NEK2, KIF2C, CDK1, CCNB2, TTK, NCAPH, BUB1, CDKN3, YBX2, AURKA, RPL39L, TNNI3, HSPA2, DBF4, RFC4, TOPBP1, SEPTIN4, HSPA4L, EZH2, ARL4A, ELOVL3, SCG3, GSTM3, PARP2, CNIH2, SPATA6, SLC12A2	-1.78247	-0.502771	0.00209697	0.000335515	0.498493	76	TRUE	TKTL1, NEK2, KIF2C, NCAPH, TTK, CCNB2, CDK1, BUB1, AURKA, DBF4, CDKN3, HSPA4L, RPL39L, ARL4A, EZH2, RFC4, TOPBP1, TNNI3, ELOVL3	-1.83991	-0.502271	0.0011475	0.000183404	0.518848	76	TRUE	TKTL1, NEK2, KIF2C, TTK, NCAPH, CCNB2, CDK1, BUB1, AURKA, DBF4, HSPA4L, ARL4A, EZH2, CDKN3, YBX2, TOPBP1, RPL39L, RFC4, TNNI3, ELOVL3, SIRT1, SEPTIN4, BRAF, PARP2
TGF_BETA_SIGNALING	1.1104	0.336249	0.346633	0.263441	0.138805	53	FALSE	SERPINE1, BMP2, RAB31, TGFBR1, LTBP2, SMAD1, FKBP1A	0.94728	0.280313	0.658274	0.566116	0.0743625	53	FALSE	SERPINE1, BMP2, LTBP2, RAB31, CDKN1C, JUNB, ENG, TGFB1, FKBP1A, SMAD6, SMAD1	0.834361	0.247599	0.798415	0.766478	0.0551352	53	FALSE	BMP2, SERPINE1, JUNB, RAB31, LTBP2, CDKN1C, ENG, SMAD6, FKBP1A, WWTR1, TGFB1, FURIN
TNFA_SIGNALING_VIA_NFKB	1.58871	0.396741	0.00178515	0.000428436	0.498493	175	TRUE	IL1B, KYNU, SERPINE1, CCL2, MSC, SOD2, PTX3, IL7R, ABCA1, TNFAIP6, TNC, B4GALT1, ATP2B1, LDLR, NAMPT, MARCKS, BMP2, KLF9, PTGS2, TNFAIP2, SQSTM1, ACKR3, CD44, VEGFA, JUN, SPSB1, BIRC3, PNRC1, PLPP3, FOSL2, SLC2A3, SLC2A6, CFLAR, IFIT2, SGK1, LAMB3, NFIL3, SERPINB8	1.16149	0.286553	0.25355	0.143791	0.172324	175	FALSE	CCL2, IL1B, KYNU, MSC, ABCA1, TNC, SERPINE1, SOD2, BMP2, IL7R, PTX3, B4GALT1, PLPP3, MARCKS, LDLR, TNFAIP2, TNFAIP6, KLF9, NAMPT, CEBPD, LAMB3, JUNB, SLC2A3, ATP2B1, SPSB1, SOCS3, JUN, PTGER4, FOSL2, SLC2A6	-1.28315	-0.311617	0.0803775	0.032151	0.321776	175	FALSE	CCL20, SLC16A6, EGR1, ICAM1, KLF10, IL23A, DUSP5, CCL5, MAFF, CD83, HBEGF, GADD45B, FOSB, PER1, HES1, PPP1R15A, CCN1, ATF3, NFKBIE, SMAD3, BTG2, ZBTB10, TNFRSF9, MAP2K3, RHOB, FOS, FJX1, FOSL1, IL6, CXCL10, NR4A1, IRS2, KLF2, BTG3, CXCL1, INHBA, RIPK2, RIGI, IFIH1, BHLHE40, RCAN1, GADD45A, GCH1, RNF19B, KLF6, TNFAIP3, TRAF1, NFKB2, MXD1, RELB, PMEPA1
UNFOLDED_PROTEIN_RESPONSE	1.31713	0.351881	0.0571583	0.027436	0.352488	110	FALSE	CCL2, NABP1, WIPI1, DDIT4, VEGFA, ERO1A, SPCS3, SHC1, HSPA5, CALR, NHP2, EXOSC5, NOP56, HYOU1, EIF4EBP1, EXOC2, YWHAZ, EIF4A1, EIF4G1, SKIC3, PSAT1, EEF2, YIF1A, RPS14, EXOSC4, CXXC1, BAG3, SPCS1, IARS1, ARFGAP1, SEC31A, DCTN1, NPM1, XPOT	0.742549	0.194077	0.979506	0.959916	0.0499914	110	FALSE	CCL2, NABP1, WIPI1, DDIT4, ERO1A, SHC1, EIF4A1, CALR, VEGFA, ARFGAP1, YIF1A, HSPA5, TSPYL2, HYOU1, PDIA6, EEF2, EXOSC5, CXXC1, PDIA5, KDELR3, SPCS1, EXOSC4, SPCS3	0.794834	0.209011	0.883764	0.883764	0.0476387	110	FALSE	CCL2, NABP1, WIPI1, DDIT4, ERO1A, SHC1, HSPA5, CALR, YIF1A, PDIA6, EEF2, ARFGAP1, VEGFA, EXOSC5, EXOSC4, SPCS1, EIF4A1, PDIA5, HYOU1, TSPYL2, KDELR3, HSP90B1, CXXC1
UV_RESPONSE_DN	1.83033	0.475422	0.000115139	1.38167e-05	0.593325	137	TRUE	IGFBP5, SERPINE1, LPAR1, AMPH, KALRN, DAB2, ATP2B1, ITGB3, LDLR, RND3, INSIG1, HAS2, PRKCA, FYN, SNAI2, ANXA2, NRP1, ABCC1, ATP2B4, MAP1B, IRS1, COL5A2, PLPP3, ADGRL2, CACNA1A, ZMIZ1, DLG1, ATP2C1, PRDM2, ADD3, CDC42BPA, DMAC2L, NOTCH2, ATXN1, SLC22A18, MTA1, MAPK14, FHL2, PIK3CD	1.77682	0.450111	0.000697357	9.763e-05	0.538434	137	TRUE	IGFBP5, COL5A2, HAS2, LPAR1, AMPH, SERPINE1, DAB2, SNAI2, PLPP3, KALRN, CACNA1A, LDLR, COL1A1, FYN, PRKCA, ITGB3, INSIG1, RND3, SLC22A18, ANXA2, ADGRL2, ABCC1, NRP1, ATP2B1, ADD3, IRS1, FZD2, ZMIZ1, PRDM2, MTA1, TGFBR2, PIAS3, ATP2B4, ATP2C1, EFEMP1, ATXN1	1.75284	0.448499	0.0011475	0.0001836	0.518848	137	TRUE	IGFBP5, LPAR1, HAS2, COL5A2, PLPP3, AMPH, DAB2, LDLR, KALRN, ADGRL2, SERPINE1, SLC22A18, ATP2B1, PRKCA, ABCC1, ITGB3, ADD3, RND3, NRP1, TGFBR2, FZD2, SNAI2, ANXA2, ZMIZ1, LTBP1, CACNA1A, DBP, IRS1, FYN, MTA1, INSIG1, RXRA, EFEMP1, CDON
UV_RESPONSE_UP	1.13327	0.292229	0.265188	0.180328	0.190023	145	FALSE	SOD2, CCK, HMOX1, NTRK3, CDKN2B, MMP14, BCL2L11, RAB27A, NPTX2, TCHH, RET, BMP2, TFRC, ALDOA, SQSTM1, CASP3, TUBA4A, SHOX2, CREG1	1.00931	0.254319	0.536887	0.408034	0.0934449	145	FALSE	SOD2, BMP2, MMP14, NPTX2, HMOX1, BCL2L11, CCK, TCHH, RAB27A, CDKN2B, RET, NTRK3, SHOX2, CDKN1C, CA2, JUNB, TFRC, CREG1, ALDOA, BSG, CASP3, NPTXR, MGAT1, TUBA4A, DLG4, WIZ	1.00849	0.25565	0.502938	0.412409	0.0845557	145	FALSE	BMP2, SOD2, NPTX2, MMP14, BCL2L11, HMOX1, RAB27A, SHOX2, TCHH, JUNB, RET, CREG1, TFRC, CCK, NTRK3, CDKN2B, BSG, ALDOA, CDKN1C, MGAT1, TUBA4A, WIZ, IGFBP2, DLG4, NPTXR, EPHX1, KCNH2, STARD3, FURIN, CYB5B, SQSTM1, HYAL2, BID, CASP3, RPN1, STK25
WNT_BETA_CATENIN_SIGNALING	-0.853197	-0.303946	0.764764	0.703583	0.0523759	34	FALSE	FZD8, SKP2, DLL1, GNAI1	0.555196	0.181185	0.985232	0.985232	0.048799	34	FALSE	NCSTN, JAG2, JAG1, PSEN2, NCOR2, ADAM17, NUMB, FZD1, AXIN2, PTCH1, KAT2A, PPARD	0.775836	0.25455	0.826045	0.809524	0.0550211	34	FALSE	NCSTN, PTCH1, JAG2, PSEN2, FZD1, AXIN2, KAT2A, JAG1, NCOR2, PPARD, FRAT1, ADAM17
XENOBIOTIC_METABOLISM	1.83951	0.476862	8.33648e-05	6.66918e-06	0.610527	138	TRUE	MAN1A1, KYNU, AKR1C3, SERPINE1, TDO2, AOX1, AKR1C2, HMOX1, IL1R1, NQO1, CFB, NPC1, PGD, ABCC3, SLC6A6, PSMB10, GAD1, PTGR1, SMOX, DDT, PINK1, GSTO1, CBR1, CYP2J2, ABCC2, FAH, EPHX1, TNFRSF1A, ACP2, CNDP2, COMT, IDH1, ALDH9A1, PC, POR, GART, ELOVL5, SSR3, CROT, ASL, PTGES3, PMM1, PEMT, CSAD, CYP2E1, KARS1, GSR, ETFDH, ACO2, NFS1, MAOA	1.89542	0.479517	4.20838e-05	5.05005e-06	0.610527	138	TRUE	MAN1A1, TDO2, KYNU, AKR1C3, AKR1C2, SERPINE1, IL1R1, HMOX1, NQO1, AOX1, CFB, ABCC3, CYP2J2, SLC6A6, CA2, PSMB10, PTGR1, NPC1, PC, PGD, SMOX, TNFRSF1A, GAD1, CYP2E1, COMT, ELOVL5, CSAD, CBR1, DDT, ACP2, PINK1, FAH	1.92388	0.490977	2.4102e-05	2.89225e-06	0.627257	138	TRUE	TDO2, MAN1A1, KYNU, AKR1C3, AKR1C2, IL1R1, NQO1, HMOX1, CFB, SLC6A6, CYP2J2, ABCC3, SERPINE1, PC, NPC1, PGD, AOX1, PSMB10, TNFRSF1A, SMOX, FAH, ABCC2, ELOVL5, CAT, DDT, GAD1, PTGR1, PROS1, ACP2, EPHX1, CSAD, COMT, MT2A, ALDH9A1, CBR1, NDRG2, ASL, PEMT, ETFDH, GSTO1, MARCHF6, CROT

## Sheet: ARCHS4_Tissue
	T-DARPin A2								T-DARPin B1								T-DARPin D4
Pathway	Normalized enrichment score (NES)	Enrichment score	Adjusted p-value	p-value	log2 error of p-value	Set size	Significance	Leading edge	Normalized enrichment score (NES)	Enrichment score	Adjusted p-value	p-value	log2 error of p-value	Set size	Significance	Leading edge	Normalized enrichment score (NES)	Enrichment score	Adjusted p-value	p-value	log2 error of p-value	Set size	Significance	Leading edge
ADIPOSE (BULK TISSUE)	1.50929	0.324719	7.03197e-11	1.88821e-11	0.863415	1309	TRUE	IGFBP5, CCL8, MAN1A1, OSR1, MME, ADAMTS2, GDF5, MARCO, AKR1C3, MSC, KRT16, DOK5, SPOCK1, THBD, AOX1, RCAN2, PHLDB2, EBF1, C1S, ZNF521, PALMD, TSHZ2, LPAR1, DIRC3, PLOD2, NDUFA4L2, FABP4, AKR1C2, ABCA1, IGFBP3, HMOX1, LOXL4, LGI2, IL1R1, C3, TMTC1, ALDH3A2, ARHGAP20, RAI2, CADM3, SEMA3C, TYMP, ADAM12, TMEM74B, STEAP1, RSPO1, NQO1, LBP, SDK1, RGCC, ASPH, DAB2, ECE1, MMP2, GBE1, LRIG1, ACKR1, CBLN3,…	2.05126	0.425869	7.55648e-32	1.04951e-32	1.48854	1309	TRUE	IGFBP5, CCL8, ADAMTS2, FABP4, MAN1A1, MME, OSR1, RCAN2, GDF5, NDUFA4L2, DIRC3, COL5A2, AKR1C3, LBP, ARHGAP20, DOK5, MARCO, KRT16, RGCC, PALMD, OLFML2B, SPOCK1, TSHZ2, C1S, THBD, EBF1, ZNF521, LPAR1, MSC, AKR1C2, PGAM2, KCTD12, CADM3, MAFB, RHOBTB1, ABCA1, SDK1, IL1R1, SIX2, THBS2, ACKR1, CDC42EP5, FBN1, LOXL4, C1R, C3, ALDH3A2, PHLDB2, CBLN3, TMEM74B, BBOX1, GALNT15, IGFBP3, BMP2, LGI2, PLOD2, TM…	2.21601	0.461766	4.68409e-41	3.4697e-42	1.69047	1309	TRUE	IGFBP5, MAN1A1, CCL8, OSR1, FABP4, GDF5, ADAMTS2, RCAN2, ARHGAP20, LBP, MME, AKR1C3, KRT16, TSHZ2, NDUFA4L2, LPAR1, THBD, PALMD, C1S, OLFML2B, DIRC3, AKR1C2, THBS2, DOK5, CADM3, BBOX1, LOXL4, ACKR1, KCTD12, SIX2, COL5A2, RGCC, PGAM2, MAFB, CLDN23, C3, BMP2, SPOCK1, MARCO, IL1R1, PLPP3, AKR1C1, C1R, ALDH3A2, EBF1, ABCA1, LGI2, SELENOP, ZNF521, TMTC1, FBN1, SDK1, RHOBTB1, CDC42EP5, CTSO, ADAMTS15, …
ADRENAL GLAND	1.27824	0.274291	5.85528e-05	3.19872e-05	0.557332	1229	TRUE	IGFBP5, MAN1A1, LRRC38, ADAMTS2, MARCO, NR2F1, NRCAM, TDO2, DNER, AOX1, C1S, ZNF521, PALMD, TSHZ2, DIRC3, VAT1L, FABP4, P3H2, UST, YAP1P1, SHANK1, ABCA1, HHIPL2, IL1R1, C3, TMTC1, ALDH3A2, ARHGAP20, RAI2, PORCN, MAP6, CST2, KALRN, TMOD1, RHBDL3, ASPH, DAB2, ECE1, S1PR3, CBLN3, NPTX1, C1R, SLC2A12, PDP1, MMP14, ISM1, LURAP1L, RAET1G, GALNT15, RMDN2, LDLR, ECM2, RHOBTB1, AGT, PRKCA, SNX21, OLFML2B,…	1.68005	0.34957	8.04196e-14	2.9785e-14	0.965328	1229	TRUE	IGFBP5, ADAMTS2, FABP4, MAN1A1, TDO2, LRRC38, NR2F1, DIRC3, COL5A2, NRCAM, ARHGAP20, MARCO, PALMD, OLFML2B, SHANK1, TSHZ2, C1S, ZNF521, YAP1P1, DNER, P3H2, MAFB, RHOBTB1, ABCA1, IL1R1, THBS2, FBN1, RHBDL3, C1R, AGT, C3, ALDH3A2, HEPH, FIBCD1, SLC2A12, UST, CBLN3, HHIPL2, GALNT15, TMOD1, VAT1L, TMTC1, MMP14, SELENOP, S1PR3, RMDN2, TRIM74, DAB2, MAP6, NPTX2, SYT9, RAI2, COL6A2, COL5A1, PDZRN3, RAET…	1.84405	0.38673	1.08662e-19	3.11901e-20	1.16018	1229	TRUE	IGFBP5, TDO2, MAN1A1, FABP4, ADAMTS2, ARHGAP20, NRCAM, NR2F1, TSHZ2, PALMD, C1S, OLFML2B, DIRC3, THBS2, DNER, LRRC38, YAP1P1, COL5A2, MAFB, C3, MARCO, IL1R1, SLC2A12, HHIPL2, PLPP3, SHANK1, C1R, ALDH3A2, NPTX1, ABCA1, HEPH, SELENOP, RHBDL3, ZNF521, TMTC1, TMOD1, SRXN1, FBN1, UST, AGT, RHOBTB1, NPTX2, FIBCD1, ADAMTS15, PDZRN3, MMP14, SNED1, CBLN3, P3H2, RMDN2, GALNT15, ASPH, COL6A2, CST2, DAB2, S1…
ALPHA CELL	-1.43194	-0.355776	1.8308e-05	9.154e-06	0.593325	850	TRUE	EGR1, ALOXE3, ARC, CPA2, MYBPHL, COL17A1, DHRS2, PLPPR1, PTPRT, GABRB2, INSL4, ELF3, FAM135B, GPRIN3, ADAMTS16, C1QTNF3, ETV1, FOSB, RAB17, SAMD5, USH1G, ZNF571, PCSK2, NEURL3, PLEKHB1, TSPAN1, CDH1, SPTB, KCNH6, OLFM2, TSPAN7, SLC25A25, MTMR7, TSPAN12, IGFBPL1, CPLX2, SLC35F3, FSTL4, CAMK2B, GRB7, LHX4, PLXNA2, HSPD1P11, DUSP8, GLRA3, GDA, TMEM163, CLCN5, KRT80, MTFR2, RORC, TNFRSF19, TUNAR, GAD…	-1.219	-0.265807	0.0110298	0.0103149	0.38073	850	TRUE	EGR1, ALOXE3, INSL4, DHRS2, COL17A1, ARC, MYBPHL, NEURL3, CPA2, PLPPR1, ZNF571, FOSB, CPLX2, SLC25A25, FAM135B, ELF3, KRT80, ADAMTS16, DUSP8, SAMD5, DLL4, LHX4, CAMK2B, IGSF5, DOCK3, RAB17, ZNF670-ZNF695, IGFBPL1, LETM2, MTMR7, MTFR2, GRHL1, SPTB, GABRB2, TSPAN12, ETV1, CHGA, GPRIN3, ZNF165, GLRA3, USH1G, SLC16A12, SLC35F3, OLFM2, PER1, RASD1, XKR7, USP2, KCNJ11, TMEM163, PLXNA2, TSPAN1, CSRNP1, …	1.26766	0.271006	0.00369786	0.00328699	0.431708	850	TRUE	DPP4, MAN1A1, ADAMTS2, RCAN2, NRCAM, SLC7A8, LOXL4, YAP1P1, KCTD12, KLKB1, MAFB, VGF, AMPH, ADCY1, TENM4, TMOD1, SDK1, AGT, MAP2, REG1B, PDZRN3, SNED1, RMDN2, CFAP70, CCDC162P, PHLDB2, MAP6, PCSK1N, PAPPA2, SLC6A17, RAPGEF4, KCNC1, KCNK1, TMEM74B, CLSTN2, PIANP, KNDC1, RGS11, NECAB2, LAMA5, SUSD4, SCG2, SYT7, TRIM9, PARM1, UBE2QL1, NPDC1, GCK, SHC2, RAI2, KRT8P30, VWA5A, PNPLA7, PYROXD2, RGS17, M…
ALVEOLAR CELL TYPE II	-1.54278	-0.383739	3.96027e-07	1.76012e-07	0.690132	768	TRUE	ITIH6, LPL, BPIFB2, ALOXE3, ANO2, CEACAM6, ARC, GCSAM, COL17A1, MYH15, TMPRSS2, GABRB2, CCDC141, GRAMD2A, PRODH, CACNA1I, SLC15A5, ELF3, FAM135B, EDN2, ADAMTS9, RND1, RAB17, GHRHR, ALG1L2, MRGPRX3, PSG9, ICAM1, FAM216B, CCDC144NL, SAMD5, USH1G, FOXA1, ATP12A, HOPX, NEDD9, TSPAN1, CDH1, KLF5, DNAH9, GABRA2, HHLA2, ANXA8L1, DUSP5, KHDRBS3, FZD8, FSTL4, ROPN1, ALX4, RAPGEF5, GRB7, HSPA7, KANK3, TCAM…	-1.68218	-0.370084	1.48635e-09	6.88123e-10	0.801216	768	TRUE	LPL, ALOXE3, COL17A1, ITIH6, ARC, ANO2, CCL20, RND1, ANKRD1, TMPRSS2, KLF5, WNT7B, MYH15, DUSP5, GRAMD2A, ICAM1, FAM216B, CCDC141, FAM135B, IL1RN, NECTIN4, IL23A, ELF3, KRT80, MAFF, GCSAM, DUSP8, SAMD5, DLL4, MRGPRX3, CCDC144NL, IGSF5, EPHA2, ROPN1, KRT18, RAB17, ZNF670-ZNF695, NBEAP1, FRMPD1, CD83, CACNA1I, ANXA8, PSG9, SLC15A5, EDN2, NEDD9, SLC43A3, TNFSF18, SPNS2, HOPX, GADD45B, USP43, GABRB2,…	-1.67133	-0.353129	6.99074e-10	3.75428e-10	0.814036	768	TRUE	LPL, COL17A1, CCL20, ANO2, ALOXE3, ANKRD1, NECTIN4, ARC, TMPRSS2, ICAM1, PSG9, RND1, CCDC144NL, XKR7, KLF5, AJAP1, IL23A, ZNF670-ZNF695, ANXA8, PHF2P2, DUSP5, IL1RN, USP43, GRAMD2A, DUSP8, MAFF, IGSF5, NBEAP1, SPNS2, FAM216B, AJUBA, EPHA2, USH1G, ADRB2, CD83, HBEGF, WNT7B, ANXA8L1, GADD45B, GCSAM, KRT80, MYH15, CDH1, DLL4, YOD1, AEN, ALX4, FRMPD1, ITIH6, CSRNP1, MRGPRX3, RNF144B, NEDD9, ELF3, SLC…
ALVEOLAR MACROPHAGE	1.40097	0.310595	3.28645e-06	1.58236e-06	0.643552	856	TRUE	IL1B, CCL8, XCR1, SIRPB1, MME, MARCO, HLA-DRA, UNC5A, TREM1, LHFPL2, CCL2, HLA-DRB1, TDO2, KCNE3, CIITA, PTX3, IL7R, THBD, CCL3, TREML3P, AKR1C7P, GGT8P, FABP4, SELPLG, ABCA1, HMOX1, CYP1B1, CTSB, TNFAIP6, CTSL, DOCK10, SEMA3C, TYMP, TMEM74B, TMEM217, GBP1, NABP1, RGCC, SVIL, SLC7A8, DAB2, CTSS, COLEC12, TGM2, SQOR, KCTD12, MMP14, KMO, STEAP3, OPN3, MMP12, RND3, NAMPTP1, PDCD1LG2, RASAL2, NAMPT, …	1.3348	0.283169	0.000383193	0.000308683	0.498493	856	TRUE	CCL8, FABP4, XCR1, MME, CCL2, TDO2, HLA-DRA, HLA-DRB1, IL1B, UNC5A, LHFPL2, SIRPB1, KCNE3, TREM1, MARCO, RGCC, CIITA, THBD, SLC7A8, KMO, KCTD12, MMP12, MAFB, ABCA1, GGT8P, DOCK10, TMEM74B, CYP1B1, SPOCD1, IL7R, CTSB, MMP14, SVIL, C3AR1, NABP1, TGM2, DAB2, CTSL, SEMA3C, CLDN23, TYMP, PTX3, TREML3P, OPN3, CORO6, GK, AKR1C7P, HMOX1, COLEC12, TMEM217, SELPLG, ADAMTS15, SIPA1L2, PLXDC2, STEAP3, RAPSN,…	1.39269	0.297471	5.41599e-05	4.21243e-05	0.557332	856	TRUE	TDO2, CCL8, XCR1, HLA-DRB1, HLA-DRA, FABP4, SIRPB1, CIITA, CCL2, MME, KCNE3, LHFPL2, THBD, KMO, IL1B, TREM1, SLC7A8, UNC5A, KCTD12, RGCC, MAFB, CLDN23, MARCO, GGT8P, CTSL, ABCA1, CYP1B1, SVIL, GK, SPOCD1, TREML3P, DOCK10, HLA-DPA1, TNFAIP6, AKR1C7P, ITGAX, ADAMTS15, CTSB, CORO6, MMP14, GPNMB, TGM2, NAMPTP1, LY96, NABP1, PSAP, NAMPT, HLA-DMB, DAB2, HMOX1, PTX3, C3AR1, SEMA3C, OPN3, SQOR, TMEM74B, …
AMNIOTIC FLUID	-1.5489	-0.380064	1.22705e-09	3.74932e-10	0.814036	1145	TRUE	ITIH6, LGALS9C, BPIFB2, ALOXE3, CEACAM6, GKN1, SLC5A9, MYBPHL, COL17A1, DHRS2, TMPRSS2, PLPPR1, SPRY4, SPP1, HNRNPA1P33, GABRB2, ZNF488, GRAMD2A, LGALS9B, MYRIP, ELF3, TGM1, EDN2, ADAMTS9, RASL11B, ETV1, FAM83D, SLC4A11, TMEM139, DLG2, ARHGAP40, FAM216B, USH1G, FOXA1, ATP12A, HOPX, HR, TSPAN1, TSPAN8, KLF5, DNAH9, LYPD5, ESPL1, NFATC2, E2F8, EPHB3, HHLA2, TMEM184A, TSPAN12, ANXA8L1, PRICKLE1, POU…	-1.55095	-0.334229	5.73303e-09	2.81343e-09	0.774939	1145	TRUE	ALOXE3, SPP1, DHRS2, COL17A1, LGALS9C, ITIH6, MYBPHL, GKN1, HNRNPA1P33, LGALS9B, TMPRSS2, PLPPR1, KLF5, LYPD5, WNT7B, ZNF488, DUSP5, GRAMD2A, ZNF607, TGM1, SLC5A9, FAM216B, ESPL1, MYEOV, RASL11B, IL1RN, NECTIN4, NFATC2, FAM83D, SPRY4, ELF3, KRT80, SLCO4A1, POU3F1, MYRIP, TMEM139, EPHA2, DLG2, KRT18, DIO3, E2F8, ANXA8, CIT, NEURL1B, EDN2, PLEKHA7, SH3TC2, GRHL1, RTKN2, SPNS2, HOPX, USP43, GABRB2, …	-1.49224	-0.308128	3.37952e-08	2.03397e-08	0.733762	1145	TRUE	DHRS2, COL17A1, GKN1, ALOXE3, NECTIN4, TMPRSS2, ZNF607, MYBPHL, SPP1, LGALS9C, KLF5, LYPD5, PLPPR1, PLEKHA7, HNRNPA1P33, ANXA8, DUSP5, IL1RN, USP43, ZFP28, RASL11B, GRAMD2A, LGALS9B, NFATC2, SPNS2, FAM216B, RTKN2, TMEM139, AJUBA, EPHA2, TGM1, ESPL1, MYEOV, USH1G, WNT7B, ANXA8L1, GRHL1, N4BP3, NUAK2, TSPAN12, KRT80, MYCL, LRRC37A15P, FAM83D, TSPAN8, YOD1, SLC5A9, ITIH6, CD177, RAPH1, RNF144B, CD99…
ASTROCYTE	1.53877	0.329048	3.26893e-14	7.26429e-15	0.986546	1560	TRUE	IGFBP5, KRT81, ADAMTS14, OSR1, APCDD1L, ADAMTS2, GDF5, NR2F1, NRCAM, SERPINE1, CCL2, CHST15, MYO1B, KRTAP2-3, SOX2, MSC, GJB2, DCBLD2, DNER, DOK5, SPOCK1, PTX3, AOX1, RCAN2, ELFN1, HMGA2, LPAR1, ADAMTS6, GGT8P, CREB3L1, PLOD2, VAT1L, P3H2, UST, YAP1P1, AMPH, IGFBP3, PLPP4, LOXL4, CYP1B1, TMEM158, CADM3, DPF3, SEMA3C, PORCN, LRRC15, ADAM12, TNC, CST2, MDGA1, MAP1A, CEND1, SDK1, SVIL, ACTBL2, MMP2,…	1.96292	0.404148	3.75366e-32	4.17073e-33	1.49548	1560	TRUE	IGFBP5, ADAMTS2, ADAMTS14, OSR1, CCL2, RCAN2, CHST15, KRT81, GDF5, SOX2, NR2F1, CREB3L1, COL5A2, NRCAM, DOK5, GJB2, OLFML2B, MYO1B, ELFN1, SPOCK1, LRRC15, LPAR1, YAP1P1, MSC, DCBLD2, AMPH, DNER, P3H2, CADM3, RHOBTB1, GGT8P, BRINP1, TNC, SERPINE1, SDK1, SIX2, THBS2, CDC42EP5, APCDD1L, FBN1, LOXL4, CACNG7, P4HA3, MDGA1, HEPH, FIBCD1, SLC2A12, UST, BBOX1, IGFBP3, VAT1L, CYP1B1, BMP2, SPOCD1, PLOD2, …	2.0367	0.421186	8.23098e-35	1.14319e-35	1.55654	1560	TRUE	IGFBP5, ADAMTS14, OSR1, GDF5, ADAMTS2, RCAN2, CCL2, CHST15, NRCAM, NR2F1, SOX2, LPAR1, CREB3L1, GJB2, OLFML2B, THBS2, DOK5, CADM3, DNER, BBOX1, LOXL4, YAP1P1, BRINP1, ELFN1, SIX2, COL5A2, KRT81, BMP2, SPOCK1, SLC2A12, GGT8P, MYO1B, HEPH, AMPH, TENM4, MDGA1, LYPD1, CYP1B1, MAP1A, IER5L, TNC, CTXN1, SVIL, SPOCD1, FBN1, UST, SDK1, RHOBTB1, NPTX2, FIBCD1, CDC42EP5, ADAMTS15, PDZRN3, LRRC15, DCBLD2, M…
ATRIUM	-1.14357	-0.279548	0.0566632	0.0514166	0.202072	1270	FALSE	LPL, PLA2G5, ANO2, ANKRD2, MYBPHL, NYAP1, SPRY4, CCDC141, NID1, MYRIP, TNNC1, APOE, SCARA5, TGM1, ADAMTS9, TTN, COL9A3, RASL11B, FOXS1, ETV1, GAS1, TMEM139, KLF2, ITGA10, FAM216B, TSPAN18, ACTN2, GFRA1, HR, SPTB, TIMP3, PKP2, DAAM2, FGF1, COLGALT2, TSPAN12, ANXA8L1, PRICKLE1, EBF2, SMOC2, UPK3B, TMEM100, FZD8, CCDC3, ROPN1, PTH1R, CAMK2B, ALX4, SH3TC2, RAPGEF5, DOK7, KANK3, DNAJB5, PLXNA2, ANK3, …	1.78544	0.371049	9.92806e-19	2.57394e-19	1.13309	1270	TRUE	IGFBP5, ADAMTS2, FABP4, OSR1, CCL2, RCAN2, GDF5, CA9, NR2F1, NDUFA4L2, COL5A2, DOK5, PALMD, OLFML2B, ELFN1, SPOCK1, C1S, THBD, ZNF521, LPAR1, YAP1P1, MSC, PGAM2, KCTD12, DNER, CADM3, RHOBTB1, SDK1, IL1R1, SIX2, THBS2, ACKR1, CDC42EP5, APCDD1L, FBN1, RHBDL3, C1R, AGT, C3, CACNA1G, HEPH, SLC2A12, HHIPL2, GALNT15, TMOD1, IGFBP3, VAT1L, BMP2, TMTC1, MMP14, SVIL, S1PR3, MMP2, TGM2, CHSY3, AKR1C1, SEMA…	1.93766	0.404933	8.75806e-24	1.94624e-24	1.27903	1270	TRUE	IGFBP5, OSR1, FABP4, GDF5, ADAMTS2, RCAN2, CA9, CCL2, NR2F1, NDUFA4L2, LPAR1, THBD, PALMD, C1S, OLFML2B, THBS2, DOK5, CADM3, DNER, YAP1P1, ACKR1, KCTD12, ELFN1, SIX2, COL5A2, PGAM2, C3, BMP2, SPOCK1, IL1R1, SLC2A12, CACNA1G, HHIPL2, PLPP3, AKR1C1, C1R, HEPH, RHBDL3, ZNF521, TMTC1, TMOD1, IER5L, SVIL, FBN1, SDK1, AGT, RHOBTB1, KCNJ4, NPTX2, CDC42EP5, ADAMTS15, PDZRN3, CORO6, MMP14, SNED1, TGM2, GA…
BASAL CELL	-1.0744	-0.26247	0.203748	0.192429	0.096563	1334	FALSE	EGR1, LGALS9C, ALOXE3, ANKRD2, CEACAM6, GCSAM, MYBPHL, COL17A1, MYH15, ANO9, HNRNPA1P33, ETV4, CHST4, ZNF488, GRAMD2A, LGALS9B, ELF3, TGM1, EDN2, FOSB, SLC4A11, TMEM139, MRGPRX3, ARHGAP40, ZNF699, USH1G, CEP55, FOXA1, ATP12A, BIK, HR, PGF, TSPAN1, CDH1, KLF5, PKP2, EPHB3, TMEM184A, ANXA8L1, SMOC2, UPK3B, DUSP5, FZD8, FAM72C, SCN4B, CCDC3, AKR1B10, GRB7, DOK7, PLXNA2, DHRS3, HES1, VILL, ANXA8, KRT…	-1.18093	-0.25174	0.0190429	0.017985	0.352488	1334	TRUE	EGR1, ALOXE3, ANKRD2, COL17A1, LGALS9C, MYBPHL, ANO9, CCL20, ZNF699, HNRNPA1P33, LGALS9B, KLF5, CHST4, CEP55, WNT7B, ZNF488, MYH15, DUSP5, GRAMD2A, ETV4, FOSB, TGM1, MYEOV, PKP2, IL1RN, NECTIN4, ELF3, KRT80, GCSAM, MRGPRX3, TMEM139, IGSF5, EPHA2, KRT18, NGFR, PGF, E2F7, ANXA8, NEURL1B, EDN2, GRHL1, USP43, CASZ1, ANXA8L1, KRT8P3, ZNF165, ARHGAP40, USH1G, CCDC3, N4BP3, HBEGF, FAM72C, RNF144B, CTNNA…	-1.20383	-0.245855	0.00526479	0.00477731	0.407018	1334	TRUE	COL17A1, CCL20, ANKRD2, ALOXE3, ANO9, NECTIN4, ZNF699, EGR1, MYBPHL, LGALS9C, KLF5, NGFR, HNRNPA1P33, ANXA8, DUSP5, IL1RN, ETV4, USP43, ZFP28, GRAMD2A, E2F7, IGSF5, PGF, LGALS9B, KRT8P46, TMEM139, AJUBA, EPHA2, TGM1, MYEOV, USH1G, ADRB2, HBEGF, WNT7B, ANXA8L1, FOSB, PKP2, GRHL1, CEP55, N4BP3, PER1, GCSAM, KRT80, MYH15, HLA-K, CDH1, HES1, MYCL, LRRC37A15P, YOD1, CCDC3, CDH4, MRGPRX3, RAPH1, RNF144…
BETA CELL	-1.18017	-0.289391	0.0397834	0.0349947	0.248911	1109	TRUE	EGR1, ALOXE3, CEACAM6, ARC, CHL1, CPA2, COL17A1, DHRS2, SPRY4, COL2A1, GABRB2, ELF3, FAM135B, GPRIN3, GPR158, ETV1, FOSB, RAB17, DLG2, FOXA1, ATP12A, PCSK2, PLEKHB1, TSPAN1, CDH1, KLF5, SPTB, PKP2, SEMA6A, KCNH6, OLFM2, TSPAN7, SLC25A25, MTMR7, TMEM184A, TSPAN12, CPLX2, SLC35F3, FSTL4, CAMK2B, ALX4, RAPGEF5, GRB7, DNAJB5, LHX4, PLXNA2, HSPD1P11, DUSP8, PLEKHA7, GDA, TMEM163, KRT18, KRT80, RORC, T…	1.41052	0.295621	3.08246e-06	1.99789e-06	0.627257	1109	TRUE	IGFBP5, ADAMTS2, MAN1A1, RCAN2, UNC5A, SIRPB1, NRCAM, TSHZ2, THBD, SLC7A8, YAP1P1, MAP2, AKR1C2, DNER, MAFB, RHOBTB1, SDK1, ADCY1, SIX2, KLKB1, APCDD1L, LOXL4, PHLDB2, SLC2A12, TMOD1, VAT1L, SYT7, SUSD4, REG1B, MAP1A, CFAP70, MAP6, NPTX2, SEMA4B, SYT9, RAI2, PDZRN3, SCG5, UBE2QL1, RGS11, TENM4, KCNK1, LENG8, IGLON5, NECAB2, FAM149A, SLC6A17, NTNG2, MISP, KRT8P30, KCNQ2, SIPA1L2, TRIM9, CLSTN2, L1…	1.52813	0.322231	2.33612e-08	1.36274e-08	0.74774	1109	TRUE	IGFBP5, MAN1A1, ADAMTS2, SIRPB1, RCAN2, NRCAM, TSHZ2, THBD, AKR1C2, DNER, SLC7A8, LOXL4, UNC5A, YAP1P1, SIX2, KLKB1, MAFB, SLC2A12, VGF, ADCY1, TENM4, TMOD1, MAP1A, SDK1, RHOBTB1, NPTX2, MAP2, REG1B, PDZRN3, SNED1, CFAP70, ADGRG1, PHLDB2, MAP6, PCSK1N, SEMA4B, PAPPA2, SLC6A17, SYT9, KCNC1, KCNK1, CLSTN2, FAM149A, LENG8, PIANP, KNDC1, NTNG2, RGS11, NECAB2, B4GALNT4, LAMA5, SUSD4, SCG2, SYT7, TRIM9…
BLASTOCYST	-2.23626	-0.562633	1.64138e-28	1.36782e-29	1.40995	571	TRUE	TMPRSS2, HNRNPA1P33, ETV4, MYBL2, HAPLN1, NID1, NUF2, SGO1, KIF2C, ELF3, ZNF695, MCM10, CDK1, SKA3, HMMR, CCNB2, SHCBP1, COL9A3, ANLN, KIF15, DLGAP5, MND1, DEPDC1, FAM83D, SLC4A11, AURKB, GBX2, KIFC1, CDCA3, KIF20A, MRGPRX3, RAD51AP1, EXO1, ERCC6L, TPX2, RAD51, NCAPG, TSPAN18, HASPIN, TTK, ATP12A, CDCA5, NCAPH, EME1, CDCA2, SPAG5, RAD54L, ORC1, DTL, DIAPH3, BIK, CDC45, PKMYT1, CDCA8, KLF5, TK1, K…	-2.32981	-0.522147	1.83368e-27	3.73527e-28	1.38026	571	TRUE	ZNF695, SGO1, MCM10, HMMR, RPL23AP77, ANLN, NUF2, SKA3, HNRNPA1P33, EXO1, MYBL2, AURKB, ERCC6L, KIF2C, DEPDC1, NCAPG, DIAPH3, SHCBP1, NCAPH, DLGAP5, TMPRSS2, DTL, TTK, CDC45, HASPIN, KIF15, CDC20, RAD51AP1, RAD51, KLF5, RRM2, TPX2, ORC1, CCNB2, CDCA5, WNT7B, CDCA8, CDK1, MAD2L1, ETV4, KIF4A, GBX2, KIFC1, PKMYT1, BUB1, CDCA2, KIF20A, PKP2, RAD54L, TK1, FAM83D, CDC6, MND1, AUNIP, PLK1, TRIP13, SPAG…	-2.23748	-0.484178	1.95199e-23	4.87131e-24	1.27091	571	TRUE	ZNF695, TMPRSS2, SGO1, KLF5, DIAPH3, SKA3, MCM10, EXO1, HNRNPA1P33, GBX2, AURKB, ANXA8, HMMR, HASPIN, DTL, NUF2, KIF2C, ANLN, AUNIP, ORC1, NCAPG, RAD51AP1, ETV4, USP43, TTK, ERCC6L, DEPDC1, MTFR2, KIF15, NCAPH, TPX2, KRT8P46, CDCA5, MAD2L1, NID1, SHCBP1, RPL23AP77, CCNB2, RAD54L, CDC6, MYBL2, CDCA8, DLGAP5, RAD51, WNT7B, ANXA8L1, CDC45, PKP2, CDK1, CDC20, EME1, BUB1, DEPDC1B, CDCA2, CENPA, CDC25A…
BLOOD DENDRITIC CELLS	1.65851	0.363233	2.55313e-13	6.14642e-14	0.954542	1025	TRUE	XCR1, KYNU, HLA-DRA, HLA-DRB1, GBP1P1, CIITA, FTH1, FTH1P8, FTH1P10, SELPLG, FTH1P7, EVI2A, FTH1P11, DOCK10, HLA-DRB5, CLEC2B, TYMP, FTL, RGCC, TXN, CTSS, ARL4C, FTLP3, EIF6, ZFP36L1, ATP2B1, FTH1P23, KCTD12, HLA-DPB1, CASP4, IL18R1, S100A11, S100A6, FTH1P12, FYN, MT-CYB, ANXA2, PSMB10, TMSB10, RAB31, MT-ATP6, MT-ND1, TNFAIP2, MT-ATP8, MT-ND5, TMEM45A, MRPS24, ATP6V0E1, PGLS, CASP1, CFAP54, RSRP1…	1.45931	0.306484	9.42703e-07	5.67367e-07	0.659444	1025	TRUE	XCR1, HLA-DRA, HLA-DRB1, EVI2A, MTCO3P12, KYNU, MTCO2P12, RGCC, CIITA, GBP1P1, FTH1P11, FTH1P8, HLA-DPB1, KCTD12, FTH1P23, FTH1P12, FTH1P10, MTND1P23, HLA-DRB5, FTH1P7, DOCK10, FTH1, EEF1A1P9, MTND4P12, ARL4C, FTLP3, EEF1A1P11, ZFP36L1, TYMP, CLEC2B, EEF1A1P13, SELPLG, IL18R1, MT-CYB, FTH1P3, RPL13P12, RSRP1, RPL37P2, TXN, TMEM45A, EEF1A1P12, ITGAX, FTL, MT-ND5, KCP, CASP4, ALKBH7, S100A6, HLA-DP…	1.63878	0.346356	1.32189e-10	6.60947e-11	0.839089	1025	TRUE	XCR1, HLA-DRB1, HLA-DRA, KYNU, CIITA, HLA-DPB1, HLA-DRB5, EVI2A, MTCO3P12, MTCO2P12, KCTD12, RGCC, GBP1P1, FTH1P8, FTH1P12, FTH1P11, FTH1P10, FTH1, FTH1P23, ARL4C, DOCK10, HLA-DPA1, ITGAX, FTH1P7, FTLP3, CD74, TXN, LY96, HLA-DMB, EEF1A1P9, SLC9A9, ZFP36L1, IL18R1, KCP, EEF1A1P11, CLEC2B, MIF, CEBPD, MTND1P23, FTL, SCAND1, EEF1A1P13, P2RY6, S100A6, MTND4P12, RSRP1, ALKBH7, S100A4, TYMP, CASP4, RPL…
BLOOD PBMC	-1.06885	-0.260739	0.210586	0.200837	0.0937465	1421	FALSE	TKTL1, GCSAM, ANO9, FGD3, CCDC141, IFNL3P1, CACNA1I, HPCAL4, GPRIN3, FCRL6, KLF2, ZNF699, TSPAN18, ZNF45, PLEKHB1, BIK, PF4V1, RLN2, NFATC2, TMEM71, SLC25A25, JAKMIP1, TRPV2, ZNF92, FYB1, LHX4, TACC3, DHRS3, VILL, SOCS1, IL16, RORC, ARHGAP45, IL23A, RAB20, LONRF3, PDE3B, AGFG2, GCHFR, PIK3R5, CASZ1, ZNF185, BTN2A2, CITED4, HLA-K, CDC14A, CMTM7, RNASET2, TNFRSF1B, HAPLN3, CEP72, CSRNP1, MYCL, BORA…	0.974402	0.20112	0.660071	0.653959	0.0852885	1421	FALSE	DPP4, GBP2, DIRC3, SIRPB1, RGCC, FAM107B, CYP1B1, IL7R, ARL4C, SUSD4, TYMP, SEMA4B, ISM2, AKR1C7P, EPHB6, MEGF6, BCL2L11, PORCN, CPNE7, SELPLG, CAMK4, IL18R1, PGGHG, KIFC2, ACVR1C, PITPNC1, GPR146, LIME1, ARSA, RHBDL1, MFSD10, CHI3L2, ADAMTS10, SGSH, BMF, JOSD2, CACNA1H, ENGASE, FNDC11, EME2, VAMP1, PBXIP1, FYN, TMEM131L, CDC25B, IDUA, NME3, S100A4, CSGALNACT1, SNED1, CHST2, PLEKHN1, TCIRG1, CMTM…	1.15073	0.23841	0.0233947	0.0225282	0.352488	1421	TRUE	DPP4, GBP2, SIRPB1, DIRC3, CHI3L2, RGCC, FAM107B, CYP1B1, ARL4C, AKR1C7P, SNED1, EPHB6, BCL2L11, SLC9A9, SEMA4B, PITPNC1, IL18R1, MEGF6, KIFC2, SMURF2P1, JOSD2, GPR146, NME3, CSGALNACT1, SUSD4, SGSH, IDUA, CHST2, RHBDL1, CAMK4, IL7R, MFSD10, CPNE7, S100A4, REEP6, EME2, TPGS1, ARSA, PBXIP1, PGGHG, TYMP, PRSS30P, CDC25B, LIME1, PYROXD2, SELPLG, VAMP1, JUNB, SSBP4, SOCS3, CMTM8, PRR7, TCIRG1, TMEM13…
BLYMPHOCYTE	-1.91231	-0.467775	7.62736e-27	8.47485e-28	1.36518	1239	TRUE	IGHE, IGHM, GSAP, GCSAM, ANO9, FGD3, CCDC141, MYBL2, BLM, APOBEC3B, ASF1B, DOCK2, NUF2, SGO1, TGM1, HMMR, SHCBP1, COL9A3, KIF15, FAM83D, KIFC1, FAM111B, ZNF443, KLF2, RAD51AP1, BUB1B, EXO1, DDIAS, ZNF699, ERCC6L, CD22, PLK4, HASPIN, CEP55, TTK, ZNF45, CDCA5, NCAPH, EME1, CDCA2, SPAG5, RAD54L, ORC1, STEAP1B, BIK, CD180, ZNF367, CDCA8, LMNB1, TK1, RLN2, NFATC2, BUB1, E2F8, CENPM, ALG1L13P, FAM72C, …	-2.04533	-0.43767	2.66182e-31	3.94343e-32	1.47456	1239	TRUE	IGHE, IGHM, SGO1, APOBEC3B, ANO9, HMMR, NUF2, FAM111B, ZNF367, ZNF699, EXO1, MYBL2, ERCC6L, DOCK2, SHCBP1, NCAPH, PLK4, TTK, HASPIN, KIF15, DDIAS, RAD51AP1, GSAP, CEP55, BLM, ORC1, CDCA5, BUB1B, ASF1B, CD180, CDCA8, ZNF45, ZNF607, KIFC1, TGM1, CD22, BUB1, CCDC141, CDCA2, RAD54L, TK1, NFATC2, FAM83D, LMNB1, IL23A, ZNF443, SPAG5, SLCO4A1, GCSAM, PMAIP1, EME1, CHAC2, FGD3, LHX4, KIF18A, CIP2A, RASGR…	-1.96691	-0.40204	3.83788e-26	8.17325e-27	1.34223	1239	TRUE	IGHM, IGHE, ANO9, ZNF699, ZNF607, DOCK2, ZNF45, SGO1, ZNF443, DDIAS, APOBEC3B, PMAIP1, PLK4, IL23A, EXO1, ARHGAP30, HMMR, HASPIN, NUF2, ORC1, RAD51AP1, TTK, ZNF367, ERCC6L, MTFR2, BLM, KIF15, NCAPH, FAM111B, NFATC2, KRT8P46, CDCA5, TYW1B, BUB1B, SHCBP1, CD22, TGM1, RAD54L, EBI3, ADRB2, MYBL2, CD83, CDCA8, STEAP1B, CHAC2, LHX4, RASGRP1, CEP55, N4BP3, EME1, BUB1, TRAIP, NUAK2, GCSAM, ZNF92, ASF1B, …
BONE MARROW (BULK TISSUE)	1.27819	0.281142	0.000197883	0.000119096	0.538434	894	TRUE	IL1B, KYNU, HLA-DRA, AKR1C3, HLA-DRB1, GBP1P1, CIITA, PITX1, ZNF521, FTH1, FTH1P8, FTH1P10, HLA-DRB5, LMO2, ELANE, CLEC2B, FTL, NABP1, TXN, FTLP3, FTH1P23, HLA-DPB1, CASP4, SSBP2, NAALADL2, MT-CYB, PSMB10, ACSS1, OR2W3, SOX4, MTATP6P1, TRIM58, MT-ATP6, MT-ND1, CLK3P2, MT-ATP8, MT-ND5, AZU1, WTAP, RSRP1, IFI16, MATK, MT-ND2, MTND2P28, SRP14, NIPSNAP3A, APRT, CD44, NME4, CD34, MT-ND4, TSPAN10, MT-N…	1.3334	0.282952	0.000150484	0.000114257	0.538434	894	TRUE	HLA-DRA, HLA-DRB1, IL1B, ELANE, MTCO3P12, KYNU, AKR1C3, CIITA, PITX1, ZNF521, GBP1P1, FTH1P8, HLA-DPB1, FTH1P23, FTH1P10, MTND1P23, HLA-DRB5, SOX4, FTH1, AZU1, EEF1A1P9, SSBP2, NABP1, FTLP3, RPL13AP25, EEF1A1P11, TRIM73, CLEC2B, NAALADL2, NREP, LMO2, COL5A3, TSPAN10, EEF1A1P13, NFE2, MT-CYB, RPL13P12, RSRP1, CACNA1A, RPL37P2, TXN, CLEC11A, EEF1A1P12, FTL, MT-ND5, CASP4, GAPDHP65, RPSAP19, HLA-DPA…	1.48336	0.316188	1.72237e-06	1.1642e-06	0.643552	894	TRUE	HLA-DRB1, HLA-DRA, KYNU, ELANE, CIITA, HLA-DPB1, AKR1C3, HLA-DRB5, IL1B, PITX1, MTCO3P12, GBP1P1, FTH1P8, FTH1P10, ZNF521, FTH1, FTH1P23, NAALADL2, NFE2, SOX4, AZU1, HLA-DPA1, FTLP3, CD74, TXN, SSBP2, NABP1, HLA-DMB, EEF1A1P9, CLEC11A, TSPAN10, TRIM73, LMO2, EEF1A1P11, CLEC2B, MIF, CMAHP, MTND1P23, GAPDHP65, FTL, SCAND1, EEF1A1P13, RSRP1, S100A4, RPL13AP25, CASP4, CHST12, RPL36AP43, RPL23AP74, MT…
BRAIN (BULK)	-1.19414	-0.292793	0.0256412	0.0218425	0.352488	1172	TRUE	LPL, ALOXE3, ANKRD2, ARC, CHL1, MYBPHL, MYH15, COL26A1, NYAP1, PLPPR1, PTPRT, SPP1, GABRB2, ZNF540, ZNF488, MYRIP, CACNA1I, SLC15A5, APOE, FAM135B, HPCAL4, ANKS1B, NKAIN2, STMN4, GPR158, EPHB1, COL9A3, RASL11B, ANLN, ETV1, DLG2, ACTN2, PCSK2, ZMAT4, CX3CL1, DPF1, PLEKHB1, HR, SPTB, DAAM2, GABRA2, OLFM2, TSPAN7, FGF1, COLGALT2, MTMR7, JAKMIP1, POU3F1, LRRC4C, CPLX2, MFSD4A, SLC35F3, CPNE9, KHDRBS3…	1.75321	0.365001	1.51442e-16	4.34695e-17	1.06721	1172	TRUE	RCAN2, LRRC38, SOX2, CA9, NR2F1, UNC5A, NDUFA4L2, NRCAM, ARHGAP20, DOK5, RGCC, SHANK1, SPOCK1, AFF2, ZNF521, LPAR1, PANX2, MAP2, PGAM2, AMPH, DNER, CADM3, BRINP1, RAB27B, ADCY1, ACKR1, AGAP2, RHBDL3, AGT, CACNG7, MDGA1, CACNA1G, SLC2A12, CBLN3, TMEM74B, BBOX1, GALNT15, TMOD1, VAT1L, LGI2, RSPO4, LYPD1, SYT7, SUSD4, CTXN1, MAP1A, CHSY3, KCNH3, KCNJ4, MAP6, NPTX2, SYT9, RAI2, AK5, SCG5, SYT11, UBE2…	1.90624	0.400727	9.87341e-22	2.65119e-22	1.22105	1172	TRUE	RCAN2, ARHGAP20, CA9, NRCAM, NR2F1, SOX2, NDUFA4L2, LPAR1, AFF2, DOK5, CADM3, PANX2, DNER, BBOX1, LRRC38, UNC5A, BRINP1, ACKR1, RGCC, PGAM2, RAB27B, SPOCK1, SLC2A12, CACNA1G, SHANK1, NPTX1, LGI2, VGF, RHBDL3, ZNF521, AMPH, ADCY1, TMOD1, MDGA1, LYPD1, MAP1A, CTXN1, AGAP2, AGT, KCNJ4, NPTX2, MAP2, KCNH3, CORO6, CBLN3, GALNT15, CEND1, EPHB6, RSPO4, OSBP2, AK5, CACNG7, CERCAM, MAP6, PCSK1N, NCAM2, SL…
BREAST (BULK TISSUE)	-1.25899	-0.307554	0.00138767	0.000937965	0.477271	1326	TRUE	ITIH6, LPL, EGR1, IGHM, BPIFB2, ANO2, KLHDC7A, ARC, COL17A1, TMPRSS2, ANO9, NYAP1, SPRY4, PTPRT, MIA, GRAMD2A, NID1, MYRIP, ELF3, SCARA5, ADAMTS9, PRELP, COL9A3, FOXS1, FOSB, RAB17, SLC4A11, GAS1, TMEM139, MRGPRX3, KLF2, ARHGAP40, TSPAN18, FOXA1, CX3CL1, GFRA1, HR, PGF, CDH1, TIMP3, DAAM2, OLFM2, SLC25A25, FGF1, EPHB3, TMEM184A, ANXA8L1, EBF2, SMOC2, TMEM100, FZD8, SCN4B, CCDC3, ROPN1, PTH1R, ALX…	1.68876	0.34988	2.70531e-15	8.51673e-16	1.02767	1326	TRUE	IGFBP5, ADAMTS2, FABP4, OSR1, KRT81, NDUFA4L2, COL5A2, LBP, ARHGAP20, KRT16, PALMD, OLFML2B, ELFN1, LRRC15, TSHZ2, C1S, THBD, EBF1, AKR1C2, TNC, SDK1, THBS2, ACKR1, CDC42EP5, APCDD1L, LOXL4, C1R, C3, PROM2, BBOX1, GALNT15, IGFBP3, CYP1B1, TMTC1, MMP14, SYT7, CTXN1, MAPK15, MMP2, RSPO1, CLDN23, TYMP, ADAM12, SEMA4B, RAI2, COL6A2, COL5A1, PDZRN3, RGS11, CORO6, LRIG1, LENG8, NOTCH3, EPHB6, NRBP2, ME…	1.92193	0.399921	1.17593e-23	2.72206e-24	1.27903	1326	TRUE	IGFBP5, OSR1, FABP4, ADAMTS2, ARHGAP20, LBP, KRT16, TSHZ2, NDUFA4L2, THBD, PALMD, C1S, OLFML2B, AKR1C2, THBS2, BBOX1, LOXL4, ACKR1, ELFN1, COL5A2, KRT81, CLDN23, C3, C1R, EBF1, TMTC1, CYP1B1, TNC, CTXN1, SDK1, CDC42EP5, PROM2, ADAMTS15, PDZRN3, CORO6, LRRC15, MMP14, SNED1, GALNT15, COL6A2, EPHB6, IGFBP3, SEMA4B, LRIG1, CFB, MEGF6, SPRY1, PLXNA4, CYP2D7, COL6A1, CHRD, CLSTN2, ECE1, LAMA3, MAPK15, …
CARDIAC MUSCLE FIBER	-1.29384	-0.316168	0.000312533	0.000193886	0.518848	1317	TRUE	KISS1, MYBPHL, COL26A1, NYAP1, SPRY4, COL2A1, GABRB2, CCDC141, HAPLN1, NID1, FAT3, TNNC1, APOE, EDN2, GPRIN3, ADAMTS9, TTN, GPR158, COL9A3, RASL11B, ANLN, DEPDC1, ETV1, PBK, KIFC1, GAS1, KIF20A, TMEM139, CCDC144NL, TSPAN18, USH1G, HASPIN, ACTN2, ZMAT4, BIK, SPTB, TIMP3, PKP2, BUB1, E2F8, FGF1, COLGALT2, EPHB3, TSPAN12, ANXA8L1, PRICKLE1, IGFBPL1, SMOC2, FZD8, CCDC3, PTH1R, AK3P3, ALX4, MAT1A, GRB…	1.47061	0.304696	9.14317e-09	4.65625e-09	0.761461	1317	TRUE	IGFBP5, OSR1, RCAN2, CA9, COL5A2, ELFN1, SHANK1, SPOCK1, HAS2, AFF2, ZNF521, PGAM2, DCBLD2, P3H2, RHOBTB1, BRINP1, SDK1, CDC42EP5, LOXL4, AGT, CACNA1G, PHLDB2, HEPH, FIBCD1, SLC2A12, TMEM74B, TMOD1, IGFBP3, VAT1L, BMP2, LGI2, RSPO4, TMTC1, LYPD1, MMP14, SVIL, SYT7, CTXN1, MAP1A, MAPK15, TGM2, CHSY3, RSPO1, KCNJ4, SYT9, COL6A2, COL5A1, PDZRN3, CORO6, NREP, TENM4, CEND1, NRBP2, MEGF6, IER5L, DPF3, …	1.59016	0.331187	7.19752e-11	3.46547e-11	0.851339	1317	TRUE	IGFBP5, OSR1, RCAN2, CA9, HAS2, AFF2, LOXL4, BRINP1, ELFN1, COL5A2, PGAM2, BMP2, SPOCK1, SLC2A12, CACNA1G, SHANK1, HEPH, LGI2, ZNF521, TMTC1, TENM4, TMOD1, LYPD1, MAP1A, IER5L, CTXN1, SVIL, SDK1, AGT, RHOBTB1, KCNJ4, FIBCD1, CDC42EP5, ADAMTS15, PDZRN3, CORO6, DCBLD2, MMP14, P3H2, TGM2, COL6A2, CEND1, IGFBP3, RSPO4, OSBP2, PHLDB2, PAPPA2, SYT9, MEGF6, PLXNA4, TMEM74B, COL6A1, CLSTN2, GYS1, NXPH4, …
CD19+ B CELLS	-1.67376	-0.416439	5.382e-10	1.59467e-10	0.826657	751	TRUE	IGHE, IGHM, INPP5D, GSAP, GCSAM, ANO9, FGD3, ITGB2, CCDC141, MYBL2, BLM, LAPTM5, DOCK2, TTN, FAM111B, KLF2, ZNF699, CD22, HASPIN, XYLT1, STEAP1B, BIK, CD180, ZNF367, SLC16A6, LMNB1, NFATC2, VAV1, TRPV2, ZNF92, RAPGEF5, DOK7, LHX4, GLRA3, DDX12P, IGHG4, TCF19, CD83, TMEM163, VILL, SOCS1, TXLNB, IL16, ARHGAP45, KCNIP2, EBI3, SORL1, CEP128, PIK3R5, BTN2A2, FANCA, STAG3, FANCB, MCM5, CCDC18, CEP72, F…	-1.70675	-0.376183	2.14696e-10	9.34326e-11	0.839089	751	TRUE	IGHE, IGHM, INPP5D, ANO9, FAM111B, ZNF367, ZNF699, MYBL2, DOCK2, SLC16A6, HASPIN, GSAP, BLM, ITGB2, CD180, CD22, CCDC141, VAV1, NFATC2, LAPTM5, LMNB1, GCSAM, FGD3, LHX4, TRPV2, SORL1, RASGRP1, ZNF92, FANCB, CD83, TTN, TCF19, GLRA3, EBI3, STEAP1B, N4BP3, BTN2A2, KLF2, BIK, KIF24, MCM5, TMEM163, KRT8P46, CEP128, SPAG1, ISG20, ZNF678, LRRC37A15P, LBH, KBTBD8, RAPGEF5, TXLNB, XYLT1, ARHGAP45, FAM169A…	-1.5966	-0.338266	2.99116e-08	1.77254e-08	0.733762	751	TRUE	IGHM, IGHE, ANO9, SLC16A6, ZNF699, INPP5D, DOCK2, ARHGAP30, HASPIN, VAV1, ZNF367, BLM, FAM111B, NFATC2, KRT8P46, CD22, EBI3, MYBL2, CD83, TRPV2, STEAP1B, LHX4, RASGRP1, N4BP3, LAPTM5, GCSAM, ZNF92, LRRC37A15P, GSAP, LRP5L, BTN2A2, ITGB2, ZNF441, ISG20, CEP85L, FGD3, STAG3, STX11, CCDC141, RPS6KA1, KBTBD8, DDX12P, LBH, HDAC9, CEP72, TCF19, SPAG1, ARHGAP45, FAM167A, ZNF678, KIF24, FAM169A, CEP128, …
CD34+ CELL	1.21185	0.263639	0.0014731	0.00102394	0.45506	1110	TRUE	IL1B, HLA-DRA, AKR1C3, HLA-DRB1, CIITA, ZNF521, FTH1, FTH1P10, SELPLG, LMO2, ELANE, FTL, NABP1, TXN, FTLP3, FTH1P23, MAP7, HLA-DPB1, CASP4, SSBP2, MT-CYB, PSMB10, ACSS1, OR2W3, SOX4, MTATP6P1, MT-ATP6, MT-ND1, CLK3P2, MT-ATP8, GAPDH, AZU1, ALDOA, PGLS, IGF2BP2, RSRP1, IFI16, MFSD10, MATK, MT-ND2, NIPSNAP3A, APRT, CD44, TRIM74, CAPN1, OR2L13, NME4, CD34, MT-ND4, PLIN3, CAP1, MTCO3P12, MRPL41, MTCO…	1.3173	0.275984	8.9197e-05	6.44201e-05	0.538434	1110	TRUE	HLA-DRA, HLA-DRB1, IL1B, ELANE, MTCO3P12, AKR1C3, CIITA, ZNF521, HLA-DPB1, FTH1P23, FTH1P10, SOX4, FTH1, AZU1, SSBP2, NABP1, FTLP3, RPL13AP25, TRIM74, EEF1A1P11, NREP, LMO2, COL5A3, EEF1A1P13, SELPLG, NFE2, MT-CYB, RPL13P12, RSRP1, TXN, CLEC11A, FTL, MFSD10, CASP4, RPSAP19, EVA1B, HLA-DPA1, NIPSNAP3A, MTATP6P1, MT-ATP6, MT-ND4, S100A4, MAP7, RPS2P46, MT-ND1, CD34, RPL18AP3, SCAND1, CD74, FABP5P7,…	1.54276	0.325242	5.00119e-09	2.77844e-09	0.774939	1110	TRUE	HLA-DRB1, HLA-DRA, ELANE, CIITA, HLA-DPB1, AKR1C3, IL1B, MTCO3P12, FTH1P10, ZNF521, FTH1, FTH1P23, NFE2, SOX4, AZU1, HLA-DPA1, FTLP3, CD74, TXN, SSBP2, NABP1, CLEC11A, LMO2, EEF1A1P11, MIF, TMEM121, FTL, EVA1B, SCAND1, EEF1A1P13, TRIM74, RSRP1, MFSD10, S100A4, RPL13AP25, MRPL12, CASP4, CHST12, MT-CYB, MAP7, CLIC2, SELPLG, MZT2B, SSBP4, ATP6V0C, NDUFB7, CCDC85B, SPPL2B, CREG1, NREP, MRPL41, MTATP6…
CD4+ T CELL	-1.33478	-0.329376	0.000522703	0.000333949	0.498493	947	TRUE	TKTL1, INPP5D, GCSAM, ANO9, FGD3, MIA, ITGB2, CCDC141, LAPTM5, CACNA1I, DOCK2, CD226, ZNF420, GPRIN3, FCRL6, FOSB, ZNF443, KLF2, ARHGAP40, UCP2, HOPX, PLEKHB1, BIK, SLC16A6, RDM1, RLN2, NFATC2, TMEM71, ABCB1, CENPM, JAKMIP1, TRPV2, ROPN1, RTKN2, FYB1, DHRS3, ZNF563, MB21D2, VILL, ANXA8, IL16, RORC, IL23A, RACGAP1, ZNF573, BARD1, AGFG2, GCHFR, CEP128, PIK3R5, TMPRSS3, PDGFB, BTN2A2, TTC6, CDC14A, …	-1.42449	-0.30861	1.56315e-05	1.07105e-05	0.593325	947	TRUE	TKTL1, INPP5D, ANO9, ZNF420, CCL20, DOCK2, SLC16A6, CD226, ITGB2, FOSB, CCDC141, NFATC2, ABCB1, LAPTM5, IL23A, ZNF443, GCSAM, PMAIP1, TMEM71, FGD3, ZNF573, TRPV2, ROPN1, MB21D2, RASGRP1, CENPM, CACNA1I, ANXA8, BARD1, UCP2, CDC14A, RTKN2, HOPX, GADD45B, ZNF563, RACGAP1, MIA, GPRIN3, TYW1B, RPL39P40, RLN2, ARHGAP40, USP18, BTN2A2, KLF2, BIK, GPR19, CEP128, OASL, SPAG1, ISG20, LBH, ADRB2, DHRS3, LTA…	-1.51834	-0.316519	6.65349e-08	4.06602e-08	0.719513	947	TRUE	TKTL1, CCL20, ZNF420, ANO9, SLC16A6, INPP5D, DOCK2, CD226, ZNF443, ZNF563, PMAIP1, IL23A, ARHGAP30, ZNF573, ANXA8, CCL5, GBP5, NFATC2, RTKN2, ABCB1, TYW1B, GPR19, ADRB2, TRPV2, CDC14A, USP18, GADD45B, FOSB, RASGRP1, IL32, BARD1, LAPTM5, GCSAM, MB21D2, BTN2A2, ITGB2, JAKMIP1, OASL, RDM1, ISG20, MIA, CEP85L, FGD3, ARHGAP40, KLHDC7B, CCDC141, RPS6KA1, LBH, CEP72, CCDC15, SPAG1, TMEM71, RACGAP1, CACN…
CEREBELLUM	-1.45193	-0.357393	2.77495e-06	1.25901e-06	0.643552	983	TRUE	LPL, ALOXE3, ANO2, CHL1, COL26A1, NYAP1, PLPPR1, PTPRT, SPP1, GABRB2, ZNF540, HAPLN1, NID1, FAT3, MYRIP, INSL4, SCARA5, HPCAL4, ZNF420, GPRIN3, ADAMTS16, ADAMTS9, ANKS1B, NKAIN2, STMN4, TTN, GPR158, ETV1, GAS1, ALG1L2, DLG2, ASPM, ZNF699, TSPAN18, TTK, ZMAT4, GFRA1, DNAH9, SEMA6A, BUB1, GABRA2, TSPAN7, FGF1, COLGALT2, GAS2L3, JAKMIP1, LRRC4C, IGFBPL1, EBF2, CPLX2, SLC35F3, CPNE9, TMEM100, FSTL4, …	-1.30621	-0.282069	0.00075361	0.00062103	0.477271	983	TRUE	LPL, ALOXE3, INSL4, SPP1, ANO2, ZNF540, ZNF420, ZNF699, STMN4, NYAP1, PLPPR1, TTK, ASPM, CPNE9, FAT3, LRRC4C, CPLX2, CHL1, BUB1, GAS2L3, GPR158, ADAMTS16, ZNF573, TSPAN18, MYRIP, ANKS1B, DOCK3, DLG2, ROPN1, MB21D2, NGFR, ZNF221, FANCB, DIO3, ABCG2, GLDC, TTN, IGFBPL1, KCNK9, GRHL1, COLGALT2, SPNS2, EBF2, USP43, GABRB2, ETV1, IGSF11, GPRIN3, PTPRR, ALX4, RNF148, HAPLN1, NUAK1, CCDC3, GFRA1, N4BP3,…	1.30221	0.276552	0.00103916	0.000865964	0.477271	983	TRUE	OSR1, ST8SIA1, ARHGAP20, CHST15, NRCAM, NR2F1, SOX2, AFF2, DOK5, CADM3, DNER, BBOX1, UNC5A, BRINP1, KCTD12, COL5A2, BMP2, CACNA1G, SHANK1, NPTX1, EBF1, HEPH, VGF, RHBDL3, ZNF521, AMPH, ADCY1, TENM4, MDGA1, LYPD1, CYP1B1, IER5L, TNC, UST, SDK1, NPTX2, MAP2, PCBP3, ADAMTS15, GALNT15, CACNG7, MAP6, NCAM2, PAPPA2, SYT11, SYT9, KCNC1, PLXNA4, CLSTN2, LAMA3, TMEM121, KNDC1, FAM110B, NTNG2, B4GALNT4, PS…
CEREBRAL CORTEX	-1.23738	-0.302814	0.00761394	0.00592195	0.407018	1215	TRUE	LPL, ARC, CHL1, MYBPHL, MYH15, COL26A1, NYAP1, PLPPR1, PTPRT, SPP1, GABRB2, ZNF540, ZNF488, FAT3, MYRIP, FAM135B, HPCAL4, ANKS1B, NKAIN2, RND1, STMN4, GPR158, EPHB1, COL9A3, RASL11B, ANLN, ETV1, ALG1L2, DLG2, ACTN2, PCSK2, ZMAT4, DPF1, PLEKHB1, HR, DAAM2, GABRA2, OLFM2, TSPAN7, SLC25A25, FGF1, COLGALT2, JAKMIP1, LRRC4C, CPLX2, MFSD4A, SLC35F3, CPNE9, KHDRBS3, SCN4B, FSTL4, CCDC3, PTH1R, CAMK2B, R…	1.46854	0.305266	8.74876e-08	4.77942e-08	0.719513	1215	TRUE	RCAN2, SOX2, NR2F1, UNC5A, NRCAM, ARHGAP20, DOK5, MTCO2P12, SPOCK1, AFF2, LPAR1, MAP2, PGAM2, AMPH, DNER, CADM3, BRINP1, ADCY1, MTND1P23, ACKR1, AGAP2, RHBDL3, AGT, CACNG7, HEPH, TMEM74B, BBOX1, GALNT15, TMOD1, VAT1L, LYPD1, SYT7, PGM2L1, SUSD4, CTXN1, NABP1, MAP1A, KCNJ4, MAP6, NPTX2, SYT9, RAI2, AK5, SCG5, SYT11, UBE2QL1, CORO6, TENM4, KCNK1, CEND1, EPHB6, NRBP2, IGLON5, FAM149A, TEX29, FAM110B…	1.58323	0.331948	1.86289e-10	9.65945e-11	0.839089	1215	TRUE	RCAN2, ARHGAP20, NRCAM, NR2F1, SOX2, LPAR1, AFF2, DOK5, CADM3, DNER, BBOX1, MTCO2P12, UNC5A, BRINP1, ACKR1, PGAM2, SPOCK1, NPTX1, HEPH, VGF, RHBDL3, AMPH, ADCY1, TENM4, TMOD1, LYPD1, MAP1A, CTXN1, AGAP2, AGT, KCNJ4, NPTX2, MAP2, CORO6, NABP1, GALNT15, CEND1, EPHB6, PGM2L1, AK5, CACNG7, MAP6, PCSK1N, NCAM2, SLC6A17, TEX29, SYT11, RAPGEF4, SYT9, KCNC1, PLXNA4, KCNK1, TMEM74B, CLSTN2, FAM149A, PIANP…
CHONDROCYTE	1.69135	0.366665	1.08143e-15	2.30304e-16	1.0377	1105	TRUE	IGFBP5, DPP4, MAN1A1, OSR1, GREM1, APCDD1L, ADAMTS2, GDF5, MMP3, SERPINE1, LHFPL2, CCL2, CHST15, MYO1B, KRTAP2-3, PSG2, RPTN, SOD2, KRT16, DOK5, SPOCK1, PTX3, THBD, AOX1, RCAN2, EBF1, C1S, PITX1, ZNF521, PALMD, LPAR1, ADAMTS6, CREB3L1, PLOD2, NDUFA4L2, FABP4, P3H2, UST, AKR1C2, YAP1P1, IGFBP3, HHIPL2, HMOX1, LOXL4, CYP1B1, IL1R1, TNFAIP6, CTSL, TMTC1, ARHGAP20, RAI2, SEMA3C, PAPPA2, LRRC15, ADAM1…	1.83357	0.384009	1.01473e-18	2.72473e-19	1.13309	1105	TRUE	IGFBP5, ADAMTS2, FABP4, DPP4, MAN1A1, OSR1, CCL2, RCAN2, CHST15, GDF5, GREM1, MMP3, NDUFA4L2, CREB3L1, LHFPL2, COL5A2, LBP, ARHGAP20, DOK5, KRT16, PALMD, OLFML2B, MYO1B, SPOCK1, LRRC15, C1S, THBD, PITX1, HAS2, EBF1, ZNF521, LPAR1, YAP1P1, AKR1C2, P3H2, MMP12, RPTN, PSG2, BRINP1, TNC, SERPINE1, IL1R1, SIX2, THBS2, CDC42EP5, SOD2, APCDD1L, FBN1, LOXL4, C1R, P4HA3, MDGA1, SBSN, SLC2A12, UST, HHIPL2,…	1.93819	0.409209	5.68955e-22	1.47507e-22	1.2295	1105	TRUE	IGFBP5, DPP4, MAN1A1, OSR1, FABP4, GDF5, ADAMTS2, RCAN2, ARHGAP20, LBP, CCL2, CHST15, KRT16, LHFPL2, NDUFA4L2, LPAR1, THBD, CREB3L1, PALMD, MMP3, C1S, OLFML2B, HAS2, AKR1C2, PITX1, THBS2, DOK5, CHI3L2, GREM1, LOXL4, YAP1P1, BRINP1, SIX2, COL5A2, CLDN23, BMP2, SPOCK1, IL1R1, SLC2A12, HHIPL2, PLPP3, AKR1C1, C1R, SBSN, MYO1B, CTSL, EBF1, ZNF521, TMTC1, MDGA1, CYP1B1, SOD2, MAP1A, TNC, RPTN, SPOCD1, …
CINGULATE GYRUS	-1.24331	-0.305049	0.00578844	0.00439493	0.407018	1114	TRUE	LPL, GKN1, CHL1, COL26A1, NYAP1, PLPPR1, PTPRT, SPP1, GABRB2, ZNF488, HAPLN1, PRODH, FAT3, MYRIP, CACNA1I, FAM135B, HPCAL4, ADAMTS9, ANKS1B, NKAIN2, PRELP, STMN4, GPR158, EPHB1, RASL11B, ANLN, ETV1, SLC4A11, DLG2, ACTN2, PCSK2, GRPR, ZMAT4, CX3CL1, PLEKHB1, GFRA1, HR, SPTB, DAAM2, GABRA2, TSPAN7, ABCB1, FGF1, COLGALT2, MTMR7, JAKMIP1, LRRC4C, SMOC2, CPLX2, MFSD4A, SLC35F3, CPNE9, KHDRBS3, TMEM100…	1.49039	0.311954	6.69885e-08	3.59753e-08	0.719513	1114	TRUE	RCAN2, CHST15, SOX2, NR2F1, UNC5A, NRCAM, ARHGAP20, DOK5, ELFN1, SHANK1, SPOCK1, AFF2, LPAR1, PANX2, KMO, MAP2, AMPH, DNER, FTH1P12, CADM3, GGT8P, BRINP1, RAB27B, ADCY1, THBS2, AGAP2, RHBDL3, AGT, CACNG7, SLC2A12, BBOX1, GALNT15, TMOD1, FTH1P2, VAT1L, LGI2, TMTC1, SYT7, PGM2L1, SUSD4, CTXN1, MAP1A, CHSY3, KCNH3, RSPO1, KCNJ4, MAP6, NPTX2, SYT9, AK5, SCG5, SYT11, UBE2QL1, KCNK1, CEND1, EPHB6, IGLO…	1.63844	0.345194	3.54483e-11	1.67395e-11	0.863415	1114	TRUE	RCAN2, ARHGAP20, CHST15, NRCAM, NR2F1, SOX2, LPAR1, KMO, AFF2, THBS2, DOK5, CADM3, PANX2, DNER, BBOX1, UNC5A, BRINP1, ELFN1, RAB27B, SPOCK1, FTH1P12, SLC2A12, GGT8P, PLPP3, SHANK1, NPTX1, LGI2, VGF, RHBDL3, AMPH, TMTC1, ADCY1, TMOD1, FTH1P2, MAP1A, CTXN1, AGAP2, AGT, KCNJ4, NPTX2, MAP2, KCNH3, GALNT15, CEND1, EPHB6, PGM2L1, AK5, CACNG7, MAP6, PCSK1N, NCAM2, SLC6A17, SYT11, RAPGEF4, SYT9, KCNC1, P…
COLON (BULK TISSUE)	-1.1556	-0.283765	0.0566632	0.0511727	0.204295	1067	FALSE	IGHE, IGHM, LGALS9C, ABCG8, KLHDC7A, CEACAM6, SLC5A9, COL17A1, MYH15, TMPRSS2, ANO9, SPRY4, MIA, FGL2, HAPLN1, NID1, LGALS9B, MYRIP, ELF3, SCARA5, EDN2, ADAMTS9, FOXS1, RAB17, TMEM139, FOXA1, BIK, HR, TSPAN1, TSPAN8, CDH1, KLF5, PKP2, ABCB1, EPHB3, HHLA2, TMEM184A, TSPAN12, CEACAM1, SMOC2, MFSD4A, TMEM100, FZD8, CCDC3, RAPGEF5, AKR1B10, GRB7, ABCG2, PLXNA2, DUSP8, WNK4, PLEKHA7, IGHG4, JPH2, VILL…	1.53895	0.322294	5.9026e-09	2.9513e-09	0.774939	1067	TRUE	IGFBP5, CCL8, ADAMTS14, XCR1, CCL2, TDO2, CHST15, HLA-DRA, HLA-DRB1, GBP2, MMP3, CA9, CREB3L1, COL5A2, KCNE3, AKR1C3, GJB2, KRT16, LRRC15, C1S, THBD, PITX1, LPAR1, MAPK13, P3H2, MMP12, GGT8P, TNC, RAB27B, SDK1, GCNT3, IL1R1, ACKR1, CDC42EP5, C1R, AGT, C3, HEPH, FIBCD1, PROM2, GALNT7, IGFBP3, BMP2, MMP14, C3AR1, SYT7, SELENOP, REG1B, MMP2, TGM2, SEMA3C, RSPO1, CLDN23, TYMP, SEMA4B, RAI2, COL6A2, C…	1.66492	0.351806	1.91735e-11	8.87661e-12	0.875325	1067	TRUE	IGFBP5, TDO2, ADAMTS14, CCL8, XCR1, HLA-DRB1, HLA-DRA, GBP2, CA9, CCL2, CHST15, KCNE3, AKR1C3, KRT16, LPAR1, THBD, CREB3L1, GJB2, MMP3, C1S, PITX1, ACKR1, COL5A2, RAB27B, CLDN23, C3, BMP2, IL1R1, GGT8P, C1R, MAPK13, HEPH, SELENOP, GCNT3, TNC, GALNT7, SDK1, AGT, FIBCD1, CDC42EP5, REG1B, PROM2, ADAMTS15, PDZRN3, LRRC15, MMP14, P3H2, TGM2, COL6A2, HLA-DMB, IGFBP3, QSOX1, STEAP1, CYP4F12, HMOX1, C3AR…
COLONIC MUCOSA	-1.87969	-0.507068	1.02459e-07	4.36401e-08	0.719513	233	TRUE	ITIH6, LGALS9C, BPIFB2, MYL10, CEACAM6, SMPD4P1, COL17A1, MYH15, TMPRSS2, GABRB2, HAPLN1, SLC15A5, ELF3, SCARA5, ALG1L7P, PSG9, CCDC144NL, BIK, TSPAN1, TSPAN8, HHLA2, CEACAM1, MFSD4A, SPACA3, SHH, ROPN1, SPTLC3, AKR1B10, IGHG4, GDA, KRT8P3, FMOD, DNAJB13, KRT80, LIPH, SELENBP1, ZNF670-ZNF695, CHST9, GALNT3, KRT8, NAT2, NBEAP1, NLRP11, STAP2, PKD1L2, PDZK1IP1, PLD5, EXPH5, ZNF556, XKR9, MAP1LC3C, …	-1.84022	-0.443586	6.74009e-07	3.99413e-07	0.674963	233	TRUE	COL17A1, LGALS9C, ITIH6, RPL23AP77, CCL20, TMPRSS2, MYL10, MYH15, SMPD4P1, CEACAM1, ELF3, KRT80, CCDC144NL, ROPN1, ZNF670-ZNF695, NBEAP1, SPTLC3, PSG9, SLC15A5, GABRB2, PTPRR, HHLA2, SPACA3, KRT8P3, HAPLN1, MFSD4A, BIK, LIPH, ALG1L7P, TSPAN8, GALNT3, SHH, TSPAN1, KRT8, SCARA5, KRT8P36, GDA, CEACAM6, AKR1B10, CD177, HKDC1, PLS1, DNAJB13, PKD1L2, S100P, EXPH5, CGB2, SFN, KRT19, OAS1, STAP2, GLP2R, …	-1.82088	-0.429518	3.18155e-07	2.0032e-07	0.690132	233	TRUE	COL17A1, CCL20, SMPD4P1, TMPRSS2, LGALS9C, PSG9, CCDC144NL, CEACAM1, ZNF670-ZNF695, NBEAP1, RPL23AP77, IFI27, KRT80, MYH15, TSPAN8, PTPRR, DNAJB13, ITIH6, CD177, ELF3, LIPH, PKD1L2, SPTLC3, HKDC1, KRT8P3, TUFMP1, TSPAN1, MYL10, S100P, MFSD4A, STAP2, PYY, ALG1L7P, SAA4, HOXB7, SLC15A5, ROPN1, PLS1, GDA, GABRB2, GALNT3, PLD5, ANKRD30BP1, CGB2, OAS1, KRT8, CEACAM6, KRT19, PTPRH, HOXB9, NLRP11, KRT8P…
CORD BLOOD	1.14237	0.248002	0.00970918	0.00791118	0.38073	1113	TRUE	IL1B, SIRPB1, HLA-DRA, TREM1, HLA-DRB1, AFF2, FTH1, FTH1P8, AKR1C7P, GGT8P, YAP1P1, SELPLG, FTH1P7, EVI2A, FTH1P11, CDHR4, HLA-DRB5, ELANE, CLEC2B, TYMP, RGCC, TXN, CTSS, FTH1P23, KCTD12, HLA-DPB1, IL18R1, NAMPTP1, S100A11, NAMPT, S100A6, FTH1P12, MT-CYB, ANXA2, NTRK1, PSMB10, TMSB10, RAB31, MT-ATP6, CLK3P2, DDIT4, MT-ND5, MRPS24, AZU1, ATP6V0E1, PGLS, CASP1, IFI16, MFSD10, IGF2BP3, MTND2P28, SRP…	1.05602	0.221046	0.190697	0.187166	0.166934	1113	FALSE	HLA-DRA, HLA-DRB1, IL1B, EVI2A, SIRPB1, ELANE, TREM1, MTCO2P12, RGCC, AFF2, FTH1P11, FTH1P8, YAP1P1, CDHR4, HLA-DPB1, KCTD12, FTH1P23, FTH1P12, GGT8P, MTND1P23, HLA-DRB5, FTH1P7, FTH1, AZU1, EEF1A1P9, MTND4P12, TRIM74, TYMP, CLEC2B, AKR1C7P, SELPLG, NFE2, IL18R1, MT-CYB, FTH1P3, RPL13P12, RPL37P2, TXN, CLEC11A, EEF1A1P12, ITGAX, VWCE, MFSD10, MT-ND5, ALKBH7, S100A6, HLA-DPA1, NIPSNAP3A, NAMPTP1, …	1.217	0.256396	0.00734202	0.00686615	0.407018	1113	TRUE	HLA-DRB1, HLA-DRA, SIRPB1, ELANE, HLA-DPB1, HLA-DRB5, EVI2A, IL1B, TREM1, AFF2, MTCO2P12, CDHR4, YAP1P1, KCTD12, RGCC, FTH1P8, FTH1P12, GGT8P, FTH1P11, FTH1, FTH1P23, NFE2, AZU1, HLA-DPA1, AKR1C7P, ITGAX, FTH1P7, CD74, TXN, NAMPTP1, LY96, NAMPT, HLA-DMB, EEF1A1P9, CLEC11A, IL18R1, CLEC2B, MIF, CMAHP, MTND1P23, SCAND1, S100A6, TRIM74, MTND4P12, ALKBH7, MFSD10, S100A4, MRPL12, TYMP, NTRK1, RPL36AP4…
DENDRITIC CELL	1.46108	0.317879	9.42133e-09	3.31491e-09	0.774939	1088	TRUE	XCR1, MARCO, KYNU, HLA-DRA, HLA-DRB1, CIITA, THBD, FTH1, FTH1P2, FTH1P8, GGT8P, FTH1P10, SELPLG, FTH1P7, EVI2A, FTH1P11, DOCK10, FTH1P20, HLA-DRB5, CLEC2B, TYMP, CST2, FTL, RGCC, TXN, CTSS, ARL4C, EIF6, ZFP36L1, ATP2B1, FTH1P23, KCTD12, HLA-DPB1, CASP4, PLEKHO1, MMP12, IL18R1, NAMPTP1, S100A11, S100A6, FTH1P12, FYN, MT-CYB, ANXA2, PSMB10, TMSB10, RAB31, MT-ATP6, PTGS2, TNFAIP2, TMEM45A, MRPS24, N…	1.31154	0.275259	0.000128977	9.67328e-05	0.538434	1088	TRUE	XCR1, HLA-DRA, HLA-DRB1, EVI2A, KYNU, FTH1P20, MARCO, MTCO2P12, RGCC, CIITA, THBD, FTH1P11, FTH1P8, HLA-DPB1, KCTD12, FTH1P23, FTH1P12, MMP12, FTH1P10, GGT8P, MTND1P23, HLA-DRB5, FTH1P7, DOCK10, FTH1, EEF1A1P9, FTH1P2, MTND4P12, ARL4C, EEF1A1P11, ZFP36L1, TYMP, CLEC2B, CST2, EEF1A1P13, SELPLG, PLEKHO1, IL18R1, MT-CYB, FTH1P3, RPL13P12, RSRP1, RPL37P2, TXN, TMEM45A, EEF1A1P12, ITGAX, FTL, CASP4, A…	1.44645	0.305535	1.22451e-06	8.16338e-07	0.659444	1088	TRUE	XCR1, HLA-DRB1, HLA-DRA, KYNU, CIITA, HLA-DPB1, HLA-DRB5, EVI2A, THBD, MTCO2P12, KCTD12, FTH1P20, RGCC, FTH1P8, FTH1P12, MARCO, GGT8P, FTH1P11, FTH1P10, FTH1P2, FTH1, FTH1P23, ARL4C, DOCK10, HLA-DPA1, ITGAX, FTH1P7, CD74, TXN, NAMPTP1, LY96, HLA-DMB, CST2, EEF1A1P9, SLC9A9, ZFP36L1, IL18R1, EEF1A1P11, CLEC2B, MIF, CEBPD, MTND1P23, PLEKHO1, FTL, SCAND1, EEF1A1P13, P2RY6, S100A6, MTND4P12, RSRP1, A…
DENTATE GRANULE CELL	-1.38348	-0.343589	0.000183286	0.000106917	0.538434	823	TRUE	LPL, CHL1, MYBPHL, MYH15, PLPPR1, PTPRT, SPP1, GABRB2, ZNF540, ZNF488, MYRIP, CACNA1I, SLC15A5, INSL4, FAM135B, HPCAL4, ADAMTS16, ANKS1B, NKAIN2, STMN4, GPR158, EPHB1, DLG2, CCDC144NL, ACTN2, PCSK2, ZMAT4, CX3CL1, PLEKHB1, DNAH9, GABRA2, TSPAN7, FGF1, MTMR7, JAKMIP1, PRICKLE1, LRRC4C, CPLX2, MFSD4A, SLC35F3, TMEM100, SCN4B, FSTL4, CCDC3, ROPN1, CAMK2B, RAPGEF5, ABCG2, CIT, ANK3, NUAK1, HSPD1P11, …	1.2911	0.2754	0.00132482	0.00112855	0.45506	823	TRUE	RCAN2, TDO2, LRRC38, UNC5A, DIRC3, NRCAM, ARHGAP20, DOK5, SPOCK1, TSHZ2, TNFAIP8L3, MAP2, PGAM2, AMPH, DNER, CADM3, BRINP1, RAB27B, ADCY1, ACKR1, RHBDL3, AGT, BBOX1, GALNT15, VAT1L, TMTC1, LYPD1, SYT7, PGM2L1, SUSD4, MAP1A, RMDN2, CHSY3, KCNH3, SEMA3C, KCNJ4, MAP6, NPTX2, SYT9, AK5, SCG5, UBE2QL1, KCNK1, CEND1, FAM149A, FAM110B, SLC6A17, DPF3, KCNQ2, CCK, TRIM9, KALRN, RAPGEF4, CLSTN2, ACVR1C, TM…	1.40985	0.301739	0.000111305	8.7601e-05	0.538434	823	TRUE	TDO2, RCAN2, ARHGAP20, NRCAM, TNFAIP8L3, TSHZ2, DIRC3, DOK5, CADM3, DNER, BBOX1, LRRC38, UNC5A, BRINP1, ACKR1, PGAM2, RAB27B, SPOCK1, NPTX1, RHBDL3, AMPH, TMTC1, ADCY1, LYPD1, MAP1A, AGT, KCNJ4, NPTX2, MAP2, KCNH3, LY96, RMDN2, GALNT15, CEND1, PGM2L1, AK5, MAP6, SEMA3C, NCAM2, PAPPA2, SLC6A17, RAPGEF4, SYT9, KCNC1, PHEX, PLXNA4, KCNK1, CLSTN2, FAM149A, PIANP, KNDC1, FAM110B, CHSY3, PLIN1, SUSD4, …
DORSAL STRIATUM	-1.38035	-0.340828	0.000169973	9.75769e-05	0.538434	922	TRUE	LPL, ANO2, CHL1, MYH15, NYAP1, PLPPR1, PTPRT, SPP1, GABRB2, ZNF540, ZNF488, GRAMD2A, FAT3, MYRIP, CACNA1I, APOE, FAM135B, HPCAL4, GPRIN3, ANKS1B, NKAIN2, C1QTNF3, STMN4, GPR158, EPHB1, COL9A3, ANLN, ALG1L2, DLG2, PSG9, CCDC144NL, ACTN2, PCSK2, ZMAT4, PLEKHB1, GFRA1, DNAH9, SPTB, DAAM2, GABRA2, TSPAN7, ABCB1, FGF1, COLGALT2, MTMR7, JAKMIP1, LRRC4C, IGFBPL1, SMOC2, CPLX2, SLC35F3, TMEM100, SCN4B, F…	1.36479	0.288293	5.06698e-05	3.56565e-05	0.557332	922	TRUE	RCAN2, CHST15, SOX2, UNC5A, DIRC3, NRCAM, ARHGAP20, SPOCK1, LPAR1, MAP2, AMPH, DNER, CADM3, BRINP1, ADCY1, AGAP2, RHBDL3, AGT, CACNG7, HEPH, SLC2A12, TMEM74B, BBOX1, GALNT15, VAT1L, RSPO4, TMTC1, LYPD1, SYT7, SUSD4, CTXN1, MAP1A, CHSY3, KCNH3, KCNJ4, MAP6, ISM2, SYT9, AK5, SYT11, CORO6, TENM4, KCNK1, CEND1, EPHB6, NECAB2, FAM149A, SLC6A17, KCNQ2, CAMK4, CCK, TRIM9, KALRN, RAPGEF4, LRP4, CLSTN2, L…	1.50319	0.319998	3.90016e-07	2.49177e-07	0.674963	922	TRUE	RCAN2, ARHGAP20, CHST15, NRCAM, SOX2, LPAR1, DIRC3, CADM3, DNER, BBOX1, UNC5A, BRINP1, SPOCK1, SLC2A12, NPTX1, HEPH, RHBDL3, AMPH, TMTC1, ADCY1, TENM4, LYPD1, MAP1A, CTXN1, AGAP2, AGT, KCNJ4, MAP2, KCNH3, CORO6, GALNT15, CEND1, EPHB6, RSPO4, AK5, CACNG7, MAP6, PCSK1N, NCAM2, SLC6A17, SYT11, RAPGEF4, SYT9, KCNC1, PLXNA4, KCNK1, TMEM74B, CLSTN2, FAM149A, ITGB8, PIANP, KIFC2, KNDC1, CHSY3, NECAB2, B…
ENDOMETRIUM (BULK)	1.50165	0.328779	6.05107e-09	2.07305e-09	0.774939	955	TRUE	IGFBP5, KRT34, MME, ADAMTS2, NR2F1, MMP3, RAB27B, PSG1, LHFPL2, SPOCK1, CEACAMP10, AOX1, EBF1, C1S, PALMD, LPAR1, ADAMTS6, CREB3L1, P3H2, UST, ABCA1, IGFBP3, LOXL4, IL1R1, TMTC1, ARHGAP20, RAI2, SEMA3C, ADAM12, TNC, CST2, RSPO1, SDK1, DAB2, MMP2, TGM2, S1PR3, ERRFI1, C1R, SLC2A12, PTPRK, CACNA1G, MMP14, ISM1, P4HA3, LURAP1L, RMDN2, ITGB3, CEMIP, RND3, F2R, PDCD1LG2, ECM2, RHOBTB1, PRKCA, OLFML2B,…	1.8365	0.387296	5.93577e-16	1.75875e-16	1.04763	955	TRUE	IGFBP5, ADAMTS2, MME, MMP3, NR2F1, CREB3L1, LHFPL2, COL5A2, ARHGAP20, PSG1, KRT34, PALMD, OLFML2B, SPOCK1, C1S, EBF1, LPAR1, P3H2, RHOBTB1, ABCA1, TNC, RAB27B, SDK1, IL1R1, THBS2, FBN1, LOXL4, C1R, P4HA3, CACNA1G, HEPH, SLC2A12, UST, IGFBP3, BMP2, TMTC1, MMP14, S1PR3, MMP2, TGM2, RMDN2, CHSY3, DAB2, SEMA3C, RSPO1, ADAM12, RAI2, COL6A2, COL5A1, NAALADL2, DSEL, PDZRN3, TENM4, KCNK1, F2R, CTSK, SNAI…	1.85792	0.395044	3.79881e-16	1.44214e-16	1.04763	955	TRUE	IGFBP5, ADAMTS2, ARHGAP20, MME, NR2F1, LHFPL2, LPAR1, CREB3L1, PALMD, MMP3, C1S, OLFML2B, THBS2, LOXL4, COL5A2, RAB27B, BMP2, SPOCK1, IL1R1, SLC2A12, CACNA1G, PLPP3, C1R, EBF1, ABCA1, HEPH, TMTC1, TENM4, NAALADL2, TNC, FBN1, UST, SDK1, RHOBTB1, CTSO, ADAMTS15, PDZRN3, MMP14, SNED1, P3H2, TGM2, P4HA3, RMDN2, COL6A2, CST2, DAB2, DSEL, IGFBP3, S1PR3, SEMA3C, NCAM2, ARHGAP28, KCNK1, COL6A1, CHRD, CLS…
ERYTHROBLAST	-1.9299	-0.471694	1.67966e-29	1.19769e-30	1.43903	1302	TRUE	INPP5D, MYH15, NYAP1, MYBL2, BLM, APOBEC3B, NEK2, ASF1B, CACNA1I, NUF2, SGO1, KIF18B, KIF2C, TGM1, MCM10, CDK1, SKA3, HMMR, CCNB2, SHCBP1, GTSE1, ANLN, KIF15, TOP2A, DLGAP5, TROAP, MND1, E2F2, DEPDC1, FAM83D, PBK, HJURP, AURKB, KIFC1, NUSAP1, CDCA3, KIF20A, KIF14, BIRC5, NEIL3, RAD51AP1, BUB1B, EXO1, MKI67, ASPM, ERCC6L, CDC25C, IQGAP3, TPX2, RAD51, NCAPG, UCP2, PLK4, FBXO43, HASPIN, TTK, PRC1, C…	-1.98688	-0.424157	1.75028e-29	2.91713e-30	1.43181	1302	TRUE	SGO1, INPP5D, APOBEC3B, MCM10, HMMR, ANLN, NUF2, NEK2, ZNF367, SKA3, EXO1, MYBL2, NEIL3, AURKB, ERCC6L, KIF2C, DEPDC1, NCAPG, DIAPH3, SHCBP1, PBK, CKAP2L, NCAPH, NYAP1, PLK4, KIF18B, DLGAP5, DTL, E2F2, TTK, CDC45, HASPIN, KIF15, CDC20, RAD51AP1, RAD51, RRM2, TPX2, HJURP, ASPM, KIF14, BLM, ORC1, CCNB2, CDCA5, BUB1B, CDC25C, MKI67, NUSAP1, CPNE9, MYH15, ASF1B, CDCA8, CDK1, GTSE1, BIRC5, TOP2A, KIF4…	-1.73902	-0.355439	1.6626e-17	6.00382e-18	1.09593	1302	TRUE	INPP5D, SGO1, NYAP1, DIAPH3, APOBEC3B, SKA3, PLK4, MCM10, EXO1, AURKB, HMMR, HASPIN, NEK2, DTL, NUF2, KIF2C, ANLN, AUNIP, ORC1, NCAPG, IL1RN, RAD51AP1, NEIL3, CKAP2L, TTK, ZNF367, ERCC6L, DEPDC1, MTFR2, E2F7, KIF18B, BLM, KIF15, CDC25C, NCAPH, NFATC2, TPX2, KRT8P46, CDCA5, CPNE9, FBXO43, BUB1B, SHCBP1, E2F2, TGM1, CCNB2, KIF23, KIF20B, ESPL1, HJURP, RAD54L, CDC6, MYBL2, CDCA8, DLGAP5, CENPU, IQGA…
ESOPHAGUS (BULK TISSUE)	-1.32995	-0.325185	0.0001333	7.40554e-05	0.538434	1259	TRUE	IGHE, LGALS9C, BPIFB2, ALOXE3, ANO2, KLHDC7A, ANKRD2, CEACAM6, GKN1, CHL1, COL17A1, TMPRSS2, ANO9, HNRNPA1P33, ETV4, ZNF488, APOBEC3B, LGALS9B, KIF2C, ELF3, SCARA5, TGM1, EDN2, ANLN, DEPDC1, FAM83D, PBK, SLC4A11, KIFC1, KIF20A, ALG1L2, DLG2, PSG9, MKI67, ARHGAP40, USH1G, CEP55, FOXA1, ATP12A, BIK, HR, TSPAN1, SLC16A6, CDH1, KLF5, ESPL1, E2F8, EPHB3, TMEM184A, ANXA8L1, POU3F1, CEACAM1, SMOC2, UPK3…	-1.3205	-0.282149	0.000158632	0.000121911	0.538434	1259	TRUE	IGHE, ALOXE3, KLHDC7A, ANKRD2, COL17A1, LGALS9C, GKN1, ANO2, APOBEC3B, ANO9, ANLN, HNRNPA1P33, LGALS9B, KIF2C, DEPDC1, SLC16A6, PBK, TMPRSS2, KLF5, CEP55, WNT7B, MKI67, ZNF488, DUSP5, ETV4, CEACAM1, ZNF607, KIFC1, TGM1, ESPL1, MYEOV, CHL1, KIF20A, IL1RN, NECTIN4, FAM83D, IL23A, ELF3, KRT80, SLCO4A1, POU3F1, IGSF5, EPHA2, DLG2, KRT18, NGFR, E2F8, ANXA8, PSG9, NEURL1B, EDN2, TCF19, PLEKHA7, TNFSF18…	-1.23439	-0.252394	0.00149215	0.00125727	0.45506	1259	TRUE	COL17A1, IGHE, ANKRD2, ANO2, GKN1, KLHDC7A, ALOXE3, ANO9, NECTIN4, SLC16A6, TMPRSS2, ZNF607, LGALS9C, PSG9, KLF5, NGFR, CEACAM1, APOBEC3B, PLEKHA7, IL23A, HNRNPA1P33, ANXA8, DUSP5, KIF2C, ANLN, IL1RN, ETV4, USP43, DEPDC1, IGSF5, LGALS9B, CHL1, SPNS2, AJUBA, EPHA2, TGM1, IFI27, ESPL1, MYEOV, USH1G, ADRB2, HBEGF, WNT7B, ANXA8L1, PBK, GRHL1, CEP55, N4BP3, KRT80, CDH1, HES1, MYCL, KIFC1, FAM83D, YOD1…
FETAL BRAIN	-1.54351	-0.37741	4.33788e-10	1.24513e-10	0.826657	1261	TRUE	TKTL1, ARC, CHL1, SLC5A9, MYBPHL, COL26A1, NYAP1, PLPPR1, SPRY4, PTPRT, COL2A1, ETV4, GABRB2, MYBL2, FAT3, NUF2, PIMREG, KIF2C, MCM10, NKAIN2, CDK1, SKA3, STMN4, CCNB2, GPR158, EPHB1, COL9A3, RASL11B, KIF15, TOP2A, DLGAP5, DEPDC1, ETV1, FAM83D, PBK, GBX2, KIFC1, GAS1, KIF20A, BUB1B, DLG2, EXO1, MKI67, ASPM, CDC25C, IQGAP3, TPX2, NCAPG, PLK4, USH1G, HASPIN, CEP55, TTK, PRC1, CDCA5, HOPX, ACTN2, NC…	-1.37347	-0.29337	7.8861e-06	5.24602e-06	0.610527	1261	TRUE	TKTL1, ARC, MYBPHL, MCM10, ACTN2, NUF2, ZNF367, SKA3, STMN4, EXO1, MYBL2, KIF2C, DEPDC1, NCAPG, PBK, NCAPH, NYAP1, PLK4, DLGAP5, DTL, PLPPR1, TTK, CDC45, HASPIN, KIF15, CDC20, CEP55, APLN, TPX2, ASPM, CCNB2, CDCA5, BUB1B, CDC25C, MKI67, FAT3, CDCA8, CDK1, ETV4, TOP2A, KIF4A, GBX2, CPLX2, PIMREG, KIFC1, SLC5A9, DPF1, ESPL1, PKMYT1, IQGAP3, CHL1, BUB1, RASL11B, GAS2L3, SLC25A25, PRC1, CDCA2, KIF20A…	1.40668	0.294019	1.89009e-06	1.29506e-06	0.643552	1261	TRUE	NRCAM, NR2F1, SOX2, AFF2, DOK5, CADM3, DNER, BBOX1, UNC5A, BRINP1, ELFN1, PLPP3, LGI2, RHBDL3, ZNF521, AMPH, ADCY1, TENM4, MDGA1, LYPD1, MAP1A, TNC, CTXN1, AGAP2, SDK1, KCNJ4, MAP2, FIBCD1, ADAMTS15, PDZRN3, MMP14, CEND1, ADGRG1, CACNG7, MAP6, PCSK1N, NCAM2, RAET1G, LRIG1, SYT11, KCNC1, PLXNA4, NXPH4, MAPK15, ITGB8, TP53I11, TMEM121, PIANP, KIFC2, KNDC1, FAM110B, SMURF2P1, NTNG2, RGS11, CHSY3, NR…
FETAL BRAIN CORTEX	-1.30942	-0.319712	0.000274735	0.000167894	0.518848	1336	TRUE	MYL10, CHL1, DMBX1, WDR62, TMPRSS2, PLPPR1, ESCO2, ZNF850, FAT3, ZFP30, ZNF695, ZNF532, ADAMTS16, ANKS1B, MCM10, PRELP, STMN4, EPHB1, FAM111B, CDCA3, PCLAF, DLG2, SCUBE1, CD22, TSPAN18, FANCD2, ZNF571, CENPI, DPF1, HUNK, CDH1, CENPF, NANOS1, SKA1, SEMA6A, CENPM, SPC24, TMEM184A, ZFP14, IGFBPL1, PRR11, SPACA3, ZNF273, ZNF114, XRCC2, RTKN2, SPTLC3, AK3P3, PLXNA2, ANK3, NUAK1, SYT12, MYCN, GLRA3, ZN…	-1.36916	-0.291733	2.26753e-05	1.57467e-05	0.57561	1336	TRUE	ZNF695, ZNF850, ESCO2, WDR62, ZFP30, DMBX1, MCM10, FAM111B, STMN4, TMPRSS2, ZNF532, SKA1, PLPPR1, ZNF571, MYL10, PCLAF, FAT3, DPF1, CD22, CHL1, NECTIN4, CENPI, CENPF, FANCD2, CCT6P3, ADAMTS16, ZFP14, CDCA3, ZNF273, ZNF573, TSPAN18, ZNF490, HUNK, CSF2RA, ANKS1B, DLG2, XRCC2, PRR11, ZNF670-ZNF695, NBEAP1, HELLS, CENPM, ZNF383, SPTLC3, EPHB1, SPC24, IGFBPL1, ORC6, LETM2, RTKN2, SPACA3, GLRA3, NUAK1,…	-1.34851	-0.275587	2.85792e-05	2.16991e-05	0.57561	1336	TRUE	ZNF850, ZFP30, ADAMTS16, WDR62, NECTIN4, STMN4, ZNF571, ZNF695, TMPRSS2, ZNF532, ZNF566, PHYHIPL, ESCO2, ZNF383, DMBX1, CCT6P3, PLPPR1, MCM10, DPF1, ZNF670-ZNF695, ZNF573, ZFP14, FAM111B, CHL1, NBEAP1, RTKN2, ZNF529, ZNF273, CD22, SKA1, FAT3, ZNF490, CENPI, ORC6, ZNF562, CDH1, LETM2, CENPF, ZNF121, FANCD2, ZNF527, PCLAF, XRCC2, SYT4, CSF2RA, HELLS, ZNF441, NSUN6, ZNF431, PKD1L2, TSPAN18, CCDC150,…
FETAL LUNG	1.65614	0.355722	2.86876e-17	5.57814e-18	1.09593	1401	TRUE	IGFBP5, DPP4, ADAMTS14, OSR1, GREM1, MME, APCDD1L, ADAMTS2, GDF5, NR2F1, MMP3, PSG1, SERPINE1, LHFPL2, MYO1B, KRTAP2-3, MSC, PSG2, TDO2, DCBLD2, PTX3, AOX1, EBF1, ELFN1, C1S, PITX1, ZNF521, HMGA2, LPAR1, ADAMTS6, CREB3L1, VAT1L, NDUFA4L2, UST, YAP1P1, SHANK1, ABCA1, AMPH, IGFBP3, HHIPL2, LOXL4, SLC6A3, IL1R1, TMEM158, TNFAIP6, TMTC1, ARHGAP20, DPF3, SEMA3C, LRRC15, TNC, TMEM217, MDGA1, NQO1, MAP1…	1.97799	0.408143	2.38877e-29	4.20246e-30	1.42456	1401	TRUE	IGFBP5, ADAMTS2, ADAMTS14, DPP4, MME, OSR1, TDO2, GDF5, GREM1, MMP3, NR2F1, NDUFA4L2, CREB3L1, LHFPL2, COL5A2, ARHGAP20, PSG1, OLFML2B, MYO1B, ELFN1, SHANK1, LRRC15, C1S, PITX1, HAS2, EBF1, ZNF521, LPAR1, YAP1P1, MSC, DCBLD2, AMPH, PSG2, RHOBTB1, ABCA1, TNC, SERPINE1, SDK1, IL1R1, THBS2, CDC42EP5, APCDD1L, FBN1, LOXL4, C1R, P4HA3, MDGA1, SBSN, HEPH, FIBCD1, SLC2A12, UST, HHIPL2, IGFBP3, VAT1L, SP…	1.99989	0.414346	2.06148e-29	3.4358e-30	1.42456	1401	TRUE	IGFBP5, DPP4, TDO2, ADAMTS14, OSR1, GDF5, ADAMTS2, ARHGAP20, MME, NR2F1, LHFPL2, NDUFA4L2, LPAR1, CREB3L1, MMP3, C1S, OLFML2B, HAS2, PITX1, THBS2, GREM1, LOXL4, YAP1P1, ELFN1, COL5A2, IL1R1, SLC2A12, HHIPL2, PLPP3, SHANK1, C1R, SBSN, NPTX1, MYO1B, EBF1, ABCA1, HEPH, ZNF521, AMPH, TMTC1, MDGA1, LYPD1, MAP1A, IER5L, TNC, SPOCD1, FBN1, UST, SDK1, RHOBTB1, FIBCD1, CDC42EP5, TNFAIP6, ADAMTS15, PDZRN3,…
FIBROBLAST	1.79532	0.382802	1.30082e-27	1.20447e-28	1.38775	1665	TRUE	IGFBP5, DPP4, KRT81, KRT34, ADAMTS14, OSR1, GREM1, MME, APCDD1L, ADAMTS2, GDF5, NR2F1, MMP3, PSG1, SERPINE1, CCL2, MYO1B, KRTAP2-3, MSC, PSG2, DCBLD2, DOK5, SPOCK1, PTX3, CEACAMP10, AOX1, RCAN2, PHLDB2, ELFN1, C1S, PITX1, ZNF521, HMGA2, LPAR1, ADAMTS6, CREB3L1, PLOD2, VAT1L, P3H2, UST, AKR1C2, YAP1P1, FTH1P7, SHANK1, IGFBP3, HHIPL2, PLPP4, HMOX1, LOXL4, CYP1B1, IL1R1, CTSB, TMEM158, TNFAIP6, CTSL…	1.8969	0.388851	5.43118e-28	1.05606e-28	1.38775	1665	TRUE	IGFBP5, ADAMTS2, ADAMTS14, DPP4, MME, OSR1, CCL2, RCAN2, KRT81, GDF5, GREM1, MMP3, NR2F1, CREB3L1, COL5A2, ARHGAP20, PSG1, DOK5, KRT34, OLFML2B, MYO1B, ELFN1, SHANK1, SPOCK1, LRRC15, C1S, PITX1, HAS2, ZNF521, LPAR1, YAP1P1, MSC, AKR1C2, DCBLD2, P3H2, PSG2, RHOBTB1, TNC, SERPINE1, IL1R1, SIX2, THBS2, CDC42EP5, FTH1P7, APCDD1L, FBN1, LOXL4, C1R, P4HA3, MDGA1, SBSN, PHLDB2, HEPH, FIBCD1, SLC2A12, US…	1.9313	0.398364	2.49223e-29	4.38449e-30	1.42456	1665	TRUE	IGFBP5, DPP4, ADAMTS14, OSR1, GDF5, ADAMTS2, RCAN2, ARHGAP20, CCL2, MME, NR2F1, LPAR1, CREB3L1, MMP3, C1S, OLFML2B, HAS2, AKR1C2, PITX1, THBS2, DOK5, GREM1, LOXL4, YAP1P1, ELFN1, SIX2, COL5A2, KRT81, SPOCK1, IL1R1, SLC2A12, HHIPL2, PLPP3, AKR1C1, SHANK1, C1R, SBSN, NPTX1, MYO1B, CTSL, HEPH, ZNF521, TMTC1, MDGA1, CYP1B1, MAP1A, IER5L, TNC, CTXN1, SPOCD1, SRXN1, FBN1, UST, RHOBTB1, FIBCD1, CDC42EP5…
FORESKIN FIBROBLAST	1.81686	0.389137	1.01476e-20	1.50335e-21	1.20398	1177	TRUE	IGFBP5, DPP4, KRT34, OSR1, GREM1, MME, APCDD1L, ADAMTS2, GDF5, NR2F1, MMP3, PSG1, SERPINE1, OLAH, MYO1B, KRTAP2-3, TNFAIP8L3, PSG2, DCBLD2, GSDMC, SPOCK1, PTX3, CEACAMP10, PHLDB2, C1S, PITX1, ZNF521, HMGA2, LPAR1, ADAMTS6, CREB3L1, P3H2, ABCA1, IGFBP3, PLPP4, LOXL4, IL1R1, CTSB, TMEM158, CDHR4, CTSL, TMTC1, HERC4, SEMA3C, LRRC15, ADAM12, TNC, FTL, STEAP1, GBP1, NQO1, MAP1A, NABP1, ASPH, DAB2, ECE…	1.88141	0.392132	1.52113e-21	3.66199e-22	1.22105	1177	TRUE	IGFBP5, ADAMTS2, DPP4, MME, OSR1, GDF5, GREM1, MMP3, NR2F1, CREB3L1, COL5A2, PSG1, KRT34, MYO1B, GSDMC, SPOCK1, LRRC15, C1S, TNFAIP8L3, PITX1, HAS2, ZNF521, LPAR1, CDHR4, DCBLD2, P3H2, PSG2, ABCA1, TNC, SERPINE1, IL1R1, THBS2, APCDD1L, FBN1, LOXL4, C1R, P4HA3, PHLDB2, FIBCD1, GALNT15, EEF1A1P9, OLAH, IGFBP3, SPOCD1, CTSB, TMTC1, MMP14, NABP1, MAP1A, FTLP3, S1PR3, MMP2, DAB2, S100A3, CTSL, EEF1A1P…	1.81914	0.381857	7.59252e-19	2.39024e-19	1.13309	1177	TRUE	IGFBP5, DPP4, OSR1, GDF5, ADAMTS2, MME, TNFAIP8L3, NR2F1, GSDMC, LPAR1, CREB3L1, MMP3, C1S, HAS2, PITX1, THBS2, GREM1, LOXL4, CDHR4, COL5A2, SPOCK1, IL1R1, PLPP3, AKR1C1, C1R, MYO1B, CTSL, ABCA1, ZNF521, TMTC1, NAALADL2, MAP1A, TNC, SPOCD1, FBN1, FIBCD1, CTSB, PDZRN3, FTLP3, LRRC15, DCBLD2, MMP14, LRRN4CL, S100A3, P3H2, NAMPTP1, LY96, P4HA3, NQO1, NABP1, GALNT15, ASPH, COL6A2, DAB2, DSEL, IGFBP3,…
GASTRIC EPITHELIAL CELL	-1.29916	-0.31779	0.000543926	0.000352544	0.498493	1219	TRUE	PRSS33, IGHE, KISS1, LGALS9C, ALOXE3, KLHDC7A, CEACAM6, GKN1, GCSAM, COL17A1, MYH15, TMPRSS2, ANO9, SPRY4, HNRNPA1P33, MIA, CHST4, ZNF488, APOBEC3B, LGALS9B, INSL4, TNNC1, ELF3, EDN2, ADAMTS9, RND1, RAB17, SLC4A11, TMEM139, ZNF443, KLF2, ICAM1, ARHGAP40, FOXA1, GRPR, NEURL3, BIK, HR, TSPAN1, TSPAN8, CDH1, KLF5, PKP2, NFATC2, HHLA2, TSPAN12, ANXA8L1, IGFBPL1, CEACAM1, UPK3B, DUSP5, DEPDC1B, SHH, S…	-1.27366	-0.272919	0.000814601	0.000678834	0.477271	1219	TRUE	IGHE, ALOXE3, KLHDC7A, INSL4, KISS1, COL17A1, LGALS9C, GKN1, APOBEC3B, NEURL3, ANO9, CCL20, HNRNPA1P33, RND1, LGALS9B, ANKRD1, TMPRSS2, GRPR, KLF5, CHST4, WNT7B, ZNF488, MYH15, DUSP5, CEACAM1, ICAM1, PRSS33, TNNC1, MYEOV, PKP2, IL1RN, NECTIN4, NFATC2, IL23A, SPRY4, ZNF443, ELF3, KRT80, SLCO4A1, GCSAM, DUSP8, DEPDC1B, TMEM139, EPHA2, KRT18, RAB17, DRD1, E2F1, E2F7, ANXA8, IGFBPL1, EDN2, PLEKHA7, F…	1.1891	0.249276	0.00832085	0.00785858	0.38073	1219	TRUE	GBP2, CA9, CCL2, AKR1C3, KRT16, NDUFA4L2, CREB3L1, GJB2, AKR1C2, LOXL4, KRT81, RAB27B, CLDN23, BMP2, SLC2A12, AKR1C1, FAM107B, GCNT3, IER5L, CTXN1, RPTN, SPOCD1, TREML3P, UST, RHOBTB1, FIBCD1, CDC42EP5, PROM2, MMP14, FER1L4, CBLN3, S100A3, P3H2, NQO1, QSOX1, STEAP1, CYP4F12, HMOX1, SEMA4B, PNLIPRP3, RAET1G, CFB, SYT9, IL18R1, MEGF6, PHEX, KCNK1, FAM149A, ECE1, NXPH4, LAMA3, MAPK15, TP53I11, PI3, …
GASTRIC TISSUE (BULK)	-1.32051	-0.324175	0.000313189	0.000197193	0.518848	1059	TRUE	IGHE, IGHM, LGALS9C, ANO2, KLHDC7A, CEACAM6, GKN1, CHL1, CPA2, SLC5A9, COL17A1, TMPRSS2, ANO9, SPRY4, COL2A1, MIA, FGL2, HAPLN1, NID1, LGALS9B, MYRIP, ELF3, SCARA5, ADAMTS9, C1QTNF3, COL9A3, ANLN, FOXS1, FAM83D, RAB17, KIFC1, GAS1, TMEM139, KLF2, MKI67, ARHGAP40, IQGAP3, TSPAN18, CEP55, FOXA1, PLEKHB1, BIK, GFRA1, HR, TSPAN1, TSPAN8, CDH1, KLF5, TIMP3, PKP2, DAAM2, E2F8, EPHB3, TSPAN12, SMOC2, MF…	1.58445	0.331856	8.76793e-10	3.89686e-10	0.814036	1059	TRUE	IGFBP5, ADAMTS2, ADAMTS14, FABP4, OSR1, CCL2, RCAN2, TDO2, CHST15, MMP3, CA9, NR2F1, NDUFA4L2, CREB3L1, COL5A2, KCNE3, AKR1C3, ARHGAP20, GJB2, OLFML2B, LRRC15, C1S, THBD, PITX1, LPAR1, AKR1C2, KCTD12, MMP12, RHOBTB1, TNC, RAB27B, SDK1, IL1R1, SIX2, THBS2, ACKR1, CDC42EP5, FBN1, C1R, AGT, C3, HEPH, PROM2, SLC2A12, GALNT7, IGFBP3, FER1L4, BMP2, LGI2, MMP14, SVIL, SELENOP, MMP2, TGM2, CHSY3, TRIM74,…	1.71509	0.362414	7.34463e-13	3.19627e-13	0.932595	1059	TRUE	IGFBP5, TDO2, ADAMTS14, OSR1, FABP4, ADAMTS2, RCAN2, ARHGAP20, CA9, CCL2, CHST15, KCNE3, AKR1C3, NR2F1, NDUFA4L2, LPAR1, THBD, CREB3L1, GJB2, MMP3, C1S, OLFML2B, AKR1C2, PITX1, THBS2, ACKR1, KCTD12, SIX2, COL5A2, RAB27B, CLDN23, C3, BMP2, IL1R1, SLC2A12, PLPP3, AKR1C1, C1R, HEPH, LGI2, SELENOP, TNC, SVIL, GALNT7, FBN1, SDK1, AGT, RHOBTB1, CDC42EP5, CTSO, PROM2, ADAMTS15, PDZRN3, LRRC15, MMP14, FE…
GRANULOCYTE	-1.12652	-0.280007	0.128789	0.120442	0.130777	772	FALSE	TKTL1, PRSS33, LGALS9C, CEACAM6, SLC5A9, COL17A1, FGD3, MIA, FGL2, ITGB2, ASF1B, DOCK2, IMPDH1P10, FCRL6, EPHB1, COL9A3, KLF2, ZNF699, BIK, PF4V1, SLC16A6, LMNB1, TMEM71, VAV1, UPK3B, ALG1L13P, ROPN1, FYB1, AK3P3, HSPA7, LHX4, CCDC121, FCGR2A, TIGD3, DNAJB13, IL16, RORC, ARHGAP45, RAB20, CES3, LONRF3, IGSF5, SORL1, PIK3R5, CXCL1, GSG1L, GALNT3, ZNF185, CDC14A, BEST1, TNFRSF1B, CD99P1, UNC13D, FCG…	1.20592	0.258069	0.0106158	0.00982948	0.38073	772	TRUE	MME, LRRC38, CHST15, GBP2, IL1B, EVI2A, UNC5A, SIRPB1, ELANE, KCNE3, TREM1, THBD, AFF2, YAP1P1, PANX2, SOD2, TNFSF14, C3AR1, NABP1, STARD5, KCNH3, TYMP, SEMA4B, CLEC2B, TREML3P, GK, AKR1C7P, MEGF6, NECAB2, PI3, NTNG2, SELPLG, NFE2, IL18R1, SIPA1L2, CYP2D7, RAPSN, PGGHG, ADM, ITGAX, BEAN1, GLI1, TNFAIP2, CCR1, NAMPTP1, TNFAIP6, NAMPT, SLC22A4, CSGALNACT1, SLC16A3, CYP4F12, SCARF1, TCIRG1, FOLR3, S…	1.29778	0.278705	0.00229695	0.00202047	0.431708	772	TRUE	GBP2, SIRPB1, ELANE, MME, CHST15, KCNE3, EVI2A, THBD, IL1B, TREM1, AFF2, PANX2, LRRC38, UNC5A, YAP1P1, SOD2, GK, TREML3P, TNFSF14, NFE2, KCNH3, TNFAIP6, AKR1C7P, ITGAX, STARD5, NAMPTP1, LY96, NABP1, NAMPT, CYP4F12, C3AR1, SEMA4B, IL18R1, MEGF6, CYP2D7, CLEC2B, PI3, CEBPD, SMURF2P1, NTNG2, NECAB2, CSGALNACT1, RAPSN, SIPA1L2, C1RL, SLC6A6, CYP21A1P, COL18A1, PGGHG, TYMP, SCARF1, SLC22A4, ADM, SELPL…
GRANULOSA CELL	1.39471	0.299804	1.24899e-08	4.52442e-09	0.761461	1395	TRUE	IGFBP5, DPP4, ADAMTS14, APCDD1L, TREM1, SERPINE1, LHFPL2, MYO1B, DCBLD2, AFF2, DOK5, PTX3, THBD, AOX1, C1S, TSHZ2, P3H2, UST, ABCA1, LOXL4, IL1R1, TMTC1, CA9, ALDH3A2, ARHGAP20, RAI2, SEMA3C, PORCN, LRRC15, TNC, CST2, TMEM217, STEAP1, MAP1A, SDK1, VGF, SUSD4, ECE1, G6PD, GBE1, UBE2QL1, CBLN3, ERRFI1, B4GALT1, RPSAP52, C1R, SLC2A12, PTPRK, CACNA1G, FER1L4, MMP14, ISM1, CPNE7, CCBE1, LURAP1L, STEAP…	1.67148	0.34452	5.78991e-15	1.92997e-15	1.00732	1395	TRUE	IGFBP5, ADAMTS14, DPP4, CA9, LHFPL2, COL5A2, TREM1, ARHGAP20, DOK5, OLFML2B, MYO1B, LRRC15, TSHZ2, C1S, THBD, AFF2, DCBLD2, P3H2, RHOBTB1, ABCA1, TNC, SERPINE1, SDK1, IL1R1, APCDD1L, LOXL4, C1R, CACNA1G, ALDH3A2, FIBCD1, SLC2A12, UST, CBLN3, GALNT15, FER1L4, SPOCD1, TMTC1, MMP14, SYT7, SUSD4, CTXN1, MAP1A, MAPK15, RMDN2, CHSY3, TRIM74, SEMA3C, PTX3, NPTX2, ISM2, RAI2, UBE2QL1, CORO6, NREP, B4GALT…	1.77373	0.367532	4.5021e-18	1.5007e-18	1.11466	1395	TRUE	IGFBP5, DPP4, ADAMTS14, ARHGAP20, CA9, TSHZ2, LHFPL2, THBD, C1S, OLFML2B, TREM1, AFF2, DOK5, LOXL4, COL5A2, IL1R1, SLC2A12, CACNA1G, C1R, ALDH3A2, MYO1B, ABCA1, VGF, TMTC1, MAP1A, TNC, CTXN1, SPOCD1, SRXN1, UST, SDK1, RHOBTB1, NPTX2, FIBCD1, ADAMTS15, CORO6, LRRC15, DCBLD2, MMP14, FER1L4, CBLN3, P3H2, RMDN2, GALNT15, CST2, STEAP1, OSBP2, PTX3, SEMA3C, SLC35E4, RAPGEF4, PHEX, CLSTN2, GYS1, ECE1, L…
HAIR FOLLICLE	1.92416	0.422437	4.44148e-23	6.16872e-24	1.27091	984	TRUE	IGFBP5, DPP4, ADAMTS14, OSR1, GREM1, MME, APCDD1L, ADAMTS2, GDF5, MMP3, PSG1, SERPINE1, LHFPL2, CHST15, MYO1B, MSC, DOK5, PTX3, CEACAMP10, THBD, AOX1, RCAN2, EBF1, ELFN1, C1S, ZNF521, LPAR1, ADAMTS6, CREB3L1, UST, YAP1P1, SHANK1, ABCA1, AMPH, HHIPL2, HMOX1, LOXL4, CYP1B1, IL1R1, TMEM158, TNFAIP6, TMTC1, DPF3, SEMA3C, LRRC15, ADAM12, TNC, STEAP1, RSPO1, MDGA1, NQO1, MAP1A, CEND1, DAB2, MMP2, AK5, …	2.19029	0.461939	5.18512e-32	6.72145e-33	1.48854	984	TRUE	IGFBP5, ADAMTS2, ADAMTS14, DPP4, MME, OSR1, RCAN2, CHST15, GDF5, GREM1, MMP3, CREB3L1, LHFPL2, COL5A2, PSG1, DOK5, OLFML2B, MYO1B, ELFN1, SHANK1, LRRC15, C1S, THBD, HAS2, EBF1, ZNF521, LPAR1, YAP1P1, MSC, AMPH, MMP12, RHOBTB1, ABCA1, TNC, SERPINE1, IL1R1, THBS2, CDC42EP5, APCDD1L, FBN1, LOXL4, C1R, MDGA1, HEPH, FIBCD1, SLC2A12, UST, HHIPL2, CYP1B1, SPOCD1, RSPO4, TMTC1, MMP14, MAP1A, MMP2, CHSY3,…	2.15097	0.456582	6.17512e-29	1.14354e-29	1.41728	984	TRUE	IGFBP5, DPP4, ADAMTS14, OSR1, GDF5, ADAMTS2, RCAN2, MME, CHST15, LHFPL2, LPAR1, THBD, CREB3L1, MMP3, C1S, OLFML2B, HAS2, THBS2, DOK5, GREM1, LOXL4, YAP1P1, ELFN1, COL5A2, IL1R1, SLC2A12, HHIPL2, PLPP3, SHANK1, C1R, MYO1B, EBF1, ABCA1, HEPH, ZNF521, AMPH, TMTC1, MDGA1, CYP1B1, MAP1A, IER5L, TNC, SPOCD1, FBN1, UST, RHOBTB1, FIBCD1, CDC42EP5, TNFAIP6, PDZRN3, CORO6, LRRC15, MMP14, SNED1, LRRN4CL, S1…
HEART (BULK TISSUE)	-1.42576	-0.350543	1.11082e-05	5.45126e-06	0.610527	1016	TRUE	TKTL1, LPL, PLA2G5, ANO2, ANKRD2, SLC5A9, MYBPHL, SPRY4, CCDC141, HAPLN1, NID1, MYRIP, TNNC1, SCARA5, EDN2, ADAMTS9, TTN, RASL11B, FOXS1, ETV1, GAS1, TMEM139, KLF2, DLG2, FAM216B, TSPAN18, ACTN2, GFRA1, SPTB, TIMP3, PKP2, DAAM2, TMEM71, E2F8, FGF1, COLGALT2, TSPAN12, PRICKLE1, EBF2, SMOC2, TMEM100, FZD8, SCN4B, CCDC3, ROPN1, PTH1R, CAMK2B, AK3P3, SH3TC2, RAPGEF5, DOK7, KANK3, DNAJB5, PLXNA2, CCDC…	1.47229	0.309029	4.03356e-07	2.31556e-07	0.690132	1016	TRUE	IGFBP5, FABP4, OSR1, CCL2, RCAN2, LRRC38, NDUFA4L2, DIRC3, COL5A2, DOK5, PALMD, ELFN1, SPOCK1, THBD, EBF1, PGAM2, RHOBTB1, SDK1, IL1R1, THBS2, ACKR1, CDC42EP5, FBN1, C1R, AGT, C3, PHLDB2, HEPH, SLC2A12, GALNT15, TMOD1, IGFBP3, VAT1L, CYP1B1, LGI2, TMTC1, SVIL, SYT7, SUSD4, MMP2, TGM2, CHSY3, KCNJ4, SYT9, RAI2, COL6A2, COL5A1, PDZRN3, UBE2QL1, RGS11, CORO6, LRIG1, KCNK1, NOTCH3, SNAI2, COL5A3, PLP…	1.58395	0.335108	5.4031e-09	3.10178e-09	0.774939	1016	TRUE	IGFBP5, OSR1, FABP4, RCAN2, CCL2, NDUFA4L2, THBD, PALMD, DIRC3, THBS2, DOK5, LRRC38, ACKR1, ELFN1, COL5A2, PGAM2, C3, SPOCK1, IL1R1, SLC2A12, PLPP3, C1R, EBF1, HEPH, LGI2, TMTC1, TMOD1, CYP1B1, SVIL, FBN1, SDK1, AGT, RHOBTB1, KCNJ4, CDC42EP5, ADAMTS15, PDZRN3, CORO6, SNED1, TGM2, GALNT15, COL6A2, IGFBP3, CYP4F12, PHLDB2, NCAM2, LRIG1, SYT9, SPRY1, PLXNA4, KCNK1, COL6A1, CHRD, CLSTN2, GYS1, LAMA3,…
HEPATIC STELLATE CELL	-1.05361	-0.255653	0.246307	0.239466	0.0828962	1604	FALSE	KISS1, ALOXE3, GKN1, COL17A1, MYH15, SPRY4, ETV4, ZNF488, MYBL2, APOBEC3B, ASF1B, KIF2C, TGM1, SKA3, SHCBP1, ANLN, FOXS1, DEPDC1, FAM83D, PBK, SLC4A11, KIFC1, KIF20A, BUB1B, EXO1, MKI67, ARHGAP40, ZNF699, ERCC6L, TPX2, NCAPG, PLK4, HASPIN, CEP55, TTK, PRC1, CDCA5, NCAPH, CDCA2, RAD54L, DTL, DIAPH3, CDC45, PKMYT1, ZNF367, PGF, CDCA8, KLF5, TIMP3, TK1, KIF4A, NFATC2, CDC20, BUB1, E2F8, FGF1, COLGAL…	-1.22173	-0.258022	0.001683	0.00146483	0.45506	1604	TRUE	ALOXE3, KISS1, COL17A1, GKN1, APOBEC3B, ANLN, ZNF367, ZNF699, SKA3, EXO1, MYBL2, ERCC6L, KIF2C, DEPDC1, NCAPG, DIAPH3, ANKRD1, SHCBP1, PBK, NCAPH, PLK4, DTL, TTK, CDC45, HASPIN, CDC20, KLF5, CEP55, APLN, TPX2, CDCA5, BUB1B, WNT7B, MKI67, ZNF488, MYH15, ASF1B, DUSP5, CDCA8, ETV4, KIF4A, KIFC1, TGM1, MYEOV, PKMYT1, BUB1, PRC1, CDCA2, KIF20A, RAD54L, TK1, NFATC2, FAM83D, CDC6, SPRY4, KRT80, PMAIP1, …	-1.20224	-0.243154	0.00224948	0.00195788	0.431708	1604	TRUE	COL17A1, GKN1, ALOXE3, ANKRD1, ZNF699, KISS1, KLF5, DIAPH3, APOBEC3B, PMAIP1, SKA3, PLK4, EXO1, APLN, HASPIN, DUSP5, DTL, KIF2C, ANLN, NCAPG, ETV4, TTK, ZNF367, ZFP28, ERCC6L, DEPDC1, MTFR2, E2F7, NCAPH, PGF, NFATC2, TPX2, KRT8P46, CDCA5, AJUBA, BUB1B, SHCBP1, EPHA2, TGM1, MYEOV, RAD54L, CDC6, MYBL2, CDCA8, HBEGF, SPDL1, TRPV2, CHAC2, LHX4, WNT7B, CDC45, PBK, CEP55, CDC20, BUB1, TRAIP, KRT80, MYH…
HEPATOCYTE	-1.13529	-0.277684	0.0756303	0.0693277	0.172324	1254	FALSE	KISS1, BPIFB2, ABCG8, PLA2G5, KLHDC7A, SLC5A9, COL26A1, TMPRSS2, PLPPR1, SPRY4, SPP1, CHST4, NID1, PRODH, MYRIP, APOE, ELF3, FOXS1, RAB17, GHRHR, TMEM139, FOXA1, NEURL3, TSPAN8, CDH1, OLFM2, ABCB1, SLC25A25, TMEM184A, TSPAN12, CEACAM1, SMOC2, TMEM100, CCDC3, PTH1R, MAT1A, RAPGEF5, AKR1B10, GRB7, DOK7, ABCG2, DHRS3, PLEKHA7, IGHG4, HOGA1, LDHD, KRT18, KRT8P3, FMOD, EPHA2, RORC, NEURL1B, EBI3, GADD…	1.52529	0.317477	9.77955e-10	4.43702e-10	0.814036	1254	TRUE	DPP4, TDO2, CA9, NDUFA4L2, AKR1C3, LBP, GJB2, PALMD, MYO1B, ELFN1, TSHZ2, C1S, PANX2, AKR1C2, MAFB, SERPINE1, IL1R1, KLKB1, LOXL4, C1R, AGT, C3, ALDH3A2, TMEM74B, BBOX1, HHIPL2, IGFBP3, BMP2, MMP14, SYT7, SELENOP, TGM2, TRIM74, AKR1C1, CLDN23, KCNJ4, TYMP, COL6A2, CAPN12, KCNK1, AKR1C7P, NRBP2, STEAP1, SNAI2, NECAB2, IER5L, FAM149A, CST2, SLC22A31, AOX1, CYP2D7, STEAP3, COL6A1, SRXN1, KIFC2, CES2…	1.81937	0.380529	9.90552e-19	3.21012e-19	1.13309	1254	TRUE	DPP4, TDO2, CA9, LBP, AKR1C3, TSHZ2, NDUFA4L2, PALMD, GJB2, C1S, AKR1C2, PANX2, BBOX1, LOXL4, ELFN1, KLKB1, MAFB, CLDN23, C3, BMP2, IL1R1, HHIPL2, AKR1C1, C1R, ALDH3A2, MYO1B, SELENOP, IER5L, SRXN1, AGT, KCNJ4, AKR1C7P, MMP14, SNED1, TGM2, COL6A2, CST2, IGFBP3, STEAP1, CYP4F12, CFB, KCNK1, CYP2D7, TMEM74B, COL6A1, CHRD, FAM149A, LAMA3, CFH, C4B, KIFC2, CEBPD, JOSD2, GPR146, NRBP2, PLIN1, NECAB2, …
HUMAN EMBRYO	-2.10368	-0.511289	3.2691e-47	3.02694e-49	1.83158	1514	TRUE	KLHDC7A, COL26A1, SPRY4, COL2A1, HNRNPA1P33, ETV4, ESCO2, CHST4, ZNF488, CCDC141, MYBL2, ZNF850, BLM, FAT3, NEK2, ASF1B, NUF2, SGO1, KIF18B, PIMREG, KIF2C, ZNF695, ZNF532, ADAMTS16, MCM10, CDK1, SKA3, HMMR, CCNB2, SHCBP1, GTSE1, COL9A3, RASL11B, ANLN, PIF1, KIF15, TOP2A, DLGAP5, TROAP, MND1, DEPDC1, ETV1, FAM83D, PBK, HJURP, RAB17, SLC4A11, AURKB, GBX2, KIFC1, NUSAP1, CDCA3, KIF20A, KIF14, ZNF443…	-2.37027	-0.502951	1.0305e-62	1.90834e-64	2.09525	1514	TRUE	ZNF695, KLHDC7A, ZNF850, ESCO2, SGO1, MCM10, HMMR, ANLN, NUF2, NEK2, SKA3, HNRNPA1P33, EXO1, MYBL2, NEIL3, AURKB, ERCC6L, KIF2C, DEPDC1, NCAPG, DIAPH3, SHCBP1, PBK, CKAP2L, CLSPN, NCAPH, PLK4, KIF18B, DLGAP5, GRPR, DTL, ZNF532, TTK, CDC45, KIF15, DDIAS, CDC20, RAD51AP1, RAD51, CHST4, CEP55, RRM2, TPX2, HJURP, ASPM, KIF14, BLM, ORC1, CCNB2, GINS1, CDCA5, BUB1B, CDC25C, MKI67, ZNF488, NUSAP1, FAT3,…	-2.3431	-0.474751	1.61997e-58	2.99994e-60	2.02489	1514	TRUE	ZNF850, ADAMTS16, KLHDC7A, ZNF695, ZNF607, ZNF532, ESCO2, SGO1, ZNF443, CCDC144NL, DDIAS, XKR7, GRPR, DIAPH3, PMAIP1, SKA3, PLK4, MCM10, EXO1, HNRNPA1P33, GBX2, AURKB, HTR1D, CYB5R2, HMMR, NEK2, DTL, NUF2, KIF2C, ANLN, AUNIP, ORC1, NCAPG, RAD51AP1, GINS1, ETV4, USP43, NEIL3, ZNF260, CKAP2L, TTK, ERCC6L, BRCA2, RASL11B, DEPDC1, MTFR2, E2F7, KIF18B, BLM, CLSPN, KIF15, CDC25C, NCAPH, ZNF620, TPX2, R…
HUMAN ZYGOTE	-2.25384	-0.556011	1.98779e-41	5.52163e-43	1.70875	948	TRUE	TKTL1, IGHE, IZUMO1R, ABCG8, ALOXE3, KLHDC7A, CPA2, SLC5A9, MYH15, PLPPR1, PTPRT, ESCO2, CHST4, ZNF540, CCDC141, GRAMD2A, NEK2, ASF1B, MYRIP, NUF2, INSL4, SGO1, KIF2C, FAM135B, SCARA5, ADAMTS9, MCM10, NKAIN2, RND1, ZNF799, SKA3, HMMR, CCNB2, SHCBP1, GPR158, EPHB1, ANLN, KIF15, DLGAP5, TROAP, MND1, PBK, HJURP, SLC4A11, AURKB, GBX2, KIF20A, GHRHR, ALG1L2, ZNF443, MRGPRX3, NEIL3, RAD51AP1, BUB1B, DL…	-2.58	-0.55882	7.79604e-60	2.16557e-61	2.04524	948	TRUE	TKTL1, IGHE, IZUMO1R, ALOXE3, KLHDC7A, INSL4, ESCO2, SGO1, ABCG8, ZNF540, MCM10, HMMR, ANLN, NUF2, NEK2, CCL20, SKA3, EXO1, NEIL3, AURKB, RND1, ERCC6L, ZNF799, KIF2C, NCAPG, DIAPH3, CPA2, SHCBP1, PBK, CLSPN, NCAPH, DLGAP5, GRPR, DTL, PLPPR1, ZNF571, TTK, CDC45, HASPIN, KIF15, DDIAS, CDC20, RAD51AP1, KLF5, CHST4, CEP55, RRM2, TPX2, HJURP, ASPM, ORC1, CCNB2, BUB1B, CDC25C, CPNE9, MYH15, ASF1B, GRAM…	-2.54202	-0.529933	1.07789e-54	2.99415e-56	1.95729	948	TRUE	TKTL1, IZUMO1R, IGHE, CCL20, ZNF540, KLHDC7A, ALOXE3, ZNF571, INSL4, ZNF799, ZNF607, PHYHIPL, ESCO2, RND1, SGO1, ZNF443, DDIAS, GRPR, KLF5, DIAPH3, SKA3, PLPPR1, MCM10, IL23A, EXO1, GBX2, AURKB, HMMR, FRMD3, HASPIN, NEK2, DTL, NUF2, KIF2C, ANLN, AUNIP, ORC1, NCAPG, RAD51AP1, ZNF461, USP43, NEIL3, TTK, ERCC6L, BRCA2, GRAMD2A, MTFR2, IGSF5, CLSPN, KIF15, CDC25C, NCAPH, TPX2, CPNE9, FBXO43, MAD2L1, …
ILEUM (BULK)	-1.21442	-0.298853	0.0143635	0.0118366	0.38073	1012	TRUE	IGHE, IGHM, KISS1, LGALS9C, ABCG8, CEACAM6, CHL1, GCSAM, CPA2, SLC5A9, COL17A1, MYH15, TMPRSS2, ANO9, FGL2, ZNF488, GRAMD2A, HAPLN1, NID1, PRODH, LGALS9B, MYRIP, APOE, ELF3, SCARA5, EDN2, FOXS1, RAB17, TMEM139, FAM216B, CD22, FOXA1, NEURL3, BIK, HR, TSPAN1, TSPAN8, CDH1, KLF5, PKP2, GABRA2, ABCB1, EPHB3, HHLA2, TMEM184A, TSPAN12, CEACAM1, SMOC2, TMEM100, SCN4B, CCDC3, FYB1, RAPGEF5, AKR1B10, GRB7…	1.54955	0.32524	1.8559e-08	9.6232e-09	0.74774	1012	TRUE	IGFBP5, CCL8, ADAMTS14, DPP4, XCR1, MME, CCL2, TDO2, HLA-DRA, HLA-DRB1, GBP2, MMP3, CA9, CREB3L1, COL5A2, KCNE3, AKR1C3, GJB2, C1S, LPAR1, MAPK13, HLA-DPB1, MMP12, RAB27B, GCNT3, IL1R1, ACKR1, CDC42EP5, KLKB1, HLA-DRB5, C1R, AGT, C3, HEPH, TMEM74B, MTND4P12, IGFBP3, BMP2, MMP14, C3AR1, SELENOP, REG1B, STARD5, MMP2, TGM2, RSPO1, CLDN23, TYMP, SEMA4B, RAI2, COL6A2, COL5A1, GK, KCNK1, HMOX1, CTSK, S…	1.71147	0.362059	1.20046e-12	5.44652e-13	0.921426	1012	TRUE	IGFBP5, DPP4, TDO2, ADAMTS14, CCL8, XCR1, HLA-DRB1, HLA-DRA, GBP2, CA9, CCL2, MME, HLA-DPB1, KCNE3, AKR1C3, HLA-DRB5, LPAR1, CREB3L1, GJB2, MMP3, C1S, CHI3L2, ACKR1, COL5A2, KLKB1, RAB27B, CLDN23, C3, BMP2, IL1R1, C1R, MAPK13, HEPH, SELENOP, GCNT3, GK, AGT, HLA-DPA1, CDC42EP5, REG1B, CTSO, MMP14, STARD5, TGM2, COL6A2, HLA-DMB, IGFBP3, CYP4F12, HMOX1, C3AR1, SEMA4B, CFB, IL18R1, SQOR, KCNK1, TMEM7…
INTESTINAL EPITHELIAL CELL	1.53336	0.329863	7.50206e-13	1.87552e-13	0.943632	1384	TRUE	IGFBP5, ADAMTS14, MME, APCDD1L, MMP3, RAB27B, PSG1, SERPINE1, KRTAP2-3, MSC, DCBLD2, KRT16, SPOCK1, CEACAMP10, AOX1, PITX1, HMGA2, LPAR1, DIRC3, CREB3L1, PLOD2, VAT1L, P3H2, YAP1P1, IGFBP3, HHIPL2, PLPP4, HMOX1, LOXL4, SLC6A3, TMEM158, TMTC1, CA9, LRRC15, NQO1, MAP1A, CEND1, ASPH, ACTBL2, ECE1, MMP2, AK5, G6PD, TGM2, CAMK2N1, CBLN3, ERRFI1, SLC2A12, CDKN2B, PTPRK, DDX11L2, MMP14, CPNE7, LURAP1L, …	1.67589	0.345859	5.62811e-15	1.82392e-15	1.00732	1384	TRUE	IGFBP5, ADAMTS14, MME, MMP3, CA9, DIRC3, CREB3L1, COL5A2, PSG1, KRT16, SPOCK1, LRRC15, PITX1, LPAR1, YAP1P1, MSC, DCBLD2, P3H2, RHOBTB1, SERPINE1, RAB27B, GRIN3B, CDC42EP5, APCDD1L, FBN1, LOXL4, FIBCD1, SLC2A12, CBLN3, HHIPL2, IGFBP3, VAT1L, BMP2, SPOCD1, PLOD2, TMTC1, LYPD1, MMP14, CTXN1, MAP1A, MMP2, TGM2, CHSY3, S100A3, SLC6A3, CLDN23, ISM2, AK5, COL6A2, COL5A1, OPN3, RGS11, CORO6, QSOX1, F2R,…	1.70006	0.353034	2.80326e-15	1.11611e-15	1.01754	1384	TRUE	IGFBP5, ADAMTS14, CA9, MME, KRT16, LPAR1, CREB3L1, MMP3, DIRC3, PITX1, LOXL4, YAP1P1, COL5A2, RAB27B, CLDN23, BMP2, SPOCK1, SLC2A12, HHIPL2, GRIN3B, TMTC1, LYPD1, MAP1A, IER5L, CTXN1, SPOCD1, SRXN1, FBN1, RHOBTB1, FIBCD1, CDC42EP5, CORO6, LRRC15, DCBLD2, MMP14, CBLN3, GPNMB, S100A3, P3H2, TGM2, NQO1, PLOD2, ASPH, COL6A2, CEND1, IGFBP3, QSOX1, HMOX1, AK5, RAET1G, TEX29, OPN3, CYP2D7, COL6A1, CLSTN…
KERATINOCYTE	-1.15912	-0.282775	0.0363661	0.0313152	0.261664	1357	TRUE	LGALS9C, ALOXE3, ANKRD2, CEACAM6, GKN1, GCSAM, MYBPHL, COL17A1, MYH15, ANO9, SPRY4, HNRNPA1P33, MIA, ETV4, ZNF488, GRAMD2A, LGALS9B, TGM1, EDN2, HMMR, ANLN, DEPDC1, FAM83D, PBK, SLC4A11, KIFC1, KIF20A, TMEM139, MRGPRX3, PSG9, ARHGAP40, ASPM, ZNF699, USH1G, HASPIN, CEP55, TTK, ATP12A, CDCA2, STEAP1B, BIK, HR, PKMYT1, ZNF367, PGF, TSPAN1, CDH1, KLF5, LYPD5, PKP2, CYB5R2, CDC20, EPHB3, TMEM184A, ANX…	-1.34127	-0.285815	5.36546e-05	3.82537e-05	0.557332	1357	TRUE	ALOXE3, ANKRD2, COL17A1, LGALS9C, MYBPHL, GKN1, ANO9, HMMR, ANLN, CCL20, ZNF367, ZNF699, HNRNPA1P33, LGALS9B, DEPDC1, PBK, TTK, HASPIN, CDC20, KLF5, CEP55, ASPM, LYPD5, WNT7B, ZNF488, MYH15, DUSP5, GRAMD2A, ETV4, KIFC1, TGM1, PKMYT1, CDCA2, KIF20A, PKP2, IL1RN, NECTIN4, FAM83D, SPRY4, KRT80, SLCO4A1, GCSAM, PMAIP1, CENPA, CYB5R2, CHAC2, POU3F1, MRGPRX3, TMEM139, EPHA2, KRT18, MB21D2, NGFR, PGF, C…	-1.3573	-0.27701	8.61876e-06	6.22466e-06	0.610527	1357	TRUE	COL17A1, CCL20, ANKRD2, GKN1, ALOXE3, ANO9, NECTIN4, ZNF699, MYBPHL, LGALS9C, PSG9, KLF5, NGFR, AJAP1, LYPD5, PMAIP1, HNRNPA1P33, ANXA8, CYB5R2, HMMR, HASPIN, DUSP5, ANLN, IL1RN, ETV4, USP43, TTK, ZNF367, GRAMD2A, DEPDC1, E2F7, PGF, LGALS9B, KRT8P46, TMEM139, AJUBA, EPHA2, TGM1, IFI27, USH1G, ADRB2, HBEGF, STEAP1B, CHAC2, WNT7B, ANXA8L1, GADD45B, PBK, PKP2, GRHL1, CEP55, N4BP3, CDC20, GCSAM, KRT8…
KIDNEY (BULK TISSUE)	-1.28146	-0.310903	0.000196615	0.000116513	0.538434	1643	TRUE	KLHDC7A, COL2A1, MYBL2, ASF1B, NUF2, PIMREG, KIF2C, SCARA5, EDN2, CDK1, RGS16, SKA3, CCNB2, COL9A3, TOP2A, TROAP, MND1, DEPDC1, FAM83D, PBK, AURKB, GBX2, NUSAP1, CDCA3, GAS1, KIF20A, BIRC5, RAD51AP1, EXO1, MKI67, ARHGAP40, ASPM, HS3ST1, IQGAP3, TPX2, RAD51, NCAPG, ATP12A, PRC1, CDCA5, NCAPH, SPAG5, RAD54L, PTTG1, DTL, ZWINT, CDC45, PKMYT1, TSPAN1, CDCA8, TK1, KIF4A, MAD2L1, CENPF, CDT1, ESPL1, RR…	-1.41568	-0.298726	9.47126e-08	5.26181e-08	0.719513	1643	TRUE	KLHDC7A, NUF2, SKA3, EXO1, MYBL2, AURKB, KIF2C, DEPDC1, NCAPG, ANKRD1, PBK, NCAPH, DTL, CDC45, CDC20, RAD51AP1, RAD51, RRM2, TPX2, ASPM, CCNB2, CDCA5, MKI67, NUSAP1, ASF1B, CDCA8, CDK1, MAD2L1, BIRC5, TOP2A, KIF4A, LRRC4C, GBX2, PIMREG, ZWINT, TROAP, ESPL1, PKMYT1, IQGAP3, BUB1, RGS16, PRC1, KIF20A, RAD54L, TK1, CENPF, ABCB1, FAM83D, CDC6, MND1, PLK1, TRIP13, SPAG5, PMAIP1, PTTG1, CDCA3, CENPA, C…	-1.17284	-0.236513	0.00654969	0.00606453	0.407018	1643	TRUE	KLHDC7A, ANKRD1, ZNF561, PMAIP1, SKA3, EXO1, TMEM70, GBX2, AURKB, RGS16, DTL, NUF2, KIF2C, LRRC4C, NCAPG, RAD51AP1, DEPDC1, NCAPH, TPX2, CDCA5, MAD2L1, ABCB1, CCNB2, ESPL1, RAD54L, CDC6, MYBL2, CDCA8, CENPU, IQGAP3, RAD51, CHAC2, CDC45, PBK, CDK1, CDC20, BUB1, TSPAN12, DEPDC1B, ASF1B, ASPM, HES1, ZWINT, NUSAP1, CENPA, HMGB2, CDC25A, RRM2, TOP2A, FAM83D, CENPF, KIF4A, PRC1, AEN, CKS1B, SPAG5, BIRC…
KUPFFER CELL	1.89681	0.407487	1.67966e-29	1.24419e-30	1.43903	1430	TRUE	IGFBP5, DPP4, IL1B, KRT34, ADAMTS14, LRRC38, OSR1, GREM1, APCDD1L, ADAMTS2, GDF5, NR2F1, MMP3, PSG1, SERPINE1, LHFPL2, CCL2, MYO1B, KRTAP2-3, MSC, TDO2, DCBLD2, DOK5, SPOCK1, PTX3, CEACAMP10, AOX1, PHLDB2, C1S, LPAR1, ADAMTS6, TREML3P, DIRC3, AKR1C7P, PANX2, CREB3L1, PLOD2, NDUFA4L2, UST, YAP1P1, FTH1P7, IGFBP3, FTH1P11, PLPP4, HMOX1, LOXL4, CYP1B1, IL1R1, C3, TMEM158, TNFAIP6, CTSL, FTH1P20, ARH…	2.1295	0.43944	2.18556e-39	1.8213e-40	1.65957	1430	TRUE	IGFBP5, ADAMTS2, ADAMTS14, DPP4, OSR1, CCL2, TDO2, LRRC38, GDF5, GREM1, IL1B, MMP3, NR2F1, NDUFA4L2, DIRC3, CREB3L1, LHFPL2, COL5A2, ARHGAP20, FTH1P20, PSG1, DOK5, KRT34, MYO1B, SPOCK1, LRRC15, C1S, HAS2, LPAR1, FTH1P11, YAP1P1, MSC, PANX2, DCBLD2, FTH1P12, MMP12, RHOBTB1, TNC, SERPINE1, IL1R1, THBS2, CDC42EP5, FTH1P7, APCDD1L, FBN1, LOXL4, C1R, C3, CACNG7, P4HA3, MDGA1, SBSN, PHLDB2, HEPH, FIBCD…	2.12409	0.440282	3.02518e-38	3.36131e-39	1.62807	1430	TRUE	IGFBP5, DPP4, TDO2, ADAMTS14, OSR1, GDF5, ADAMTS2, ARHGAP20, CCL2, NR2F1, LHFPL2, NDUFA4L2, LPAR1, CREB3L1, MMP3, IL1B, C1S, DIRC3, HAS2, THBS2, DOK5, PANX2, LRRC38, GREM1, LOXL4, YAP1P1, COL5A2, FTH1P20, C3, BMP2, SPOCK1, FTH1P12, IL1R1, SLC2A12, FTH1P11, C1R, SBSN, NPTX1, MYO1B, CTSL, HEPH, MDGA1, LYPD1, CYP1B1, MAP1A, IER5L, TNC, CTXN1, SPOCD1, TREML3P, SRXN1, FBN1, UST, RHOBTB1, FIBCD1, CDC42…
LIVER (BULK TISSUE)	1.26641	0.272888	4.84963e-05	2.60443e-05	0.57561	1306	TRUE	IGFBP5, MME, ADAMTS2, MARCO, KYNU, AKR1C3, SERPINE1, CCL2, MYO1B, GJB2, TDO2, SOD2, AOX1, PHLDB2, ELFN1, C1S, PALMD, SPINK1, PLOD2, NDUFA4L2, TNFSF14, AKR1C2, ABCA1, IGFBP3, HMOX1, CYP1B1, IL1R1, C3, CTSB, TNFAIP6, CTSL, CA9, ALDH3A2, KLKB1, KALRN, STEAP1, LBP, ASPH, DAB2, ECE1, MMP2, TGM2, GBE1, ERRFI1, B4GALT1, EIF6, C1R, PTPRK, MMP14, ISM1, KMO, LURAP1L, STEAP3, SYT7, CFB, IL18R1, RND3, NAMPTP…	1.44892	0.30085	4.94857e-08	2.61175e-08	0.733762	1306	TRUE	IGFBP5, ADAMTS2, MME, CCL2, TDO2, CA9, NDUFA4L2, COL5A2, KYNU, AKR1C3, LBP, GJB2, MARCO, PALMD, MYO1B, ELFN1, C1S, HAS2, KMO, AKR1C2, ABCA1, SERPINE1, IL1R1, THBS2, KLKB1, SOD2, FBN1, C1R, AGT, C3, ALDH3A2, PHLDB2, BBOX1, IGFBP3, CYP1B1, BMP2, TNFSF14, CTSB, PLOD2, MMP14, SYT7, SELENOP, MMP2, TGM2, DAB2, CTSL, AKR1C1, COL6A2, COL5A1, CAPN12, B4GALT1, HMOX1, STEAP1, SNAI2, NECAB2, PLPP3, FAM149A, …	1.58258	0.329796	1.20961e-10	5.93603e-11	0.839089	1306	TRUE	IGFBP5, TDO2, ADAMTS2, KYNU, CA9, LBP, CCL2, MME, AKR1C3, NDUFA4L2, PALMD, KMO, GJB2, C1S, HAS2, AKR1C2, THBS2, BBOX1, ELFN1, COL5A2, KLKB1, C3, BMP2, MARCO, IL1R1, PLPP3, AKR1C1, C1R, ALDH3A2, MYO1B, CTSL, ABCA1, SELENOP, CYP1B1, SOD2, FBN1, TNFSF14, AGT, TNFAIP6, CTSB, MMP14, TGM2, NAMPTP1, PLOD2, ASPH, COL6A2, NAMPT, DAB2, IGFBP3, STEAP1, CYP4F12, HMOX1, PHLDB2, ACO1, CFB, RAPGEF4, IL18R1, CYP…
LUNG (BULK TISSUE)	-1.27003	-0.311399	0.00303355	0.00221898	0.431708	1172	TRUE	LPL, EGR1, IGHM, PLA2G5, ANO2, GSAP, KLHDC7A, CEACAM6, ARC, SLC5A9, MYBPHL, TMPRSS2, ANO9, SPRY4, FGL2, GRAMD2A, NID1, PRODH, TNNC1, APOE, ELF3, SCARA5, TGM1, ADAMTS9, PRELP, C1QTNF3, FCRL6, FOXS1, ETV1, FOSB, RAB17, GAS1, TMEM139, KLF2, ICAM1, ARHGAP40, FAM216B, TSPAN18, FOXA1, ATP12A, HOPX, CX3CL1, NEDD9, TSPAN1, TSPAN8, CDH1, KLF5, TIMP3, DAAM2, PLEKHH2, SLC25A25, EPHB3, TSPAN12, ANXA8L1, TRPV…	1.6216	0.3376	5.98426e-12	2.49344e-12	0.898671	1172	TRUE	IGFBP5, CCL8, FABP4, DPP4, XCR1, OSR1, CCL2, RCAN2, TDO2, CHST15, HLA-DRA, NR2F1, NDUFA4L2, CREB3L1, COL5A2, TREM1, ARHGAP20, MARCO, RGCC, PALMD, OLFML2B, MYO1B, LRRC15, C1S, THBD, LPAR1, KCTD12, P3H2, MAFB, RHOBTB1, TNC, RAB27B, SDK1, IL1R1, THBS2, ACKR1, CDC42EP5, LOXL4, C1R, C3, MDGA1, PHLDB2, HEPH, FIBCD1, SLC2A12, TMEM74B, IGFBP3, CYP1B1, BMP2, IL7R, RSPO4, MMP14, SVIL, C3AR1, SELENOP, MAPK1…	1.72547	0.362726	1.1786e-14	4.91081e-15	0.996986	1172	TRUE	IGFBP5, DPP4, TDO2, CCL8, OSR1, XCR1, HLA-DRA, FABP4, RCAN2, ARHGAP20, CCL2, CHST15, NR2F1, NDUFA4L2, LPAR1, THBD, CREB3L1, PALMD, C1S, OLFML2B, TREM1, THBS2, CHI3L2, LOXL4, ACKR1, KCTD12, COL5A2, RGCC, MAFB, RAB27B, CLDN23, C3, BMP2, MARCO, IL1R1, SLC2A12, PLPP3, C1R, MYO1B, HEPH, SELENOP, MDGA1, CYP1B1, TNC, SVIL, SDK1, RHOBTB1, FIBCD1, CDC42EP5, CTSO, ADAMTS15, PDZRN3, LRRC15, MMP14, SNED1, S1…
LUNG EPITHELIAL CELL	-1.84362	-0.449048	1.81451e-26	2.35214e-27	1.35757	1463	TRUE	LPL, ALOXE3, ANKRD2, GKN1, COL17A1, ANO9, NYAP1, ETV4, ZNF488, MYBL2, GRAMD2A, BLM, APOBEC3B, ASF1B, NUF2, PIMREG, KIF2C, TGM1, EDN2, MCM10, CDK1, SKA3, HMMR, CCNB2, SHCBP1, COL9A3, ANLN, KIF15, TOP2A, TROAP, MND1, DEPDC1, FAM83D, PBK, SLC4A11, AURKB, KIFC1, NUSAP1, FAM111B, GAS1, KIF20A, TMEM139, BIRC5, NEIL3, RAD51AP1, BUB1B, EXO1, ICAM1, MKI67, ARHGAP40, ASPM, DDIAS, ERCC6L, CDC25C, IQGAP3, TP…	-1.87039	-0.397303	3.65887e-24	7.79204e-25	1.29512	1463	TRUE	LPL, ALOXE3, ANKRD2, COL17A1, GKN1, APOBEC3B, MCM10, ANO9, HMMR, ANLN, NUF2, FAM111B, CCL20, ZNF367, SKA3, EXO1, MYBL2, NEIL3, AURKB, ERCC6L, KIF2C, DEPDC1, NCAPG, DIAPH3, SHCBP1, PBK, CKAP2L, CLSPN, NCAPH, NYAP1, PLK4, DTL, TTK, CDC45, HASPIN, KIF15, DDIAS, CDC20, RAD51AP1, RAD51, KLF5, CEP55, RRM2, TPX2, ASPM, BLM, ORC1, CCNB2, GINS1, CDCA5, BUB1B, CDC25C, WNT7B, MKI67, ZNF488, NUSAP1, ASF1B, G…	-1.72186	-0.349846	1.59859e-17	5.62465e-18	1.09593	1463	TRUE	LPL, COL17A1, CCL20, ANKRD2, GKN1, ALOXE3, ANO9, NECTIN4, ICAM1, DDIAS, NYAP1, KLF5, NGFR, DIAPH3, APOBEC3B, SKA3, PLK4, MCM10, EXO1, AURKB, ANXA8, HMMR, HASPIN, DTL, NUF2, KIF2C, ANLN, AUNIP, ORC1, NCAPG, RAD51AP1, GINS1, ETV4, USP43, NEIL3, CKAP2L, TTK, ZNF367, ERCC6L, BRCA2, GRAMD2A, DEPDC1, MTFR2, E2F7, BLM, CLSPN, KIF15, CDC25C, NCAPH, FAM111B, TPX2, KRT8P46, CDCA5, TMEM139, AJUBA, GPR19, BU…
MACROPHAGE	1.72576	0.369949	4.61544e-20	7.6924e-21	1.17789	1416	TRUE	IL1B, CCL8, ADAMTS14, LRRC38, XCR1, SIRPB1, APCDD1L, MARCO, KYNU, HLA-DRA, GBP2, UNC5A, TREM1, SERPINE1, LHFPL2, CCL2, CHST15, MSC, HLA-DRB1, GJB2, TDO2, SOD2, PTX3, IL7R, MAPK13, THBD, ELFN1, CCL3, FTH1, FTH1P2, FTH1P8, TREML3P, DIRC3, AKR1C7P, GGT8P, PANX2, FABP4, FTH1P10, SELPLG, FTH1P7, ABCA1, EVI2A, FTH1P11, PLPP4, HMOX1, LGI2, CYP1B1, SLC6A3, IL1R1, C3, CTSB, TMEM158, TNFAIP6, CTSL, FTH1P20…	1.86165	0.384302	2.18195e-23	4.84878e-24	1.27091	1416	TRUE	CCL8, ADAMTS14, FABP4, XCR1, CCL2, TDO2, LRRC38, CHST15, HLA-DRA, HLA-DRB1, GBP2, IL1B, EVI2A, UNC5A, DIRC3, LHFPL2, SIRPB1, KYNU, TREM1, ARHGAP20, FTH1P20, GJB2, MARCO, RGCC, OLFML2B, ELFN1, THBD, SLC7A8, FTH1P11, FTH1P8, MAPK13, MSC, PANX2, KMO, HLA-DPB1, KCTD12, FTH1P23, FTH1P12, MMP12, FTH1P10, MAFB, ABCA1, GGT8P, SERPINE1, IL1R1, GRIN3B, HLA-DRB5, SOD2, FTH1P7, APCDD1L, C3, P4HA3, SBSN, FTH1…	2.01324	0.417018	1.56366e-29	2.31654e-30	1.43181	1416	TRUE	TDO2, ADAMTS14, CCL8, XCR1, HLA-DRB1, HLA-DRA, FABP4, GBP2, SIRPB1, KYNU, ARHGAP20, CCL2, CHST15, HLA-DPB1, HLA-DRB5, EVI2A, LHFPL2, THBD, KMO, GJB2, IL1B, OLFML2B, DIRC3, TREM1, PANX2, CHI3L2, LRRC38, SLC7A8, UNC5A, KCTD12, ELFN1, FTH1P20, RGCC, MAFB, CLDN23, FTH1P8, C3, FTH1P12, MARCO, IL1R1, GGT8P, FTH1P11, GRIN3B, MAPK13, SBSN, CTSL, ABCA1, LGI2, SELENOP, FTH1P10, FTH1P2, FTH1, CYP1B1, SOD2, …
MAMMARY GLAND	-1.27705	-0.312482	0.0014731	0.00103663	0.45506	1237	TRUE	ITIH6, IZUMO1R, BPIFB2, ALOXE3, KLHDC7A, ARC, MYBPHL, DHRS2, TMPRSS2, ANO9, COL2A1, ZNF488, PRODH, ELF3, TGM1, EDN2, GPR158, COL9A3, RAB17, SLC4A11, GBX2, ZNF443, MRGPRX3, PSG9, CCDC144NL, FOXA1, GRPR, BIK, GFRA1, HR, PKMYT1, TSPAN1, CDH1, RLN2, EPHB3, TMEM184A, UPK3B, FSTL4, MAT1A, GRB7, DOK7, LHX4, SYT12, HSPD1P11, CDC20P1, DDX12P, PLEKHA7, BRIP1, ZNF607, HES1, LDHD, KRT18, KRT8P3, TIGD3, KRT80…	1.19875	0.249385	0.00785976	0.00711036	0.407018	1237	TRUE	CHST15, KRT81, NRCAM, KRT16, LRRC15, PITX1, RAB27B, SDK1, ADCY1, SIX2, FTH1P7, FIBCD1, PROM2, FER1L4, CYP1B1, LYPD1, SYT7, SUSD4, CTXN1, MAPK15, SEMA3C, CCDC162P, KCNK1, NOTCH3, RAET1G, NRBP2, IER5L, MISP, KRT8P30, PTPRK, NQO1, TP53I11, NXPH4, CYP2D7, STEAP3, CLSTN2, L1CAM, KIFC2, RPL13P12, TCHH, SAMD11, EIF4HP2, FANK1, LAMA5, MZF1, PCSK4, LIME1, CDKN2B, PROB1, NCAM2, B4GALNT4, RHBDL1, RET, LAMA3…	1.4181	0.297052	2.11492e-06	1.4687e-06	0.643552	1237	TRUE	CHST15, NRCAM, KRT16, PITX1, SIX2, KRT81, RAB27B, VGF, ADCY1, LYPD1, CYP1B1, IER5L, CTXN1, SDK1, FIBCD1, PROM2, FTH1P7, LRRC15, FER1L4, NQO1, ADGRG1, CCDC162P, SEMA3C, NCAM2, RAET1G, PHEX, KCNK1, CYP2D7, CHRD, CLSTN2, NXPH4, LAMA3, MAPK15, TP53I11, TMEM121, KIFC2, JOSD2, NRBP2, B4GALNT4, LAMA5, A4GALT, STEAP3, PCSK4, SUSD4, P2RY6, G6PD, PROB1, SYT7, SGSH, IDUA, NKX3-2, RHBDL1, REEP6, CASKIN1, COL…
MELANOCYTE	-1.17892	-0.28748	0.0182714	0.0152262	0.38073	1397	TRUE	IZUMO1R, CHL1, SLC5A9, SPRY4, MIA, NID1, APOBEC3B, APOE, KIF2C, GPRIN3, CDK1, HMMR, CCNB2, GPR158, COL9A3, ANLN, DLGAP5, DEPDC1, ETV1, PBK, RAB17, SLC4A11, AURKB, KIFC1, GAS1, KIF20A, ALG1L2, BUB1B, EXO1, MKI67, ASPM, IQGAP3, TPX2, NCAPG, HASPIN, CEP55, TTK, PRC1, CDCA5, CDCA2, CENPI, SPAG5, RAD54L, STEAP1B, DTL, DIAPH3, HR, CDC45, PKMYT1, ZNF367, SLC16A6, CDH1, TIMP3, KIF4A, CENPF, ESPL1, DAAM2,…	1.15197	0.237545	0.00984151	0.00902138	0.38073	1397	TRUE	ADAMTS2, DPP4, LHFPL2, COL5A2, NRCAM, DOK5, KRT16, MYO1B, ELFN1, ZNF521, SLC7A8, YAP1P1, MSC, CADM3, RHOBTB1, SDK1, ADCY1, THBS2, CDC42EP5, MDGA1, UST, TMTC1, CYB561A3, LYPD1, MMP14, MMP2, CHSY3, DAB2, SEMA3C, AK5, PDZRN3, GK, CERCAM, NRBP2, MEGF6, CTSK, SNAI2, FAM149A, SLC6A17, TSPAN10, CPNE7, SIPA1L2, NQO1, GYS1, LRP4, PNLIPRP3, L1CAM, SRXN1, KIFC2, ACVR1C, FNIP2, PTPRS, CLEC11A, AEBP1, RAB27A,…	1.3439	0.278406	1.12356e-05	8.21866e-06	0.593325	1397	TRUE	DPP4, ADAMTS2, NRCAM, KRT16, LHFPL2, THBS2, DOK5, CADM3, SLC7A8, YAP1P1, ELFN1, COL5A2, MYO1B, ZNF521, TMTC1, ADCY1, MDGA1, LYPD1, GK, SRXN1, UST, SDK1, RHOBTB1, CDC42EP5, PDZRN3, MMP14, GPNMB, LY96, NQO1, ADGRG1, DAB2, AK5, CERCAM, SEMA3C, PNLIPRP3, NCAM2, SLC6A17, CLEC11A, TSPAN10, MEGF6, CYB561A3, FAM149A, GYS1, TPBGL, ITGB8, TMEM121, KIFC2, MMP2, CHSY3, NRBP2, G6PD, KANK2, HTRA1, PTPRS, SIPA1…
MIDBRAIN	-1.11531	-0.273768	0.115919	0.107333	0.13649	1118	FALSE	MYL10, CHL1, DHRS2, PLPPR1, PTPRT, COL2A1, GABRB2, ZNF850, FAT3, ZNF546, NEK2, ZFP30, SGO1, KIF18B, APOE, ZNF532, RND1, FOS, STMN4, EPHB1, FOXS1, TOP2A, PBK, HJURP, FOSB, PCLAF, BIRC5, SCUBE1, FANCD2, FOXA1, ZMAT4, NEDD9, PTTG1, DPF1, GFRA1, TIMP3, LYPD5, SPC25, SKA1, SEMA6A, GABRA2, KCNH6, TSPAN7, SPC24, POU3F1, LRRC4C, ZFP14, CEACAM1, ZNF273, SHH, CAMK2B, KANK3, ZNF283, ANK3, NUAK1, MYCN, WNK4,…	-1.11621	-0.240276	0.0661461	0.0643087	0.224966	1118	FALSE	ZNF850, DHRS2, SGO1, ZFP30, RPL23AP77, NEK2, ZNF546, STMN4, RND1, SPC25, PBK, KIF18B, ZNF532, SKA1, PLPPR1, MYL10, HJURP, LYPD5, PCLAF, FAT3, APOE, BIRC5, FOSB, TOP2A, CEACAM1, LRRC4C, DPF1, CHL1, FANCD2, MAFF, ZFP14, PTTG1, ZNF283, ZNF273, POU3F1, CAMK2B, ZNF490, FRMPD1, ZNF383, EPHB1, SPC24, SGO2, ORC6, NEDD9, COL2A1, GABRB2, FOS, NUAK1, GFRA1, WNK4, TMPO, SHANK2, LIPH, FOXA1, HES1, ZNF121, SOX…	1.05365	0.222167	0.221254	0.221254	0.119888	1118	FALSE	ST8SIA1, NRCAM, NR2F1, TSHZ2, GSDMC, SOX2, MTCO3P12, CADM3, DNER, BBOX1, GREM1, CDHR4, GBP1P1, PLPP3, GRIN3B, EBF1, HEPH, GCNT3, ZNF521, TENM4, LYPD1, SOD2, NAALADL2, IER5L, ARL4C, SOX4, NPTX2, MAP2, PDZRN3, LRRN4CL, SSBP2, NABP1, ADGRG1, PGM2L1, CACNG7, MAP6, NCAM2, ZFP36L1, SYT11, CYB561A3, ITGB8, F2R, ANKRD29, SCG2, TRIM9, MARCKS, NKX3-2, KCNQ2, UBE2QL1, B3GALT1, ATP1B2, COLEC12, SLC6A3, METRN…
MORULA	-2.17164	-0.536402	8.31081e-36	4.61712e-37	1.58293	913	TRUE	TKTL1, IGHE, IZUMO1R, ALOXE3, MYH15, ETV4, CHST4, MYBL2, GRAMD2A, NEK2, NUF2, SGO1, KIF2C, SCARA5, MCM10, CDK1, SKA3, HMMR, CCNB2, SHCBP1, GTSE1, GPR158, COL9A3, KIF15, DLGAP5, TROAP, MND1, FAM83D, PBK, HJURP, SLC4A11, AURKB, GBX2, KIFC1, NUSAP1, KIF20A, ZNF443, MRGPRX3, RAD51AP1, EXO1, ASPM, DDIAS, ERCC6L, CDC25C, TPX2, RAD51, NCAPG, CCDC144NL, PLK4, HASPIN, CEP55, TTK, CDCA5, NCAPH, EME1, CDCA2…	-2.47208	-0.536053	6.4903e-49	2.40382e-50	1.84846	913	TRUE	TKTL1, IGHE, IZUMO1R, ALOXE3, SGO1, MCM10, HMMR, NUF2, NEK2, SKA3, EXO1, MYBL2, AURKB, ERCC6L, KIF2C, SLC16A6, NCAPG, DIAPH3, SHCBP1, PBK, CKAP2L, CLSPN, NCAPH, PLK4, DLGAP5, DTL, TTK, CDC45, HASPIN, KIF15, DDIAS, CDC20, RAD51AP1, RAD51, KLF5, CHST4, CEP55, RRM2, TPX2, HJURP, ASPM, ORC1, CCNB2, CDCA5, CDC25C, NUSAP1, CPNE9, MYH15, GRAMD2A, CDCA8, CDK1, MAD2L1, ETV4, GTSE1, KIF4A, GBX2, KIFC1, TRO…	-2.45559	-0.513761	8.8457e-47	3.27619e-48	1.80883	913	TRUE	TKTL1, IZUMO1R, IGHE, ALOXE3, NECTIN4, SLC16A6, SGO1, ZNF443, CCDC144NL, DDIAS, KLF5, DIAPH3, SKA3, PLK4, MCM10, EXO1, TMEM70, GBX2, AURKB, HMMR, PHF2P2, HASPIN, NEK2, DTL, NUF2, KIF2C, AUNIP, ORC1, NCAPG, RAD51AP1, ETV4, USP43, CKAP2L, TTK, ERCC6L, GRAMD2A, MTFR2, CLSPN, KIF15, CDC25C, NCAPH, NBEAP1, TPX2, CDCA5, CPNE9, MAD2L1, TYW1B, AJUBA, SHCBP1, ZIK1, CCNB2, KIF23, ESPL1, HJURP, RAD54L, CDC6…
MOTOR NEURON	1.26001	0.270802	0.000135991	7.68098e-05	0.538434	1221	TRUE	IGFBP5, UNC5A, NR2F1, NRCAM, SOX2, MAP2, AFF2, DNER, ADCY1, DOK5, SPOCK1, RCAN2, EBF1, ELFN1, ZNF521, TSHZ2, VAT1L, AKR1C2, SHANK1, AMPH, LGI2, SLC6A3, SYT11, TMEM158, RAI2, CADM3, SEMA3C, PAPPA2, MAP6, ADAM12, TMEM74B, KALRN, MDGA1, MAP1A, CEND1, SDK1, VGF, RHBDL3, SUSD4, PGM2L1, ACKR1, UBE2QL1, CAMK2N1, BRINP1, NTRK3, SLC2A12, CPNE7, FAM171A1, SYT7, SOX11, NECAB2, CTXN1, KCNQ2, RHOBTB1, CACNG7,…	1.69259	0.352116	1.44092e-14	4.93649e-15	0.996986	1221	TRUE	IGFBP5, RCAN2, SOX2, NR2F1, UNC5A, NRCAM, DOK5, ELFN1, SHANK1, SPOCK1, TSHZ2, EBF1, AFF2, ZNF521, MAP2, AKR1C2, AMPH, DNER, CADM3, RHOBTB1, BRINP1, SDK1, ADCY1, ACKR1, RHBDL3, CACNG7, MDGA1, HEPH, FIBCD1, SLC2A12, TMEM74B, VAT1L, LGI2, LYPD1, SYT7, PGM2L1, SUSD4, CTXN1, MAP1A, MAPK15, SLC6A3, SEMA3C, KCNJ4, MAP6, ADAM12, NPTX2, ISM2, SYT9, RAI2, PDZRN3, SYT11, UBE2QL1, NREP, TENM4, CEND1, NRBP2, …	1.79064	0.375456	7.68317e-18	2.6322e-18	1.10534	1221	TRUE	IGFBP5, RCAN2, NRCAM, NR2F1, TSHZ2, SOX2, AKR1C2, AFF2, DOK5, CADM3, DNER, UNC5A, BRINP1, ACKR1, ELFN1, SPOCK1, SLC2A12, SHANK1, EBF1, HEPH, LGI2, VGF, RHBDL3, ZNF521, AMPH, ADCY1, TENM4, MDGA1, LYPD1, MAP1A, CTXN1, SDK1, RHOBTB1, KCNJ4, NPTX2, MAP2, FIBCD1, ADAMTS15, PDZRN3, CEND1, PGM2L1, CACNG7, MAP6, PCSK1N, SEMA3C, NCAM2, PAPPA2, SYT11, SYT9, KCNC1, PLXNA4, TMEM74B, COL6A1, CHRD, CLSTN2, NXP…
MYOBLAST	1.32751	0.285586	9.92205e-08	4.13419e-08	0.719513	1634	TRUE	GREM1, MME, ADAMTS2, SERPINE1, MYO1B, MSC, TNFAIP8L3, DCBLD2, GCNT3, SPOCK1, PTX3, AOX1, PHLDB2, PALMD, HMGA2, LPAR1, ADAMTS6, CREB3L1, PLOD2, P3H2, IGFBP3, TMTC1, CADM3, HERC4, SEMA3C, B3GALT1, ADAM12, GBP1, NQO1, MAP1A, ASPH, DAB2, TXN, CFAP70, MMP2, AK5, GBE1, S1PR3, CAMK2N1, ERRFI1, B4GALT1, EIF6, ATP2B1, PTPRK, CCBE1, CEMIP, SOX11, RND3, PDCD1LG2, HAS2, S100A11, RASAL2, OLFML2B, FBN1, MARCKS…	1.12547	0.231129	0.0294712	0.0281068	0.352488	1634	TRUE	ADAMTS2, MME, GREM1, CREB3L1, COL5A2, PALMD, OLFML2B, MYO1B, SPOCK1, TNFAIP8L3, HAS2, LPAR1, MSC, DCBLD2, P3H2, CADM3, SERPINE1, GCNT3, SIX2, FBN1, PHLDB2, IGFBP3, SPOCD1, PLOD2, TMTC1, MAP1A, S1PR3, MMP2, DAB2, SEMA3C, CFAP70, PTX3, ADAM12, NPTX2, AK5, COL5A1, NAALADL2, DSEL, NREP, CAPN12, NOTCH3, B4GALT1, SNAI2, ARHGAP28, HERC4, PLPP3, FAM110B, TSPAN10, MARCKS, PTPRK, NQO1, AOX1, RAPSN, ASPH, C…	1.12747	0.232838	0.0347945	0.033828	0.321776	1634	TRUE	ADAMTS2, MME, TNFAIP8L3, LPAR1, CREB3L1, PALMD, OLFML2B, HAS2, CADM3, GREM1, SIX2, COL5A2, SPOCK1, PLPP3, MYO1B, GCNT3, TMTC1, NAALADL2, MAP1A, SPOCD1, FBN1, NPTX2, DCBLD2, TXN, P3H2, NQO1, PLOD2, ASPH, CFAP70, DAB2, DSEL, IGFBP3, S1PR3, PTX3, AK5, PHLDB2, SEMA3C, ARHGAP28, TSPAN10, COL6A1, CFH, COL5A1, FAM110B, MMP2, RAPSN, KANK2, HTRA1, S100A6, MARCKS, B3GALT1, S100A4, NNMT, PRSS23, ITGA7, CRIP…
MYOFIBROBLAST	1.38714	0.29757	2.20011e-08	8.55598e-09	0.74774	1433	TRUE	IGFBP5, DPP4, KRT81, KRT34, ADAMTS14, LRRC38, OSR1, APCDD1L, ADAMTS2, GDF5, NR2F1, MMP3, PSG1, SERPINE1, CHST15, MYO1B, KRTAP2-3, MSC, PTX3, CEACAMP10, THBD, RCAN2, C1S, PITX1, LPAR1, TREML3P, DIRC3, CREB3L1, VAT1L, P3H2, YAP1P1, SHANK1, IGFBP3, HHIPL2, PLPP4, LOXL4, TMEM158, TMTC1, CA9, ARHGAP20, DPF3, PAPPA2, PORCN, LRRC15, CST2, TMEM217, GBP1, RSPO1, MDGA1, NQO1, MAP1A, LBP, CEND1, DAB2, MMP2,…	1.62146	0.334296	8.88191e-14	3.37184e-14	0.965328	1433	TRUE	IGFBP5, ADAMTS2, ADAMTS14, DPP4, OSR1, RCAN2, LRRC38, CHST15, KRT81, GDF5, MMP3, CA9, NR2F1, DIRC3, CREB3L1, COL5A2, LBP, ARHGAP20, PSG1, KRT34, MYO1B, SHANK1, LRRC15, C1S, THBD, PITX1, LPAR1, YAP1P1, MSC, P3H2, MMP12, RHOBTB1, SERPINE1, GRIN3B, CDC42EP5, APCDD1L, FBN1, LOXL4, C1R, P4HA3, MDGA1, FIBCD1, SLC2A12, CBLN3, HHIPL2, IGFBP3, VAT1L, BMP2, SPOCD1, TMTC1, LYPD1, MMP14, CTXN1, MAP1A, MMP2, …	1.73632	0.359698	2.96807e-17	1.09929e-17	1.08644	1433	TRUE	IGFBP5, DPP4, ADAMTS14, OSR1, GDF5, ADAMTS2, RCAN2, ARHGAP20, CA9, LBP, CHST15, NR2F1, LPAR1, THBD, CREB3L1, MMP3, C1S, DIRC3, PITX1, LRRC38, LOXL4, YAP1P1, COL5A2, KRT81, CLDN23, BMP2, SLC2A12, HHIPL2, PLPP3, GRIN3B, SHANK1, C1R, MYO1B, TMTC1, MDGA1, LYPD1, MAP1A, IER5L, CTXN1, SPOCD1, TREML3P, SRXN1, FBN1, RHOBTB1, FIBCD1, CDC42EP5, PDZRN3, CORO6, LRRC15, MMP14, SNED1, LRRN4CL, CBLN3, S100A3, P…
NATURAL KILLER CELLS	-1.04385	-0.254488	0.301729	0.296142	0.0725352	1375	FALSE	TKTL1, LGALS9C, INPP5D, GSAP, FGD3, ITGB2, APOBEC3B, LAPTM5, LGALS9B, ASF1B, DOCK2, CD226, GPRIN3, FCRL6, KLF2, UCP2, HOPX, ZMAT4, PKMYT1, CDCA8, RDM1, TK1, RLN2, NFATC2, TMEM71, ABCB1, COLGALT2, CENPM, VAV1, JAKMIP1, TRPV2, FYB1, HSPA7, DOK7, DHRS3, TRAIP, TCF19, CD83, VILL, SOCS1, IL16, ARHGAP45, IL23A, EBI3, CDIP1, POC1A, LONRF3, AGFG2, GCHFR, FAM167B, PIK3R5, CASZ1, GALNT3, HLA-K, FANCA, ZNF4…	-0.899228	-0.191695	0.967492	0.967492	0.0353911	1375	FALSE	TKTL1, LGALS9C, INPP5D, APOBEC3B, LGALS9B, DOCK2, CD226, GSAP, ASF1B, ITGB2, CDCA8, PKMYT1, VAV1, IL1RN, TK1, NFATC2, ABCB1, LAPTM5, IL23A, TMEM71, FGD3, TRPV2, RASGRP1, CENPM, FANCB, CD83, TCF19, UCP2, COLGALT2, HOPX, GADD45B, CASZ1, GPRIN3, TRAIP, POC1A, PTPRR, RLN2, EBI3, USP18, N4BP3, KLF2, SYCE2, GALNT3, OASL, ISG20, LBH, NUAK2, ADRB2, ARHGAP45, DHRS3, LTA, RDM1, CD79A, CEP72, RPS6KA1, ZNF71…	1.12816	0.234065	0.0426662	0.041876	0.287857	1375	TRUE	GBP2, AKR1C3, EVI2A, CHI3L2, KRT81, RAB27B, GZMB, ARL4C, AGAP2, TNFSF14, AKR1C7P, ITGAX, CTSO, HLA-DMB, BCL2L11, ADGRG1, HMOX1, SLC9A9, C3AR1, IL18R1, SQOR, PLXNA4, CLEC2B, TMEM121, CMAHP, CEBPD, JOSD2, CCDC159, NME3, SCAND1, G6PD, CHST2, ALKBH7, MFSD10, CPNE7, S100A4, REEP6, MRPL12, CHST12, NTRK1, PRSS30P, PNPLA7, MCRIP1, CDC25B, LIME1, PYROXD2, RABAC1, SELPLG, VAMP1, PRR7, TCIRG1, DDIT4, CAPN12…
NEURONAL EPITHELIUM	-1.7361	-0.421974	1.12166e-20	1.76558e-21	1.19534	1548	TRUE	CHL1, DMBX1, PLPPR1, ESCO2, ZNF850, BLM, FAT3, NEK2, ZFP30, NUF2, SGO1, KIF18B, PIMREG, KIF2C, ZNF695, ZNF532, ADAMTS16, ADAMTS9, ANKS1B, MCM10, CDK1, RGS16, SKA3, STMN4, HMMR, CCNB2, GTSE1, GPR158, EPHB1, ANLN, KIF15, TOP2A, DLGAP5, MND1, E2F2, DEPDC1, ETV1, PBK, HJURP, AURKB, NUSAP1, FAM111B, CDCA3, GAS1, KIF20A, KIF14, PCLAF, BIRC5, NEIL3, RAD51AP1, BUB1B, DLG2, SCUBE1, MKI67, ASPM, CDC25C, IQ…	-1.93126	-0.40896	7.18682e-30	1.13126e-30	1.43903	1548	TRUE	ZNF695, ZNF850, ESCO2, SGO1, ZFP30, DMBX1, MCM10, HMMR, ANLN, NUF2, NEK2, FAM111B, SKA3, STMN4, NEIL3, AURKB, SPC25, KIF2C, DEPDC1, NCAPG, DIAPH3, PBK, CKAP2L, CLSPN, NCAPH, PLK4, KIF18B, DLGAP5, DTL, ZNF532, E2F2, SKA1, PLPPR1, TTK, KIF15, RAD51AP1, RRM2, TPX2, HJURP, ASPM, KIF14, BLM, CCNB2, GINS1, BUB1B, CDC25C, MKI67, NUSAP1, PCLAF, FAT3, CDCA8, CDK1, MAD2L1, ZNF620, GTSE1, BIRC5, BRCA2, TOP2…	-1.89656	-0.383152	3.01335e-27	5.85929e-28	1.37274	1548	TRUE	ZNF850, ZFP30, ADAMTS16, NECTIN4, STMN4, ZNF695, ZNF532, PHYHIPL, ESCO2, SGO1, DIAPH3, ZNF561, DMBX1, SKA3, PLPPR1, PLK4, MCM10, ZNF780A, AURKB, ZNF670-ZNF695, RGS16, HMMR, ZFP14, NEK2, DTL, NUF2, KIF2C, LRRC4C, ANLN, NCAPG, RAD51AP1, GINS1, NEIL3, ZNF260, CKAP2L, TTK, BRCA2, DEPDC1, E2F7, KIF18B, BLM, CLSPN, KIF15, CDC25C, NCAPH, FAM111B, CHL1, ZNF620, NBEAP1, TPX2, RTKN2, MAD2L1, BUB1B, SKA1, E…
NEURONAL PROGENITOR CELLS	-2.17257	-0.532731	1.04814e-41	1.94099e-43	1.7148	1108	TRUE	MYL10, SMPD4P1, DMBX1, COL26A1, COL2A1, HNRNPA1P33, ESCO2, MYBL2, ZNF850, BLM, FAT3, NEK2, ASF1B, NUF2, SGO1, KIF18B, PIMREG, KIF2C, ZNF695, ADAMTS9, MCM10, CDK1, SKA3, HMMR, CCNB2, GTSE1, ANLN, PIF1, KIF15, TOP2A, DLGAP5, TROAP, MND1, E2F2, DEPDC1, ETV1, FAM83D, PBK, HJURP, AURKB, KIFC1, NUSAP1, CDCA3, GAS1, KIF20A, KIF14, PCLAF, BIRC5, ARHGEF39, NEIL3, RAD51AP1, BUB1B, SCUBE1, EXO1, MKI67, ASPM…	-2.34667	-0.504553	3.64629e-46	2.02572e-47	1.79734	1108	TRUE	ZNF695, ZNF850, ESCO2, SGO1, DMBX1, MCM10, HMMR, ANLN, NUF2, NEK2, SKA3, HNRNPA1P33, EXO1, MYBL2, NEIL3, AURKB, ERCC6L, SPC25, KIF2C, DEPDC1, NCAPG, DIAPH3, PBK, CKAP2L, CLSPN, NCAPH, PLK4, KIF18B, DLGAP5, DTL, E2F2, SKA1, TTK, KIF15, DDIAS, CDC20, RAD51AP1, RAD51, CEP55, RRM2, TPX2, MYL10, HJURP, ASPM, KIF14, BLM, ORC1, CCNB2, GINS1, CDCA5, BUB1B, CDC25C, WNT7B, MKI67, NUSAP1, PCLAF, FAT3, ASF1B…	-2.27044	-0.468594	1.60497e-40	1.33747e-41	1.67818	1108	TRUE	ZNF850, SMPD4P1, NECTIN4, ZNF695, ESCO2, SGO1, DDIAS, DIAPH3, DMBX1, SKA3, PLK4, MCM10, EXO1, HNRNPA1P33, AURKB, HTR1D, ZNF670-ZNF695, CYB5R2, HMMR, NEK2, DTL, NUF2, KIF2C, LRRC4C, ANLN, AUNIP, ORC1, NCAPG, RAD51AP1, GINS1, NEIL3, ZNF260, CKAP2L, TTK, ERCC6L, BRCA2, DEPDC1, MTFR2, E2F7, KIF18B, BLM, CLSPN, KIF15, CDC25C, NCAPH, ZNF620, TPX2, RTKN2, CDCA5, FBXO43, MAD2L1, AJUBA, GPR19, BUB1B, ZIK1…
NEUTROPHIL	-1.07486	-0.264614	0.217508	0.209452	0.0928481	982	FALSE	TKTL1, PRSS33, LGALS9C, INPP5D, CEACAM6, SLC5A9, FGD3, FGL2, ITGB2, GRAMD2A, APOBEC3B, LAPTM5, LGALS9B, ASF1B, DOCK2, TGM1, IMPDH1P10, EPHB1, COL9A3, FOSB, ALG1L7P, KLF2, ICAM1, ZNF699, BIK, PF4V1, SLC16A6, KLF5, LMNB1, TMEM71, VAV1, CEACAM1, UPK3B, ALG1L13P, FYB1, HSPA7, CCDC121, GLRA3, LGALSL, FCGR2A, SOCS1, TXLNB, TIGD3, IL16, ARHGAP45, GADD45G, RAB20, LONRF3, ITGB4, SORL1, PIK3R5, CXCL1, CASZ…	1.30217	0.27447	0.000528255	0.00043043	0.498493	982	TRUE	MME, CHST15, GBP2, IL1B, EVI2A, UNC5A, SIRPB1, ELANE, KCNE3, TREM1, FTH1P20, THBD, FTH1P11, FTH1P8, YAP1P1, PANX2, FTH1P12, FTH1P10, IL1R1, SOD2, FTH1P7, AGAP2, FTH1, FTH1P2, OLAH, TNFSF14, C3AR1, NABP1, STARD5, KCNH3, TYMP, SEMA4B, CLEC2B, TREML3P, GK, AKR1C7P, MEGF6, NECAB2, PI3, ECE1, NTNG2, SELPLG, NFE2, IL18R1, SIPA1L2, TP53I11, CYP2D7, RAPSN, FTH1P3, PGGHG, SRXN1, ADM, ITGAX, ARSA, BEAN1, C…	1.39208	0.295534	4.70445e-05	3.61546e-05	0.557332	982	TRUE	GBP2, SIRPB1, ELANE, MME, CHST15, KCNE3, EVI2A, THBD, IL1B, TREM1, PANX2, UNC5A, YAP1P1, FTH1P20, FTH1P8, FTH1P12, IL1R1, FTH1P11, FTH1P10, FTH1P2, FTH1, SOD2, AGAP2, GK, TREML3P, SRXN1, TNFSF14, NFE2, KCNH3, TNFAIP6, AKR1C7P, ITGAX, FTH1P7, STARD5, NAMPTP1, LY96, NABP1, NAMPT, CYP4F12, C3AR1, SEMA4B, IL18R1, MEGF6, CYP2D7, ECE1, CLEC2B, TP53I11, PI3, CEBPD, NTNG2, NECAB2, CSGALNACT1, EVA1B, RAPS…
OLIGODENDROCYTE	-1.58455	-0.388567	3.03298e-10	8.42494e-11	0.839089	1129	TRUE	TKTL1, LPL, KISS1, ABCG8, ARC, CHL1, SLC5A9, MYBPHL, MYH15, COL26A1, NYAP1, PLPPR1, SPRY4, PTPRT, SPP1, ACAN, COL2A1, ZNF488, MYBL2, NUF2, PIMREG, KIF2C, EDN2, ADAMTS16, CDK1, STMN4, HMMR, CCNB2, GPR158, EPHB1, COL9A3, ANLN, KIF15, FOXS1, TOP2A, DLGAP5, DEPDC1, ETV1, FAM83D, PBK, SLC4A11, GBX2, KIFC1, KIF20A, KIF14, BUB1B, EXO1, MKI67, ASPM, IQGAP3, TPX2, NCAPG, TSPAN18, PLK4, USH1G, HASPIN, CEP5…	-1.43169	-0.307947	1.74347e-06	1.09774e-06	0.643552	1129	TRUE	TKTL1, LPL, SPP1, KISS1, ARC, MYBPHL, ABCG8, HMMR, ANLN, NUF2, ZNF367, STMN4, EXO1, MYBL2, KIF2C, DEPDC1, NCAPG, ANKRD1, PBK, CKAP2L, NCAPH, NYAP1, PLK4, DLGAP5, GRPR, DTL, PLPPR1, TTK, CDC45, HASPIN, KIF15, CDC20, CEP55, APLN, TPX2, ASPM, KIF14, CCNB2, CDCA5, BUB1B, WNT7B, MKI67, ZNF488, MYH15, CDCA8, CDK1, TOP2A, KIF4A, LRRC4C, GBX2, CPLX2, PIMREG, KIFC1, SLC5A9, DPF1, IQGAP3, CHL1, BUB1, PRC1,…	1.43371	0.301892	3.19071e-06	2.24531e-06	0.627257	1129	TRUE	IGFBP5, ADAMTS14, OSR1, CCL2, NRCAM, KRT16, NR2F1, SOX2, GJB2, OLFML2B, HAS2, AFF2, DOK5, CADM3, DNER, BBOX1, BRINP1, ACKR1, ELFN1, COL5A2, SPOCK1, SLC2A12, ABCA1, VGF, RHBDL3, AMPH, TMOD1, LYPD1, MAP1A, TNC, CTXN1, SDK1, KCNJ4, NPTX2, MAP2, FIBCD1, ADAMTS15, PDZRN3, LRRC15, DCBLD2, S100A3, P3H2, COL6A2, CEND1, ADGRG1, IGFBP3, RSPO4, S1PR3, PTX3, CACNG7, MAP6, PCSK1N, NCAM2, LRIG1, SYT11, RAPGEF4…
OMENTUM	1.43892	0.310253	1.93052e-08	7.32882e-09	0.761461	1158	TRUE	IGFBP5, CCL8, MAN1A1, OSR1, ADAMTS2, MARCO, NR2F1, SERPINE1, CCL2, CHST15, MSC, GJB2, TDO2, KRT16, DOK5, SPOCK1, PTX3, THBD, AOX1, RCAN2, PHLDB2, EBF1, ELFN1, C1S, CCL3, PALMD, TSHZ2, LPAR1, NDUFA4L2, FABP4, AKR1C2, IGFBP3, HHIPL2, HMOX1, LGI2, CYP1B1, SLC6A3, IL1R1, C3, TNFAIP6, CTSL, TMTC1, CA9, ARHGAP20, RAI2, CADM3, SEMA3C, LRRC15, ADAM12, CST2, STEAP1, GBP1, RSPO1, LBP, TMOD1, SDK1, RGCC, AC…	1.90518	0.396777	2.98082e-22	6.90006e-23	1.2379	1158	TRUE	IGFBP5, CCL8, ADAMTS2, FABP4, MAN1A1, OSR1, CCL2, RCAN2, TDO2, CHST15, CA9, NR2F1, NDUFA4L2, COL5A2, LBP, ARHGAP20, DOK5, GJB2, MARCO, KRT16, RGCC, PALMD, OLFML2B, ELFN1, SPOCK1, LRRC15, TSHZ2, C1S, THBD, HAS2, EBF1, LPAR1, MSC, AKR1C2, KCTD12, CADM3, MAFB, SERPINE1, SDK1, IL1R1, SIX2, THBS2, ACKR1, CDC42EP5, FBN1, C1R, AGT, C3, PHLDB2, HEPH, SLC2A12, HHIPL2, GALNT15, TMOD1, IGFBP3, CYP1B1, BMP2,…	2.06728	0.434564	1.72047e-29	2.70815e-30	1.43181	1158	TRUE	IGFBP5, TDO2, MAN1A1, CCL8, OSR1, FABP4, ADAMTS2, RCAN2, ARHGAP20, CA9, LBP, CCL2, CHST15, KRT16, NR2F1, TSHZ2, NDUFA4L2, LPAR1, THBD, PALMD, GJB2, C1S, OLFML2B, HAS2, AKR1C2, THBS2, DOK5, CADM3, ACKR1, KCTD12, ELFN1, SIX2, COL5A2, RGCC, MAFB, CLDN23, C3, BMP2, SPOCK1, MARCO, IL1R1, SLC2A12, HHIPL2, PLPP3, AKR1C1, C1R, CTSL, EBF1, HEPH, LGI2, SELENOP, TMTC1, TMOD1, CYP1B1, IER5L, CTXN1, FBN1, SDK…
OOCYTE	-2.17091	-0.534702	1.94089e-37	8.98559e-39	1.6217	974	TRUE	TKTL1, IGHE, IZUMO1R, ABCG8, ALOXE3, KLHDC7A, CPA2, MYH15, PLPPR1, PTPRT, ESCO2, CHST4, CCDC141, MYBL2, GRAMD2A, ASF1B, MYRIP, CACNA1I, NUF2, SGO1, KIF2C, FAM135B, SCARA5, ADAMTS9, MCM10, NKAIN2, ZNF799, SKA3, HMMR, CCNB2, SHCBP1, GTSE1, GPR158, EPHB1, ANLN, KIF15, DLGAP5, TROAP, MND1, PBK, HJURP, SLC4A11, AURKB, GBX2, KIF20A, GHRHR, ZNF443, MRGPRX3, NEIL3, RAD51AP1, BUB1B, DLG2, EXO1, ARHGAP40, …	-2.41181	-0.521552	1.60827e-46	7.44569e-48	1.80309	974	TRUE	TKTL1, IGHE, IZUMO1R, ALOXE3, KLHDC7A, ESCO2, SGO1, ABCG8, MCM10, HMMR, ANLN, NUF2, CCL20, SKA3, EXO1, MYBL2, NEIL3, AURKB, ERCC6L, ZNF799, KIF2C, NCAPG, DIAPH3, CPA2, SHCBP1, PBK, NCAPH, DLGAP5, GRPR, DTL, PLPPR1, ZNF571, TTK, CDC45, HASPIN, KIF15, DDIAS, CDC20, RAD51AP1, KLF5, CHST4, CEP55, RRM2, TPX2, HJURP, ASPM, CCNB2, CDCA5, BUB1B, CDC25C, CPNE9, MYH15, ASF1B, GRAMD2A, CDCA8, GTSE1, BRCA2, …	-2.33387	-0.487271	1.4775e-41	9.5764e-43	1.70268	974	TRUE	TKTL1, IZUMO1R, IGHE, CCL20, KLHDC7A, ALOXE3, ZNF571, ZNF799, ZNF607, ESCO2, SGO1, ZNF443, CCDC144NL, DDIAS, GRPR, KLF5, DIAPH3, SKA3, PLPPR1, PLEKHA7, MCM10, IL23A, EXO1, GBX2, AURKB, HMMR, FRMD3, HASPIN, DTL, NUF2, KIF2C, ANLN, AUNIP, NCAPG, RAD51AP1, USP43, NEIL3, TTK, ERCC6L, BRCA2, GRAMD2A, MTFR2, IGSF5, KIF15, CDC25C, NCAPH, TPX2, CDCA5, CPNE9, FBXO43, TYW1B, BUB1B, SHCBP1, CCNB2, KIF23, ES…
OSTEOBLAST	1.8233	0.391872	7.70726e-27	9.27726e-28	1.36518	1488	TRUE	IGFBP5, KRT81, KRT34, ADAMTS14, OSR1, GREM1, APCDD1L, ADAMTS2, GDF5, RAB27B, SERPINE1, LHFPL2, CCL2, CHST15, MYO1B, KRTAP2-3, MSC, TDO2, RPTN, DCBLD2, KRT16, DOK5, SPOCK1, PTX3, AOX1, RCAN2, PHLDB2, EBF1, ELFN1, C1S, LPAR1, ADAMTS6, DIRC3, CREB3L1, PLOD2, NDUFA4L2, P3H2, UST, YAP1P1, SHANK1, IGFBP3, HHIPL2, PLPP4, LOXL4, CYP1B1, IL1R1, TMEM158, TNFAIP6, SEMA3C, PAPPA2, PORCN, LRRC15, ADAM12, TNC,…	2.1588	0.445035	4.52621e-43	2.93365e-44	1.73282	1488	TRUE	IGFBP5, ADAMTS2, ADAMTS14, OSR1, CCL2, RCAN2, TDO2, CHST15, KRT81, GDF5, GREM1, NDUFA4L2, DIRC3, CREB3L1, LHFPL2, COL5A2, DOK5, KRT16, KRT34, OLFML2B, MYO1B, ELFN1, SHANK1, SPOCK1, LRRC15, C1S, HAS2, EBF1, LPAR1, YAP1P1, MSC, KCTD12, DCBLD2, P3H2, RPTN, RHOBTB1, BRINP1, TNC, SERPINE1, RAB27B, IL1R1, SIX2, THBS2, CDC42EP5, APCDD1L, FBN1, LOXL4, C1R, P4HA3, MDGA1, SBSN, PHLDB2, HEPH, FIBCD1, SLC2A1…	2.12903	0.44068	2.45621e-40	2.27427e-41	1.67818	1488	TRUE	IGFBP5, TDO2, ADAMTS14, OSR1, GDF5, ADAMTS2, RCAN2, CCL2, CHST15, KRT16, LHFPL2, NDUFA4L2, LPAR1, CREB3L1, C1S, OLFML2B, DIRC3, HAS2, THBS2, DOK5, GREM1, LOXL4, YAP1P1, BRINP1, KCTD12, ELFN1, SIX2, COL5A2, KRT81, RAB27B, SPOCK1, IL1R1, SLC2A12, HHIPL2, PLPP3, SHANK1, C1R, SBSN, MYO1B, EBF1, HEPH, MDGA1, LYPD1, CYP1B1, MAP1A, IER5L, TNC, CTXN1, RPTN, SPOCD1, SRXN1, FBN1, UST, RHOBTB1, FIBCD1, CDC4…
OVARY (BULK TISSUE)	-1.56893	-0.386155	3.631e-09	1.17671e-09	0.788187	1011	TRUE	TKTL1, PRSS33, IGHE, PLA2G5, ANO2, ANKRD2, COL17A1, MYH15, SPRY4, PTPRT, ACAN, ETV4, GABRB2, MYBL2, NID1, SCARA5, ADAMTS9, COL9A3, RASL11B, MND1, SLC4A11, GBX2, GAS1, KIF20A, TMEM139, DLG2, CCDC144NL, TSPAN18, USH1G, HASPIN, NCAPH, GFRA1, CDC45, KLF5, DNAH9, DAAM2, SEMA6A, PLEKHH2, PRICKLE1, SMOC2, UPK3B, CCDC3, PTH1R, ALX4, MAT1A, RAPGEF5, ACSM3, GRB7, LHX4, PLXNA2, CCDC121, HSPD1P11, ANO4, MYCN…	-1.33861	-0.288779	0.000360229	0.000286849	0.498493	1011	TRUE	TKTL1, IGHE, ANKRD2, COL17A1, ANO2, MYBL2, NCAPH, CDC45, HASPIN, KLF5, MYH15, ETV4, PRSS33, ZNF607, GBX2, RASL11B, KIF20A, MND1, SPRY4, ACAN, TSPAN18, DLL4, LHX4, CCDC144NL, TMEM139, IGSF5, DLG2, CDC25A, DIO3, GLDC, PLA2G5, NEURL1B, PLEKHA7, GABRB2, IGSF11, CCDC121, MAT1A, ALX4, USH1G, CCDC3, GFRA1, DNAH9, SYCE2, CTNNAL1, KIF24, RASD1, RUNDC3B, UPK3B, PLXNA2, RMI2, SCARA5, TICRR, DDIT4L, WSCD1, S…	-1.26722	-0.264067	0.00155402	0.00132379	0.45506	1011	TRUE	TKTL1, COL17A1, IGHE, ANKRD2, ANO2, ZNF607, CCDC144NL, KLF5, PLEKHA7, GBX2, HASPIN, ETV4, ZFP28, RASL11B, IGSF5, NCAPH, TMEM139, NID1, SFRP4, USH1G, MYBL2, LHX4, CDC45, IGSF11, RUNDC3B, MYH15, DLL4, MYCL, CDC25A, ACSM3, CCDC3, ACAN, ALX4, SYCP2L, RAPH1, STAG3, RBM24, CTNNAL1, SYCE2, TSPAN18, NEURL1B, TICRR, SPRY4, JPH2, SCGB1D2, KIF24, MND1, COL15A1, CABYR, KLF11, GRB7, RMI2, KIF20A, CCDC121, PYY…
PANCREATIC ISLET	-0.966484	-0.235529	0.642708	0.642708	0.0359969	1383	FALSE	EGR1, MYL10, CPA2, DMBX1, DHRS2, ZNF442, PLPPR1, PTPRT, ZNF850, ELF3, ANKS1B, RGS16, FOS, PIF1, E2F2, ETV1, FOSB, RAB17, HS3ST1, SAMD5, PCSK2, NEURL3, CX3CL1, TSPAN1, CDH1, LYPD5, SPC25, PKP2, NANOS1, SKA1, KCNH6, TSPAN7, PLEKHH2, ZNF620, MTMR7, ZFP14, CEACAM1, CPLX2, SLC35F3, ZNF273, SHH, XRCC2, CAMK2B, MAT1A, AKR1B10, ZNF283, SYT12, GLRA3, WNK4, HOGA1, GDA, ZNF383, LIPH, ORC6, ZNF490, PDE3B, US…	1.15319	0.238247	0.00692407	0.00615473	0.407018	1383	TRUE	MAN1A1, RCAN2, ST8SIA1, GREM1, MAN1C1, NRCAM, MTCO3P12, KYNU, MTCO2P12, MYO1B, TNFAIP8L3, SLC7A8, GBP1P1, MAPK13, PLXDC1, CDHR4, MAP2, MAFB, SDK1, GCNT3, ADCY1, MTND1P23, LOXL4, AGT, PHLDB2, PROM2, TMOD1, EEF1A1P9, MTND4P12, FER1L4, PLOD2, SYT7, SUSD4, SSBP2, REG1B, FTLP3, CTSL, MAP6, NPTX2, TRIM73, RAI2, NAALADL2, SCG5, SYT11, UBE2QL1, CAPN12, GPR155, KCNK1, ARHGAP28, COLEC12, LRRN4CL, SLC6A17, …	1.23727	0.256919	0.00096783	0.000797564	0.477271	1383	TRUE	MAN1A1, MAN1C1, ST8SIA1, KYNU, RCAN2, NRCAM, TNFAIP8L3, MTCO3P12, PLXDC1, MTCO2P12, SLC7A8, GREM1, LOXL4, CDHR4, MAFB, GBP1P1, MAPK13, MYO1B, CTSL, VGF, GCNT3, ADCY1, TMOD1, NAALADL2, SDK1, AGT, NPTX2, MAP2, REG1B, PROM2, FTLP3, FER1L4, LRRN4CL, SSBP2, PLOD2, ASPH, ADGRG1, EEF1A1P9, PHLDB2, MAP6, PCSK1N, PAPPA2, GPR155, SLC6A17, SYT11, ARHGAP28, RAPGEF4, TSPAN10, TRIM73, KCNK1, KCP, ITGB8, MTND1P…
PERICARDIUM	1.59851	0.343391	1.51118e-13	3.4981e-14	0.965328	1224	TRUE	DPP4, OSR1, MME, APCDD1L, ADAMTS2, GDF5, NR2F1, SERPINE1, MSC, DOK5, SPOCK1, PTX3, THBD, AOX1, PHLDB2, EBF1, C1S, LPAR1, ADAMTS6, CREB3L1, PLOD2, NDUFA4L2, UST, YAP1P1, ABCA1, IGFBP3, LOXL4, CYP1B1, IL1R1, C3, TMEM158, TNFAIP6, TMTC1, CA9, ARHGAP20, ELANE, CADM3, SEMA3C, PAPPA2, ADAM12, STEAP1, RSPO1, CEND1, SDK1, ACTBL2, DAB2, MMP2, G6PD, GBE1, ACKR1, CBLN3, ERRFI1, C1R, CDKN2B, MMP14, CPNE7, P4…	2.1678	0.450646	6.01144e-37	6.12276e-38	1.60243	1224	TRUE	ADAMTS2, DPP4, MME, OSR1, GDF5, CA9, NR2F1, NDUFA4L2, CREB3L1, COL5A2, ELANE, ARHGAP20, DOK5, OLFML2B, SPOCK1, C1S, THBD, EBF1, LPAR1, YAP1P1, MSC, CADM3, RHOBTB1, ABCA1, SERPINE1, SDK1, IL1R1, GRIN3B, SIX2, THBS2, ACKR1, CDC42EP5, APCDD1L, FBN1, LOXL4, C1R, C3, CACNG7, P4HA3, SBSN, PHLDB2, HEPH, FIBCD1, UST, CBLN3, GALNT15, IGFBP3, CYP1B1, PLOD2, TMTC1, MMP14, MMP2, CHSY3, DAB2, S100A3, SEMA3C, …	2.27592	0.477242	5.24853e-44	2.42987e-45	1.75655	1224	TRUE	DPP4, OSR1, GDF5, ADAMTS2, ELANE, ARHGAP20, CA9, MME, NR2F1, NDUFA4L2, LPAR1, THBD, CREB3L1, C1S, OLFML2B, THBS2, DOK5, CADM3, LOXL4, YAP1P1, ACKR1, SIX2, COL5A2, C3, SPOCK1, IL1R1, PLPP3, GRIN3B, C1R, SBSN, EBF1, ABCA1, HEPH, TMTC1, CYP1B1, IER5L, FBN1, UST, SDK1, RHOBTB1, FIBCD1, CDC42EP5, TNFAIP6, ADAMTS15, PDZRN3, CORO6, MMP14, SNED1, LRRN4CL, CBLN3, S100A3, P4HA3, PLOD2, GALNT15, COL6A2, CEN…
PERIPHERAL BLOOD	-1.26516	-0.314027	0.00809026	0.00636733	0.407018	831	TRUE	TKTL1, PRSS33, IGHE, IGHM, LGALS9C, INPP5D, GSAP, GCSAM, SLC5A9, ANO9, FGD3, MIA, FGL2, ITGB2, IFNL3P1, LAPTM5, LGALS9B, CACNA1I, DOCK2, TGM1, IMPDH1P10, HPCAL4, CD226, FCRL6, EPHB1, KLF2, ZNF699, CD22, CD180, PF4V1, SLC16A6, LMNB1, NFATC2, TMEM71, VAV1, JAKMIP1, TRPV2, ALG1L13P, FYB1, HSPA7, LHX4, IGHG4, NRGN, VILL, FCGR2A, F13A1, TIGD3, IL16, RORC, ARHGAP45, IL23A, RAB20, LONRF3, SORL1, PIK3R5,…	-1.23241	-0.268949	0.00785976	0.007132	0.407018	831	TRUE	TKTL1, IGHE, IGHM, IMPDH1P10, LGALS9C, INPP5D, ANO9, IFNL3P1, ZNF699, LGALS9B, DOCK2, SLC16A6, CD226, GSAP, ITGB2, CD180, PRSS33, TGM1, SLC5A9, CD22, VAV1, IL1RN, NFATC2, LAPTM5, LMNB1, IL23A, GCSAM, TMEM71, FGD3, LHX4, TRPV2, SORL1, RASGRP1, CACNA1I, EPHB1, CDC14A, FGL2, MIA, CYP4F3, BTN2A2, KLF2, TIGD3, HPCAL4, GALNT3, YOD1, KRT8P46, OASL, ISG20, LRRC37A15P, NUAK2, NRGN, ADRB2, KBTBD8, MYCL, AR…	1.13661	0.243026	0.0583335	0.0577933	0.248911	831	FALSE	XCR1, GBP2, SIRPB1, MME, CHST15, KCNE3, EVI2A, THBD, IL1B, TREM1, PANX2, CHI3L2, RAB27B, MARCO, GZMB, CYP1B1, GK, TREML3P, SRXN1, TNFSF14, NFE2, KCNH3, TNFAIP6, AKR1C7P, ITGAX, STARD5, LY96, HLA-DMB, EPHB6, BCL2L11, CYP4F12, HMOX1, SLC9A9, C3AR1, IL18R1, MEGF6, CYP2D7, KIFC2, PI3, CEBPD, NTNG2, GPR146, CHST2, SLC6A6, CAMK4, IL7R, S100A4, PGGHG, TYMP, PRSS30P, LIME1, SLC22A4, SELPLG, VAMP1, TCIRG1…
PLACENTA (BULK)	1.18258	0.253124	0.00370731	0.00274615	0.431708	1251	TRUE	IGFBP5, DPP4, KRT81, MAN1A1, XCR1, MME, KYNU, NR2F1, PSG1, NRCAM, SERPINE1, LHFPL2, OLAH, PSG2, AFF2, MAPK13, THBD, PHLDB2, PALMD, FTH1P2, ADAMTS6, FABP4, SHANK1, ABCA1, IGFBP3, IL1R1, CTSL, LMO2, CADM3, MAN1C1, PAPPA2, ADAM12, CST2, KALRN, SLC7A8, DAB2, TGM2, TXK, ERRFI1, B4GALT1, CDKN2B, KCTD12, PTPRK, FER1L4, MMP14, ISM1, KMO, CASP4, OPN3, PSG5, MMP12, SYT7, TC2N, ITGB3, CFB, QSOX1, RHOBTB1, R…	1.23292	0.256273	0.000843985	0.000711136	0.477271	1251	TRUE	IGFBP5, FABP4, DPP4, XCR1, MAN1A1, MME, KRT81, NR2F1, LHFPL2, COL5A2, MAN1C1, NRCAM, KYNU, PSG1, PALMD, SHANK1, THBD, AFF2, SLC7A8, MAPK13, KMO, KCTD12, MMP12, CADM3, PSG2, RHOBTB1, ABCA1, SERPINE1, IL1R1, FBN1, PHLDB2, BBOX1, FTH1P2, MTND4P12, OLAH, IGFBP3, FER1L4, MMP14, C3AR1, SYT7, SELENOP, BPGM, TGM2, DAB2, CTSL, CCDC162P, ADAM12, ISM2, COL6A2, COL5A1, OPN3, CORO6, LMO2, QSOX1, NOTCH3, B4GAL…	1.24972	0.261321	0.000724639	0.000590447	0.477271	1251	TRUE	IGFBP5, DPP4, MAN1A1, XCR1, FABP4, MAN1C1, KYNU, MME, NRCAM, NR2F1, LHFPL2, THBD, PALMD, KMO, AFF2, CADM3, BBOX1, SLC7A8, KCTD12, COL5A2, KRT81, IL1R1, PLPP3, SHANK1, MAPK13, CTSL, ABCA1, SELENOP, FTH1P2, FBN1, RHOBTB1, CORO6, MMP14, FER1L4, TGM2, COL6A2, EPHB6, CST2, DAB2, IGFBP3, QSOX1, CCDC162P, SLC9A9, PHLDB2, C3AR1, PAPPA2, CFB, OPN3, COL6A1, LMO2, LAMA3, CMAHP, COL5A1, CEBPD, CSGALNACT1, LA…
PLASMA CELL	-1.38524	-0.339706	3.00805e-05	1.58758e-05	0.57561	1162	TRUE	TKTL1, IGHE, EGR1, IGHM, GCSAM, MYH15, ANO9, ZNF540, MYBL2, APOBEC3B, ZNF420, FOSB, ALG1L2, ZNF443, KLF2, ICAM1, DDIAS, EME1, NEDD9, PLEKHB1, BIK, CD180, SLC16A6, RLN2, NFATC2, CYB5R2, BRCA2, PRICKLE1, TRPV2, CEACAM1, ALG1L13P, CDC6, DUSP5, GRB7, ABCG2, CCDC121, CDC20P1, DDX12P, IGHG4, MB21D2, VILL, TXLNB, IL16, COL11A2, SLCO4A1, IL23A, STOX1, KCNIP2, CES3, TET1, GRHL1, CEP128, HSD17B7P2, BTN2A2,…	-1.38949	-0.299018	8.35212e-06	5.64541e-06	0.610527	1162	TRUE	TKTL1, IGHE, IGHM, EGR1, APOBEC3B, ZNF540, ANO9, ZNF420, MYBL2, SLC16A6, DDIAS, MYH15, DUSP5, CD180, FOSB, BRCA2, CEACAM1, ICAM1, MYEOV, NFATC2, CDC6, IL23A, ZNF443, SLCO4A1, GCSAM, PMAIP1, EME1, CYB5R2, CHAC2, TRPV2, MB21D2, ABCG2, GLDC, NEDD9, GRHL1, TYW1B, CCDC121, ZNF165, RNF148, RLN2, USP18, BTN2A2, KLF2, BIK, GPR19, CEP128, CSRNP1, SPAG1, ISG20, NUAK2, ADRB2, KBTBD8, HSD17B7P2, TXLNB, ZSCAN…	-1.36189	-0.280037	2.1549e-05	1.59622e-05	0.57561	1162	TRUE	TKTL1, IGHM, IGHE, ZNF540, ZNF420, ANO9, SLC16A6, EGR1, ICAM1, ZNF443, DDIAS, CEACAM1, APOBEC3B, PMAIP1, IL23A, CYB5R2, DUSP5, BRCA2, NFATC2, TYW1B, GPR19, HSD17B7P2, MYEOV, CDC6, ADRB2, MYBL2, TRPV2, USP18, CHAC2, FOSB, GRHL1, EME1, NUAK2, GCSAM, MYH15, HLA-K, MB21D2, BTN2A2, CSRNP1, NEDD9, ISG20, STX11, KLHDC7B, KBTBD8, DDX12P, HDAC9, ZNF165, CCDC15, SPAG1, NR1D1, GRB7, RLN2, ZSCAN31, CES3, RNF…
PLASMACYTOID DENDRITIC CELL	-1.18458	-0.289572	0.0248759	0.0209603	0.352488	1291	TRUE	IGHE, IGHM, LGALS9C, GCSAM, LGALS9DP, COL26A1, ANO9, FGD3, MIA, FGL2, MYBL2, IFNL3P1, LGALS9B, DOCK2, INSL4, SCARA5, TGM1, IMPDH1P10, EPHB1, TMEM139, ALG1L2, ICAM1, HASPIN, FOXA1, ZNF45, ATP12A, NEURL3, STEAP1B, BIK, CD180, CDH1, LMNB1, VAV1, POU3F1, TRPV2, ALG1L13P, DUSP5, SLC35F3, CPNE9, SPACA3, FYB1, DDX12P, CD83, VILL, SOCS1, CLCN5, TIGD3, EPHA2, MTFR2, FRMD3, ARHGAP45, IL23A, STOX1, EBI3, FA…	-1.28606	-0.274931	0.000356033	0.000280211	0.498493	1291	TRUE	IGHE, IGHM, INSL4, IMPDH1P10, LGALS9C, NEURL3, ANO9, IFNL3P1, MYBL2, LGALS9B, DOCK2, HASPIN, CPNE9, DUSP5, CD180, ZNF45, ICAM1, TGM1, VAV1, IL1RN, LGALS9DP, LMNB1, IL23A, GCSAM, PMAIP1, CHAC2, FGD3, POU3F1, DLL4, TMEM139, TRPV2, EPHA2, MX1, NGFR, CD83, EPHB1, FAM72D, FRMD3, MTFR2, SLC43A3, TNFSF18, CDC14A, FGL2, GADD45B, MIA, CASZ1, POC1A, SPACA3, EBI3, USP18, STEAP1B, BTN2A2, RNF144B, SLC35F3, T…	-1.20688	-0.246988	0.00438916	0.00394212	0.407018	1291	TRUE	IGHM, IGHE, NEURL3, ANO9, INSL4, ICAM1, DOCK2, LGALS9C, IMPDH1P10, ZNF45, NGFR, AJAP1, PMAIP1, IL23A, ARHGAP30, FRMD3, HASPIN, DUSP5, MX1, IL1RN, VAV1, ZFP28, MTFR2, LGALS9B, KRT8P46, CPNE9, TMEM139, EPHA2, TGM1, IFI27, EBI3, MYBL2, CD83, TRPV2, STEAP1B, CDC14A, USP18, CHAC2, GADD45B, IFNL3P1, GCSAM, HLA-K, CDH1, DLL4, MYCL, LRRC37A15P, BTN2A2, SYCP2L, CSRNP1, OASL, RNF144B, CD99P1, SLC43A3, ISG2…
PODOCYTE	1.42006	0.305824	4.79981e-09	1.59994e-09	0.788187	1369	TRUE	IGFBP5, DPP4, KRT81, KRT34, ADAMTS14, GREM1, APCDD1L, GDF5, UNC5A, PSG1, NRCAM, SERPINE1, CCL2, MYO1B, KRTAP2-3, MSC, GJB2, RPTN, DCBLD2, SPOCK1, CEACAMP10, AOX1, PHLDB2, ADAMTS6, DIRC3, GGT8P, CREB3L1, PLOD2, P3H2, AMPH, IGFBP3, HHIPL2, PLPP4, LOXL4, C3, SEMA3C, LRRC15, ADAM12, TNC, TMEM217, GBP1, MDGA1, SDK1, SVIL, SUSD4, ACTBL2, DAB2, ECE1, MMP2, AK5, TGM2, GBE1, RSPO4, CBLN3, SLC2A12, CDKN2B,…	1.57728	0.325655	1.44701e-11	6.16319e-12	0.887075	1369	TRUE	IGFBP5, ADAMTS14, DPP4, CCL2, KRT81, GDF5, GREM1, UNC5A, DIRC3, CREB3L1, NRCAM, PSG1, GJB2, KRT34, OLFML2B, MYO1B, SPOCK1, LRRC15, MSC, DCBLD2, AMPH, P3H2, RPTN, GGT8P, TNC, SERPINE1, SDK1, CDC42EP5, APCDD1L, FBN1, LOXL4, C3, P4HA3, MDGA1, PHLDB2, FIBCD1, SLC2A12, CBLN3, HHIPL2, IGFBP3, BMP2, SPOCD1, RSPO4, PLOD2, LYPD1, MMP14, SVIL, SUSD4, CTXN1, MMP2, TGM2, CHSY3, TRIM74, DAB2, S100A3, SEMA3C, …	1.52413	0.316494	1.49405e-09	8.16192e-10	0.801216	1369	TRUE	IGFBP5, DPP4, ADAMTS14, GDF5, CCL2, NRCAM, CREB3L1, GJB2, OLFML2B, DIRC3, GREM1, LOXL4, UNC5A, KRT81, CLDN23, C3, BMP2, SPOCK1, SLC2A12, HHIPL2, GGT8P, MYO1B, AMPH, TENM4, MDGA1, LYPD1, TNC, CTXN1, SVIL, RPTN, SPOCD1, FBN1, SDK1, FIBCD1, CDC42EP5, ADAMTS15, CORO6, LRRC15, DCBLD2, MMP14, CBLN3, S100A3, P3H2, TGM2, P4HA3, PLOD2, COL6A2, DAB2, IGFBP3, QSOX1, RSPO4, AK5, PHLDB2, SEMA3C, CFB, MEGF6, C…
PREADIPOCYTE	1.67424	0.366942	7.74162e-13	2.00709e-13	0.943632	943	TRUE	DPP4, ADAMTS14, MAN1A1, OSR1, MME, APCDD1L, ADAMTS2, GDF5, MMP3, RAB27B, AKR1C3, SERPINE1, MYO1B, TNFAIP8L3, DCBLD2, DOK5, SPOCK1, PTX3, THBD, AOX1, EBF1, ELFN1, ZNF521, HMGA2, LPAR1, ADAMTS6, GGT8P, UST, AKR1C2, YAP1P1, HMOX1, LOXL4, CYP1B1, IL1R1, TMEM158, TNFAIP6, CTSL, TMTC1, ARHGAP20, SEMA3C, PAPPA2, ADAM12, TNC, STEAP1, NQO1, MAP1A, CEND1, SVIL, PNLIPRP3, MMP2, AK5, COLEC12, G6PD, GBE1, S1P…	1.7683	0.373468	2.73617e-14	9.62726e-15	0.986546	943	TRUE	ADAMTS2, ADAMTS14, DPP4, MAN1A1, MME, OSR1, GDF5, MMP3, COL5A2, AKR1C3, ARHGAP20, DOK5, OLFML2B, MYO1B, ELFN1, SPOCK1, TNFAIP8L3, THBD, EBF1, ZNF521, LPAR1, YAP1P1, AKR1C2, KCTD12, DCBLD2, GGT8P, TNC, SERPINE1, RAB27B, IL1R1, SIX2, THBS2, CDC42EP5, APCDD1L, FBN1, LOXL4, SBSN, FIBCD1, UST, GALNT15, CYP1B1, SPOCD1, TMTC1, MMP14, SVIL, MAP1A, S1PR3, MMP2, CHSY3, S100A3, CTSL, AKR1C1, SEMA3C, CLDN23,…	2.03679	0.433317	1.95199e-23	4.87997e-24	1.27091	943	TRUE	DPP4, MAN1A1, ADAMTS14, OSR1, GDF5, ADAMTS2, ARHGAP20, MME, AKR1C3, TNFAIP8L3, LPAR1, THBD, MMP3, OLFML2B, AKR1C2, THBS2, DOK5, LOXL4, YAP1P1, KCTD12, ELFN1, SIX2, COL5A2, RAB27B, CLDN23, SPOCK1, IL1R1, GGT8P, PLPP3, AKR1C1, SBSN, MYO1B, CTSL, EBF1, ZNF521, TMTC1, CYP1B1, MAP1A, IER5L, TNC, SVIL, SPOCD1, FBN1, UST, FIBCD1, CDC42EP5, TNFAIP6, PCBP3, ADAMTS15, PDZRN3, DCBLD2, MMP14, SNED1, LRRN4CL,…
PREFRONTAL CORTEX	-1.21142	-0.29642	0.00729743	0.00560821	0.407018	1247	TRUE	LPL, EGR1, ARC, CHL1, NYAP1, PLPPR1, PTPRT, GABRB2, HAPLN1, FAT3, FAM135B, ZNF695, HPCAL4, ZNF532, ADAMTS16, ADAMTS9, ANKS1B, NKAIN2, RND1, RGS16, FOS, STMN4, GPR158, EPHB1, ETV1, FOSB, FAM111B, DLG2, SCUBE1, SAMD5, HOPX, ACTN2, PCSK2, DPF1, HUNK, LYPD5, SEMA6A, GABRA2, TSPAN7, PLEKHH2, FGF1, TMEM184A, JAKMIP1, LRRC4C, ZFP14, CPLX2, KHDRBS3, ZNF273, SHH, FSTL4, XRCC2, CAMK2B, SPTLC3, RAPGEF5, PLX…	1.19602	0.248593	0.00500556	0.00440304	0.407018	1247	TRUE	ST8SIA1, SOX2, NR2F1, UNC5A, NRCAM, KYNU, DOK5, PALMD, SHANK1, SPOCK1, AFF2, PLXDC1, MAP2, DNER, CADM3, BRINP1, TNC, ADCY1, SOD2, CACNG7, CACNA1G, SOX4, PROM2, BBOX1, MTND4P12, PLOD2, LYPD1, PGM2L1, SSBP2, NEIL1, SEMA3C, KCNJ4, MAP6, TRIM73, AK5, DSEL, PDZRN3, SCG5, SYT11, UBE2QL1, NREP, TENM4, GPR155, CEND1, IGLON5, COLEC12, FAM149A, FAM110B, SLC6A17, KCNQ2, MARCKS, PTPRK, CAMK4, SIPA1L2, CCK, T…	1.25077	0.261901	0.0018441	0.00158797	0.45506	1247	TRUE	ST8SIA1, KYNU, NRCAM, NR2F1, SOX2, PALMD, AFF2, DOK5, CADM3, PLXDC1, DNER, BBOX1, UNC5A, BRINP1, SPOCK1, CACNA1G, SHANK1, NPTX1, ADCY1, TENM4, LYPD1, SOD2, TNC, SOX4, KCNJ4, MAP2, PROM2, PDZRN3, SSBP2, PLOD2, CEND1, ADGRG1, DSEL, PGM2L1, AK5, CACNG7, MAP6, SEMA3C, NCAM2, GPR155, SLC6A17, SYT11, RAPGEF4, KCNC1, TRIM73, PLXNA4, FAM149A, ITGB8, PIANP, NEIL1, FAM110B, B4GALNT4, SYT3, MTND4P12, TRIM9,…
REGULATORY T CELLS	-1.29796	-0.318601	0.00141482	0.000969412	0.477271	1118	TRUE	TKTL1, IGHE, GCSAM, ANO9, FGD3, ITGB2, CCDC141, APOBEC3B, LAPTM5, ASF1B, DOCK2, HPCAL4, GPRIN3, TMEM139, ZNF443, KLF2, UCP2, CEP55, ATP12A, NCAPH, PTTG1, PLEKHB1, BIK, CDCA8, TK1, RLN2, NFATC2, OLFM2, TMEM71, CENPM, JAKMIP1, TRPV2, CEACAM1, SLC35F3, ROPN1, RTKN2, FYB1, DHRS3, ZNF563, TCF19, CD83, MB21D2, VILL, SOCS1, IL16, MTFR2, RORC, CDKN3, SLCO4A1, IL23A, EBI3, RACGAP1, GADD45G, AGFG2, GCHFR, …	-1.31753	-0.283613	0.000260368	0.000202508	0.518848	1118	TRUE	TKTL1, IGHE, APOBEC3B, ANO9, RPL23AP77, CCL20, DOCK2, NCAPH, CEP55, ASF1B, ITGB2, CDCA8, CEACAM1, CCDC141, IL1RN, TK1, NFATC2, LAPTM5, IL23A, ZNF443, SLCO4A1, GCSAM, PMAIP1, PTTG1, TMEM71, CHAC2, FGD3, TMEM139, TRPV2, MX1, ROPN1, MB21D2, RASGRP1, CENPM, CD83, TCF19, MTFR2, UCP2, CDC14A, RTKN2, GADD45B, ZNF563, RACGAP1, GPRIN3, TYW1B, RPL39P40, RLN2, EBI3, USP18, BTN2A2, KLF2, SLC35F3, BIK, HPCAL4…	-1.30715	-0.269725	0.000187198	0.000149065	0.518848	1118	TRUE	TKTL1, IGHE, CCL20, ANO9, DOCK2, ZNF443, ZNF563, CEACAM1, APOBEC3B, PMAIP1, IL23A, ARHGAP30, MX1, IL1RN, GBP5, MTFR2, NCAPH, NFATC2, RTKN2, TMEM139, TYW1B, GPR19, RPL23AP77, IFI27, EBI3, CD83, CDCA8, TRPV2, CDC14A, USP18, CHAC2, GADD45B, RASGRP1, IL32, CEP55, LAPTM5, GCSAM, HLA-K, ASF1B, MB21D2, BTN2A2, ITGB2, AEN, JAKMIP1, OLFM2, CSRNP1, OASL, CD177, ISG20, FGD3, STX11, ATP12A, KLHDC7B, CCDC141,…
RENAL CORTEX	-1.43349	-0.351921	3.15855e-06	1.49154e-06	0.643552	1101	TRUE	ABCG8, ANO2, KLHDC7A, CHL1, SLC5A9, COL26A1, TMPRSS2, PLPPR1, SPRY4, SPP1, COL2A1, ETV4, FGL2, ZNF488, HAPLN1, NID1, SCARA5, EDN2, ADAMTS16, ADAMTS9, NKAIN2, C1QTNF3, COL9A3, RASL11B, KIF15, FOXS1, TOP2A, DEPDC1, ETV1, PBK, KIFC1, GAS1, KIF20A, TMEM139, DLG2, MKI67, ASPM, TSPAN18, USH1G, TTK, ATP12A, CX3CL1, GFRA1, TSPAN1, TSPAN8, CDH1, KLF5, LMNB1, SPTB, TIMP3, KIF4A, DAAM2, GABRA2, FGF1, EPHB3,…	1.42887	0.299248	1.07256e-06	6.55452e-07	0.659444	1101	TRUE	IGFBP5, DPP4, MME, OSR1, RCAN2, NR2F1, COL5A2, ARHGAP20, MYO1B, ELFN1, HAS2, ZNF521, SLC7A8, KCTD12, DNER, P3H2, MAFB, RHOBTB1, BRINP1, TNC, SDK1, SIX2, CDC42EP5, APCDD1L, FBN1, AGT, CACNA1G, PHLDB2, HEPH, PROM2, BBOX1, IGFBP3, CYP1B1, BMP2, LGI2, RSPO4, PLOD2, TMTC1, LYPD1, MMP14, SUSD4, CTXN1, SELENOP, S1PR3, MAPK15, MMP2, CHSY3, DAB2, SLC6A3, KCNH3, RSPO1, ADAM12, ISM2, SYT9, RAI2, COL6A2, COL…	1.50681	0.317872	1.34672e-07	8.35468e-08	0.704976	1101	TRUE	IGFBP5, DPP4, OSR1, RCAN2, ARHGAP20, MME, NR2F1, HAS2, DNER, BBOX1, SLC7A8, BRINP1, KCTD12, ELFN1, SIX2, COL5A2, MAFB, BMP2, CACNA1G, PLPP3, MYO1B, HEPH, LGI2, SELENOP, ZNF521, TMTC1, TENM4, LYPD1, CYP1B1, TNC, CTXN1, GK, FBN1, SDK1, AGT, RHOBTB1, KCNH3, CDC42EP5, CTSO, PROM2, ADAMTS15, PDZRN3, MMP14, P3H2, PLOD2, COL6A2, DAB2, IGFBP3, RSPO4, S1PR3, PHLDB2, NCAM2, PAPPA2, ARHGAP28, SYT9, SPRY1, P…
RESPIRATORY SMOOTH MUSCLE	2.02442	0.43543	1.4117e-37	5.22851e-39	1.62807	1428	TRUE	IGFBP5, DPP4, CCL8, ADAMTS14, MAN1A1, OSR1, GREM1, MME, APCDD1L, ADAMTS2, GDF5, NR2F1, MMP3, PSG1, AKR1C3, SERPINE1, CCL2, MSC, TNFAIP8L3, TDO2, DOK5, SPOCK1, PTX3, CEACAMP10, AOX1, RCAN2, EBF1, C1S, ZNF521, FTH1, LPAR1, TREML3P, DIRC3, PANX2, CREB3L1, CCK, NDUFA4L2, UST, AKR1C2, SHANK1, ABCA1, IGFBP3, HHIPL2, PLPP4, HMOX1, LOXL4, CYP1B1, IL1R1, C3, TMEM158, TNFAIP6, CTSL, FTH1P20, TMTC1, CA9, AR…	2.54106	0.524367	2.67169e-73	2.47379e-75	2.26618	1428	TRUE	IGFBP5, CCL8, ADAMTS2, ADAMTS14, DPP4, MAN1A1, MME, OSR1, CCL2, RCAN2, TDO2, GDF5, GREM1, MMP3, CA9, NR2F1, NDUFA4L2, DIRC3, CREB3L1, COL5A2, ELANE, AKR1C3, ARHGAP20, FTH1P20, PSG1, DOK5, OLFML2B, SHANK1, SPOCK1, LRRC15, C1S, TNFAIP8L3, EBF1, ZNF521, LPAR1, MSC, PANX2, AKR1C2, RHOBTB1, ABCA1, BRINP1, TNC, SERPINE1, SDK1, IL1R1, GRIN3B, THBS2, CDC42EP5, APCDD1L, FBN1, LOXL4, C1R, AGT, C3, CACNG7, …	2.63521	0.546266	6.82189e-84	6.31657e-86	2.42509	1428	TRUE	IGFBP5, DPP4, TDO2, MAN1A1, ADAMTS14, CCL8, OSR1, GDF5, ADAMTS2, RCAN2, ELANE, ARHGAP20, CA9, CCL2, MME, AKR1C3, TNFAIP8L3, NR2F1, NDUFA4L2, LPAR1, CREB3L1, MMP3, C1S, OLFML2B, DIRC3, AKR1C2, THBS2, DOK5, PANX2, CHI3L2, GREM1, LOXL4, BRINP1, COL5A2, FTH1P20, CLDN23, C3, BMP2, SPOCK1, IL1R1, SLC2A12, HHIPL2, PLPP3, AKR1C1, GRIN3B, SHANK1, C1R, SBSN, CTSL, EBF1, ABCA1, HEPH, SELENOP, ZNF521, TMTC1,…
RETINA	-1.21661	-0.299264	0.00958875	0.00763549	0.407018	1024	TRUE	PRSS33, PLA2G5, ALOXE3, ANO2, MYBPHL, MYH15, NYAP1, PLPPR1, SPP1, COL2A1, GABRB2, ZNF488, MYRIP, SLC15A5, FAM135B, EDN2, C1QTNF3, STMN4, GPR158, GBX2, ALG1L2, DLG2, USH1G, ZMAT4, PLEKHB1, GFRA1, HR, SLC16A6, FGF1, COLGALT2, MTMR7, CPLX2, SLC35F3, CPNE9, KHDRBS3, FZD8, FSTL4, SH3TC2, RAPGEF5, LHX4, CIT, CCDC121, HSPD1P11, DUSP8, RASGEF1C, PLEKHA7, FRMPD1, LGALSL, DRD1, CLCNKB, TIGD3, KRT80, EPHA2,…	1.3308	0.279549	0.000101207	7.49683e-05	0.538434	1024	TRUE	RCAN2, LRRC38, KRT81, CA9, NR2F1, UNC5A, NDUFA4L2, DIRC3, NRCAM, PALMD, ELFN1, SHANK1, SPOCK1, MAP2, DCBLD2, AMPH, DNER, CADM3, RHOBTB1, BRINP1, SDK1, ADCY1, ACKR1, RHBDL3, CACNG7, MDGA1, CACNA1G, FIBCD1, SLC2A12, HHIPL2, VAT1L, LGI2, SYT7, SUSD4, CHSY3, MAP6, PCBP3, SYT9, PDZRN3, UBE2QL1, TENM4, CEND1, RAET1G, IGLON5, FAM149A, SLC6A17, NTNG2, DPF3, KRT8P30, ADAMTS15, TRIM9, NXPH4, LRP4, CLSTN2, …	1.43988	0.304474	3.58321e-06	2.5547e-06	0.627257	1024	TRUE	RCAN2, CA9, NRCAM, NR2F1, NDUFA4L2, PALMD, DIRC3, CADM3, DNER, LRRC38, UNC5A, BRINP1, ACKR1, ELFN1, KRT81, SPOCK1, SLC2A12, CACNA1G, HHIPL2, SHANK1, NPTX1, LGI2, RHBDL3, AMPH, ADCY1, TENM4, MDGA1, SDK1, RHOBTB1, MAP2, FIBCD1, PCBP3, ADAMTS15, PDZRN3, DCBLD2, CEND1, OSBP2, CACNG7, MAP6, PAPPA2, RAET1G, SLC6A17, SYT9, KCNC1, PLXNA4, CLSTN2, FAM149A, NXPH4, LAMA3, PIANP, NTNG2, GPR146, CHSY3, B4GALN…
SENSORY NEURON	-1.17484	-0.28817	0.0379308	0.0330138	0.257206	1085	TRUE	ITIH6, ANO2, ARC, CHL1, COL17A1, DHRS2, NYAP1, PLPPR1, SPRY4, SPP1, COL2A1, ETV4, GABRB2, HAPLN1, FAT3, FAM135B, HPCAL4, ADAMTS9, NKAIN2, STMN4, RASL11B, ETV1, GBX2, DLG2, TSPAN18, PCSK2, BIK, GFRA1, GABRA2, OLFM2, ABCB1, FGF1, COLGALT2, MTMR7, GAS2L3, JAKMIP1, TSPAN12, PRICKLE1, LRRC4C, IGFBPL1, CPLX2, SLC35F3, CPNE9, KHDRBS3, SCN4B, CCDC3, DNAJB5, LHX4, PLXNA2, ANK3, ANO4, DUSP8, GLRA3, RASGEF1…	1.38782	0.290722	7.8861e-06	5.2574e-06	0.610527	1085	TRUE	IGFBP5, CCL2, RCAN2, ST8SIA1, UNC5A, NRCAM, DOK5, MTCO2P12, ELFN1, SHANK1, SPOCK1, EBF1, AFF2, ZNF521, MAP2, AKR1C2, AMPH, DNER, CADM3, BRINP1, SDK1, ADCY1, ACKR1, KLKB1, CACNG7, MDGA1, HEPH, UST, TMOD1, VAT1L, LGI2, RSPO4, LYPD1, SYT7, PGM2L1, SUSD4, CTXN1, MAP1A, MMP2, MAP6, ADAM12, NPTX2, PCBP3, SYT9, SYT11, UBE2QL1, RGS11, NREP, TENM4, CEND1, NRBP2, SNAI2, IGLON5, FAM110B, SLC6A17, CPNE7, KRT…	1.47365	0.311079	4.45172e-07	2.88537e-07	0.674963	1085	TRUE	IGFBP5, ST8SIA1, RCAN2, CCL2, NRCAM, AKR1C2, AFF2, DOK5, CADM3, DNER, MTCO2P12, UNC5A, BRINP1, ACKR1, ELFN1, KLKB1, SPOCK1, SHANK1, NPTX1, EBF1, HEPH, LGI2, VGF, ZNF521, AMPH, ADCY1, TENM4, TMOD1, MDGA1, LYPD1, MAP1A, CTXN1, UST, SDK1, NPTX2, MAP2, PCBP3, CEND1, PGM2L1, RSPO4, CACNG7, MAP6, PCSK1N, NCAM2, PAPPA2, SLC6A17, PITPNC1, SYT11, RAPGEF4, SYT9, KCNC1, PLXNA4, CLSTN2, TPBGL, PIANP, KNDC1, …
SKELETAL MUSCLE (BULK TISSUE)	-1.27594	-0.31212	0.000873952	0.000582635	0.477271	1242	TRUE	ITIH6, LPL, ANO2, ANKRD2, MYH15, WDR62, SPRY4, CCDC141, NID1, PRODH, MYRIP, TNNC1, SCARA5, HPCAL4, ADAMTS9, NKAIN2, C1QTNF3, TTN, EPHB1, FOXS1, SLC4A11, GAS1, TSPAN18, ACTN2, GFRA1, TSPAN8, SPTB, TIMP3, DAAM2, NANOS1, TSPAN7, E2F8, SLC25A25, FGF1, COLGALT2, EBF2, SMOC2, KHDRBS3, TMEM100, FZD8, SCN4B, CCDC3, PTH1R, CAMK2B, ALX4, RAPGEF5, DOK7, KANK3, DNAJB5, PLXNA2, CCDC121, NUAK1, TMEM70, FRMPD1,…	1.22542	0.254876	0.0014228	0.00122519	0.45506	1242	TRUE	IGFBP5, FABP4, RCAN2, LRRC38, NDUFA4L2, DIRC3, LBP, DOK5, PALMD, OLFML2B, GSDMC, THBD, AKR1C2, PGAM2, RHOBTB1, ADCY1, SIX2, ACKR1, KLKB1, FBN1, LOXL4, AGT, SLC2A12, GALNT15, TMOD1, TMTC1, SVIL, SELENOP, CHSY3, SEMA3C, RAI2, COL6A2, COL5A1, PDZRN3, UBE2QL1, CORO6, LRIG1, NOTCH3, COL5A3, FAM149A, DPF3, ADAMTS15, GYS1, KALRN, AOX1, LRP4, STEAP3, RAPSN, CLSTN2, FBLN2, COL6A1, PDP1, SPRY1, SLC35E4, GP…	1.35535	0.28374	2.68728e-05	2.01546e-05	0.57561	1242	TRUE	IGFBP5, FABP4, RCAN2, LBP, GSDMC, NDUFA4L2, THBD, PALMD, OLFML2B, DIRC3, AKR1C2, DOK5, LRRC38, LOXL4, ACKR1, SIX2, KLKB1, PGAM2, SLC2A12, SELENOP, TMTC1, ADCY1, TMOD1, SVIL, FBN1, AGT, RHOBTB1, ADAMTS15, PDZRN3, CORO6, SNED1, GALNT15, COL6A2, CYP4F12, SEMA3C, LRIG1, SLC35E4, SPRY1, PLXNA4, COL6A1, CHRD, CLSTN2, FAM149A, GYS1, LAMA3, CFH, COL5A1, TSLP, GPR146, CHSY3, PLIN1, PDP1, RAPSN, A4GALT, ST…
SKELETAL MUSCLE SATELLITE CELL	1.74489	0.382793	4.90058e-17	9.98266e-18	1.08644	1038	TRUE	DPP4, KRT34, ADAMTS14, MAN1A1, OSR1, MME, APCDD1L, ADAMTS2, GDF5, MMP3, RAB27B, AKR1C3, SERPINE1, MYO1B, KRTAP2-3, MSC, TNFAIP8L3, DCBLD2, DNER, DOK5, SPOCK1, PTX3, THBD, AOX1, EBF1, HMGA2, LPAR1, ADAMTS6, AKR1C7P, GGT8P, PLOD2, NDUFA4L2, UST, AKR1C2, YAP1P1, ABCA1, IGFBP3, HMOX1, CYP1B1, IL1R1, TMEM158, TNFAIP6, CTSL, TMTC1, CA9, ARHGAP20, SEMA3C, PAPPA2, PORCN, ADAM12, TNC, STEAP1, NQO1, MAP1A,…	1.87046	0.392858	2.83488e-19	7.08719e-20	1.15122	1038	TRUE	ADAMTS2, ADAMTS14, DPP4, MAN1A1, MME, OSR1, GDF5, MMP3, CA9, NDUFA4L2, COL5A2, AKR1C3, ARHGAP20, DOK5, KRT34, OLFML2B, MYO1B, SPOCK1, TNFAIP8L3, THBD, HAS2, EBF1, LPAR1, YAP1P1, MSC, AKR1C2, DCBLD2, DNER, ABCA1, GGT8P, TNC, SERPINE1, RAB27B, IL1R1, SIX2, THBS2, CDC42EP5, APCDD1L, FBN1, SBSN, UST, GALNT15, IGFBP3, CYP1B1, BMP2, SPOCD1, PLOD2, TMTC1, MMP14, SVIL, MAP1A, S1PR3, MMP2, CHSY3, S100A3, …	2.05053	0.432977	1.76853e-26	3.60255e-27	1.34993	1038	TRUE	DPP4, MAN1A1, ADAMTS14, OSR1, GDF5, ADAMTS2, ARHGAP20, CA9, MME, AKR1C3, TNFAIP8L3, NDUFA4L2, LPAR1, THBD, MMP3, OLFML2B, HAS2, AKR1C2, THBS2, DOK5, DNER, YAP1P1, SIX2, COL5A2, RAB27B, BMP2, SPOCK1, IL1R1, GGT8P, PLPP3, AKR1C1, SBSN, MYO1B, CTSL, EBF1, ABCA1, TMTC1, CYP1B1, MAP1A, IER5L, TNC, SVIL, SPOCD1, SRXN1, FBN1, UST, NPTX2, CDC42EP5, TNFAIP6, AKR1C7P, ADAMTS15, PDZRN3, DCBLD2, MMP14, SNED1…
SKIN (BULK TISSUE)	1.33713	0.286484	3.05695e-06	1.41525e-06	0.643552	1208	TRUE	KRT81, KRT34, OSR1, XCR1, MMP3, RAB27B, PSG1, SERPINE1, CHST15, MYO1B, KRTAP2-3, GJB2, RPTN, KRT16, GSDMC, CEACAMP10, MAPK13, PI3, THBD, AOX1, PHLDB2, C1S, PALMD, LPAR1, DIRC3, NDUFA4L2, FABP4, P3H2, AKR1C2, ABCA1, IGFBP3, IL1R1, C3, TMTC1, CA9, ALDH3A2, SEMA3C, LRRC15, TNC, STEAP1, GBP1, RSPO1, SDK1, SVIL, SLC7A8, PNLIPRP3, SUSD4, ACTBL2, MMP2, SQOR, ERRFI1, C1R, SLC2A12, CDKN2B, PTPRK, MMP14, I…	1.41295	0.293789	1.41709e-06	8.79121e-07	0.659444	1208	TRUE	FABP4, XCR1, OSR1, CHST15, KRT81, MMP3, CA9, NDUFA4L2, DIRC3, COL5A2, PSG1, GJB2, KRT16, KRT34, PALMD, MYO1B, GSDMC, LRRC15, C1S, THBD, HAS2, LPAR1, SLC7A8, MAPK13, AKR1C2, P3H2, MMP12, RPTN, MAFB, ABCA1, TNC, SERPINE1, RAB27B, SDK1, IL1R1, THBS2, CDC42EP5, FBN1, C1R, C3, SBSN, ALDH3A2, PHLDB2, PROM2, SLC2A12, BBOX1, IGFBP3, BMP2, TMTC1, MMP14, SVIL, SUSD4, SELENOP, STARD5, MAPK15, MMP2, CHSY3, S…	1.44287	0.302915	1.0622e-06	6.983e-07	0.659444	1208	TRUE	OSR1, XCR1, FABP4, CA9, CHST15, KRT16, GSDMC, NDUFA4L2, LPAR1, THBD, PALMD, GJB2, MMP3, C1S, DIRC3, HAS2, AKR1C2, THBS2, BBOX1, CHI3L2, SLC7A8, COL5A2, MAFB, KRT81, RAB27B, C3, BMP2, IL1R1, SLC2A12, AKR1C1, C1R, MAPK13, ALDH3A2, SBSN, MYO1B, ABCA1, SELENOP, TMTC1, TENM4, TNC, SVIL, RPTN, SRXN1, FBN1, SDK1, CDC42EP5, PROM2, ADAMTS15, PDZRN3, LRRC15, MMP14, SNED1, STARD5, S100A3, P3H2, COL6A2, EPHB…
SMALL INTESTINE (BULK TISSUE)	-1.2333	-0.302808	0.009693	0.00780825	0.407018	1064	TRUE	IGHM, LGALS9C, ABCG8, ANO2, CEACAM6, CHL1, CPA2, SLC5A9, COL17A1, MYH15, TMPRSS2, ANO9, SPRY4, COL2A1, FGL2, GABRB2, ZNF488, NID1, PRODH, LGALS9B, MYRIP, ELF3, SCARA5, EDN2, GPRIN3, ADAMTS9, C1QTNF3, DEPDC1, FAM83D, RAB17, GAS1, TMEM139, MKI67, ASPM, IQGAP3, SAMD5, CEP55, FOXA1, GFRA1, TSPAN1, TSPAN8, CDH1, KLF5, PKP2, DAAM2, SEMA6A, ABCB1, SLC25A25, EPHB3, HHLA2, TMEM184A, TSPAN12, CEACAM1, SMOC…	1.56351	0.327483	2.9463e-09	1.39131e-09	0.788187	1064	TRUE	IGFBP5, ADAMTS2, ADAMTS14, FABP4, DPP4, MAN1A1, MME, OSR1, CCL2, TDO2, CHST15, GREM1, MMP3, LHFPL2, COL5A2, KCNE3, AKR1C3, ARHGAP20, GJB2, MARCO, OLFML2B, TSHZ2, C1S, THBD, LPAR1, MAPK13, KCTD12, MMP12, RHOBTB1, ABCA1, TNC, RAB27B, SDK1, GCNT3, IL1R1, THBS2, ACKR1, CDC42EP5, SOD2, FBN1, C1R, AGT, C3, HEPH, SLC2A12, TMEM74B, IGFBP3, VAT1L, BMP2, LGI2, MMP14, SVIL, C3AR1, SELENOP, REG1B, MMP2, TGM2…	1.62831	0.343956	1.42433e-10	7.25353e-11	0.839089	1064	TRUE	IGFBP5, DPP4, TDO2, MAN1A1, ADAMTS14, OSR1, FABP4, ADAMTS2, ARHGAP20, CCL2, MME, CHST15, KCNE3, AKR1C3, TSHZ2, LHFPL2, LPAR1, THBD, GJB2, MMP3, C1S, OLFML2B, THBS2, GREM1, ACKR1, KCTD12, COL5A2, RAB27B, CLDN23, C3, BMP2, MARCO, IL1R1, SLC2A12, C1R, MAPK13, ABCA1, HEPH, LGI2, SELENOP, GCNT3, SOD2, TNC, SVIL, GK, FBN1, SDK1, AGT, RHOBTB1, CDC42EP5, REG1B, CTSO, ADAMTS15, PDZRN3, MMP14, SNED1, TGM2,…
SPERM	-1.64169	-0.411844	7.67432e-08	3.12657e-08	0.719513	624	TRUE	ITIH6, BPIFB2, ALOXE3, ANO2, SLC5A9, MYH15, PTPRT, COL2A1, CCDC141, CACNA1I, SLC15A5, KIF2C, FAM135B, C1QTNF3, GPR158, COL9A3, FOXS1, PBK, GBX2, GHRHR, TMEM139, MRGPRX3, ARHGAP40, USH1G, FOXA1, TSPAN1, KLF5, DNAH9, RDM1, GABRA2, HHLA2, ANXA8L1, IGFBPL1, CPLX2, ALG1L13P, CPNE9, KHDRBS3, SPACA3, FSTL4, ROPN1, PTH1R, MAT1A, CCDC121, ADAMTS7, CLCNKB, SOCS1, TXLNB, COL11A2, FRMD3, KCNIP2, YBX2, KIF17,…	-1.42581	-0.317775	9.02472e-05	6.60142e-05	0.538434	624	TRUE	ALOXE3, ITIH6, ANO2, KIF2C, PBK, KLF5, CPNE9, MYH15, GBX2, CPLX2, SLC5A9, CCDC141, FAM135B, GPR158, DLL4, MRGPRX3, TMEM139, DOCK3, ROPN1, NBEAP1, CACNA1I, SLC15A5, IGFBPL1, FRMD3, GRHL1, COL2A1, IGSF11, CCDC121, HHLA2, ANXA8L1, SPACA3, ZNF165, MAT1A, RNF148, ARHGAP40, USH1G, KIF17, DNAH9, KIF24, KHDRBS3, FOXA1, USP2, TSPAN1, CEP128, PHF2P2, GABRA2, GHRHR, NPC1L1, TXLNB, CABYR, RDM1, PHYHIPL, KCNA…	-1.26211	-0.270475	0.0062191	0.00570084	0.407018	624	TRUE	ANO2, ALOXE3, PHYHIPL, CPLX2, KLF5, GBX2, PHF2P2, FRMD3, KIF2C, NBEAP1, DOCK3, CPNE9, TMEM139, USH1G, ANXA8L1, PBK, GRHL1, IGSF11, MYH15, DLL4, KIF17, GPR158, SLC5A9, ITIH6, MRGPRX3, RDM1, ARHGAP40, CCDC141, GHRHR, ZNF165, CACNA1I, FAM135B, NPC1L1, KIF24, TSPAN1, CABYR, NMNAT2, RNF148, CEP128, CCDC121, HSPA4L, IGFBPL1, MST1R, ULK4, SLC15A5, ROPN1, CYP4F29P, ISCA1P4, PDX1, USP2, IQUB, HSF2BP, PAX9…
SPINAL CORD	-1.25725	-0.308362	0.00301167	0.0021751	0.431708	1132	TRUE	TKTL1, ANO2, CHL1, MYH15, COL26A1, NYAP1, PLPPR1, PTPRT, SPP1, COL2A1, ZNF488, FAT3, MYRIP, CACNA1I, FAM135B, HPCAL4, ADAMTS9, NKAIN2, C1QTNF3, STMN4, GPR158, EPHB1, COL9A3, FOXS1, GBX2, GAS1, GHRHR, DLG2, TSPAN18, ACTN2, ZMAT4, DPF1, PLEKHB1, GFRA1, DNAH9, SPTB, TIMP3, DAAM2, SEMA6A, GABRA2, OLFM2, TSPAN7, FGF1, COLGALT2, EPHB3, MTMR7, JAKMIP1, POU3F1, LRRC4C, IGFBPL1, EBF2, SMOC2, CPLX2, SLC35F…	1.67725	0.351084	1.05661e-13	4.20689e-14	0.965328	1132	TRUE	IGFBP5, RCAN2, SOX2, NR2F1, UNC5A, NRCAM, ARHGAP20, DOK5, ELFN1, SHANK1, SPOCK1, TSHZ2, EBF1, AFF2, ZNF521, LPAR1, MAP2, PGAM2, AMPH, DNER, CADM3, BRINP1, SDK1, ADCY1, THBS2, ACKR1, RHBDL3, AGT, CACNG7, MDGA1, CACNA1G, HEPH, TMEM74B, BBOX1, GALNT15, VAT1L, LGI2, RSPO4, LYPD1, SUSD4, CTXN1, MAP1A, MAPK15, CHSY3, MAP6, NPTX2, SYT9, PDZRN3, SYT11, UBE2QL1, RGS11, LRIG1, TENM4, NOTCH3, CEND1, NRBP2, …	1.87031	0.393633	1.15751e-19	3.53685e-20	1.16018	1132	TRUE	IGFBP5, RCAN2, ARHGAP20, NRCAM, NR2F1, TSHZ2, SOX2, LPAR1, AFF2, THBS2, DOK5, CADM3, DNER, BBOX1, UNC5A, BRINP1, ACKR1, ELFN1, PGAM2, SPOCK1, CACNA1G, SHANK1, NPTX1, EBF1, HEPH, LGI2, VGF, RHBDL3, ZNF521, AMPH, ADCY1, TENM4, MDGA1, LYPD1, MAP1A, IER5L, CTXN1, SDK1, AGT, NPTX2, MAP2, ADAMTS15, PDZRN3, GALNT15, CEND1, RSPO4, CACNG7, MAP6, PCSK1N, NCAM2, PAPPA2, SLC6A17, LRIG1, SYT11, RAPGEF4, SYT9,…
SPINAL CORD (BULK)	-1.25725	-0.308362	0.00301167	0.0021751	0.431708	1132	TRUE	TKTL1, ANO2, CHL1, MYH15, COL26A1, NYAP1, PLPPR1, PTPRT, SPP1, COL2A1, ZNF488, FAT3, MYRIP, CACNA1I, FAM135B, HPCAL4, ADAMTS9, NKAIN2, C1QTNF3, STMN4, GPR158, EPHB1, COL9A3, FOXS1, GBX2, GAS1, GHRHR, DLG2, TSPAN18, ACTN2, ZMAT4, DPF1, PLEKHB1, GFRA1, DNAH9, SPTB, TIMP3, DAAM2, SEMA6A, GABRA2, OLFM2, TSPAN7, FGF1, COLGALT2, EPHB3, MTMR7, JAKMIP1, POU3F1, LRRC4C, IGFBPL1, EBF2, SMOC2, CPLX2, SLC35F…	1.67725	0.351084	1.05661e-13	4.20689e-14	0.965328	1132	TRUE	IGFBP5, RCAN2, SOX2, NR2F1, UNC5A, NRCAM, ARHGAP20, DOK5, ELFN1, SHANK1, SPOCK1, TSHZ2, EBF1, AFF2, ZNF521, LPAR1, MAP2, PGAM2, AMPH, DNER, CADM3, BRINP1, SDK1, ADCY1, THBS2, ACKR1, RHBDL3, AGT, CACNG7, MDGA1, CACNA1G, HEPH, TMEM74B, BBOX1, GALNT15, VAT1L, LGI2, RSPO4, LYPD1, SUSD4, CTXN1, MAP1A, MAPK15, CHSY3, MAP6, NPTX2, SYT9, PDZRN3, SYT11, UBE2QL1, RGS11, LRIG1, TENM4, NOTCH3, CEND1, NRBP2, …	1.87031	0.393633	1.15751e-19	3.53685e-20	1.16018	1132	TRUE	IGFBP5, RCAN2, ARHGAP20, NRCAM, NR2F1, TSHZ2, SOX2, LPAR1, AFF2, THBS2, DOK5, CADM3, DNER, BBOX1, UNC5A, BRINP1, ACKR1, ELFN1, PGAM2, SPOCK1, CACNA1G, SHANK1, NPTX1, EBF1, HEPH, LGI2, VGF, RHBDL3, ZNF521, AMPH, ADCY1, TENM4, MDGA1, LYPD1, MAP1A, IER5L, CTXN1, SDK1, AGT, NPTX2, MAP2, ADAMTS15, PDZRN3, GALNT15, CEND1, RSPO4, CACNG7, MAP6, PCSK1N, NCAM2, PAPPA2, SLC6A17, LRIG1, SYT11, RAPGEF4, SYT9,…
SPLEEN (BULK TISSUE)	-1.34025	-0.331595	0.00060845	0.0004	0.498493	884	TRUE	IGHE, IGHM, LGALS9C, BPIFB2, INPP5D, ANO2, GSAP, CHL1, GCSAM, SLC5A9, ANO9, FGD3, FGL2, GABRB2, ITGB2, MYBL2, NID1, LGALS9B, MYRIP, DOCK2, APOE, GPRIN3, ADAMTS9, FCRL6, RASL11B, FOXS1, ALG1L2, KLF2, ICAM1, CD22, STEAP1B, GFRA1, CD180, SLC16A6, LMNB1, TIMP3, NFATC2, DAAM2, TMEM71, ABCB1, VAV1, JAKMIP1, TSPAN12, PRICKLE1, TRPV2, FZD8, CCDC3, FYB1, PTH1R, RAPGEF5, HSPA7, DOK7, KANK3, IGHG4, ADAMTS7,…	1.50165	0.317631	5.06907e-07	2.95696e-07	0.674963	884	TRUE	ADAMTS2, XCR1, CHST15, HLA-DRA, HLA-DRB1, GBP2, NDUFA4L2, DIRC3, SIRPB1, ELANE, MARCO, OLFML2B, CIITA, GSDMC, C1S, THBD, EBF1, LPAR1, P3H2, MMP12, RPTN, CADM3, MAFB, RHOBTB1, SDK1, IL1R1, ACKR1, AGAP2, C1R, DOCK10, GALNT15, IGFBP3, CYP1B1, BMP2, TMTC1, C3AR1, SELENOP, STARD5, RMDN2, CHSY3, DAB2, TYMP, COL6A2, COL5A1, HMOX1, MEGF6, CTSO, SELPLG, PLEKHO1, IL18R1, SLC22A31, TP53I11, KALRN, AOX1, LRP…	1.65379	0.352826	4.50934e-10	2.37993e-10	0.814036	884	TRUE	XCR1, HLA-DRB1, HLA-DRA, ADAMTS2, GBP2, SIRPB1, ELANE, CIITA, CHST15, GSDMC, NDUFA4L2, LPAR1, THBD, C1S, OLFML2B, DIRC3, CADM3, CHI3L2, ACKR1, MAFB, BMP2, MARCO, IL1R1, C1R, EBF1, SELENOP, TMTC1, CYP1B1, AGAP2, RPTN, DOCK10, SDK1, RHOBTB1, HLA-DPA1, CTSO, SNED1, STARD5, P3H2, LY96, RMDN2, GALNT15, COL6A2, HLA-DMB, DAB2, IGFBP3, HMOX1, SLC9A9, C3AR1, IL18R1, MEGF6, PLXNA4, COL6A1, CHRD, TP53I11, T…
STROMAL CELL	1.70275	0.366097	4.23734e-19	7.84693e-20	1.15122	1365	TRUE	DPP4, KRT34, ADAMTS14, OSR1, GREM1, MME, APCDD1L, ADAMTS2, GDF5, MMP3, SERPINE1, CCL2, MYO1B, KRTAP2-3, MSC, TNFAIP8L3, DOK5, SPOCK1, PTX3, AOX1, PHLDB2, EBF1, ELFN1, C1S, LPAR1, ADAMTS6, CREB3L1, PLOD2, VAT1L, NDUFA4L2, UST, AKR1C2, YAP1P1, FTH1P7, SHANK1, AMPH, IGFBP3, PLPP4, LOXL4, CYP1B1, IL1R1, TMEM158, TNFAIP6, FTH1P20, ARHGAP20, DPF3, SEMA3C, PAPPA2, LRRC15, ADAM12, TNC, STEAP1, RSPO1, MDG…	2.10942	0.435897	3.518e-37	3.25741e-38	1.60888	1365	TRUE	ADAMTS2, ADAMTS14, DPP4, MME, OSR1, CCL2, GDF5, GREM1, MMP3, NDUFA4L2, CREB3L1, COL5A2, ARHGAP20, FTH1P20, DOK5, KRT34, OLFML2B, MYO1B, ELFN1, SHANK1, SPOCK1, LRRC15, C1S, TNFAIP8L3, HAS2, EBF1, LPAR1, YAP1P1, MSC, AKR1C2, AMPH, RHOBTB1, TNC, SERPINE1, IL1R1, SIX2, THBS2, CDC42EP5, FTH1P7, APCDD1L, FBN1, LOXL4, C1R, P4HA3, MDGA1, SBSN, PHLDB2, HEPH, FIBCD1, SLC2A12, UST, CBLN3, GALNT15, IGFBP3, V…	2.12293	0.440467	6.52891e-36	8.46341e-37	1.57637	1365	TRUE	DPP4, ADAMTS14, OSR1, GDF5, ADAMTS2, ARHGAP20, CCL2, MME, TNFAIP8L3, NDUFA4L2, LPAR1, CREB3L1, MMP3, C1S, OLFML2B, HAS2, AKR1C2, THBS2, DOK5, GREM1, LOXL4, YAP1P1, ELFN1, SIX2, COL5A2, FTH1P20, SPOCK1, IL1R1, SLC2A12, PLPP3, SHANK1, C1R, SBSN, MYO1B, EBF1, HEPH, AMPH, TENM4, MDGA1, CYP1B1, MAP1A, IER5L, TNC, SPOCD1, FBN1, UST, RHOBTB1, FIBCD1, CDC42EP5, TNFAIP6, FTH1P7, PCBP3, ADAMTS15, PDZRN3, C…
SUBCUTANEOUS ADIPOSE TISSUE	1.43703	0.308115	1.24899e-08	4.62588e-09	0.761461	1279	TRUE	IGFBP5, CCL8, OSR1, MME, ADAMTS2, GDF5, MARCO, AKR1C3, MSC, KRT16, THBD, AOX1, RCAN2, PHLDB2, EBF1, C1S, PALMD, TSHZ2, DIRC3, PLOD2, NDUFA4L2, FABP4, AKR1C2, IGFBP3, LOXL4, LGI2, IL1R1, C3, TMTC1, ALDH3A2, ARHGAP20, RAI2, ELANE, CADM3, SEMA3C, TYMP, ADAM12, TMEM74B, STEAP1, RSPO1, NQO1, LBP, SDK1, RGCC, ASPH, DAB2, ECE1, MMP2, GBE1, LRIG1, ACKR1, CBLN3, C1R, CDKN2B, KCTD12, MMP14, ISM1, LURAP1L, …	2.00098	0.415242	1.12058e-28	2.07514e-29	1.40995	1279	TRUE	IGFBP5, CCL8, ADAMTS2, FABP4, MME, OSR1, RCAN2, GDF5, NDUFA4L2, DIRC3, COL5A2, ELANE, AKR1C3, LBP, ARHGAP20, MARCO, KRT16, RGCC, PALMD, OLFML2B, TSHZ2, C1S, THBD, EBF1, MSC, AKR1C2, PGAM2, KCTD12, CADM3, MAFB, RHOBTB1, SDK1, IL1R1, SIX2, THBS2, ACKR1, CDC42EP5, FBN1, LOXL4, C1R, C3, ALDH3A2, PHLDB2, CBLN3, TMEM74B, BBOX1, GALNT15, IGFBP3, BMP2, LGI2, PLOD2, TMTC1, MMP14, C3AR1, SELENOP, MMP2, CHS…	2.14646	0.448243	8.01552e-37	9.64832e-38	1.59596	1279	TRUE	IGFBP5, CCL8, OSR1, FABP4, GDF5, ADAMTS2, RCAN2, ELANE, ARHGAP20, LBP, MME, AKR1C3, KRT16, TSHZ2, NDUFA4L2, THBD, PALMD, C1S, OLFML2B, DIRC3, AKR1C2, THBS2, CADM3, BBOX1, LOXL4, ACKR1, KCTD12, SIX2, COL5A2, RGCC, PGAM2, MAFB, CLDN23, C3, BMP2, MARCO, IL1R1, PLPP3, AKR1C1, C1R, ALDH3A2, EBF1, LGI2, SELENOP, TMTC1, TENM4, FBN1, SDK1, RHOBTB1, CDC42EP5, CTSO, ADAMTS15, PDZRN3, CORO6, MMP14, SNED1, L…
SUPERIOR FRONTAL GYRUS	-1.24468	-0.304589	0.00443488	0.00332616	0.431708	1196	TRUE	PLA2G5, ALOXE3, ANO2, ANKRD2, ARC, CHL1, MYBPHL, MYH15, COL26A1, NYAP1, PLPPR1, PTPRT, SPP1, GABRB2, ZNF488, HAPLN1, PRODH, MYRIP, CACNA1I, APOE, FAM135B, HPCAL4, NKAIN2, RND1, STMN4, GPR158, COL9A3, RASL11B, FOXS1, DLG2, ACTN2, PCSK2, ZMAT4, CX3CL1, DPF1, PLEKHB1, HR, SPTB, DAAM2, GABRA2, OLFM2, TSPAN7, FGF1, COLGALT2, JAKMIP1, POU3F1, LRRC4C, SMOC2, CPLX2, MFSD4A, SLC35F3, CPNE9, KHDRBS3, TMEM1…	1.72016	0.357672	1.43843e-15	4.39521e-16	1.0377	1196	TRUE	RCAN2, SOX2, NR2F1, UNC5A, NDUFA4L2, NRCAM, ARHGAP20, DOK5, ELFN1, SHANK1, SPOCK1, PANX2, MAP2, PGAM2, AMPH, DNER, CADM3, BRINP1, ADCY1, ACKR1, AGAP2, RHBDL3, AGT, CACNG7, MDGA1, CACNA1G, FIBCD1, SLC2A12, TMEM74B, BBOX1, GALNT15, TMOD1, VAT1L, LGI2, RSPO4, LYPD1, SYT7, SUSD4, CTXN1, MAP1A, MAPK15, CHSY3, KCNH3, KCNJ4, MAP6, NPTX2, SYT9, RAI2, AK5, PDZRN3, SCG5, SYT11, UBE2QL1, RGS11, CORO6, KCNK1…	1.87675	0.394106	5.48808e-21	1.52447e-21	1.20398	1196	TRUE	RCAN2, ARHGAP20, NRCAM, NR2F1, SOX2, NDUFA4L2, DOK5, CADM3, PANX2, DNER, BBOX1, UNC5A, BRINP1, ACKR1, ELFN1, PGAM2, SPOCK1, SLC2A12, CACNA1G, SHANK1, NPTX1, LGI2, VGF, RHBDL3, AMPH, ADCY1, TMOD1, MDGA1, LYPD1, MAP1A, CTXN1, AGAP2, AGT, KCNJ4, NPTX2, MAP2, KCNH3, FIBCD1, PDZRN3, CORO6, GALNT15, CEND1, EPHB6, RSPO4, OSBP2, AK5, CACNG7, MAP6, PCSK1N, NCAM2, SLC6A17, TEX29, SYT11, RAPGEF4, SYT9, KCNC…
TESTIS (BULK TISSUE)	-1.42648	-0.353503	2.71748e-05	1.40906e-05	0.593325	870	TRUE	TKTL1, PLA2G5, ANO2, SMPD4P1, COL17A1, WDR62, NYAP1, CCDC141, MYRIP, SLC15A5, KIF2C, FAM135B, SCARA5, HPCAL4, TTN, EPHB1, COL9A3, SCUBE1, CCDC144NL, SAMD5, HASPIN, ACTN2, GFRA1, HR, PKMYT1, DNAH9, TIMP3, CYB5R2, DAAM2, JAKMIP1, IGFBPL1, SMOC2, UPK3B, KHDRBS3, SPACA3, FZD8, FSTL4, CCDC3, ROPN1, SH3TC2, MAT1A, RAPGEF5, ACSM3, DOK7, TCAM1P, HSPD1P11, ANO4, RASGEF1C, PLEKHA7, FRMPD1, TMEM163, COL11A2…	-1.18008	-0.2571	0.0453029	0.043625	0.321776	870	TRUE	TKTL1, COL17A1, WDR62, ANO2, ACTN2, KIF2C, NYAP1, HASPIN, SMPD4P1, PKMYT1, CCDC141, FAM135B, CYB5R2, SAMD5, MYRIP, CCDC144NL, DOCK3, ROPN1, NGFR, NBEAP1, FRMPD1, EPHB1, PLA2G5, SLC15A5, TTN, IGFBPL1, NEURL1B, PLEKHA7, SH3TC2, CHGA, IGSF11, SPACA3, MAT1A, RNF148, CCDC3, GFRA1, KIF17, DNAH9, HPCAL4, KIF24, KHDRBS3, RASD1, USP2, UPK3B, EPHA4, TMEM163, PHF2P2, SCARA5, SMOC2, RAPGEF5, HR, CABYR, FAM16…	1.22589	0.262258	0.0154681	0.014752	0.38073	870	TRUE	IGFBP5, ARHGAP20, TSHZ2, THBD, OLFML2B, AFF2, LOXL4, PGAM2, SPOCK1, HHIPL2, CTXN1, SDK1, RHOBTB1, NPTX2, FIBCD1, PCBP3, DCBLD2, SNED1, CFAP70, QSOX1, OSBP2, NCAM2, TPBGL, LAMA3, MAPK15, C4B, KIFC2, KNDC1, NTNG2, PLIN1, LAMA5, PCSK4, JCAD, PKDCC, KCNQ2, FBLN2, REEP6, SHC2, ADGRB1, NTRK1, PRSS30P, TCHH, GPC1, CYP19A1, ADAMTS6, PLXNB3, FANK1, VWA1, FER1L6, RET, TG, MAPK8IP1, SAMD11, AHNAK2, LRRC24, …
THYMUS (BULK TISSUE)	-1.91554	-0.475487	2.53872e-19	4.46626e-20	1.16018	828	TRUE	IGHE, IGHM, BPIFB2, GKN1, GCSAM, COL17A1, ANO9, PTPRT, FGD3, CHST4, ITGB2, CCDC141, MYBL2, ASF1B, DOCK2, NUF2, SGO1, KIF2C, SCARA5, TGM1, CDK1, SKA3, HMMR, TTN, CCNB2, ANLN, KIF15, FOXS1, TOP2A, DLGAP5, TROAP, E2F2, DEPDC1, PBK, HJURP, AURKB, KIFC1, GAS1, KIF20A, KIF14, ZNF443, NEIL3, BUB1B, EXO1, MKI67, ASPM, CDC25C, TPX2, NCAPG, PLK4, HASPIN, CEP55, TTK, PRC1, CDCA5, NCAPH, CDCA2, SPAG5, RAD54L…	-1.89243	-0.413322	4.66649e-17	1.29625e-17	1.08644	828	TRUE	IGHE, IGHM, COL17A1, SGO1, GKN1, ANO9, HMMR, ANLN, NUF2, ZNF367, SKA3, EXO1, MYBL2, NEIL3, AURKB, DOCK2, KIF2C, DEPDC1, NCAPG, DIAPH3, PBK, NCAPH, PLK4, DLGAP5, DTL, E2F2, TTK, CDC45, HASPIN, KIF15, CDC20, CHST4, CEP55, RRM2, TPX2, HJURP, ASPM, KIF14, CCNB2, CDCA5, BUB1B, CDC25C, MKI67, ASF1B, ITGB2, CDCA8, CDK1, TOP2A, KIF4A, KIFC1, TGM1, TROAP, ESPL1, PKMYT1, BUB1, CCDC141, PRC1, CDCA2, VAV1, K…	-1.75884	-0.369558	1.04994e-12	4.66641e-13	0.921426	828	TRUE	IGHM, COL17A1, IGHE, GKN1, ANO9, DOCK2, SGO1, ZNF443, NGFR, DIAPH3, SKA3, PLK4, EXO1, ARHGAP30, AURKB, ANXA8, HMMR, HASPIN, DTL, NUF2, KIF2C, ANLN, NCAPG, MX1, VAV1, NEIL3, TTK, ZNF367, DEPDC1, E2F7, IGSF5, KIF15, CDC25C, NCAPH, TPX2, CDCA5, BUB1B, E2F2, TGM1, CCNB2, ESPL1, HJURP, RAD54L, EBI3, MYBL2, CDCA8, DLGAP5, TRPV2, ANXA8L1, CDC45, PBK, RASGRP1, IL32, CEP55, KIF14, CDK1, CDC20, BUB1, DEPDC…
THYROID (BULK TISSUE)	-0.974803	-0.237797	0.61067	0.605016	0.0389556	1408	FALSE	LPL, ALOXE3, ANO2, KLHDC7A, ARC, GCSAM, COL17A1, SPRY4, ETV4, NID1, CACNA1I, EDN2, ADAMTS9, FOXS1, RAB17, SLC4A11, TMEM139, PSG9, PLEKHB1, PGF, TSPAN1, CDH1, KLF5, TIMP3, SLC25A25, FGF1, TSPAN12, PRICKLE1, IGFBPL1, SMOC2, FZD8, SCN4B, RAPGEF5, GRB7, DOK7, KANK3, PLXNA2, HSPD1P11, DHRS3, PLEKHA7, IGHG4, JPH2, HES1, LDHD, SFRP4, KRT18, CLCNKB, FMOD, KRT80, EPHA2, S100A1, COL11A2, RORC, FNDC1, NEURL…	1.48866	0.306823	4.77207e-09	2.29766e-09	0.774939	1408	TRUE	IGFBP5, FABP4, DPP4, OSR1, CHST15, KRT81, NDUFA4L2, COL5A2, ARHGAP20, PSG1, OLFML2B, SPOCK1, LRRC15, THBD, MAFB, ABCA1, GGT8P, TNC, SERPINE1, IL1R1, THBS2, CDC42EP5, FBN1, LOXL4, FIBCD1, PROM2, UST, BBOX1, HHIPL2, IGFBP3, BMP2, CTSB, RSPO4, PLOD2, MMP14, SVIL, CTXN1, MAPK15, MMP2, CHSY3, CLDN23, SEMA4B, RAI2, COL6A2, COL5A1, CORO6, TENM4, KCNK1, NOTCH3, RAET1G, NRBP2, CTSO, IER5L, PLPP3, ECE1, PO…	1.66572	0.345021	1.26072e-13	5.36971e-14	0.965328	1408	TRUE	IGFBP5, DPP4, OSR1, FABP4, ARHGAP20, CHST15, NDUFA4L2, THBD, OLFML2B, THBS2, BBOX1, LOXL4, COL5A2, MAFB, KRT81, CLDN23, BMP2, SPOCK1, IL1R1, HHIPL2, GGT8P, PLPP3, ABCA1, TENM4, IER5L, TNC, CTXN1, SVIL, FBN1, UST, FIBCD1, CDC42EP5, CTSO, PROM2, ADAMTS15, CTSB, CORO6, LRRC15, MMP14, SNED1, GPNMB, PLOD2, COL6A2, ADGRG1, IGFBP3, RSPO4, SEMA4B, RAET1G, CFB, PHEX, KCNK1, COL6A1, ECE1, LAMA3, MAPK15, TM…
TLYMPHOCYTE	1.44164	0.325232	2.291e-05	1.16671e-05	0.593325	623	TRUE	DPP4, SIRPB1, ST8SIA1, GBP2, GBP1P1, FAM107B, IL7R, GZMB, PITX1, CCL3, FTH1P8, AKR1C7P, TNFSF14, FTH1P10, SELPLG, EVI2A, FTH1P11, DOCK10, CLEC2B, GBP1, NABP1, RGCC, ARL4C, FTLP3, SQOR, TXK, B4GALT1, ZFP36L1, FTH1P23, BCL2L11, CASP4, TC2N, IL18R1, RAB27A, S100A11, S100A6, CAMK4, FYN, MT-CYB, NTRK1, PSMB10, TMSB10, ANXA2P2, MTATP6P1, MT-ATP6, ATP6V0E1, CASP1, PARP8, IFI16, MTND2P28, SRP14, APRT, CD…	1.55022	0.336506	1.84174e-06	1.17666e-06	0.643552	623	TRUE	DPP4, ST8SIA1, GBP2, EVI2A, SIRPB1, MTCO3P12, MTCO2P12, RGCC, GZMB, PITX1, GBP1P1, FTH1P11, FTH1P8, FAM107B, FTH1P23, FTH1P10, MTND1P23, AGAP2, DOCK10, EEF1A1P9, MTND4P12, TNFSF14, IL7R, ARL4C, NABP1, FTLP3, RPL13AP25, EEF1A1P11, ZFP36L1, CLEC2B, GAPDHP1, B4GALT1, AKR1C7P, BCL2L11, EEF1A1P13, SELPLG, CAMK4, IL18R1, MT-CYB, FTH1P3, PGGHG, RPL13P12, CACNA1A, RPL37P2, SQOR, EEF1A1P12, RAB27A, LIME1,…	1.3985	0.305935	0.000364448	0.000293583	0.498493	623	TRUE	DPP4, ST8SIA1, GBP2, SIRPB1, EVI2A, PITX1, MTCO3P12, MTCO2P12, RGCC, GBP1P1, FTH1P8, GZMB, FTH1P11, FAM107B, FTH1P10, FTH1P23, ARL4C, AGAP2, DOCK10, TNFSF14, AKR1C7P, FTLP3, CD74, NABP1, BCL2L11, EEF1A1P9, ZFP36L1, IL18R1, SQOR, EEF1A1P11, CLEC2B, MIF, CMAHP, MTND1P23, GAPDHP65, EEF1A1P13, GAPDHP1, S100A6, MTND4P12, CAMK4, IL7R, S100A4, RPL13AP25, RAB27A, PGGHG, CASP4, NTRK1, LIME1, RPL23AP74, MT…
TRACHEA (BULK TISSUE)	1.53709	0.33825	2.82942e-09	8.90744e-10	0.801216	906	TRUE	IGFBP5, KRT81, OSR1, MME, GDF5, MMP3, RAB27B, PSG1, AKR1C3, SERPINE1, MYO1B, GJB2, RPTN, KRT16, PTX3, CEACAMP10, PI3, THBD, AOX1, PHLDB2, PITX1, LPAR1, DIRC3, AKR1C7P, NDUFA4L2, UST, AKR1C2, ABCA1, IGFBP3, LOXL4, CYP1B1, TMTC1, CA9, ARHGAP20, SEMA3C, PAPPA2, ADAM12, TNC, STEAP1, NQO1, SDK1, SVIL, PNLIPRP3, ACTBL2, MMP2, RPSAP52, SLC2A12, CDKN2B, PTPRK, MMP14, LURAP1L, STEAP3, RAET1G, GALNT15, MMP…	1.7636	0.373121	7.85372e-14	2.83606e-14	0.975995	906	TRUE	IGFBP5, MME, OSR1, KRT81, GDF5, MMP3, CA9, NDUFA4L2, DIRC3, COL5A2, AKR1C3, ARHGAP20, PSG1, GJB2, KRT16, MYO1B, THBD, PITX1, HAS2, LPAR1, AKR1C2, PGAM2, MMP12, RPTN, ABCA1, TNC, SERPINE1, RAB27B, SDK1, SIX2, THBS2, CDC42EP5, FBN1, LOXL4, SBSN, PHLDB2, FIBCD1, SLC2A12, UST, GALNT15, IGFBP3, CYP1B1, BMP2, TMTC1, MMP14, SVIL, SYT7, STARD5, MAPK15, MMP2, CHSY3, S100A3, AKR1C1, SEMA3C, CLDN23, PTX3, A…	1.80972	0.385835	1.1786e-14	4.8176e-15	0.996986	906	TRUE	IGFBP5, OSR1, GDF5, ARHGAP20, CA9, MME, AKR1C3, KRT16, NDUFA4L2, LPAR1, THBD, GJB2, MMP3, DIRC3, HAS2, AKR1C2, PITX1, THBS2, LOXL4, SIX2, COL5A2, PGAM2, KRT81, RAB27B, CLDN23, BMP2, SLC2A12, AKR1C1, SBSN, MYO1B, ABCA1, TMTC1, TENM4, CYP1B1, IER5L, TNC, SVIL, RPTN, FBN1, UST, SDK1, FIBCD1, CDC42EP5, AKR1C7P, ADAMTS15, MMP14, SNED1, STARD5, S100A3, NQO1, GALNT15, COL6A2, IGFBP3, STEAP1, CYP4F12, PT…
VALVE	1.41792	0.305458	1.2722e-07	5.53644e-08	0.719513	1153	TRUE	IGFBP5, CCL8, ADAMTS14, OSR1, APCDD1L, ADAMTS2, MARCO, TREM1, SERPINE1, CCL2, MSC, KRT16, DOK5, PI3, THBD, AOX1, RCAN2, EBF1, C1S, PALMD, TSHZ2, LPAR1, CREB3L1, VAT1L, NDUFA4L2, FABP4, AKR1C2, FTH1P7, IGFBP3, HHIPL2, HMOX1, LGI2, CYP1B1, SLC6A3, IL1R1, C3, TNFAIP6, CTSL, RAI2, CADM3, LRRC15, TNC, CST2, STEAP1, RSPO1, MDGA1, LBP, TMOD1, DAB2, MMP2, TGM2, RSPO4, ACKR1, CBLN3, BRINP1, C1R, MMP14, IS…	2.11612	0.440936	3.95096e-32	4.75578e-33	1.49548	1153	TRUE	IGFBP5, CCL8, ADAMTS2, ADAMTS14, FABP4, OSR1, CCL2, RCAN2, NDUFA4L2, CREB3L1, COL5A2, TREM1, LBP, DOK5, MARCO, KRT16, PALMD, OLFML2B, LRRC15, TSHZ2, C1S, THBD, EBF1, LPAR1, PLXDC1, MSC, AKR1C2, PGAM2, MMP12, CADM3, MAFB, BRINP1, TNC, SERPINE1, IL1R1, SIX2, THBS2, ACKR1, CDC42EP5, FTH1P7, APCDD1L, FBN1, C1R, AGT, C3, P4HA3, MDGA1, HEPH, CBLN3, HHIPL2, GALNT15, TMOD1, IGFBP3, VAT1L, CYP1B1, BMP2, L…	2.32059	0.487227	9.72713e-44	5.40396e-45	1.75065	1153	TRUE	IGFBP5, ADAMTS14, CCL8, OSR1, FABP4, ADAMTS2, RCAN2, LBP, CCL2, KRT16, TSHZ2, NDUFA4L2, LPAR1, THBD, CREB3L1, PALMD, C1S, OLFML2B, AKR1C2, TREM1, THBS2, DOK5, CADM3, PLXDC1, CHI3L2, BRINP1, ACKR1, SIX2, COL5A2, PGAM2, MAFB, CLDN23, C3, BMP2, MARCO, IL1R1, HHIPL2, PLPP3, AKR1C1, C1R, CTSL, EBF1, HEPH, LGI2, SELENOP, TMOD1, MDGA1, CYP1B1, IER5L, TNC, FBN1, AGT, NPTX2, CDC42EP5, TNFAIP6, FTH1P7, ADA…
VASCULAR SMOOTH MUSCLE	1.84112	0.394927	1.76127e-27	1.79389e-28	1.38775	1454	TRUE	IGFBP5, DPP4, KRT81, IL1B, KRT34, ADAMTS14, LRRC38, OSR1, APCDD1L, ADAMTS2, GDF5, NR2F1, RAB27B, SERPINE1, LHFPL2, CCL2, KRTAP2-3, MSC, TNFAIP8L3, DCBLD2, KRT16, DOK5, SPOCK1, PTX3, THBD, AOX1, C1S, LPAR1, ADAMTS6, TREML3P, DIRC3, PANX2, CREB3L1, PLOD2, NDUFA4L2, P3H2, UST, AKR1C2, YAP1P1, SHANK1, ABCA1, IGFBP3, HHIPL2, PLPP4, HMOX1, LOXL4, CYP1B1, IL1R1, TMEM158, TNFAIP6, CA9, ARHGAP20, SEMA3C, …	2.12778	0.438764	5.15927e-40	3.82168e-41	1.672	1454	TRUE	IGFBP5, ADAMTS2, ADAMTS14, DPP4, OSR1, CCL2, LRRC38, KRT81, GDF5, IL1B, CA9, NR2F1, NDUFA4L2, DIRC3, CREB3L1, LHFPL2, COL5A2, ARHGAP20, DOK5, KRT16, KRT34, SHANK1, SPOCK1, LRRC15, C1S, TNFAIP8L3, THBD, HAS2, LPAR1, YAP1P1, MSC, PANX2, AKR1C2, DCBLD2, P3H2, MMP12, ABCA1, SERPINE1, RAB27B, IL1R1, SIX2, THBS2, CDC42EP5, APCDD1L, FBN1, LOXL4, C1R, CACNG7, P4HA3, MDGA1, SBSN, HEPH, FIBCD1, UST, CBLN3,…	2.13963	0.443029	5.31409e-40	5.4125e-41	1.66579	1454	TRUE	IGFBP5, DPP4, ADAMTS14, OSR1, GDF5, ADAMTS2, ARHGAP20, CA9, CCL2, TNFAIP8L3, KRT16, NR2F1, LHFPL2, NDUFA4L2, LPAR1, THBD, CREB3L1, IL1B, C1S, DIRC3, HAS2, AKR1C2, THBS2, DOK5, PANX2, LRRC38, LOXL4, YAP1P1, SIX2, COL5A2, KRT81, RAB27B, BMP2, SPOCK1, IL1R1, HHIPL2, AKR1C1, SHANK1, C1R, SBSN, ABCA1, HEPH, MDGA1, LYPD1, CYP1B1, MAP1A, IER5L, CTXN1, SPOCD1, TREML3P, SRXN1, FBN1, UST, FIBCD1, CDC42EP5,…
VENTRICLE	-1.14527	-0.279932	0.0472689	0.0420168	0.224966	1319	TRUE	TKTL1, LPL, PLA2G5, ANO2, ANKRD2, SLC5A9, SPRY4, CCDC141, HAPLN1, NID1, TNNC1, SCARA5, ADAMTS9, PRELP, TTN, RASL11B, FOXS1, ETV1, GAS1, TMEM139, KLF2, TSPAN18, ACTN2, CX3CL1, HR, SPTB, TIMP3, PKP2, DAAM2, TMEM71, FGF1, COLGALT2, TSPAN12, EBF2, SMOC2, TMEM100, FZD8, SCN4B, CCDC3, PTH1R, CAMK2B, AK3P3, RAPGEF5, DOK7, KANK3, DNAJB5, PLXNA2, ANK3, NUAK1, DUSP8, PLEKHA7, JPH2, ADAMTS7, LDHD, SFRP4, CL…	1.627	0.33682	9.97969e-13	4.0658e-13	0.932595	1319	TRUE	IGFBP5, FABP4, OSR1, CCL2, RCAN2, NDUFA4L2, CREB3L1, COL5A2, DOK5, RGCC, PALMD, ELFN1, SHANK1, SPOCK1, C1S, THBD, EBF1, LPAR1, PGAM2, KCTD12, RHOBTB1, IL1R1, SIX2, THBS2, ACKR1, CDC42EP5, FBN1, C1R, AGT, C3, PHLDB2, HEPH, SLC2A12, GALNT15, TMOD1, IGFBP3, VAT1L, CYP1B1, LGI2, TMTC1, SVIL, SYT7, SELENOP, MAP1A, S1PR3, MMP2, TGM2, SEMA3C, KCNJ4, RAI2, COL6A2, COL5A1, PDZRN3, UBE2QL1, RGS11, CORO6, L…	1.73595	0.361227	5.3303e-16	2.0729e-16	1.04763	1319	TRUE	IGFBP5, OSR1, FABP4, RCAN2, CCL2, NDUFA4L2, LPAR1, THBD, CREB3L1, PALMD, C1S, THBS2, DOK5, ACKR1, KCTD12, ELFN1, SIX2, COL5A2, RGCC, PGAM2, C3, SPOCK1, IL1R1, SLC2A12, PLPP3, SHANK1, C1R, EBF1, HEPH, LGI2, SELENOP, TMTC1, TMOD1, CYP1B1, MAP1A, SVIL, FBN1, AGT, RHOBTB1, KCNJ4, CDC42EP5, ADAMTS15, PDZRN3, CORO6, SNED1, TGM2, GALNT15, COL6A2, IGFBP3, CYP4F12, S1PR3, PHLDB2, SEMA3C, LRIG1, RAPGEF4, S…
WHARTONS JELLY	1.42415	0.304822	2.36065e-08	9.39889e-09	0.74774	1234	TRUE	IGFBP5, DPP4, IL1B, KRT34, ADAMTS14, OSR1, GREM1, MME, APCDD1L, ADAMTS2, GDF5, MMP3, RAB27B, SERPINE1, LHFPL2, CCL2, MYO1B, KRTAP2-3, MSC, TDO2, DCBLD2, DOK5, SPOCK1, PTX3, AOX1, PHLDB2, PITX1, HMGA2, LPAR1, ADAMTS6, DIRC3, PLOD2, VAT1L, FABP4, P3H2, UST, YAP1P1, SHANK1, ABCA1, IGFBP3, PLPP4, LOXL4, TMEM158, TNFAIP6, ARHGAP20, DPF3, SEMA3C, LRRC15, ADAM12, TNC, STEAP1, GBP1, NQO1, MAP1A, CEND1, A…	1.45627	0.303142	1.12789e-07	6.37047e-08	0.704976	1234	TRUE	IGFBP5, ADAMTS2, ADAMTS14, FABP4, DPP4, MME, OSR1, CCL2, TDO2, GDF5, GREM1, IL1B, MMP3, DIRC3, LHFPL2, COL5A2, ARHGAP20, DOK5, KRT34, MYO1B, SHANK1, SPOCK1, LRRC15, PITX1, HAS2, LPAR1, YAP1P1, MSC, DCBLD2, P3H2, ABCA1, TNC, SERPINE1, RAB27B, THBS2, CDC42EP5, APCDD1L, FBN1, LOXL4, P4HA3, PHLDB2, FIBCD1, SLC2A12, UST, IGFBP3, VAT1L, SPOCD1, PLOD2, LYPD1, MMP14, MAP1A, MMP2, TGM2, CHSY3, S100A3, SEM…	1.53525	0.321397	5.08666e-09	2.87302e-09	0.774939	1234	TRUE	IGFBP5, DPP4, TDO2, ADAMTS14, OSR1, FABP4, GDF5, ADAMTS2, ARHGAP20, CCL2, MME, LHFPL2, LPAR1, MMP3, IL1B, DIRC3, HAS2, PITX1, THBS2, DOK5, GREM1, LOXL4, YAP1P1, COL5A2, RAB27B, CLDN23, SPOCK1, SLC2A12, SHANK1, NPTX1, MYO1B, ABCA1, TENM4, LYPD1, MAP1A, IER5L, TNC, SPOCD1, SRXN1, FBN1, UST, FIBCD1, CDC42EP5, TNFAIP6, ADAMTS15, PDZRN3, LRRC15, DCBLD2, MMP14, S100A3, P3H2, TGM2, P4HA3, NQO1, PLOD2, A…

## Sheet: MSigDB_GO_BP
	T-DARPin A2								T-DARPin B1								T-DARPin D4
Pathway	Normalized enrichment score (NES)	Enrichment score	Adjusted p-value	p-value	log2 error of p-value	Set size	Significance	Leading edge	Normalized enrichment score (NES)	Enrichment score	Adjusted p-value	p-value	log2 error of p-value	Set size	Significance	Leading edge	Normalized enrichment score (NES)	Enrichment score	Adjusted p-value	p-value	log2 error of p-value	Set size	Significance	Leading edge
10_FORMYLTETRAHYDROFOLATE_METABOLIC_PROCESS	-1.1153	-0.602275	0.750337	0.390826	0.0878313	6	FALSE	ALDH1L1	-0.987752	-0.499733	0.806353	0.492481	0.0766747	6	FALSE	ALDH1L1, MTHFD1L, MTHFD1, ALDH1L2, AASDHPPT	-1.04984	-0.524516	0.729192	0.429119	0.0850427	6	FALSE	ALDH1L1, ALDH1L2, MTHFD1L
2FE_2S_CLUSTER_ASSEMBLY	1.15482	0.542095	0.713408	0.330472	0.10714	8	FALSE	GLRX3, ISCU, LYRM4, NFS1, NDUFAB1, FXN, GLRX5	0.645109	0.310199	0.972455	0.867368	0.0545681	8	FALSE	ISCU, LYRM4, NFS1, NDUFAB1, GLRX5	0.620048	0.297813	0.968446	0.884298	0.052805	8	FALSE	LYRM4, NFS1, GLRX5, ISCU, NDUFAB1
2_OXOGLUTARATE_METABOLIC_PROCESS	-0.454835	-0.196643	1	0.987544	0.0409056	15	FALSE	PHYH	-0.668146	-0.273999	0.983838	0.901544	0.048799	15	FALSE	PHYH, GOT1	-0.430145	-0.172207	1	0.995976	0.0461379	15	FALSE	GOT1, PHYH
3_PHOSPHOADENOSINE_5_PHOSPHOSULFATE_METABOLIC_PROCESS	0.684852	0.336101	0.951266	0.844639	0.0576091	7	FALSE	TPST2, ENPP1, ABHD14B	0.914916	0.4552	0.866481	0.597046	0.0727141	7	FALSE	TPST2, ENPP1, ABHD14B	0.951115	0.472511	0.809222	0.547718	0.0762797	7	FALSE	TPST2, ENPP1, ABHD14B
3_UTR_MEDIATED_MRNA_DESTABILIZATION	-0.758002	-0.311821	0.929647	0.791958	0.0501934	18	FALSE	CPEB3, RBM24, ZC3H12D, ZFP36L2	0.723497	0.274625	0.967554	0.852525	0.0534572	18	FALSE	ZFP36L1, PLEKHN1, ZFP36	0.963648	0.366098	0.782156	0.506744	0.0764767	18	FALSE	ZFP36L1, PLEKHN1, ZFP36
3_UTR_MEDIATED_MRNA_STABILIZATION	-0.569093	-0.240313	0.99525	0.956364	0.0433637	17	FALSE	RBM24	-0.617967	-0.245083	0.994765	0.943689	0.0469759	17	FALSE	RBM24, ELAVL1, TENT4B, METTL16, TIRAP, HNRNPC, TARDBP, LARP4B	-0.650985	-0.252051	0.981307	0.918699	0.0502948	17	FALSE	RBM24
5S_CLASS_RRNA_TRANSCRIPTION_BY_RNA_POLYMERASE_III	-1.13528	-0.613067	0.739375	0.368807	0.0911073	6	FALSE	GTF3C1, GTF3C5, GTF3C4	-1.17171	-0.5928	0.670807	0.298872	0.105125	6	FALSE	GTF3C4, GTF3C5, GTF3C1, GTF3C3, GTF3C6	-1.25356	-0.626301	0.560158	0.220307	0.126876	6	FALSE	GTF3C5, GTF3C4, GTF3C6, GTF3C3, GTF3C1
5_PHOSPHORIBOSE_1_DIPHOSPHATE_METABOLIC_PROCESS	0.828429	0.446603	0.889884	0.683871	0.0668966	5	FALSE	PYGL, PRPS1	0.780762	0.420482	0.916808	0.72211	0.0614364	5	FALSE	PYGL, PRPS1	0.473044	0.255328	0.999084	0.973737	0.0473534	5	FALSE	PYGL, PRPS1
7_METHYLGUANOSINE_CAP_HYPERMETHYLATION	-0.982787	-0.492367	0.812665	0.507463	0.0747385	8	FALSE	SNRPF, TGS1, SNRPD1, SNRPG	-1.34075	-0.638011	0.489623	0.132827	0.166934	8	FALSE	SNRPF, TGS1, SNRPD1, SNRPG, SNRPE, SNRPD3, SNRPB	-1.29902	-0.606514	0.499444	0.171815	0.146416	8	FALSE	TGS1, SNRPF, SNRPD1, SNRPG, SNRPD3, SNRPB, SNRPE
7_METHYLGUANOSINE_RNA_CAPPING	-0.776015	-0.388776	0.914538	0.75	0.0557104	8	FALSE	TGS1, NCBP3, NCBP1, RNGTT, CMTR2, CMTR1, RAMAC, RNMT	-1.30452	-0.62077	0.547245	0.174573	0.143759	8	FALSE	TGS1, RNGTT, NCBP1, RAMAC, RNMT, CMTR2, CMTR1	-1.3775	-0.643155	0.420936	0.11583	0.181383	8	FALSE	TGS1, RNMT, RAMAC, NCBP1, RNGTT, CMTR1, CMTR2, NCBP3
ABSCISSION	-1.13244	-0.611532	0.739375	0.370642	0.0908241	6	FALSE	AURKB	-1.42101	-0.718929	0.39875	0.0864662	0.208955	6	FALSE	AURKB, CHMP4C, SPART	-1.39416	-0.696544	0.405433	0.109195	0.186433	6	FALSE	AURKB, CHMP4C
ACETYL_COA_BIOSYNTHETIC_PROCESS	0.995123	0.383277	0.796232	0.469027	0.0880945	17	FALSE	ACSS1, MPC2, ACSS2, DIP2A, PDK1, PDHA1, PDK2	0.852543	0.328124	0.889222	0.650924	0.0670513	17	FALSE	ACSS1, MPC2, DIP2A, PDK2, ACSS2	0.888597	0.342393	0.83094	0.590196	0.0696133	17	FALSE	MPC2, ACSS1, DIP2A, PDK2, ACSS2, PDK1, MLYCD
ACETYL_COA_BIOSYNTHETIC_PROCESS_FROM_PYRUVATE	-0.979185	-0.461577	0.812468	0.504394	0.0720033	10	FALSE	PDHB, PDK4	-0.6934	-0.313852	0.965474	0.842718	0.052163	10	FALSE	PDHB, PDK4	-0.527986	-0.234265	0.993855	0.956262	0.0474483	10	FALSE	PDHB
ACETYL_COA_METABOLIC_PROCESS	1.73487	0.582509	0.11843	0.00944488	0.38073	29	FALSE	TDO2, HMGCS1, ACSS1, MVD, MPC2, ACACA, ACSS2	1.44679	0.493111	0.32507	0.0521921	0.287857	29	FALSE	TDO2, ACSS1, MPC2, MVD, ACACA, AADAT, DIP2A, PDK2, ACSS2, HMGCS1, AASS, PDK1, NUDT8	1.47309	0.507305	0.25181	0.0396286	0.321776	29	FALSE	TDO2, MPC2, MVD, ACSS1, AASS, DIP2A, PDK2, ACACA, ACSS2, AADAT, NUDT8, NUDT7, PDK1, ACACB, MLYCD
ACIDIC_AMINO_ACID_TRANSPORT	1.50057	0.483359	0.299158	0.0466987	0.321776	34	FALSE	KMO, SLC6A6, SLC7A11, ITGB1, SLC1A3, APBA1, GABBR1, SLC38A6, SLC17A7, PRAF2, P2RX7	1.33286	0.436367	0.436129	0.104478	0.202072	34	FALSE	KMO, SLC17A7, SLC6A6, APBA1, GABBR1, ITGB1, PRAF2, SLC1A3, SLC38A6	1.27349	0.41743	0.459762	0.142012	0.164406	34	FALSE	KMO, SLC6A6, APBA1, ITGB1, SLC1A3, PRAF2, GABBR1, SLC17A7, SLC38A6, SLC7A11
ACID_SECRETION	1.38043	0.55314	0.412469	0.0931818	0.222056	15	FALSE	APBA1, GABBR1, SGK1, P2RX7, DRD2, SLC26A6	1.56628	0.62308	0.258876	0.0369655	0.321776	15	FALSE	HRH2, APBA1, GABBR1, SLC26A6, P2RX7, SGK1, KCNQ1	1.50978	0.601718	0.291716	0.049505	0.287857	15	FALSE	HRH2, APBA1, GABBR1, SLC26A6, KCNQ1, SGK1, P2RX7
ACROSOMAL_VESICLE_EXOCYTOSIS	-0.792567	-0.447297	0.914538	0.750466	0.0555947	5	FALSE	ZP3, RAB3A, UNC13B	-0.453013	-0.243475	1	0.986248	0.0454968	5	FALSE	ZP3, UNC13B, RAB3A	-0.463437	-0.245145	1	0.980276	0.0459538	5	FALSE	ZP3, UNC13B
ACROSOME_ASSEMBLY	-0.705289	-0.304924	0.945162	0.830961	0.048799	15	FALSE	KNL1	-0.844343	-0.346255	0.895735	0.660232	0.0633597	15	FALSE	KNL1	-0.728293	-0.29157	0.947244	0.837022	0.0541201	15	FALSE	KNL1
ACROSOME_REACTION	1.21718	0.459101	0.586767	0.198582	0.151149	19	FALSE	SPINK1, B4GALT1, GLRB, PCSK4, HYAL3, STXBP1, ADCY3	1.23735	0.46473	0.561816	0.186475	0.144631	19	FALSE	B4GALT1, PCSK4, CACNA1H, SPINK1, GLRB, HYAL3, STXBP1, ADCY3	1.17683	0.442443	0.571188	0.230019	0.125033	19	FALSE	PCSK4, B4GALT1, CACNA1H, GLRB, HYAL3
ACTIN_CROSSLINK_FORMATION	1.15769	0.536154	0.677391	0.294253	0.119348	9	FALSE	MARCKS, DPYSL3, FLNA, GAS2L1	0.965155	0.440635	0.821109	0.514113	0.0780892	9	FALSE	MARCKS, GAS2L1, DPYSL3, FLNA	0.943027	0.430709	0.806535	0.544554	0.0741759	9	FALSE	MARCKS, GAS2L1, LCP1, DPYSL3, FLNA, BAIAP2
ACTIN_FILAMENT_BASED_MOVEMENT	1.12189	0.313388	0.638719	0.247761	0.152145	79	FALSE	MYO1B, KCNE3, CACNA1G, GPD1L, SCN3B, MYO1D, FLNA, ANK2, SNTA1, DLG1, MYO5A, ZEB2, MYH9	0.977362	0.274086	0.802327	0.47983	0.0845557	79	FALSE	KCNE3, MYO1B, CACNA1G, MYO1D, GSN, SNTA1, WIPF1, RNF207, GPD1L, SCN1B, FLNA, ANK2, TRPM4, MYO5A	0.935273	0.26292	0.83094	0.590566	0.067676	79	FALSE	KCNE3, CACNA1G, MYO1B, MYO1D, SCN1B, BIN1, GSN, SNTA1, MYO5A, ANK2, SUN2, KCNH2, TRPM4, WIPF1, FLNA, ATP1A1, KCNQ1, GPD1L
ACTIN_FILAMENT_BASED_PROCESS	-0.969549	-0.243008	0.842838	0.573903	0.0459538	575	FALSE	FGD3, CCN2, DOCK2, TNNC1, RND1, TTN, ANLN, ARHGAP40, IQGAP3, ACTN2, CX3CL1, NEDD9, DIAPH3, SPTB, PKP2, DAAM2, PLEKHH2, GAS2L3, STARD8, SCN4B, KANK3, VILL, FRMD3, RACGAP1, SFRP1, CXCL1, KRT8, RFLNA, SHROOM2, NOS1AP, ANKRD1, CDK5R1, TMSB15B, RHOB, CDC42BPG, PREX1, RAPGEF3, WIPF3, STMN1, ZBED3, TF, ECT2, ARHGAP26, PTK2B, PLS1, RYR2, LIMK2, SPTBN4, SMAD3, SHROOM4, ANG, MYPN, EPB41L4B, CYRIB, TRPV4, K…	-0.937731	-0.210045	0.916808	0.721951	0.0511148	575	FALSE	ACTN2, ANLN, RND1, DOCK2, DIAPH3, ANKRD1, TNNC1, IQGAP3, GAS2L3, PKP2, FGD3, CX3CL1, TTN, FRMD3, NEDD9, SPTB, RACGAP1, ARHGAP40, ECT2, KRT8, KANK3, NUAK2, CCN2, STARD8, SMAD3, PLS1, ZBED3, PLEKHH2, SHROOM2, WIPF3, NOS1AP, ARHGAP26, MYPN, RHOB, KRT19, STMN1, TMSB15B, CDK5R1, MET, CYRIB, PTK2B, EPB41L4B, SCN4B, RYR2, EZR, AMOTL2, ABL2, DAAM2, RAPGEF3, WHAMM, SHROOM3, PREX1, PAWR, SHROOM4, ACTN1, LI…	-0.940242	-0.202724	0.910056	0.751121	0.0643583	575	FALSE	ANKRD1, ACTN2, DOCK2, RND1, DIAPH3, FRMD3, ANLN, GAS2L3, TNNC1, IQGAP3, CX3CL1, PKP2, NUAK2, MYPN, NEDD9, FGD3, ARHGAP40, ECT2, RACGAP1, ZBED3, WIPF3, SMAD3, SPTB, ARHGAP26, PLS1, KANK3, AMOTL2, SHROOM3, RHOB, TMSB15B, KRT8, STARD8, TTN, KRT19, SCN4B, PLEKHH2, CDK5R1, LIMCH1, ACTN1, CCN2, STMN1, CDC42BPG, EZR, WHAMM, DAAM2, PAWR, CYRIB, EPB41L4B, ABL2, MET, LIMK2, SCN5A, SHROOM2, SYNPO, MICAL3, C…
ACTIN_FILAMENT_BASED_TRANSPORT	1.28081	0.538431	0.548651	0.170843	0.160801	13	FALSE	MYO1B, MYO1D, MYO5A, MYO6, MYO1E, MYO1C, SUN2	1.17154	0.486959	0.661966	0.283298	0.116234	13	FALSE	MYO1B, MYO1D, MYO5A, SUN2	1.23067	0.509526	0.58501	0.240891	0.124434	13	FALSE	MYO1B, MYO1D, MYO5A, SUN2
ACTIN_FILAMENT_BUNDLE_ORGANIZATION	1.23073	0.321459	0.356177	0.0662123	0.287805	129	FALSE	MYO1B, PHLDB2, LPAR1, SHANK1, RGCC, FAM171A1, MARCKS, ARHGAP28, MTSS1, DPYSL3, NRP1, TGFBR1, ITGB1, ACTG1, FLNA, LIMD2, PRKN, ZEB2, RHOC, ZYX, CORO1B, PFN1, FERMT2, TESK1, MICAL1, S100A10	1.17192	0.30125	0.490037	0.133909	0.17822	129	FALSE	RGCC, MYO1B, SHANK1, LPAR1, PHLDB2, ARHGAP28, MARCKS, FAM171A1, LIMD2, ITGB1, NRP1, MTSS1, FERMT2, PRKN, PTGER4, MICAL1, DPYSL3, CORO1B, TTC8, RHPN1, FHOD1, FLNA, ACTG1, EVL	1.1253	0.291073	0.544178	0.204842	0.130106	129	FALSE	LPAR1, RGCC, SHANK1, MYO1B, PHLDB2, ARHGAP28, MARCKS, FAM171A1, ITGB1, RHPN1, NRP1, FERMT2, PRKN, CORO1B, LIMD2, FHOD1, PTGER4, SORBS1, MTSS1, ACTG1, LCP1, DPYSL3, ASAP3, MICAL1, SHANK3, EVL, TTC8, FLNA, ABL1
ACTIN_FILAMENT_DEPOLYMERIZATION	-0.751501	-0.252371	0.951266	0.844584	0.0423318	47	FALSE	ACTN2, SPTB, PLEKHH2, VILL	0.838193	0.258298	0.939256	0.778252	0.0602484	47	FALSE	TMOD1, SVIL, SEMA5A, MICAL2, ADD3, GSN, MICAL1	0.947851	0.292529	0.814594	0.55642	0.0721798	47	FALSE	TMOD1, SVIL, SEMA5A, ADD3, MICAL2, AVIL, GSN
ACTIN_FILAMENT_NETWORK_FORMATION	-0.836926	-0.405428	0.89234	0.687831	0.0571259	9	FALSE	PLS1, ACTN1, CARMIL1	-1.03121	-0.486413	0.785467	0.450593	0.0840746	9	FALSE	PLS1, ACTN1, COBL	-1.04394	-0.482711	0.726718	0.426559	0.0880945	9	FALSE	PLS1, ACTN1, COBL
ACTIN_FILAMENT_ORGANIZATION	1.00599	0.234339	0.7696	0.421801	0.146416	349	FALSE	MYO1B, PHLDB2, LPAR1, SHANK1, TMOD1, RGCC, SVIL, FAM171A1, RND3, RHOBTB1, MARCKS, MICAL2, TMSB10, ARHGAP28, MTSS1, DPYSL3, NRP1, MYO1D, ALDOA, TGFBR1, KANK2, CORO6, SSH1, CDC42EP5, ITGB1, SH3D21, ACTG1, FHOD3, CAP1, FLNA, TPM4, TMSB4X, CTTN, CORO1C, AVIL, LIMD2, WASHC2A, DLG1, RHOQ, WASHC2C, MYO5A, RASA1, ARPC1B, SPATC1L, PRKN, ZEB2, CFL2, ADD3, VASP, RHOC, ZYX, RHOG, GAS2L1, CORO1B, PFN1, ARHGAP…	0.953245	0.217422	0.876069	0.618932	0.0780892	349	FALSE	RGCC, MYO1B, SHANK1, LPAR1, RHOBTB1, CDC42EP5, PHLDB2, TMOD1, SVIL, CORO6, ARHGAP28, MARCKS, FAM171A1, KANK2, SEMA5A, SH3D21, RND3, MYO1D, MICAL2, LIMD2, ITGB1, TPM2, NRP1, MICALL2, MTSS1, SPATC1L, FERMT2, ADD3, TMSB10, ALDOA, GAS2L1, PRKN, RHOT2, PTGER4, GSN, SSH3, SSH1, MICAL1, CTTN, RHOQ, DPYSL3, WIPF1, CORO1B, TTC8, ARPC1B, WASH6P, TPM4, RHPN1, PLEC, FHOD1, FLNA, MYO5A, ACTG1, EVL, NAA80, TMS…	0.979284	0.22384	0.772482	0.490126	0.0745501	349	FALSE	LPAR1, RGCC, SHANK1, MYO1B, TMOD1, SVIL, RHOBTB1, CDC42EP5, CORO6, PHLDB2, ARHGAP28, KANK2, MARCKS, SEMA5A, FAM171A1, ITGB1, ADD3, RHPN1, RND3, NRP1, SH3D21, FERMT2, PRKN, MICALL2, MICAL2, MYO1D, PLEC, GAS2L1, SPATC1L, RHOT2, CORO1B, ALDOA, LIMD2, AVIL, TPM2, BIN1, GSN, FHOD1, SSH3, CTTN, PTGER4, SSH1, ARPC1B, MEGF9, TMSB10, SORBS1, TPM4, MTSS1, MYO5A, ACTG1, LCP1, DPYSL3, ASAP3, RAC3, MICAL1, RH…
ACTIN_FILAMENT_SEVERING	1.21038	0.498561	0.643213	0.251131	0.129443	14	FALSE	SVIL, AVIL, MYH9, CFL2, CFL1, DSTN, GSN	1.1088	0.449222	0.69037	0.32438	0.10592	14	FALSE	SVIL, GSN, AVIL, DSTN, CFL1, CFL2, MYH9	1.46285	0.594578	0.320058	0.0641283	0.252961	14	FALSE	SVIL, AVIL, GSN, DSTN
ACTIN_MEDIATED_CELL_CONTRACTION	0.89059	0.260704	0.884111	0.671429	0.0824344	59	FALSE	KCNE3, CACNA1G, GPD1L, SCN3B, FLNA, ANK2, SNTA1, DLG1, ZEB2, RNF207, FRMD6, DSG2, GSN, ROCK1, SRI	-0.781404	-0.228888	0.97584	0.878004	0.048022	59	FALSE	TNNC1, PKP2, NOS1AP, SCN4B, RYR2, LIMCH1, SCN5A, PDE4D, NEDD4L, JUP, NUP155, KCND3, KCNJ2	-0.807695	-0.230278	0.948137	0.839917	0.0554793	59	FALSE	TNNC1, PKP2, SCN4B, LIMCH1, SCN5A, RYR2, NOS1AP, ATP1A2, TPM1, PDE4D, CCDC88C, NEDD4L
ACTIN_NUCLEATION	1.00421	0.30143	0.787594	0.451524	0.103576	48	FALSE	WASHC2A, WASHC2C, ARPC1B, CORO1B, BRK1, WASHC5, CYFIP1, WASF3, GSN, ARPC1A, ARFIP2, ARF1, NCKAP1, RNH1, WASH6P, CARMIL2, ARPC3, WASHC3	0.71525	0.220145	0.992817	0.931915	0.0517405	48	FALSE	GSN, CORO1B, ARPC1B, WASH6P, WASF3, RNH1, WASHC2C, ARPIN, WASHC5, ARFIP2, WASHC2A, BRK1, CYFIP1, CARMIL2, WASHC3, ARPC3, ARPC1A, ARF1	0.704424	0.217387	0.987609	0.935547	0.0476387	48	FALSE	CORO1B, GSN, ARPC1B, RNH1, WASH6P, WASHC2C, WASHC2A, WASF3, WASHC5, CYFIP1, ARFIP2, BRK1, ARPIN, CARMIL2, SPIRE2, WASHC3, ARPC1A, ARPC3, ARF1
ACTIN_POLYMERIZATION_DEPENDENT_CELL_MOTILITY	0.539589	0.278473	0.988678	0.940919	0.0525899	6	FALSE	ARPC3, ARPC2, ENAH, JMY	-1.0835	-0.548175	0.752821	0.398496	0.0880945	6	FALSE	ACTR3, EPS8, ENAH	-0.750524	-0.374974	0.92032	0.773946	0.0554793	6	FALSE	ACTR3, EPS8, ENAH, ARPC2
ACTIN_POLYMERIZATION_OR_DEPOLYMERIZATION	-0.878001	-0.246991	0.915366	0.756944	0.0417397	151	FALSE	ARHGAP40, ACTN2, DIAPH3, SPTB, DAAM2, PLEKHH2, KANK3, VILL, TMSB15B, PREX1, PTK2B, SPTBN4, ANG, CYRIB, GAS7, FHDC1, SCIN, SLIT2, FMN1, NCK2, BAG4, CAPZA2, FER, TMSB4Y	-0.788074	-0.202561	0.99693	0.94708	0.0439759	151	FALSE	ACTN2, DIAPH3, SPTB, ARHGAP40, KANK3, PLEKHH2, TMSB15B, CYRIB, PTK2B, DAAM2, PREX1, COTL1, CYFIP2, MICAL3, CAPZA2, CYRIA, FMN1, CDC42EP2, TMSB4Y, BAG4, WDR1, FER, SPTBN1, PRKCE, CRACD, NCK2, CDC42EP4, FHDC1, COBL, DIAPH1	0.769119	0.19462	0.995562	0.960967	0.0441523	151	FALSE	TMOD1, SVIL, CDC42EP5, ARHGAP28, KANK2, SEMA5A, ADD3, MICALL2, MICAL2, SPATC1L, AVIL, BIN1, GSN, SSH3, CTTN, SSH1, MEGF9, TMSB10
ACTION_POTENTIAL	-0.995784	-0.299874	0.780098	0.439642	0.0706196	88	FALSE	CACNA1I, PKP2, KCNH6, SCN4B, ANK3, DRD1, KCNIP2, NOS1AP, SLC8A1, CHRNB2, RYR2, CALM1, KCNQ3, KCNAB2, SCN4A, JUP, KCND3, KCNJ11	-1.04287	-0.285954	0.730973	0.375458	0.0899861	88	FALSE	PKP2, DRD1, CACNA1I, KCNJ11, ANK3, CHRNB2, KCNH6, NOS1AP, SCN4B, KCNIP2, RYR2, SCN4A, SLC8A1, CALM1, SCN5A, KCNQ3, KCNAB2	0.877123	0.243483	0.900604	0.724806	0.0590955	88	FALSE	KCNE3, NRCAM, CACNA1G, HCN2, CNTNAP1, CNR1, SCN1B, SLC4A3, BIN1, CHRNA4, SNTA1, ANK2, KCNH2, TRPM4, CXADR, FLNA, ATP1A1, GBA1, KCNQ1, GPD1L, NPR2
ACTIVATED_T_CELL_PROLIFERATION	0.835197	0.289228	0.910838	0.73913	0.0687943	26	FALSE	PDCD1LG2, FYN, CADM1, CASP3	-0.92084	-0.333259	0.86302	0.589942	0.0689567	26	FALSE	IL23A, HHLA2, BTN2A2, CD274, LGALS9, ICOSLG	-0.936259	-0.329054	0.800267	0.535497	0.0762797	26	FALSE	IL23A, BTN2A2, LGALS9, CD274, IGF2, HHLA2, RC3H1, HMGB1, ICOSLG
ACTIVATION_INDUCED_CELL_DEATH_OF_T_CELLS	-0.804282	-0.417116	0.904444	0.717431	0.057006	7	FALSE	TSC22D3, FAS	-1.14973	-0.565086	0.69037	0.323864	0.100633	7	FALSE	TSC22D3, DNAJA3, FAS, FADD	-1.09165	-0.527559	0.693152	0.376923	0.0925529	7	FALSE	TSC22D3, DNAJA3, FAS, FADD
ACTIVATION_OF_ADENYLATE_CYCLASE_ACTIVITY	-0.781173	-0.359704	0.918164	0.763158	0.052057	11	FALSE	DRD1, LGR5, CAP2	-0.765397	-0.33794	0.931978	0.761278	0.0553643	11	FALSE	DRD1, ADRB2, CAP2	-1.09055	-0.470618	0.69064	0.370656	0.0937465	11	FALSE	ADRB2, DRD1, LGR5, CAP2
ACTIVATION_OF_CYSTEINE_TYPE_ENDOPEPTIDASE_ACTIVITY	1.5806	0.677837	0.259619	0.0359601	0.321776	12	FALSE	ASPH, GRIN2A, IFI16	0.981557	0.416646	0.802663	0.481013	0.0840746	12	FALSE	ASPH, GRIN2A, IFI16	1.13776	0.483179	0.645505	0.310838	0.107972	12	FALSE	ASPH, GRIN2A, IFI16, BAD
ACTIVATION_OF_CYSTEINE_TYPE_ENDOPEPTIDASE_ACTIVITY_INVOLVED_IN_APOPTOTIC_PROCESS	-1.14204	-0.379549	0.649057	0.258621	0.102822	51	FALSE	LAPTM5, IFT57, XDH, SMAD3, NGFR, PPARG, APAF1, SENP1, ACER2, CASP2, NOD1, PIDD1, HIP1, BBC3, CASP8AP2	-1.11156	-0.334394	0.659881	0.277264	0.10882	51	FALSE	LAPTM5, NGFR, SMAD3, IFT57, XDH, PPARG, SENP1, ACER2, CASP2, APAF1, NKX3-1, CYCS, BCL2L13, CASP8AP2, NOD1, DLC1, JAK2, BBC3, MUL1, HSPD1	-0.994095	-0.290758	0.753818	0.462963	0.0847985	51	FALSE	NGFR, LAPTM5, SMAD3, SENP1, IFT57, ACER2, CASP2, APAF1, XDH, PPARG, BBC3, CYCS, CASP8AP2, JAK2, BCL2L13, NKX3-1, MUL1, NLRP1, RPS27L
ACTIVATION_OF_CYSTEINE_TYPE_ENDOPEPTIDASE_ACTIVITY_INVOLVED_IN_APOPTOTIC_PROCESS_BY_CYTOCHROME_C	-1.0192	-0.575201	0.803702	0.482309	0.0772747	5	FALSE	APAF1	-1.06762	-0.573802	0.769588	0.426326	0.086795	5	FALSE	APAF1, CYCS	-1.0516	-0.556267	0.734326	0.433925	0.0860347	5	FALSE	APAF1, CYCS, BAX
ACTIVATION_OF_GTPASE_ACTIVITY	0.752953	0.21033	0.989728	0.946269	0.0670513	79	FALSE	NTRK3, SIPA1L2, TAX1BP3, AGAP2, RAP1GAP2, ARHGAP22, CORO1C, TBC1D3, TBC1D3F, TBC1D16, RHOG	0.840797	0.235788	0.945952	0.794055	0.0590955	79	FALSE	AGAP2, SIPA1L2, NTRK3, TBC1D3, ARHGAP22, RAP1GAP2, APC2, TBC1D16, SGSM2, TBC1D3F, TAX1BP3, TBC1D17	-0.840508	-0.22702	0.929967	0.79661	0.0588438	79	FALSE	EPHA2, RASGRP1, ECT2, ARHGAP45, TIAM2, SIPA1L3, SYDE2, ARHGAP29, TBC1D2, RANGAP1, TBC1D15, TBC1D22B, PIP5K1A, ARHGEF26
ACTIVATION_OF_IMMUNE_RESPONSE	1.135	0.265504	0.418648	0.0957396	0.287805	338	FALSE	IL1B, GBP2, HLA-DRB1, C1S, PLPP4, C3, GBP1, LBP, RGCC, SUSD4, CTSS, COLEC12, TXK, C1R, HLA-DPB1, CFB, BTNL9, FYN, RFTN1, LIPA, PTPRS, C3AR1, CASP1, IFI16, C1RL, HSPA8, LY96, CD46, LGR4, BIRC3, ZNRF1, FOSL2, LIME1, CD40, CD59, WNK1, CD81	0.954076	0.217218	0.864504	0.591549	0.0787114	338	FALSE	HLA-DRB1, GBP2, IL1B, LBP, RGCC, C1S, HLA-DPB1, C1R, C3, C3AR1, SUSD4, COLEC12, PTPRS, LIME1, CFB, RFTN1, BTNL9, FYN, C1RL, GBP1, LY96, LGR4, LIPA, CD46, CD59, CD81, CTSS, TXK, CD40, C4B, FOSL2, CASP1, TLR5, UNC93B1, SVEP1, CFH, IFI16, C8G, C4A, PLD2, STING1, ZNRF1, CBLB, RABGEF1, CFD, ERMAP, SLC39A6, SARM1, ZDHHC12, HSPA8, WNK1, CFP, TNFRSF21	1.09599	0.251312	0.527297	0.192029	0.132846	338	FALSE	HLA-DRB1, GBP2, LBP, HLA-DPB1, IL1B, C1S, RGCC, C3, C1R, LY96, C3AR1, CFB, CFH, C4B, SUSD4, PTPRS, C1RL, COLEC12, C4A, LIME1, CFD, GBP1, LIPA, TXK, LGR4, IFI16, TLR5, CD46, CASP1, CD59, TNFRSF21, CD81, FPR1, FOSL2, UNC93B1, RFTN1, CYBA, SVEP1, ALPK1, C8G, ZDHHC12, FYN, STING1, ERMAP, CD40, CTSS, NAGLU, HSPA8
ACTIVATION_OF_INNATE_IMMUNE_RESPONSE	1.11288	0.277531	0.552736	0.173228	0.213928	187	FALSE	GBP2, LBP, CTSS, COLEC12, FYN, RFTN1, PTPRS, CASP1, IFI16, HSPA8, LY96, LGR4, BIRC3, ZNRF1, CD40, STING1, AP3B1, BRCC3, NMI, MAVS, RTN4, RNF135, SARM1, UNC93B1, SLC15A4, TLR3, NFKBIZ, SEC14L1, STMP1, RPS6KA3, GPR108, TARBP2, CPTP, PRKDC, ZNFX1, LYN, MARK4, PJA2, ERBIN, C1QBP, IPO5, MYD88	-0.724186	-0.180516	1	0.99633	0.0419082	187	FALSE	S100A14, OASL, NR1D1, RSAD2, FOSL1, OAS3, OAS1, TIFA, GBP5, PELI1, TRIM5, RIGI, TLR1, EPG5, SLC15A3, MIR140, IRF7, RIPK2, IFIH1, LGALS9, LSM14A, RAB11FIP2, PPP2CA, HSP90AA1, NR1H3, EIF2AK2, PRKCE, TLR6, PSPC1, MATR3, MFHAS1, RIOK3, TRAF6, USP15, FLOT1, IRF1, HMGB1, DDX60, BCL10, TNFAIP3, APPL2, CHUK, WDFY1, TRIM11	0.827725	0.203709	0.978585	0.903636	0.0459538	187	FALSE	GBP2, LBP, LY96, PTPRS, COLEC12, LGR4, IFI16, TLR5, CASP1, UNC93B1, RFTN1, CYBA, ALPK1, ZDHHC12, FYN, STING1, CD40, CTSS, NAGLU, HSPA8, CPTP, ZNRF1, GRAMD4, NOP53, SARM1, MAVS, TARBP2, ZCCHC3, MARK4, GPR108, SCARA3, STMP1, SEC14L1, PJA2
ACTIVATION_OF_JANUS_KINASE_ACTIVITY	-1.04429	-0.52318	0.785952	0.449627	0.0810802	8	FALSE	IL23A, PTK2B, PRLR, CCL5, PIBF1	-1.17627	-0.559741	0.672129	0.301708	0.105125	8	FALSE	IL23A, PRLR, CCL5, PTK2B	-1.04194	-0.486481	0.719579	0.416988	0.0870516	8	FALSE	IL23A, CCL5, PTK2B, PRLR, PIBF1
ACTIVATION_OF_NF_KAPPAB_INDUCING_KINASE_ACTIVITY	-0.576294	-0.262081	0.98645	0.932504	0.0434507	12	FALSE	MALT1, TLR6, TRAF2	-1.26555	-0.549697	0.567686	0.191288	0.13649	12	FALSE	MALT1, TLR6, TRAF6, TRAF2, ZFP91, TIRAP, TNFRSF10B	-1.40112	-0.595231	0.366401	0.08577	0.213928	12	FALSE	MALT1, TRAF2, TRAF6, ZFP91, TNFRSF10B, TLR6
ACTIVATION_OF_PHOSPHOLIPASE_C_ACTIVITY	1.10225	0.472699	0.740917	0.375854	0.102822	12	FALSE	LPAR1, TXK, P2RY6, GNAQ	1.36302	0.578567	0.460706	0.116034	0.190023	12	FALSE	LPAR1, P2RY6, TXK	1.58491	0.673075	0.157176	0.0200395	0.352488	12	FALSE	LPAR1, P2RY6, TXK
ACTIVATION_OF_PROTEIN_KINASE_ACTIVITY	-1.03556	-0.332921	0.742894	0.379786	0.0795565	61	FALSE	KIF14, TPX2, FGF1, CLSPN, IL23A, BORA, ECT2, PTK2B, PRLR, ANG	-1.37905	-0.401454	0.393428	0.0846324	0.287805	61	FALSE	CLSPN, TPX2, KIF14, IL23A, ECT2, ADRB2, BORA, FGF1, PRLR, CCL5, PTK2B, NRG1, MALT1	-1.28648	-0.362272	0.387805	0.0993789	0.204295	61	FALSE	IL23A, CCL5, CLSPN, TPX2, ADRB2, KIF14, ECT2, NRG1, FGF1, BORA, MALT1, PTK2B, PRLR
ACTIVATION_OF_PROTEIN_KINASE_B_ACTIVITY	1.13901	0.449548	0.673762	0.289238	0.118815	16	FALSE	TXN, NTRK3, PINK1, INSR, PPIA, WNT5A	1.18381	0.464563	0.645401	0.26087	0.120433	16	FALSE	TXN, NTRK3, WNT5A, INSR, PINK1	0.866256	0.340205	0.856859	0.636364	0.0662842	16	FALSE	TXN, NTRK3, INSR, WNT5A
ACTIVIN_RECEPTOR_SIGNALING_PATHWAY	-0.737498	-0.266331	0.954892	0.851974	0.044064	31	FALSE	SHH, SMAD3, TGIF2, DACT1, MAGI2	0.706776	0.23604	0.984667	0.906977	0.0526973	31	FALSE	ACVR1C, FOXH1, TGFBR2, FKBP1A, SMAD6, DAND5, NOMO1, ZC3H3, TGFBR1, INHBA, NOMO3, SKI	-0.723422	-0.240267	0.978327	0.902439	0.0511148	31	FALSE	SMAD3, SHH, TGIF2, FSTL3, INHBA, DACT1
ACTOMYOSIN_CONTRACTILE_RING_ORGANIZATION	-1.51938	-0.736028	0.292344	0.0440917	0.287857	9	FALSE	ANLN, IQGAP3, RACGAP1, ECT2	-1.68477	-0.794689	0.075662	0.00596515	0.407018	9	FALSE	ANLN, IQGAP3, RACGAP1, ECT2	-1.5952	-0.737612	0.144864	0.0176098	0.352488	9	FALSE	ANLN, IQGAP3, ECT2, RACGAP1
ACTOMYOSIN_STRUCTURE_ORGANIZATION	-1.02196	-0.286103	0.767205	0.416667	0.0689567	152	FALSE	CCN2, TTN, ANLN, IQGAP3, ACTN2, FRMD3, RACGAP1, SFRP1, KRT8, ANKRD1, CDC42BPG, RAPGEF3, STMN1, ECT2, PTK2B, SMAD3, MYPN, EPB41L4B, KRT19, FHDC1, LIMCH1, EPB41L2, MET, CSRP2, FLNC, PDLIM1, PDGFRB, BAG4, TPM1, MYOM2, ROCK2, SERPINF2, EPB41L3	-1.04435	-0.268241	0.705249	0.340037	0.0956031	152	FALSE	ACTN2, ANLN, ANKRD1, IQGAP3, TTN, FRMD3, RACGAP1, ECT2, KRT8, CCN2, SMAD3, MYPN, KRT19, STMN1, MET, PTK2B, EPB41L4B, RAPGEF3, LIMCH1, CDC42BPG, CSRP1, PDLIM1, EPB41L3, EPB41L2, BAG4, WDR1, SFRP1, ROCK2, BRAF, CGNL1, SERPINF2, FHDC1	-1.13697	-0.282642	0.464441	0.145336	0.170932	152	FALSE	ANKRD1, ACTN2, FRMD3, ANLN, IQGAP3, MYPN, ECT2, RACGAP1, SMAD3, KRT8, TTN, KRT19, LIMCH1, CCN2, STMN1, CDC42BPG, EPB41L4B, MET, CSRP1, PDLIM1, RAPGEF3, PTK2B, BAG4, EPB41L3, TPM1, SERPINF2, SFRP1, BRAF, EPB41L4A, WDR1, EPB41L2, SDC4, CLASP2, NF2, CGNL1, TJP1, FLNC, ROCK2
ACUTE_INFLAMMATORY_RESPONSE	1.94048	0.57556	0.00953008	0.000282298	0.498493	50	TRUE	IL1B, C3, ELANE, KLKB1, LBP, B4GALT1, LIPA, OSMR, TFRC, PTGS2, TNFRSF11A	1.70937	0.524067	0.0387824	0.00220406	0.431708	50	TRUE	IL1B, ELANE, LBP, KLKB1, C3, B4GALT1, OSMR, LIPA, TNFRSF11A, TFRC, SIGIRR, PTGS2, CNR1, REG3A, PRCP, ADAM8	1.77419	0.543639	0.0300527	0.00177129	0.45506	50	TRUE	ELANE, LBP, IL1B, KLKB1, C3, B4GALT1, OSMR, TNFRSF11A, TFRC, CNR1, LIPA, SIGIRR, F12, PRCP, ADAM8, HFE, FN1, IL6R, GSTP1
ACUTE_INFLAMMATORY_RESPONSE_TO_ANTIGENIC_STIMULUS	1.41813	0.656771	0.408733	0.091954	0.224966	9	FALSE	C3, ELANE, IL20RB, CNR1	1.63648	0.747125	0.160013	0.0176453	0.352488	9	FALSE	ELANE, C3, CNR1	1.76586	0.80652	0.0565915	0.00414357	0.407018	9	FALSE	ELANE, C3, CNR1
ACUTE_PHASE_RESPONSE	1.54811	0.565113	0.25943	0.0357834	0.321776	22	FALSE	IL1B, LBP, TFRC, PTGS2, TNFRSF11A	1.39338	0.502017	0.434529	0.103792	0.195789	22	FALSE	IL1B, LBP, TNFRSF11A, TFRC, SIGIRR, PTGS2, CNR1, REG3A	1.36635	0.493331	0.427691	0.119545	0.176694	22	FALSE	LBP, IL1B, TNFRSF11A, TFRC, CNR1, SIGIRR, HFE, FN1, IL6R
ACYLGLYCEROL_HOMEOSTASIS	-1.64509	-0.662323	0.116728	0.00925599	0.38073	20	FALSE	LPL, ABCG8, APOE, C1QTNF3	-1.49125	-0.571223	0.329638	0.0544305	0.321776	20	FALSE	LPL, ABCG8, APOE, C1QTNF3, NR1H3, SIRT1, XBP1, MED13	-1.31288	-0.492922	0.449772	0.133612	0.175204	20	FALSE	LPL, ABCG8, APOE, C1QTNF3, SIRT1, MED13, XBP1, NR1H3, SESN2
ADAPTATION_OF_SIGNALING_PATHWAY	0.981532	0.404299	0.807455	0.49095	0.086795	14	FALSE	NECAB2, ADM, DRD2, GIPR	-0.972902	-0.409427	0.821193	0.515444	0.0756946	14	FALSE	APLN, ADRB2, ENTREP1	-0.959877	-0.393607	0.799203	0.532803	0.0755015	14	FALSE	APLN, ADRB2, ENTREP1
ADAPTIVE_IMMUNE_RESPONSE	1.37767	0.329933	0.0509198	0.00262818	0.431708	274	FALSE	IL1B, HLA-DRA, TREM1, HLA-DRB1, IL7R, C1S, IL1R1, C3, CTSL, HLA-DRB5, SUSD4, CTSS, TXK, C1R, HLA-DPB1, RAET1G, HLX, IL18R1, PDCD1LG2, RAB27A, CAMK4, FYN, RFTN1, CADM1, RAPGEF4, TFRC, TNFRSF11A, IL12A, ULBP2, IL21R, C1RL, RAP1GAP2, CD46, JAK1, LIME1, ENTPD7, HPX, CD40, CD81, JAM3, EPHB2, AHR, TCIRG1, P2RX7, SLAMF7	1.3548	0.315531	0.0787891	0.0062835	0.407018	274	FALSE	HLA-DRA, HLA-DRB1, IL1B, TREM1, C1S, HLA-DPB1, IL1R1, HLA-DRB5, C1R, C3, IL7R, SUSD4, CTSL, RAET1G, CAMK4, IL18R1, RAPGEF4, RAB27A, LIME1, RFTN1, HLA-DPA1, CADM1, FYN, ULBP2, PDCD1LG2, TCIRG1, C1RL, CD74, HPX, HLA-DMB, HLX, TNFRSF11A, IL21R, JUNB, TFRC, CD46, RAP1GAP2, CD81, CTSS, TXK, JAM3, SOCS3, CD40, C4B, PRDM1, UNC93B1, SVEP1, ENTPD7, AHR, BCL3, C8G, C4A, KMT5C	1.49263	0.349313	0.0153448	0.000748243	0.477271	274	TRUE	HLA-DRB1, HLA-DRA, HLA-DPB1, HLA-DRB5, IL1B, C1S, TREM1, C3, IL1R1, C1R, CTSL, HLA-DPA1, CD74, HLA-DMB, RAET1G, RAPGEF4, IL18R1, C4B, SUSD4, C1RL, CAMK4, IL7R, RAB27A, C4A, LIME1, JUNB, SOCS3, PRR7, TCIRG1, CADM1, PDCD1LG2, TNFRSF11A, HLX, TFRC, TXK, BCL3, CD46, ULBP2, TNFRSF21, CD81, RAP1GAP2, HPX, ENTPD7, PLA2G4A, UNC93B1, AHR, RFTN1, JAM3, SVEP1, KMT5C, C8G, FYN
ADAPTIVE_IMMUNE_RESPONSE_BASED_ON_SOMATIC_RECOMBINATION_OF_IMMUNE_RECEPTORS_BUILT_FROM_IMMUNOGLOBULIN_SUPERFAMILY_DOMAINS	1.17536	0.291885	0.438309	0.106598	0.287805	202	FALSE	IL1B, HLA-DRA, HLA-DRB1, IL7R, C1S, IL1R1, C3, SUSD4, C1R, RAET1G, HLX, IL18R1, RAB27A, RFTN1, CADM1, TFRC, IL12A, ULBP2, IL21R, C1RL, CD46, JAK1, ENTPD7, HPX, CD40, CD81, EPHB2, AHR, TCIRG1, P2RX7	1.14975	0.279	0.512623	0.148889	0.170932	202	FALSE	HLA-DRA, HLA-DRB1, IL1B, C1S, IL1R1, C1R, C3, IL7R, SUSD4, RAET1G, IL18R1, RAB27A, RFTN1, CADM1, ULBP2, TCIRG1, C1RL, CD74, HPX, HLX, IL21R, JUNB, TFRC, CD46, CD81, SOCS3, CD40, C4B, UNC93B1, SVEP1, ENTPD7, AHR, BCL3, C8G, C4A, KMT5C	1.25761	0.305482	0.305782	0.057041	0.252961	202	FALSE	HLA-DRB1, HLA-DRA, IL1B, C1S, C3, IL1R1, C1R, CD74, RAET1G, IL18R1, C4B, SUSD4, C1RL, IL7R, RAB27A, C4A, JUNB, SOCS3, TCIRG1, CADM1, HLX, TFRC, BCL3, CD46, ULBP2, CD81, HPX, ENTPD7, PLA2G4A, UNC93B1, AHR, RFTN1, SVEP1, KMT5C, C8G
ADAPTIVE_THERMOGENESIS	-1.16951	-0.338694	0.565451	0.181951	0.120985	119	FALSE	UCP2, TRPV2, EBF2, GADD45G, YBX2, GPR3, SORL1, PER2, FOXC2, LAMA4, WNT10B, NR1D1, OXTR, PLCL1, PRLR, SLC25A4, TRPV4, ACHE, ACOT11, ELOVL3, STAT6, RHEB, MAP2K6, KDM6B, APPL2, ID1, HOXC10, NPR3, PRKAB1, ADRB1, NOTCH1, BMAL1, THRA, NR1H3, ACVR2B, CPT2, IP6K1, IL4R, ADRB2, RB1, DHRS7B	-1.05258	-0.277465	0.720778	0.360444	0.0928481	119	FALSE	TRPV2, SORL1, UCP2, EBF2, ADRB2, PER2, GPR3, NR1D1, OXTR, GADD45G, PRLR, FOXC2, WNT10B, RHEB, PLCL1, SLC25A4, ELOVL3, PLCL2, ACOT11, PGAM5, DDIT3, NR1H3, ACHE, PRKAB1	-1.03861	-0.264199	0.694899	0.380851	0.0978773	119	FALSE	ADRB2, TRPV2, EBF2, NR1D1, PER2, GPR3, GADD45G, PLCL2, UCP2, FOXC2, YBX2, SORL1, WNT10B, OXTR, DDIT3, RHEB, BMAL1, PLCL1, PRLR, ELOVL3, PRKAB1, ACHE, SLC25A4, ADRB1, IL4R
ADENINE_TRANSPORT	-1.53909	-0.831125	0.176984	0.0182549	0.352488	6	FALSE	SLC29A1, SLC25A4, SLC43A3, SLC29A2	-1.51007	-0.76399	0.30418	0.0469925	0.287857	6	FALSE	SLC43A3, SLC29A1, SLC25A4	-1.47881	-0.738841	0.304001	0.0555556	0.266351	6	FALSE	SLC43A3, SLC29A1, SLC25A4
ADENOHYPOPHYSIS_DEVELOPMENT	1.14863	0.517654	0.68341	0.300231	0.118288	10	FALSE	SOX2, SLC6A3, BMP2, DRD2	1.35841	0.608219	0.493355	0.137577	0.170932	10	FALSE	SOX2, BMP2, SLC6A3	1.30572	0.584619	0.486981	0.162325	0.154191	10	FALSE	SOX2, BMP2, SLC6A3
ADENOSINE_METABOLIC_PROCESS	-0.634795	-0.358256	0.959046	0.86406	0.049094	5	FALSE	XDH	-0.716426	-0.385049	0.954107	0.817289	0.0541201	5	FALSE	XDH	0.527994	0.284988	0.993732	0.953535	0.0483118	5	FALSE	NT5E, ADA
ADENYLATE_CYCLASE_ACTIVATING_ADRENERGIC_RECEPTOR_SIGNALING_PATHWAY	-0.809516	-0.356575	0.901941	0.710714	0.0561767	14	FALSE	DRD1, CHGA, PDE4D, ADRB1, AKAP13, ADRB2, ADRA2C	-1.19401	-0.502477	0.625376	0.243243	0.120433	14	FALSE	DRD1, CHGA, ADRB2	-1.3	-0.533078	0.46741	0.147117	0.161979	14	FALSE	CHGA, ADRB2, DRD1, PDE4D, ADRB1, DRD2
ADENYLATE_CYCLASE_ACTIVATING_ADRENERGIC_RECEPTOR_SIGNALING_PATHWAY_INVOLVED_IN_HEART_PROCESS	-0.768505	-0.433717	0.918164	0.763501	0.054794	5	FALSE	CHGA, PDE4D, AKAP13	-0.985437	-0.529631	0.824861	0.520629	0.0760837	5	FALSE	CHGA, PDE4D	-1.08485	-0.573853	0.704018	0.398422	0.0908241	5	FALSE	CHGA, PDE4D
ADENYLATE_CYCLASE_ACTIVATING_DOPAMINE_RECEPTOR_SIGNALING_PATHWAY	-0.970996	-0.547996	0.836946	0.556797	0.0699459	5	FALSE	DRD1	-1.20647	-0.648425	0.657223	0.275049	0.113313	5	FALSE	DRD1	-1.31536	-0.69579	0.50551	0.175542	0.146416	5	FALSE	DRD1
ADENYLATE_CYCLASE_ACTIVATING_G_PROTEIN_COUPLED_RECEPTOR_SIGNALING_PATHWAY	1.30477	0.372572	0.380148	0.077381	0.282013	69	FALSE	ADCY1, LPAR1, ABCA1, S1PR3, PRKCA, RAPGEF4, ADM, ADGRG1, ATP2B4, LGR4, GPR161, CRHR1, ADGRL2, ADGRG2, ARRDC3, ADGRB1, DRD2, TBXA2R, RAPGEF2, GIPR, MC1R, ADGRF4, PTGER4, ADCY3, GNAS, CNR1	1.46689	0.421537	0.200459	0.024239	0.352488	69	FALSE	LPAR1, ABCA1, ADCY1, S1PR3, RAPGEF4, ADGRB1, ADM, ADGRG1, GIPR, PRKCA, LGR4, CRHR1, ADGRL2, GPR161, TBXA2R, PTGER4, MC1R, CNR1, ATP2B4, ARRDC3, UCN2	1.35494	0.389722	0.329236	0.0675676	0.24134	69	FALSE	LPAR1, ABCA1, ADCY1, ADGRG1, S1PR3, RAPGEF4, ADGRB1, ADGRL2, ADM, PRKCA, CNR1, GIPR, LGR4, TBXA2R, GPR161, PTGER4, ARRDC3, MC1R
ADENYLATE_CYCLASE_INHIBITING_DOPAMINE_RECEPTOR_SIGNALING_PATHWAY	1.24063	0.668818	0.645407	0.253763	0.125033	5	FALSE	FLNA, DRD2, DRD4	0.539914	0.290773	0.993637	0.939148	0.0491928	5	FALSE	FLNA, DRD4, ADCY5	-0.720685	-0.381222	0.939552	0.816568	0.0543434	5	FALSE	DRD2, PRMT5
ADENYLATE_CYCLASE_INHIBITING_G_PROTEIN_COUPLED_RECEPTOR_SIGNALING_PATHWAY	1.37568	0.451978	0.361386	0.0681818	0.276501	32	FALSE	MARCO, LPAR1, S1PR3, ITGB3, PSAP, FLNA, GABBR1	1.47058	0.486727	0.367801	0.0733135	0.287805	32	FALSE	MARCO, LPAR1, S1PR3, PSAP, ITGB3, PALM, GABBR1, PDE2A	1.50047	0.496118	0.331563	0.0690526	0.287805	32	FALSE	LPAR1, MARCO, PSAP, S1PR3, ITGB3, PALM, GABBR1
ADENYLATE_CYCLASE_MODULATING_G_PROTEIN_COUPLED_RECEPTOR_SIGNALING_PATHWAY	1.33984	0.359881	0.295521	0.0450165	0.321776	101	FALSE	MARCO, ADCY1, LPAR1, ABCA1, S1PR3, ITGB3, PRKCA, PSAP, RAPGEF4, ADM, ADGRG1, ATP2B4, FLNA, LGR4, GPR161, CRHR1, PRKACB, GABBR1, ADGRL2, ADGRG2, ARRDC3, ADGRB1	1.50705	0.405508	0.08748	0.00726896	0.407018	101	FALSE	MARCO, LPAR1, ABCA1, ADCY1, S1PR3, RAPGEF4, PSAP, ADGRB1, ADM, ADGRG1, GIPR, PRKCA, ITGB3, PALM, GABBR1, LGR4, CRHR1, ADGRL2, GPR161, TBXA2R, PTGER4, PDE2A, MC1R, CNR1, PRKACB, ATP2B4, ARRDC3, FLNA	1.45547	0.394272	0.122779	0.0135404	0.38073	101	FALSE	LPAR1, MARCO, ABCA1, ADCY1, PSAP, ADGRG1, S1PR3, RAPGEF4, ADGRB1, ADGRL2, ADM, PRKCA, ITGB3, CNR1, PALM, GIPR, LGR4, TBXA2R, FPR1, GABBR1, GPR161, PTGER4, PRKACB, ARRDC3, MC1R
ADHERENS_JUNCTION_ASSEMBLY	0.621291	0.26644	0.96701	0.886105	0.0572461	12	FALSE	JAM3, PIP5K1C, PAK2, ACTB, ZNF703	0.69963	0.296975	0.967554	0.852321	0.0554793	12	FALSE	JAM3, PIP5K1C, ZNF703	0.637866	0.270887	0.976645	0.897751	0.0516356	12	FALSE	JAM3, PIP5K1C, ZNF703
ADHERENS_JUNCTION_MAINTENANCE	-0.751818	-0.40599	0.918164	0.763303	0.0541201	6	FALSE	PLEKHA7	-0.733092	-0.370893	0.94704	0.796992	0.0532386	6	FALSE	PLEKHA7	-0.864223	-0.43178	0.855097	0.6341	0.0649408	6	FALSE	PLEKHA7
ADHERENS_JUNCTION_ORGANIZATION	-0.841786	-0.289548	0.89432	0.693053	0.0526973	41	FALSE	CDH1, PLEKHA7, EFNB2, EPHA4, CDH11	-0.940623	-0.297042	0.833189	0.535104	0.0728939	41	FALSE	PLEKHA7, EPHA4, EFNB2, CDH1, CDH4	-0.91498	-0.278592	0.828857	0.583838	0.0716527	41	FALSE	PLEKHA7, CDH1, CDH4, EFNB2, EPHA4
ADHESION_OF_SYMBIONT_TO_HOST	1.41871	0.665972	0.44961	0.113734	0.193813	8	FALSE	DPP4, LRRC15, SCARB1, HSP90AB1	1.43921	0.692041	0.407795	0.0905263	0.216543	8	FALSE	DPP4, LRRC15, SCARB1	1.40509	0.674873	0.420812	0.115702	0.188204	8	FALSE	DPP4, LRRC15
ADHESION_OF_SYMBIONT_TO_HOST_CELL	1.38415	0.714334	0.461587	0.12035	0.190023	6	FALSE	DPP4, LRRC15, HSP90AB1	1.43913	0.744864	0.390259	0.0829787	0.227987	6	FALSE	DPP4, LRRC15	1.35885	0.70003	0.449772	0.135417	0.173748	6	FALSE	DPP4, LRRC15
ADIPONECTIN_ACTIVATED_SIGNALING_PATHWAY	-0.712963	-0.369756	0.932421	0.80367	0.0517405	7	FALSE	SLC27A1, APPL2	0.508943	0.253215	1	0.959916	0.0499914	7	FALSE	ACSL1, ADIPOR1, CSNK2B	-0.70791	-0.34211	0.941407	0.825	0.0526973	7	FALSE	APPL2, APPL1, ADIPOR2, SLC27A1, CSNK2B, ADIPOR1, ACSL1
ADIPOSE_TISSUE_DEVELOPMENT	-1.00751	-0.341146	0.770504	0.422648	0.0760837	46	FALSE	LPL, SLC25A25, EBF2, RORC, SORL1	-0.92969	-0.285529	0.845716	0.561798	0.0697793	46	FALSE	LPL, SLC25A25, SORL1, EBF2, PPARG, AMER1	1.08681	0.334743	0.643223	0.307102	0.104733	46	FALSE	NAMPT, ARID5B, PGRMC2, SELENOM, LIPA, DYRK1B, FOSL2, RASAL2, KLF7, ARRDC3, DGAT2, ZNF516, TRPM4, SH3PXD2B, ABHD15, VPS13B, LRP5
ADP_BIOSYNTHETIC_PROCESS	1.29594	0.698635	0.600517	0.212903	0.138022	5	FALSE	AK5, AK3, AK1, AK4	1.25688	0.676897	0.593931	0.219067	0.131458	5	FALSE	AK5, AK1, AK3, AK4	1.39537	0.75316	0.390387	0.10101	0.199915	5	FALSE	AK5, AK1, AK3
ADP_METABOLIC_PROCESS	1.45063	0.680956	0.40138	0.0879828	0.222056	8	FALSE	AK5, NT5E, AK3, AK1	1.30896	0.629408	0.548352	0.176842	0.151149	8	FALSE	AK5, NT5E, AK1, BAD, AK3	1.51684	0.728549	0.279358	0.0456631	0.321776	8	FALSE	AK5, NT5E, AK1, BAD
ADP_TRANSPORT	-1.07803	-0.508172	0.750337	0.390158	0.0855357	10	FALSE	SLC25A25, SLC25A4	-1.06128	-0.480366	0.762604	0.415534	0.0875697	10	FALSE	SLC25A25, SLC25A4	-0.8797	-0.390319	0.853688	0.632207	0.0668966	10	FALSE	SLC25A25
ADRENAL_GLAND_DEVELOPMENT	1.36202	0.524591	0.426129	0.0995575	0.2114	17	FALSE	CYP1B1, CRHR1, INSR, TSPO, ARID5B, CDKN1C	1.68676	0.649195	0.133911	0.0138326	0.38073	17	FALSE	CYP1B1, CDKN1C, CRHR1, ARID5B, TSPO, INSR	1.52282	0.586771	0.32982	0.0681384	0.287805	17	FALSE	CYP1B1, ARID5B, TSPO, CDKN1C, INSR, CRHR1
ADRENERGIC_RECEPTOR_SIGNALING_PATHWAY	-0.958984	-0.389421	0.825428	0.535406	0.0681513	19	FALSE	DRD1, CHGA, RGS2, PDE4D, LMBRD2, ADRB1, AKAP13, ADRB2	-1.18963	-0.460287	0.619058	0.237354	0.122679	19	FALSE	DRD1, CHGA, ADRB2, RGS2, PDE4D, ADRB1, LMBRD2	-1.37184	-0.517979	0.380108	0.0940695	0.208955	19	FALSE	CHGA, ADRB2, DRD1, PDE4D, ADRB1, DRD2, LMBRD2, ZDHHC21, RGS2, ADRA2C
ADULT_BEHAVIOR	1.02088	0.278578	0.75884	0.40184	0.117766	91	FALSE	SHANK1, TMOD1, CEND1, SDK1, NPC1, SLC7A11, GLRB, CRHR1, NTAN1, NCSTN, PRKN, EFNB3, HOMER1, TUBA1A, CHRNA4, DRD2, CSTB, PAFAH1B1, HEXA, PPARA	1.02521	0.282219	0.757614	0.404814	0.0959207	91	FALSE	SHANK1, SDK1, TMOD1, CEND1, CHRNA4, EFNB3, CRHR1, CRHBP, NPC1, NCSTN, PRKN, TPGS1, NLGN2, GLRB, TUBA1A, HEXA, NTAN1	1.04838	0.289877	0.682867	0.359223	0.0959207	91	FALSE	SHANK1, TMOD1, SDK1, CEND1, TPGS1, NPC1, EFNB3, PRKN, NCSTN, CRHBP, GLRB, NR4A2, CHRNA4, NLGN2, HEXA, NAGLU
ADULT_HEART_DEVELOPMENT	-1.29446	-0.699021	0.545269	0.168807	0.143759	6	FALSE	SCUBE1	-0.608203	-0.307708	0.987973	0.913534	0.0469759	6	FALSE	SCUBE1, MNAT1	-0.649211	-0.324357	0.97459	0.89272	0.0488971	6	FALSE	SCUBE1, MNAT1
ADULT_LOCOMOTORY_BEHAVIOR	-1.1192	-0.366135	0.662547	0.275969	0.0982123	55	FALSE	CHL1, DMBX1, GDNF, DRD1, OPRD1, GRIN2D, EPHA4, SPTBN4, OXR1	-1.10196	-0.328012	0.660132	0.278293	0.10882	55	FALSE	DMBX1, CHL1, DRD1, SHANK2, GDNF, EPHA4	-0.849368	-0.245887	0.917552	0.767635	0.0596037	55	FALSE	DMBX1, CHL1, DRD1, GDNF, SHANK2, EPHA4, OPRD1, ATP1A2, GRIN2D, TBCE, INPP5F, DRD2, SPTBN4, OXR1
AEROBIC_RESPIRATION	1.53682	0.382583	0.0256849	0.00101834	0.45506	182	TRUE	MIR210, MT-CYB, ACO1, MT-ATP6, MT-ND1, MT-ATP8, MT-ND5, MT-ND2, MT-ND3, MT-ND4, MT-ND4L, PINK1, MT-CO3, NDUFB7, MT-CO2, MT-CO1, ATP5F1D, MTCO2P12, PPIF, BNIP3, SLC25A51, UQCRHL, NDUFB10, COX5B, IDH1, ATP5PD, NDUFA11, SDHC, UQCRH, OGDH, NDUFA1, NDUFS2, NDUFS8, NDUFB2, BID, COX7B, ATP5MF, ATP5F1B, UQCR11, SLC25A23, ATP5ME, OXA1L, COX6B1, ABCD1, ANTKMT, COX4I1, ISCU, ATP5F1C, COX7A2L, NDUFV1, ATP5F1…	1.25219	0.308889	0.283154	0.0426258	0.321776	182	FALSE	MTCO2P12, MIR210, MT-CYB, ACO1, MT-ND5, MT-ATP6, MT-CO2, MT-ND4, MT-CO3, MT-ND1, MT-CO1, MT-ND4L, MT-ATP8, MT-ND2, MT-ND3, NDUFB7, ANTKMT, NDUFA11, COX5B, COX6B2, ATP5F1D, NDUFS7, PINK1, SLC25A23, ABCD1, NDUFB10, CAT, SLC25A51, BNIP3, NDUFS8, OXA1L, BLOC1S1, MTFR1L, UCN, HIF1A, NDUFC2, NDUFS2, CHCHD2, BID, ATPSCKMT, NDUFV1, ATP5ME, UQCR11, NDUFB2, NDUFB11, ATP5MF, IDH3G, SDHC	1.47855	0.364543	0.0445099	0.00301556	0.431708	182	TRUE	MIR210, MTCO2P12, ACO1, MT-CYB, MT-CO2, ANTKMT, MT-CO3, NDUFB7, MT-CO1, MT-ND5, MT-ATP6, ATP5F1D, COX5B, MT-ND4, NDUFS7, MT-ND3, MT-ATP8, NDUFA11, MT-ND1, MT-ND4L, MT-ND2, CAT, UCN, NDUFS8, SLC25A23, HIF1A, NOP53, NDUFB10, CHCHD10, BNIP3, SLC25A51, CHCHD2, OXA1L, BID, NDUFC2, BLOC1S1, ATPSCKMT, ABCD1, NDUFB11, NDUFV1, COX6B2, NDUFS2, ARL2, PINK1, IDH3G, MTFR1L, UQCR11, NDUFB2, NDUFA2, SDHC, NDUFB…
AGGREPHAGY	0.665877	0.300092	0.957663	0.859122	0.0593488	10	FALSE	SQSTM1, WDR81, BAG3, WDFY3	-0.878178	-0.397488	0.883981	0.634951	0.0655321	10	FALSE	MAP1LC3C, HSPB8, ACBD5, UBQLN1	-0.604941	-0.26841	0.983256	0.922465	0.049094	10	FALSE	HSPB8, MAP1LC3C, ACBD5, UBQLN1, ATG5
AGGRESOME_ASSEMBLY	0.967746	0.521709	0.822384	0.531183	0.0797706	5	FALSE	PRKN, BAG3, VCP	0.864985	0.465841	0.889273	0.651116	0.0664364	5	FALSE	PRKN, HDAC6, BAG3, VCP	0.829085	0.447503	0.877665	0.674747	0.0645031	5	FALSE	PRKN, BAG3, HDAC6, VCP
ALANINE_TRANSPORT	1.51516	0.66809	0.356616	0.0664724	0.287805	11	FALSE	SLC7A8, SLC6A17, SLC6A6, SLC36A1	1.26595	0.555113	0.572186	0.2	0.142057	11	FALSE	SLC7A8, SLC6A17, SLC6A6, SLC36A1	1.37397	0.602346	0.425494	0.117769	0.186433	11	FALSE	SLC7A8, SLC6A17, SLC6A6, SLC36A1
ALCOHOL_BIOSYNTHETIC_PROCESS	1.13505	0.30191	0.595774	0.207831	0.168238	106	FALSE	DAB2, G6PD, INSIG1, BMP2, HMGCS1, LIPA, MVD, EBP, SEC14L2, LSS, MSMO1, NSDHL, CYP51A1, LPCAT3, ITPKA, DHCR24, FDPS, H6PD, FDFT1, IDI1, ABCA2, BMP6, SREBF1, SC5D, PCBD1, P2RY6, CYB5R3, HMGCR, GBA1, SOD1	0.921948	0.244555	0.883007	0.631236	0.0713053	106	FALSE	BMP2, DAB2, CACNA1H, G6PD, P2RY6, INSIG1, LIPA, SREBF1, ABCA2, LPCAT3, MVD, H6PD, ITPKA, SEC14L2, LSS, EBP, CYP51A1	1.00398	0.267034	0.72441	0.42243	0.0845557	106	FALSE	BMP2, DAB2, P2RY6, G6PD, CACNA1H, ABCA2, H6PD, LIPA, LPCAT3, SREBF1, MVD, INSIG1, IMPA2, BMP6, SEC14L2, CYB5R3, HRH1, LSS, ITPKA, CYP51A1
ALCOHOL_CATABOLIC_PROCESS	1.08215	0.404152	0.726776	0.348946	0.10925	20	FALSE	AKR1C3, GK, SCARF1, SCARB1, TPI1	1.07781	0.399744	0.715491	0.354379	0.0995791	20	FALSE	AKR1C3, GK, SCARF1, CYP46A1, TPI1, SCARB1	1.32556	0.490343	0.450442	0.135755	0.165657	20	FALSE	AKR1C3, GK, SCARF1, CYP46A1, TPI1, GK5
ALCOHOL_METABOLIC_PROCESS	1.28868	0.311478	0.211766	0.0254132	0.352488	251	FALSE	AKR1C3, AKR1C2, ABCA1, CYP1B1, ALDH3A2, DAB2, G6PD, LDLR, INSIG1, NPC1, AKR1C1, BMP2, TSKU, HMGCS1, ACSS1, LIPA, MVD, EBP, SEC14L2, AKR1B1, LSS, MSMO1, SQLE, GK, SCARF1, NSDHL, PLPP3, ACSS2, CYP51A1, NPC2, FMO5, LPCAT3, SCARB1, TPI1, ITPKA, SMPD1, DHCR24, FDPS, H6PD, STARD4, FDFT1	1.17071	0.27691	0.467279	0.118834	0.193813	251	FALSE	AKR1C3, AKR1C2, ABCA1, ALDH3A2, CYP1B1, BMP2, DAB2, AKR1C1, GK, PLPP3, LDLR, TSKU, CACNA1H, G6PD, SCARF1, P2RY6, INSIG1, LIPA, ACSS1, SREBF1, SMPD1, NPC1, ABCA2, LPCAT3, MVD, H6PD, STARD4, ITPKA, AKR1B1, SEC14L2, NPC2, CYP46A1, LSS, DPM3, EBP, AKR1B15, CYP2D6, CYP51A1, LDLRAP1, TPI1, STARD3, CYB5R3, SCARB1, HDLBP, GALK1, THTPA, CAT, SQLE, ACADVL	1.38673	0.329102	0.0869563	0.00789478	0.38073	251	FALSE	AKR1C3, AKR1C2, BMP2, PLPP3, AKR1C1, ALDH3A2, ABCA1, CYP1B1, GK, DAB2, P2RY6, G6PD, LDLR, SCARF1, NPC1, TSKU, SMPD1, CACNA1H, ABCA2, H6PD, AKR1B1, LIPA, LPCAT3, AKR1B15, DPM3, CAT, PLA2G4A, CYP2D6, GALK1, NPC2, SREBF1, CYP46A1, MVD, INSIG1, IMPA2, ACSS1, BMP6, SEC14L2, CYB5R3, HRH1, LSS, NUDT4B, ITPKA, ACADVL, LDLRAP1, DHRS4, DGAT2, CYP51A1, HDLBP, STARD3, TPI1, PLPP6, THTPA, SPTSSA, LRP5
ALDEHYDE_BIOSYNTHETIC_PROCESS	1.61346	0.678272	0.241782	0.0315232	0.321776	13	FALSE	DAB2, BMP2, TKT, TPI1, KDM3A, BMP6	1.66202	0.690828	0.144536	0.0155009	0.38073	13	FALSE	BMP2, DAB2, CACNA1H, TKT, TPI1	1.69336	0.701091	0.128312	0.0145406	0.38073	13	FALSE	BMP2, DAB2, TKT, CACNA1H, BMP6, TPI1
ALDEHYDE_CATABOLIC_PROCESS	-0.861701	-0.406196	0.879795	0.657293	0.0590955	10	FALSE	HOGA1	-0.608128	-0.275256	0.988145	0.914563	0.0484088	10	FALSE	HOGA1	0.717969	0.321461	0.948137	0.839679	0.0537873	10	FALSE	GATD1, PNKD, ESD, AKR1A1, PARK7, ALDH3B1
ALDITOL_CATABOLIC_PROCESS	0.920282	0.474942	0.842838	0.575492	0.0764767	6	FALSE	GK, TPI1, GK5	0.934172	0.483509	0.851179	0.568085	0.0756946	6	FALSE	GK, TPI1, GK5	1.15743	0.596267	0.644956	0.310417	0.10925	6	FALSE	GK, TPI1, GK5, TKFC
ALDITOL_METABOLIC_PROCESS	0.626607	0.251082	0.981272	0.920455	0.0553643	15	FALSE	GK, TPI1, DGAT2, GK5	0.697232	0.277364	0.968199	0.857438	0.0542316	15	FALSE	GK, TPI1, GALK1, GK5, PLA2G4A, DGAT2	1.05032	0.418601	0.701969	0.394059	0.0916795	15	FALSE	GK, PLA2G4A, GALK1, DGAT2, TPI1, GK5
ALDITOL_PHOSPHATE_METABOLIC_PROCESS	-0.777839	-0.366665	0.912979	0.745167	0.0532386	10	FALSE	GPD1, GPAT3, GPD2	-0.826526	-0.374109	0.907418	0.693204	0.0613026	10	FALSE	GPAT3, GPD1, GPD2	0.814297	0.36459	0.89863	0.721443	0.0609039	10	FALSE	GK, GK5, GPD1L, ACP6
ALLANTOIN_METABOLIC_PROCESS	-1.41263	-0.762836	0.391288	0.0844037	0.208955	6	FALSE	GDA, XDH	-1.28091	-0.648049	0.567686	0.193609	0.135002	6	FALSE	GDA, XDH	-1.09674	-0.547949	0.697521	0.385057	0.0911073	6	FALSE	GDA, XDH, PNP
ALPHA_AMINO_ACID_CATABOLIC_PROCESS	1.04458	0.301728	0.741676	0.378223	0.11725	62	FALSE	KYNU, TDO2, KMO, GAD1, ATP2B4, AUH, FAH, BCAT2	1.07147	0.31445	0.703255	0.33758	0.105125	62	FALSE	TDO2, KYNU, KMO, BCAT2, GAD1, CSAD, FAH, AUH, THNSL2, ATP2B4, AFMID, AADAT, ADHFE1	1.25656	0.370514	0.466234	0.146435	0.159647	62	FALSE	TDO2, KYNU, KMO, BCAT2, AUH, FAH, GAD1, ADHFE1, CSAD, THNSL2, ATP2B4, AFMID, AASS, ACADSB, HIBCH, OAT, AADAT, GCSH, ALDH8A1, RIDA
ALPHA_AMINO_ACID_METABOLIC_PROCESS	0.826545	0.211459	0.967564	0.887324	0.0787114	146	FALSE	KYNU, TDO2, PLOD2, KMO, SLC7A11, GAD1, ATP2B4, ADI1, AUH, FAH, BCAT2, SMS, GCLM, MTHFD2L, NIT2, CBS, OAT, MRI1, SERINC3, AFMID, PSAT1, GART, PCBD1, ASL, ACADSB, SLC25A12, CSAD, THNSL2, GLUD1, RIDA, THAP4, GLYATL1, APIP, ALDH8A1, AZIN2	-0.789544	-0.203891	0.990735	0.924214	0.045679	146	FALSE	GLDC, UCP2, MAT1A, PRODH, ODC1, AZIN1, DHFRP1, DDAH1, ARG2, HOGA1, CTPS1, GOT1, DHFR, ENOPH1, PPAT, MCCC1, NAGS, MSRA, DDO, SHMT1, PSPH, ASNS, ASRGL1	0.878671	0.223944	0.920349	0.774492	0.0537873	146	FALSE	TDO2, KYNU, KMO, PLOD2, BCAT2, ADI1, AUH, FAH, GAD1, MRI1, MPST, ADHFE1, CSAD, NIT2, SLC7A11, SRR, THNSL2, SMS, ATP2B4, AFMID, ASL, AASS, ACADSB, SLC25A12, MTHFD2L, HIBCH, OAT, AZIN2, PYCR3, AADAT, GCSH, ALDH8A1, SERINC3, RIDA
ALPHA_BETA_T_CELL_ACTIVATION	-1.12868	-0.329338	0.60532	0.22076	0.108394	111	FALSE	LGALS9C, LGALS9B, DOCK2, SHH, CD83, SOCS1, RORC, IL23A, EBI3, ARG2, SEMA4A, TNFSF18, NFKBID, TNFSF4, ITK, EOMES, NKX2-3, LOXL3, STAT6, MALT1, GATA3, HMGB1, KLHL25, CD274	-1.07237	-0.285771	0.672926	0.302804	0.103958	111	FALSE	LGALS9C, LGALS9B, DOCK2, IL23A, CD83, TNFSF18, EBI3, SHH, RSAD2, ARG2, SEMA4A, ITK, TNFSF4, SOCS1, NFKBID, GATA3, CD274, EOMES, MALT1	-1.04813	-0.268999	0.670386	0.339623	0.103958	111	FALSE	DOCK2, LGALS9C, IL23A, LGALS9B, EBI3, CD83, TNFSF18, RSAD2, LGALS9, ARG2, TNFSF4, GATA3, IL6, CD274, NFKBID, SHH, EOMES, MALT1, SEMA4A, ITK, RIPK2, IL12A, CLEC4A, RELB, BRAF, IL4R, IRF1, PRKCQ
ALPHA_BETA_T_CELL_DIFFERENTIATION	1.00592	0.276783	0.763853	0.409222	0.112379	82	FALSE	HLA-DRA, HLA-DRB1, CTSL, HLX, IL18R1, JAK1, FOSL2, ENTPD7	0.953344	0.266227	0.833552	0.535484	0.0793435	82	FALSE	HLA-DRA, HLA-DRB1, CTSL, IL18R1, HLX, JUNB, SOCS3, PTGER4, FOSL2, PRDM1, ENTPD7, BCL3, TGFBR2, JAK1	1.1617	0.324665	0.535549	0.198095	0.134273	82	FALSE	HLA-DRB1, HLA-DRA, CTSL, IL18R1, JUNB, SOCS3, PRR7, HLX, TGFBR2, BCL3, FOSL2, ENTPD7, PTGER4
ALPHA_BETA_T_CELL_PROLIFERATION	-1.66564	-0.603675	0.114243	0.00892005	0.38073	30	FALSE	LGALS9C, LGALS9B, DOCK2, IL23A, EBI3, ARG2, TNFSF4	-1.62069	-0.557468	0.133366	0.013756	0.38073	30	FALSE	LGALS9C, LGALS9B, DOCK2, IL23A, EBI3, ARG2, TNFSF4, CD274, RIPK2, LGALS9	-1.61798	-0.541361	0.133646	0.0155027	0.38073	30	FALSE	DOCK2, LGALS9C, IL23A, LGALS9B, EBI3, LGALS9, ARG2, TNFSF4, CD274, RIPK2, IRF1, PRKCQ
ALPHA_LINOLENIC_ACID_METABOLIC_PROCESS	0.939233	0.423285	0.833986	0.549654	0.0817516	10	FALSE	FADS1, ELOVL1, FADS2, ELOVL5, ABCD1	0.832891	0.372922	0.903653	0.679671	0.0649408	10	FALSE	FADS1, ELOVL5, FADS2, ABCD1, ELOVL1	0.591639	0.264898	0.98964	0.93988	0.0486034	10	FALSE	ELOVL5, FADS1, ABCD1, ELOVL1, ACOT8, SCP2
ALTERNATIVE_MRNA_SPLICING_VIA_SPLICEOSOME	-0.540317	-0.175038	1	0.99848	0.0330163	58	FALSE	KHDRBS3, RBM24, RBM20, YTHDC1, RBM15	-0.766957	-0.226761	0.980541	0.891144	0.0472587	58	FALSE	KHDRBS3, RBM15, RBM24, YTHDC1, RBM20, MAGOH, DHX9, RBM8A, RBM11, HNRNPM, CELF2, RBM4, REST, NCBP1, RBM7, FXR2, RBMX, SFPQ	-0.775358	-0.223883	0.963764	0.874739	0.0537873	58	FALSE	RBM24, KHDRBS3, YTHDC1, RBM15, RBM20, RBM11, DHX9, MAGOH, RBM7, REST, RBM4, RBM8A, FXR2, NCBP1, HNRNPL, CELF2, KDM1A, SFPQ, RBMX, SLU7, RNPS1, SRSF1, HNRNPM, FMR1, RBM15B, HNRNPU, SMU1, PQBP1, SCNM1, RBM17
AMACRINE_CELL_DIFFERENTIATION	-1.2068	-0.681073	0.657045	0.271881	0.110565	5	FALSE	HES1, DLX2, TGIF2	-1.18659	-0.637742	0.671363	0.300589	0.107554	5	FALSE	HES1, TGIF2, DLX2	-1.06833	-0.565118	0.714063	0.408284	0.0894367	5	FALSE	HES1, TGIF2
AMEBOIDAL_TYPE_CELL_MIGRATION	1.20099	0.281105	0.273854	0.0390128	0.321776	341	FALSE	DPP4, GREM1, KRT16, MIR27B, HMOX1, CYP1B1, MIR503, SEMA3C, RGCC, MIR210, MIR23A, CCBE1, ITGB3, ACVR1C, HAS2, AGT, PRKCA, SEMA4B, RET, SNAI2, KITLG, PTPRG, NRP1, PTGS2, LOXL2, TGFBR1, ARSB, MIR221, KANK2, JCAD, ATP2B4, VEGFA, ITGB1, GPI, CAP1, PLPP3, TMSB4X, MIR29A, CORO1C, CD40, RRAS, CIB1, STARD13, RAB13, GRN, SCARB1, ITGA2, TPBG, ADGRB1, ZEB2, MYH9, ADAM17, PLXND1, ARID5B, LAMA5, CALR, ADAM9, C…	1.37804	0.313689	0.037509	0.00210821	0.431708	341	TRUE	DPP4, GREM1, MIR27B, KRT16, RGCC, HAS2, MIR210, AGT, MIR503, CYP1B1, SEMA3C, SEMA4B, HMOX1, SNAI2, PLPP3, ADGRB1, ACVR1C, LOXL2, LAMA5, RET, KANK2, SEMA5A, JCAD, PRKCA, ITGB3, SCG2, GRN, MIR23A, CCBE1, ARSB, ITGB1, PLXND1, KITLG, NRP1, ARID5B, HAND2, PTPRG, VASH1, SPARC, ENPP2, VEGFC, TBXA2R, WNT5A, SEMA4G, MEGF8, SEMA4C, SEMA6C, ZNF580, CD40, RRAS, RAB13, TPBG, SEMA3F, TIMP1, SOX18, CIB1, GPI, P…	1.47943	0.338506	0.00970779	0.000421757	0.498493	341	TRUE	DPP4, KRT16, MIR210, HAS2, MIR27B, GREM1, RGCC, PLPP3, CYP1B1, AGT, HMOX1, SEMA4B, SEMA3C, LAMA5, KANK2, SCG2, JCAD, MIR503, SEMA5A, ADGRB1, GRN, ENPP2, RET, ARID5B, ITGB1, PRKCA, ARSB, ITGB3, MEGF8, ACVR1C, KITLG, NRP1, VASH1, LOXL2, TGFBR2, PTPRG, PLEC, TIMP1, TBXA2R, LRG1, PLXND1, SNAI2, CORO1B, SEMA4C, RAB13, TPBG, SEMA6C, GPI, PTP4A3, ZNF580, CCBE1, SEMA4G, SOX18, TNFSF12, VEGFC, ENG, CCN3, …
AMELOGENESIS	0.634793	0.279904	0.966475	0.884259	0.0580984	11	FALSE	TCIRG1, PPARA, SLC4A2, KLK4	1.10193	0.48319	0.712996	0.348936	0.103197	11	FALSE	TCIRG1, KLK4, FAM20C, SLC4A2, PPARA, MSX2	1.02017	0.44724	0.72441	0.423554	0.0899861	11	FALSE	TCIRG1, FAM20C, SLC4A2, PPARA, KLK4, MSX2
AMIDE_BIOSYNTHETIC_PROCESS	1.13082	0.249655	0.226139	0.0280312	0.352488	792	FALSE	IGFBP5, MIR27B, GZMB, CYP1B1, ELANE, MIR503, B3GALT1, MIR210, EIF6, ZFP36L1, MIR23A, SLC7A11, ACSS1, SOX4, PAM, ACO1, PKM, GAPDH, MRPS24, MPC2, IGF2BP2, MIR221, IGF2BP3, PLEKHN1, ELOVL6, UGCG, MRPL41, PINK1, ACACA, MIR29A, RPLP2, ELOVL1, LIMD1, ACSL4, TUT7, ACSS2, METTL8, EEF1A1, RPL18A, RPS2, UBA52, ITGA2, ST6GALNAC4, PABPC1, RPL10, EIF4G2, P2RX7, SMPD1, RPS5, RPLP1, ACSL1, MRPL12, FTSJ1, ABTB1,…	-0.657823	-0.144391	1	1	0.0351652	792	FALSE	ALOXE3, TENT5B, ZNF540, CHAC2, SPTLC3, NOCT, AJUBA, NANOS1, TYMS, PER1, EPHA4, PPP1R15A, KBTBD8, PER2, GRB7, RPS6KA1, DHFRP1, ELOVL2, CPEB3, ARG2, BTG2, RPL39L, PDHB, CCL5, CCN1, RCHY1, PTK2B, NMNAT2, ZC3H12D, RPL39P5, RBM24, SGMS2, UPF3B, NARS2, PNPT1, SARNP, DHFR, ST3GAL1, ELOVL3, B4GALT4, NAGS, MARS2, CERS6, EXOSC9, RGS2, NDUFA7, MIR140, PDK4, QKI, ACSL3, AGK, PPP1R15B, RPL22L1, PATL2, CNOT4, …	0.640929	0.137572	1	1	0.0411544	792	FALSE	IGFBP5, ELANE, MIR210, MIR27B, GZMB, CYP1B1, SOX4, ZFP36L1, ACO1, MIR503, B3GALT1, PAM, MRPL12, SMPD1, PLEKHN1, MRPL41, ZFP36, ST6GALNAC4, PDF, MSI1, IGF2BP3, ABTB1, ACSL4, GAPDH, BCL3, MPC2, PLD1, EIF6, ELOVL6, PKM, ANKZF1, ELOVL5, UCN, RPLP1, ORMDL1, SH3BGRL, RPLP2, BDH2, GGT7, EIF4G2, RPS2, AURKAIP1, CALR, MRPL55, RPS28, ACSS1, MIR221, IGF2BP2, MRPS24, MRPS34, EEF2, DAP, SKIC2, RPL10, RPS15, S…
AMIDE_CATABOLIC_PROCESS	-1.0284	-0.45299	0.783596	0.446429	0.0791317	14	FALSE	PRODH, GDA, XDH	0.923868	0.374298	0.845802	0.561983	0.0747385	14	FALSE	TDO2, AADAT, OAT, ADA, AASS	1.1721	0.476402	0.623298	0.278557	0.113787	14	FALSE	TDO2, AASS, OAT, AADAT
AMIDE_METABOLIC_PROCESS	1.19619	0.260524	0.0559124	0.00311013	0.431708	1005	FALSE	IGFBP5, DPP4, MME, TDO2, MIR27B, SCG5, GZMB, CYP1B1, CTSL, ELANE, MIR503, B3GALT1, ECE1, MIR210, EIF6, ZFP36L1, MIR23A, NNMT, RTN2, HMGCS1, SLC7A11, ACSS1, SOX4, PAM, MVD, ACO1, PKM, GAPDH, MRPS24, GAD1, MPC2, IGF2BP2, ITGB8, MIR221, IGF2BP3, PLEKHN1, ELOVL6, UGCG, CASP3, MRPL41, PINK1, SMPDL3A, ADAM10, PLPP3, ACACA, MIR29A, RPLP2, BTD, ELOVL1, LIMD1, ACSL4, TUT7, ACSS2, SPCS3, METTL8, EEF1A1, NC…	0.768287	0.161105	1	1	0.062249	1005	FALSE	IGFBP5, DPP4, MME, TDO2, ELANE, MIR27B, GZMB, MIR210, SOX4, MIR503, CYP1B1, CTSL, ZFP36L1, SCG5, PLPP3, ECE1, ACO1, PAM, PCSK4, AEBP1, B3GALT1, NNMT, RTN2, ITGB8, PLEKHN1, IGF2BP3, MIR23A, MSI1, ABTB1, EIF6, BTD, MRPL41, ACSS1, SMPD1, ABCA7, ABCA2, MPC2, NCSTN, PCSK1N, IFNGR1, ANKZF1, GAPDH, MVD, PLD1, BDH2, GAD1, ADAMTS13, ORMDL1, MRPS24, ST6GALNAC4, MRPL12, ACSF2, EIF4G2, P4HB, ELOVL5, MIR590, …	0.909567	0.191756	0.978126	0.901754	0.0444181	1005	FALSE	IGFBP5, DPP4, TDO2, ELANE, MME, MIR210, MIR27B, GZMB, PLPP3, CTSL, CYP1B1, SOX4, PCSK1N, ZFP36L1, ACO1, ECE1, ITGB8, PCSK4, MIR503, B3GALT1, AEBP1, PAM, NNMT, MRPL12, SMPD1, PLEKHN1, MRPL41, ZFP36, BTD, ABCA2, ST6GALNAC4, PDF, MSI1, ABCA7, IGF2BP3, ABTB1, ACSL4, GAPDH, NCSTN, BCL3, RTN2, MPC2, PLD1, EIF6, ELOVL6, BIN1, PKM, ADAMTS13, P4HB, ANKZF1, CTSZ, ELOVL5, UCN, RPLP1, PSEN2, GAD1, ORMDL1, SH…
AMIDE_TRANSPORT	1.21629	0.298615	0.316733	0.0520509	0.321776	220	FALSE	IL1B, HLA-DRB1, SPINK1, ABCA1, VGF, KMO, SYT7, ACVR1C, FOLR3, PSAP, SLC7A11, KLF7, SOX4, RAPGEF4, SLC16A2, PAX8, ABCC5, MPC2, KCNB1, ITGB1, CPLX1, SLC1A3, IRS1, APBA1, CRHR1, GABBR1, ITPR1, SLC38A6, ACSL4, SLC17A7, PRAF2, TCIRG1, P2RX7, PRKN, DRD2, SLC19A2, ABCA2, GIPR, PFKL, AQP1, STXBP1, SLC8B1, SREBF1, PTPN11, SLC15A4, RAB11B, SIRT6, SLC26A6, PSEN1, SIDT2	1.36943	0.328838	0.114556	0.0108588	0.38073	220	FALSE	HLA-DRB1, IL1B, KMO, ABCA1, SOX4, SYT7, RAPGEF4, PSAP, ACVR1C, GIPR, GCK, VGF, ABCC5, TCIRG1, SLC17A7, FOLR3, CD74, SLC16A2, KLF7, APBA1, SPINK1, GABBR1, CRHR1, CA2, ITGB1, SREBF1, CRHBP, ITPR1, ABCA2, MPC2, BAIAP3, PRAF2, SIDT2, PRKN, SLC26A6, SLC1A3, CPLX1, SLC38A6, IRS1, PFKL, SLC8B1, CNR1, RAB11B, NLGN2, SLC19A2	1.42104	0.342763	0.0848652	0.00758025	0.407018	220	FALSE	HLA-DRB1, KMO, IL1B, ABCA1, VGF, SOX4, CD74, PSAP, RAPGEF4, SYT7, GCK, APBA1, CPLX1, TCIRG1, ABCC5, SLC16A2, ITGB1, BAIAP3, ABCA2, ACVR1C, ITPR1, CNR1, PRKN, ACSL4, SLC1A3, GIPR, CRHBP, PRAF2, MPC2, SIDT2, PFKL, RAB11B, GABBR1, SLC17A7, UCN, SLC8B1, NLGN2, CCN3, IRS1, SREBF1, SLC38A6, KLF7, CPTP, HFE, SLC26A6, ABCB8, HIF1A, MIDN, SLC7A11, BRSK2
AMINE_BIOSYNTHETIC_PROCESS	-0.656724	-0.251566	0.982709	0.923744	0.0427591	24	FALSE	AZIN1, SAT1, ODC1, MOXD1, GATA3, GPR37, GCH1	-0.715243	-0.261356	0.97473	0.875969	0.0502948	24	FALSE	ODC1, AZIN1, GATA3, GCH1	0.684141	0.243639	0.977942	0.900585	0.0492918	24	FALSE	SLC6A3, SMOX, NR4A2, HAND2, SMS, PAOX, AZIN2, MOXD1, SRM
AMINE_CATABOLIC_PROCESS	1.27138	0.534467	0.559906	0.177677	0.157403	13	FALSE	SLC6A3, ATP2B4, SMOX, SLC44A1, COMT	1.49695	0.622218	0.33968	0.0588034	0.321776	13	FALSE	SLC6A3, SLC44A1, SMOX, COMT, ATP2B4, PAOX, ALDH7A1	1.46797	0.607774	0.341512	0.0748988	0.234393	13	FALSE	SLC6A3, SLC44A1, SMOX, COMT, ALDH7A1, ATP2B4, PAOX
AMINE_METABOLIC_PROCESS	1.36653	0.388065	0.31201	0.0507141	0.321776	70	FALSE	KYNU, TDO2, SLC6A3, KMO, GRIN2A, SLC7A11, ATP2B4, SMOX, HDAC10, SLC29A4, SMS, PRKN, SLC44A1, DRD2, COMT, EPAS1, AFMID, SATL1, SRM	1.26072	0.360112	0.457365	0.114894	0.191892	70	FALSE	TDO2, KYNU, KMO, SLC6A3, SLC44A1, SLC29A4, HDAC10, GRIN2A, HAND2, SMOX, PRKN, COMT, ATP2B4, SMS, AFMID, SATL1, AZIN2, SLC7A11, PAOX, PNKD, EPAS1, ALDH7A1	1.43833	0.41191	0.199694	0.0279975	0.352488	70	FALSE	TDO2, KYNU, KMO, SLC6A3, SLC44A1, GRIN2A, HDAC10, PRKN, SLC29A4, SMOX, NR4A2, HAND2, COMT, SLC7A11, ALDH7A1, SMS, ATP2B4, PAOX, AFMID, PNKD
AMINE_TRANSPORT	-0.945038	-0.314075	0.820182	0.526646	0.0642141	51	FALSE	SYT12, GDNF, DRD1, CHGA, PER2, RAB3B, OXTR, CHRNB2, P2RY1, RGS2, ARL6IP1, SLC44A2, SLC43A1, SLC12A2, DTNBP1, ABAT	1.08575	0.331766	0.670809	0.299349	0.114267	51	FALSE	KMO, SYT7, SYT9, SYT11, SYT3, CHRNA4, SLC44A1, GABBR1, ITGB1, PRKN, CNR1, PINK1	1.16917	0.356897	0.56732	0.226744	0.12564	51	FALSE	KMO, SYT11, SYT9, SYT3, SYT7, SLC44A1, ITGB1, CNR1, PRKN, GABBR1, CHRNA4
AMINOACYL_TRNA_METABOLISM_INVOLVED_IN_TRANSLATIONAL_FIDELITY	0.458849	0.192892	1	0.993166	0.0519512	13	FALSE	LARS1, IARS2, IARS1, DTD2	-0.938121	-0.39864	0.831779	0.533081	0.0728939	13	FALSE	LARS2, AARS1, AARS2, TARS2, VARS1	-0.848352	-0.353919	0.874192	0.669291	0.0636424	13	FALSE	AARS1, LARS2, AARS2, TARS2
AMINOGLYCAN_BIOSYNTHETIC_PROCESS	1.51627	0.439174	0.182746	0.0195155	0.352488	61	FALSE	IL1B, CHST15, UST, CEMIP, CHST2, HAS2, CHSY3, ABCC5, DSEL, HS3ST2, CSGALNACT1, AP2A1, B3GAT3, CHST12, NDST2, SLC35D2, ST3GAL2, CHPF2, HEXA, NDST1	1.74501	0.513834	0.0212617	0.000985085	0.45506	61	TRUE	CHST15, IL1B, HAS2, UST, CHSY3, DSEL, ABCC5, CEMIP, CSGALNACT1, CHST2, CHST12, CHPF2, NDST2, AP2A1, B3GAT3, XYLT2, B4GAT1, ST3GAL6, B3GNT4, TGFB1, HEXA, CHST7	1.84771	0.546092	0.00675724	0.000268935	0.498493	61	TRUE	CHST15, IL1B, HAS2, UST, DSEL, CHSY3, CSGALNACT1, CHST2, CHST12, ABCC5, B4GAT1, CHPF2, ST3GAL6, AP2A1, B3GAT3, XYLT2, CHST7, CHPF, NDST2, HEXA, CEMIP, TGFB1, B3GNT4, HS3ST3A1, ST3GAL2, B4GALT5, SLC35B2, EXT2, CHST1, B3GALT6
AMINOGLYCAN_CATABOLIC_PROCESS	1.32807	0.484791	0.443048	0.110577	0.208955	22	FALSE	CEMIP, SGSH, CD44, CHI3L2, IDS, IDUA, CEMIP2, GNS, HYAL3, GLB1, HEXA	1.29009	0.464803	0.518296	0.153693	0.158514	22	FALSE	CHI3L2, SGSH, CEMIP2, IDUA, CEMIP, GLB1, GNS, IDS, TGFB1, HEXA, FUCA1, HYAL3, CD44, HYAL2	1.54112	0.556435	0.218109	0.0322376	0.321776	22	FALSE	CHI3L2, SGSH, IDUA, CEMIP2, GNS, FUCA1, GLB1, IDS, HEXA, CEMIP, CD44, TGFB1, HYAL3, HEXB, HYAL2
AMINOGLYCAN_METABOLIC_PROCESS	1.52423	0.414668	0.125705	0.0103497	0.38073	88	FALSE	IL1B, CHST15, UST, TNFAIP6, CEMIP, CHST2, HAS2, CHSY3, SGSH, ABCC5, DSEL, CD44, CHI3L2, HS3ST2, IDS, CSGALNACT1, IDUA, HS2ST1, CEMIP2, AP2A1, B3GAT3, NDNF, CHST12, GNS, HYAL3, NDST2, SLC35D2, ST3GAL2, GLB1, CHPF2	1.65511	0.458449	0.0248677	0.00121638	0.45506	88	TRUE	CHST15, IL1B, HAS2, UST, CHSY3, DSEL, CHI3L2, SGSH, CEMIP2, TNFAIP6, ABCC5, IDUA, CEMIP, CSGALNACT1, CHST2, NDNF, CHST12, CHPF2, NDST2, AP2A1, B3GAT3, GLB1, GNS, HS2ST1, XYLT2, B4GAT1, ST3GAL6, B3GNT4, IDS, TGFB1, HEXA, FUCA1, CHST7	1.88686	0.523779	0.00172144	4.68592e-05	0.557332	88	TRUE	CHST15, IL1B, HAS2, CHI3L2, UST, TNFAIP6, DSEL, CHSY3, CSGALNACT1, SGSH, IDUA, CHST2, CHST12, ABCC5, CEMIP2, B4GAT1, CHPF2, GNS, ST3GAL6, HS2ST1, FUCA1, GLB1, AP2A1, B3GAT3, XYLT2, CHST7, NDNF, CHPF, IDS, NDST2, HEXA, NAGLU, CEMIP, CD44, TGFB1, B3GNT4, HYAL3, HEXB, HS3ST3A1, HYAL2, ST3GAL2, B4GALT5, SLC35B2, EXT2, CHST1, B3GALT6
AMINOGLYCOSIDE_ANTIBIOTIC_METABOLIC_PROCESS	1.65075	0.774893	0.186395	0.0203865	0.352488	8	FALSE	AKR1C3, AKR1C2, AKR1C1, AKR1B1	1.55927	0.749772	0.226633	0.0307088	0.352488	8	FALSE	AKR1C3, AKR1C2, AKR1C1, AKR1B1	1.70686	0.819818	0.0731061	0.00593022	0.407018	8	FALSE	AKR1C3, AKR1C2, AKR1C1, AKR1B1
AMINOPHOSPHOLIPID_TRANSLOCATION	1.03454	0.533909	0.784534	0.448578	0.0899861	6	FALSE	ATP8B1, ATP11C, ATP11A, ATP8A2	0.529492	0.274055	0.997491	0.951064	0.0508054	6	FALSE	ATP11C, ATP8B1, TMEM30A, ATP11A, ATP8A2	0.701596	0.361437	0.931612	0.8	0.057853	6	FALSE	ATP11C, ATP8B1, ATP11A, ATP8A2, TMEM30A
AMINOPHOSPHOLIPID_TRANSPORT	1.25977	0.591359	0.631309	0.242489	0.128143	8	FALSE	ATP8B1, ATP11C, SCARB2, ATP11A, ATP8A2	0.770578	0.370531	0.932785	0.764211	0.0605093	8	FALSE	ATP11C, SCARB2, ATP8B1, TMEM30A, ATP11A, ATP8A2, ATP11B	0.836616	0.401832	0.881983	0.681818	0.0650878	8	FALSE	ATP11C, SCARB2, ATP8B1, ATP11A, ATP8A2, ATP11B, TMEM30A
AMINO_ACID_ACTIVATION	0.804108	0.244146	0.944521	0.828877	0.0681513	45	FALSE	WARS1, LARS1, RARS1, CARS2, EPRS1, IARS2, KARS1, IARS1, GARS1, GATB, SARS2, HARS1, NARS1, GATC, RARS2, DARS1, QARS1	-0.936486	-0.290837	0.836273	0.539773	0.0723571	45	FALSE	NARS2, MARS2, YARS1, SARS1, LARS2, AARS1, TARS1, AARS2, FARSB, YARS2, TARS2, MARS1, VARS1, CARS1, FARS2	-0.996457	-0.299745	0.737933	0.440083	0.0878313	45	FALSE	SARS1, YARS1, AARS1, TARS1, NARS2, LARS2, MARS2, AARS2, MARS1, GARS1, TARS2, CARS1, FARSB
AMINO_ACID_BETAINE_BIOSYNTHETIC_PROCESS	1.48163	0.798743	0.304088	0.0481755	0.321776	5	FALSE	BBOX1, ALDH9A1, ALDH7A1	1.24728	0.671727	0.60544	0.227181	0.128789	5	FALSE	BBOX1, ALDH9A1, ALDH7A1	1.43766	0.775985	0.363644	0.0848485	0.21925	5	FALSE	BBOX1, ALDH7A1, ALDH9A1
AMINO_ACID_BETAINE_METABOLIC_PROCESS	1.48406	0.654378	0.34303	0.0601852	0.282013	11	FALSE	SLC22A4, BBOX1, ALDH9A1, CRAT, CROT	1.42494	0.624825	0.383595	0.0787234	0.234393	11	FALSE	BBOX1, SLC22A4, CRAT, ALDH9A1, ALDH7A1, CROT	1.58958	0.696869	0.217364	0.0319955	0.321776	11	FALSE	BBOX1, SLC22A4, CRAT, ALDH7A1, ALDH9A1, CROT
AMINO_ACID_BETAINE_TRANSPORT	-0.681966	-0.321472	0.953994	0.848858	0.0472587	10	FALSE	PDZK1, SLC7A6, SLC25A29	-0.868894	-0.393286	0.885711	0.640777	0.0650878	10	FALSE	PDZK1, SLC7A6	-1.08953	-0.483421	0.691149	0.371769	0.095288	10	FALSE	PDZK1, SLC7A6, SLC22A15
AMINO_ACID_BIOSYNTHETIC_PROCESS	0.979024	0.283565	0.806774	0.489971	0.100633	61	FALSE	PLOD2, GAD1, ATP2B4, ADI1, SLC1A3, BCAT2, MTHFD2L, CBS, OAT, MRI1, SERINC3, PSAT1, PCBD1, ASL, GLUD1, APIP	0.669641	0.197182	1	0.965957	0.0500923	61	FALSE	PLOD2, BCAT2, ADI1, GAD1, SLC1A3, MRI1, ATP2B4, SRR, ASL, CBS, OAT, SERINC5, SERINC3	0.74439	0.220005	0.981016	0.917148	0.0479259	61	FALSE	PLOD2, BCAT2, SLC1A3, ADI1, GAD1, MRI1, SRR, ATP2B4, ASL, AASS, DPYD, MTHFD2L, OAT, PYCR3, SERINC3, SERINC5, DHFR2, MTHFR, GLUD2, PCBD1, ILVBL
AMINO_ACID_CATABOLIC_PROCESS	0.965295	0.26874	0.826592	0.537791	0.0959207	78	FALSE	KYNU, TDO2, KMO, GAD1, ATP2B4, AUH, FAH, BCAT2	1.01418	0.285192	0.767359	0.421505	0.0925529	78	FALSE	TDO2, KYNU, KMO, BCAT2, GAD1, CSAD, CARNS1, FAH, AUH, THNSL2, ATP2B4, AFMID, AADAT, ADHFE1, BCKDHA, CBS, ALDH8A1, OAT	1.21253	0.342198	0.49827	0.170543	0.147331	78	FALSE	TDO2, KYNU, KMO, BCAT2, AUH, FAH, GAD1, ADHFE1, CSAD, BCKDHA, THNSL2, ATP2B4, AFMID, AASS, ACADSB, HIBCH, OAT, ECHS1, CARNS1, AADAT, GCSH, ALDH8A1
AMINO_ACID_IMPORT_ACROSS_PLASMA_MEMBRANE	1.39444	0.468205	0.444822	0.111608	0.287805	29	FALSE	SLC7A8, SLC22A4, SLC6A6, SLC7A11, SLC16A2, SLC47A1, ITGB1, SLC1A3	1.09375	0.372784	0.683539	0.31524	0.108394	29	FALSE	SLC7A8, SLC22A4, SLC6A6, SLC16A2, SLC47A1, ITGB1, SLC1A3	1.21305	0.417754	0.53418	0.197183	0.138805	29	FALSE	SLC7A8, SLC6A6, SLC22A4, SLC16A2, SLC47A1, ITGB1, SLC1A3, SLC43A2, SLC7A11, SLC36A1
AMINO_ACID_METABOLIC_PROCESS	0.836396	0.205149	0.986864	0.933884	0.0845557	218	FALSE	KYNU, TDO2, PLOD2, KMO, SLC7A11, SLC16A2, GAD1, ATP2B4, ADI1, SLC1A3, AUH, FAH, BCAT2, SMS, WARS1, GCLM, MTHFD2L, NIT2, CBS, LARS1, RARS1, CARS2, OAT, EPRS1, MRI1, SERINC3, AFMID, PEPD, IARS2, PSAT1, GART, PCBD1, ASL, ACADSB, ECHS1, SLC25A12, CSAD, THNSL2, KARS1, GLUD1, RIDA, THAP4, GLYATL1, APIP, ALDH8A1, AZIN2, IARS1, CTNS	-0.713142	-0.173658	1	0.998182	0.0414044	218	FALSE	GLDC, UCP2, MAT1A, PRODH, ODC1, AZIN1, DHFRP1, DDAH1, ARG2, HOGA1, CTPS1, GOT1, NARS2, DHFR, ENOPH1, PPAT, MCCC1, NAGS, MARS2, MSRA, DDO, SHMT1, PSPH, ASNS, HNMT, YARS1, ASRGL1, SDSL, SARS1, LARS2, SIRT4, SLC25A13, AARS1, ASS1, TARS1, PCCA, PFAS, GFPT2, RIMKLB, AARS2, FARSB	0.81054	0.195358	0.992083	0.947368	0.0437126	218	FALSE	TDO2, KYNU, KMO, PLOD2, BCAT2, SLC16A2, SLC1A3, ADI1, AUH, FAH, GAD1, MRI1, MPST, ADHFE1, CSAD, NIT2, SLC7A11, BCKDHA, SRR, THNSL2, SMS, ATP2B4, ACY1, SARS2, AFMID, PEPD, ASL, AASS, ACADSB, DPYD, ACCS, SLC25A12, MTHFD2L, DALRD3, HIBCH, OAT, IARS2, CARS2, AZIN2, ECHS1, CARNS1, PYCR3, AADAT, GCSH, ALDH8A1, SERINC3, RIDA, RARS1, GNMT, QARS1, SERINC5, DHFR2, MTHFR, DGLUCY, ENOSF1, ETFB, BCKDHB, NAT8L
AMINO_ACID_NEUROTRANSMITTER_REUPTAKE	0.779346	0.420143	0.905204	0.72043	0.0643583	5	FALSE	ITGB1, SLC6A11	-0.73285	-0.393876	0.947953	0.799607	0.0551352	5	FALSE	PER2	-0.828786	-0.438404	0.87942	0.678501	0.063079	5	FALSE	PER2, ATP1A2
AMINO_ACID_SALVAGE	1.00266	0.540532	0.812468	0.503226	0.0826646	5	FALSE	ADI1, MRI1, APIP	0.932236	0.502059	0.872804	0.608519	0.0697793	5	FALSE	ADI1, MRI1	0.851768	0.459746	0.869232	0.660606	0.0655321	5	FALSE	ADI1, MRI1, APIP
AMINO_ACID_TRANSMEMBRANE_TRANSPORT	1.20707	0.351013	0.5175	0.153846	0.191892	60	FALSE	SLC7A8, SLC22A4, SLC6A6, SLC7A11, SLC16A2, SLC47A1, ITGB1, SLC1A3, SLC38A6, SLC6A11, SLC17A7, PRAF2, SLC38A7, MFSD12, SLC36A1, SFXN3	1.06912	0.31595	0.697736	0.331906	0.10673	60	FALSE	SLC7A8, SLC22A4, SLC17A7, SLC6A6, SLC16A2, SLC47A1, ITGB1, PRAF2, SLC1A3, SLC38A6, MFSD12, SLC7A9, SFXN3, SLC38A7, SLC36A1, SLC38A10	1.13328	0.334636	0.604664	0.260952	0.114751	60	FALSE	SLC7A8, SLC6A6, SLC22A4, SLC16A2, SLC47A1, ITGB1, SLC1A3, PRAF2, SLC38A10, SLC17A7, MFSD12, SLC38A6, SLC43A2, SFXN3, SLC7A11, SLC36A1, SLC38A7
AMINO_ACID_TRANSPORT	1.36613	0.371658	0.281669	0.0409047	0.321776	88	FALSE	SLC7A8, KMO, SLC6A17, SLC22A4, SLC6A6, SLC7A11, SLC16A2, SLC47A1, ITGB1, SLC1A3, APBA1, GABBR1, SLC38A6, SLC6A11, SLC17A7, PRAF2, SLC38A7, P2RX7, MFSD12, SLC36A1, SFXN3, STXBP1, SLC15A4, SERINC3, PSEN1	1.17322	0.32497	0.555246	0.182018	0.152145	88	FALSE	SLC7A8, KMO, SLC6A17, SLC22A4, SLC17A7, SLC6A6, SLC16A2, SLC47A1, APBA1, GABBR1, ITGB1, PRAF2, SLC1A3, SLC38A6, MFSD12, SLC7A9, SFXN3, SLC38A7, SLC36A1, SLC38A10	1.25018	0.347042	0.421976	0.116279	0.181383	88	FALSE	KMO, SLC7A8, SLC6A17, SLC6A6, SLC22A4, APBA1, SLC16A2, SLC47A1, ITGB1, SLC1A3, PRAF2, SLC38A10, GABBR1, SLC17A7, MFSD12, SLC38A6, SLC43A2, SFXN3, SLC7A11, SLC36A1, SLC38A7, LLGL2, LRP5, SLC7A9
AMINO_SUGAR_BIOSYNTHETIC_PROCESS	0.59876	0.264016	0.981201	0.918981	0.0562941	11	FALSE	UAP1, AMDHD2, GNPDA2, GNPNAT1	-0.820398	-0.362224	0.909958	0.703008	0.0590955	11	FALSE	GNPDA1, GFPT2, GNE, GFPT1	-0.656314	-0.283228	0.96748	0.882239	0.0497903	11	FALSE	GNPDA1, GFPT1, UAP1L1, GFPT2, GNE, UAP1
AMINO_SUGAR_CATABOLIC_PROCESS	-0.854095	-0.402611	0.880636	0.664323	0.0585938	10	FALSE	HOGA1, OVGP1, GNPDA1, RENBP	-0.775468	-0.350999	0.924241	0.739806	0.0582216	10	FALSE	OVGP1, HOGA1, GNPDA1	0.988205	0.442455	0.759871	0.472946	0.0822055	10	FALSE	CHI3L2, MGAT1, AMDHD2
AMINO_SUGAR_METABOLIC_PROCESS	-0.9864	-0.347464	0.803702	0.479741	0.0704501	35	FALSE	CHST4, HOGA1, ST3GAL1, OVGP1, ST6GAL1, MGAT3, GNPDA1, GNE, CHST6, RENBP, CHST3, GFPT2, UAP1L1	-0.8511	-0.280302	0.916906	0.722326	0.0577309	35	FALSE	CHST4, OVGP1, HOGA1, ST3GAL1, ST6GAL1, GNPDA1	0.997598	0.32436	0.739836	0.443137	0.0845557	35	FALSE	CHI3L2, CSGALNACT1, CHST2, MGAT1, CHST7, AMDHD2, EXTL2, CHST1, LARGE1
AMMONIUM_ION_METABOLIC_PROCESS	1.28954	0.568606	0.553454	0.173611	0.160801	11	FALSE	GRIN2A, SLC29A4, SLC44A1, SRD5A1, RNF180, BTBD9	1.31097	0.574853	0.535226	0.165957	0.157403	11	FALSE	SLC44A1, SLC29A4, GRIN2A, SRD5A1, ALDH7A1	1.31286	0.575557	0.491685	0.165289	0.155242	11	FALSE	SLC44A1, GRIN2A, SLC29A4, ALDH7A1, SRD5A1, BTBD9
AMMONIUM_TRANSMEMBRANE_TRANSPORT	-1.00996	-0.523784	0.811082	0.499083	0.0747385	7	FALSE	SLC12A4, RHCE, SLC12A7, SLC12A2	0.694049	0.345312	0.954944	0.820675	0.0572461	7	FALSE	SLC12A5, AQP1	-0.73319	-0.354327	0.933491	0.803846	0.0538979	7	FALSE	SLC12A4, SLC12A2, SLC12A7
AMPA_GLUTAMATE_RECEPTOR_CLUSTERING	-0.82256	-0.444192	0.895692	0.697248	0.0583453	6	FALSE	APOE	-0.861396	-0.435806	0.886639	0.642857	0.0633597	6	FALSE	APOE, ZDHHC2	0.787323	0.4056	0.900794	0.727083	0.0623861	6	FALSE	SSH1, DLG4, SLC7A11, SHANK3
AMP_BIOSYNTHETIC_PROCESS	0.625777	0.263066	0.97325	0.899772	0.05653	13	FALSE	APRT, GART, ADA, ADK, NUDT2, PAICS, ATIC, HPRT1	-0.474863	-0.201786	1	0.984877	0.0438002	13	FALSE	PPAT, PFAS, ADSS2, ADSL, ATIC, PAICS	0.615067	0.254652	0.981016	0.917004	0.0501934	13	FALSE	APRT, ADA
AMP_METABOLIC_PROCESS	0.928219	0.342167	0.844888	0.582938	0.0799859	21	FALSE	NT5E, APRT, AMPD3, AK3, GART, AK1, AMPD2, ADA, AK4, ADK, NUDT2	0.822326	0.299658	0.920892	0.733333	0.0605093	21	FALSE	AMPD3, APRT, AMPD2, NT5E, AK1, ADA	1.21386	0.442955	0.522376	0.187739	0.138805	21	FALSE	AMPD3, APRT, NT5E, AMPD2, AK1
AMP_SALVAGE	1.15029	0.620116	0.705543	0.32043	0.10925	5	FALSE	APRT, ADA, ADK, HPRT1	1.04051	0.560372	0.794612	0.466531	0.0835991	5	FALSE	APRT, ADA, ADK	1.14691	0.619051	0.676927	0.351515	0.0995791	5	FALSE	APRT, ADA, HPRT1
AMYLOID_BETA_CLEARANCE	1.52142	0.516997	0.260424	0.0361184	0.321776	28	FALSE	MME, MARCO, C3, LDLR, LRP4, INSR, CYP51A1, IFNGR1, LRP1	1.7162	0.583147	0.0662421	0.00491055	0.407018	28	FALSE	MME, MARCO, C3, LRP4, LDLR, LRP1, ABCA7, IFNGR1, INSR, RAB11B, CYP51A1	1.76803	0.606318	0.0451273	0.0030711	0.431708	28	TRUE	MME, C3, MARCO, LRP4, LDLR, LRP1, ABCA7, RAB11B, LRPAP1, INSR, IFNGR1, CYP51A1
AMYLOID_BETA_CLEARANCE_BY_CELLULAR_CATABOLIC_PROCESS	1.64707	0.850027	0.114884	0.0090399	0.38073	6	FALSE	MME, LDLR, LRP4, LRP1	1.80542	0.934452	0.0055284	0.000171782	0.518848	6	TRUE	MME, LRP4, LDLR, LRP1, ABCA7	1.81576	0.935413	0.00354626	0.000121154	0.538434	6	TRUE	MME, LRP4, LDLR, LRP1, ABCA7
AMYLOID_BETA_CLEARANCE_BY_TRANSCYTOSIS	1.26288	0.619777	0.600517	0.214442	0.138805	7	FALSE	LRP1, RAB11B, CLTC, LRPAP1, PICALM	1.2181	0.606042	0.626372	0.244726	0.126254	7	FALSE	LRP1, RAB11B, LRPAP1, CLTC	1.36103	0.676157	0.447573	0.130705	0.176694	7	FALSE	LRP1, RAB11B, LRPAP1, CLTC
AMYLOID_BETA_METABOLIC_PROCESS	0.925374	0.278989	0.862106	0.616438	0.0847985	47	FALSE	MME, RTN2, CASP3, MIR29A, NCSTN, IFNGR1, RTN4, ABCA2, PSEN2, MIR186, PRNP, PSEN1, ROCK1, PSENEN	0.97217	0.299584	0.813313	0.501066	0.0824344	47	FALSE	MME, RTN2, ABCA7, ABCA2, NCSTN, IFNGR1, CASP3	1.11978	0.345589	0.605604	0.262646	0.115734	47	FALSE	MME, ABCA2, ABCA7, NCSTN, RTN2, BIN1, PSEN2, IFNGR1, EFNA1
AMYLOID_FIBRIL_FORMATION	0.881139	0.291548	0.895692	0.69797	0.0741759	31	FALSE	LDLR, FKBP1A, PRKN, PFDN5, PSEN1, GSN, USP9X, MAPT	0.647951	0.216394	0.997491	0.951374	0.0504983	31	FALSE	LDLR, PRKN, GSN, FKBP1A, PFDN5, MAPT, FURIN, BACE1, APP	0.877083	0.292833	0.859532	0.641176	0.0655321	31	FALSE	LDLR, PRKN, MAPT, GSN, FKBP1A, PFDN5, FURIN
AMYLOID_PRECURSOR_PROTEIN_BIOSYNTHETIC_PROCESS	0.85713	0.360323	0.876571	0.651481	0.0721798	13	FALSE	NECAB2, NCSTN, ABCA2, ABCA7, SOAT1, BACE2	1.32069	0.548954	0.513856	0.150106	0.165657	13	FALSE	NECAB2, ABCA7, ABCA2, NCSTN, ITM2C, NECAB3	1.37485	0.569222	0.431554	0.121457	0.181383	13	FALSE	NECAB2, ABCA2, ABCA7, NCSTN, ITM2C, NECAB3
AMYLOID_PRECURSOR_PROTEIN_CATABOLIC_PROCESS	-0.784007	-0.258697	0.939528	0.815789	0.0432769	52	FALSE	GSAP, APOE, SORL1, EPHA4, SLC2A13, ADAM19, CLU	-0.947532	-0.28345	0.830827	0.530387	0.0718276	52	FALSE	GSAP, APOE, SORL1, EPHA4	0.880256	0.26819	0.874523	0.669941	0.0635008	52	FALSE	ABCA2, ABCA7, NCSTN, RTN2, BIN1, PSEN2, ADAM10, IFNGR1, FKBP1A, EFNA1, CASP3, LYN, BACE1, MIR186, CLU, APH1A, RTN3, RTN1, RTN4, PSENEN, ADAM17, MIR339, FLOT2, CLN3, TMED10, PRNP, APH1B, MIR29A
AMYLOID_PRECURSOR_PROTEIN_METABOLIC_PROCESS	-0.80016	-0.252943	0.939533	0.816388	0.0423318	67	FALSE	GSAP, APOE, SORL1, EPHA4, ITM2A, ACHE, SLC2A13, ADAM19, CLU, PAWR, ITM2B, ROCK2	-0.754745	-0.216624	0.985299	0.908068	0.0471642	67	FALSE	GSAP, APOE, SORL1, EPHA4	0.906902	0.261339	0.847688	0.622857	0.0655321	67	FALSE	NECAB2, ABCA2, ABCA7, NCSTN, RTN2, BIN1, PSEN2, ADAM10, NAGLU, IFNGR1, FKBP1A, EFNA1, LDLRAP1, ITM2C, CASP3, NECAB3, LYN, BACE1, MIR186, CLU, APH1A, RTN3, RTN1, RTN4, PSENEN, ADAM17, MIR339, FLOT2, CLN3, TMED10, PRNP, BACE2, APH1B
ANAPHASE_PROMOTING_COMPLEX_DEPENDENT_CATABOLIC_PROCESS	-1.60024	-0.612738	0.183077	0.0196649	0.352488	23	FALSE	ECRG4, CDC20, PLK1, CDK2, UBE2S	-1.78371	-0.660131	0.0282779	0.00145191	0.45506	23	TRUE	CDC20, PLK1, ECRG4, UBE2C, UBE2S, ANAPC10, CDK2	-1.60907	-0.581386	0.122779	0.0135267	0.38073	23	FALSE	CDC20, PLK1, UBE2C, ECRG4, CDK2, ANAPC10, UBE2S
ANATOMICAL_STRUCTURE_ARRANGEMENT	-0.87701	-0.403834	0.858617	0.608772	0.0626618	11	FALSE	KIF14, NRP2, DLL1	0.886938	0.388916	0.872804	0.608511	0.0721798	11	FALSE	PLXNA4, PLXNA3, NRP1, SEMA3F, HSPA5	1.37593	0.603205	0.425494	0.117769	0.186433	11	FALSE	PLXNA4, NRP1, PLXNA3, EGR2, HSPA5, SEMA3F
ANATOMICAL_STRUCTURE_FORMATION_INVOLVED_IN_MORPHOGENESIS	1.21466	0.267583	0.0567757	0.00320141	0.431708	810	FALSE	IL1B, OSR1, GREM1, NRCAM, SERPINE1, CCL2, SOX2, MIR27B, PHLDB2, HMGA2, CREB3L1, TNFSF14, HMOX1, CYP1B1, C3, MIR503, SEMA3C, TYMP, ADAM12, TMOD1, CEND1, SDK1, RGCC, MMP2, TGM2, MIR210, B4GALT1, GARIN1A, MIR23A, MMP14, ISM1, BCL2L11, CCBE1, PLEKHO1, ITGB3, SOX11, PRKCA, CYP19A1, RET, LAMA3, BMP2, SNAI2, TXNRD1, ANXA2, PLXDC1, TENM4, SPRY1, NRP1, GPC1, ADM, PTGS2, PAX8, TNFAIP2, ITGA5, PKM, C3AR1, L…	1.41147	0.301027	0.00114999	2.70858e-05	0.57561	810	TRUE	OSR1, CCL2, GREM1, IL1B, SOX2, CREB3L1, COL5A2, NRCAM, MIR27B, RGCC, PLXDC1, MIR210, MAFB, SERPINE1, SDK1, SIX2, THBS2, C3, PHLDB2, MIR503, TMOD1, CYP1B1, BMP2, TNFSF14, MMP14, C3AR1, MMP2, TGM2, SEMA3C, TYMP, ADAM12, COL5A1, TENM4, NOTCH3, CEND1, B4GALT1, HMOX1, SNAI2, GARIN1A, BCL2L11, ADAMTS15, PLEKHO1, COL6A1, TAFA5, ADGRB1, LOXL2, SPRY1, ADM, ITGAX, COL1A1, KNDC1, RET, LAMA3, ITGA5, ADGRG1, …	1.44871	0.310677	0.000623414	1.37316e-05	0.593325	810	TRUE	OSR1, CCL2, NRCAM, SOX2, MIR210, CREB3L1, IL1B, MIR27B, THBS2, PLXDC1, GREM1, SIX2, COL5A2, RGCC, MAFB, C3, BMP2, TENM4, TMOD1, CYP1B1, TNFSF14, SDK1, ITGAX, ADAMTS15, MMP14, GPNMB, TGM2, CEND1, BCL2L11, ADGRG1, HMOX1, PHLDB2, C3AR1, SEMA3C, SPRY1, COL6A1, LAMA3, ITGB8, COL5A1, KNDC1, PLEKHO1, MMP2, SCG2, GARIN1A, JCAD, MIR503, NKX3-2, LAMB3, SEMA5A, ARHGAP22, COL18A1, ITGA7, TYMP, ADGRB1, TAFA5,…
ANATOMICAL_STRUCTURE_MATURATION	-1.2315	-0.342675	0.408808	0.092033	0.170932	159	FALSE	RND1, KIF14, GHRHR, KLF2, FOXA1, XYLT1, CX3CL1, BRCA2, ROPN1, PTH1R, ADAMTS7, TRIP13, HES1, KCNIP2, AURKA, CABYR, RFLNA, FBXO5, TYMS, CDK5R1, WNT10B, ANKS1A, SEMA4D, PTK2B, PLD6, SPTBN4, ANG, NKX6-1, PPARG, GATA2, KCNQ3, NPPC	-1.07329	-0.272982	0.65847	0.276364	0.107972	159	FALSE	RND1, KIF14, BRCA2, TRIP13, AURKA, ROPN1, CX3CL1, FBXO5, KLF2, TYMS, FOXA1, HES1, GHRHR, XYLT1, CABYR, PLD6, PTH1R, CDK5R1, PTK2B, KCNIP2, PPARG, WNT10B, SEMA4D, ADAMTS7, KDR, GATA3, KCNQ3, ANKS1A, GATA2, TDRD7	1.13451	0.285648	0.522376	0.188433	0.13649	159	FALSE	NRCAM, GREM1, NTN4, C3, BMP2, CEND1, MMP2, PCSK4, G6PD, SCARF1, CDC25B, RET, BAIAP3, FAM20C, AKR1B1, GDF11, CCDC154, CDK5R2, CDKN1C, FAM210B, BFSP1, NR4A2, SOX18, ZBTB7A, CATSPERE, CLN5, IFT80, SLC26A6, HIF1A, WNT5A, PHOSPHO1, C1QL1, RAC3, ATP6AP2, PLXNB1, VEGFA, TUT7, AGRN
ANATOMICAL_STRUCTURE_REGRESSION	1.2479	0.577934	0.600517	0.213793	0.142901	9	FALSE	SLC6A3, GLI1, DRD2	1.26439	0.577248	0.577051	0.203629	0.13649	9	FALSE	SLC6A3, GLI1, AMH, LRP5	1.13952	0.520452	0.650448	0.316832	0.104733	9	FALSE	SLC6A3, GLI1, AMH, LRP5
ANDROGEN_BIOSYNTHETIC_PROCESS	1.35758	0.700624	0.488032	0.135667	0.17822	6	FALSE	HSD17B3, SRD5A1	1.0577	0.547444	0.767326	0.421277	0.0919686	6	FALSE	HSD17B3, SRD5A1, WNT4	0.831184	0.428196	0.885328	0.691667	0.0647943	6	FALSE	HSD17B3, SRD5A1, SRD5A3, WNT4
ANDROGEN_CATABOLIC_PROCESS	-0.978172	-0.552046	0.829225	0.541899	0.0713053	5	FALSE	SPP1	-1.20133	-0.645663	0.660358	0.278978	0.112379	5	FALSE	SPP1	-1.07548	-0.568898	0.705702	0.400394	0.0905429	5	FALSE	SPP1
ANDROGEN_METABOLIC_PROCESS	-1.04237	-0.423281	0.766094	0.412781	0.0815265	19	FALSE	SPP1, SHH, HSD17B8, HSD17B7	-1.18894	-0.460016	0.619058	0.237354	0.122679	19	FALSE	SPP1, SHH, HSD17B7, HSD17B8	-1.04284	-0.393756	0.692722	0.374233	0.096563	19	FALSE	SPP1, HSD17B7, SHH, HSD17B8
ANDROGEN_RECEPTOR_SIGNALING_PATHWAY	0.965764	0.295626	0.812468	0.505319	0.0943564	42	FALSE	DAB2, ZMIZ1, ZBTB7A, KDM3A, FOXH1, PKN1, UBE3A, PLPP1, RNF14, PARK7, FOXP1, PIAS2, DDX17, FKBP4, PHB1, DAXX, HDAC1, MAPK1	0.850196	0.265984	0.911916	0.710084	0.0639272	42	FALSE	DAB2, FOXH1, ZMIZ1, ZBTB7A, NCOR2, DDX17, PLPP1, KDM3A, DDX5, PIAS2, PRMT2, FOXP1, HDAC1, PKN1, PMEPA1, KDM5D, HDAC6	0.936742	0.294896	0.822033	0.569201	0.0711327	42	FALSE	DAB2, FOXH1, ZMIZ1, ZBTB7A, DDX17, FOXP1, KDM3A, HDAC1, PKN1, DDX5, PLPP1, NCOR2, PRMT2, PIAS2
ANGIOGENESIS_INVOLVED_IN_WOUND_HEALING	1.21006	0.425194	0.596661	0.209412	0.146416	24	FALSE	SERPINE1, B4GALT1, ITGB3, VEGFA, CD34, TAFA5, NDNF	1.16431	0.414005	0.620273	0.240741	0.12564	24	FALSE	SERPINE1, B4GALT1, TAFA5, CD34, ITGB3, NDNF, PRCP, VEGFA	0.933531	0.332453	0.809222	0.547758	0.0730744	24	FALSE	TAFA5, SERPINE1, B4GALT1, ITGB3, CD34, NDNF, PRCP, VEGFA, GPX1, NPR2
ANGIOTENSIN_ACTIVATED_SIGNALING_PATHWAY	1.0121	0.434038	0.791932	0.457859	0.0911073	12	FALSE	AGT, PRKCA, AGTRAP, RAP1GDS1, ROCK1	0.979588	0.41581	0.802663	0.481013	0.0840746	12	FALSE	AGT, PRKCA, CA2, AGTRAP	0.864657	0.367199	0.855097	0.633947	0.0681513	12	FALSE	AGT, PRKCA, AGTRAP, PPP3CA
ANIMAL_ORGAN_FORMATION	-1.0321	-0.349173	0.755855	0.397456	0.0791317	44	FALSE	FGF1, SHH, GDNF, HES1, HOXA3, RBM20, EMP2, MEF2C, FRS2, MESP1, GATA6	0.90813	0.28105	0.88693	0.644958	0.0686326	44	FALSE	BMP2, SPRY1, NKX3-2, HAND2, WNT5A, FOXH1, SMARCD3, MAP2K2, TGFBR2, MAPK3, ROBO1, PAX8, GLI3	1.07376	0.334615	0.661612	0.328767	0.101714	44	FALSE	BMP2, SPRY1, NKX3-2, TGFBR2, FOXH1, SMARCD3, MAP2K2, HAND2, MAPK3, WNT5A, GLI3, ROBO1, PAX8, GATA5, AXIN2
ANIMAL_ORGAN_MATURATION	1.14432	0.421827	0.673762	0.2891	0.122679	21	FALSE	GREM1, RET, BMP2, EBP	1.41783	0.516662	0.423585	0.0989899	0.202072	21	FALSE	GREM1, BMP2, RET, CCDC154, EBP, PHOSPHO1, PLXNB1, IFT80, THBS3	1.37483	0.501696	0.396153	0.105364	0.190023	21	FALSE	GREM1, BMP2, RET, CCDC154, IFT80, PHOSPHO1, PLXNB1
ANIMAL_ORGAN_MORPHOGENESIS	-1.07085	-0.266876	0.62673	0.237931	0.0894367	678	FALSE	COL2A1, FAT3, CCN2, TNNC1, ELF3, ADAMTS16, TTN, EPHB1, GBX2, USH1G, FANCD2, FOXA1, PKP2, SEMA6A, FGF1, TSPAN12, PRICKLE1, CEACAM1, TMEM100, SHH, ALX4, LHX4, DHRS3, STIL, TBXT, WNK4, GDNF, HES1, SFRP4, SOX9, EPHA2, STOX1, WNT7B, IFT57, SFRP1, ITGB4, EFNB2, ADARB1, RFLNA, COL11A1, PDX1, SHROOM2, FOXC2, DLX2, TNNI3, SNAI1, SOX6, ANKRD1, MDFI, DLL4, CSRNP1, NRP2, WNT10B, RPS6KA1, GPC3, GREB1L, SAV1, …	1.18132	0.254744	0.249151	0.0348955	0.321776	678	FALSE	IGFBP5, OSR1, CCL2, GREM1, COL5A2, HAS2, NTN4, MAFB, TNC, SERPINE1, SDK1, GCNT3, SIX2, FBN1, AGT, SOX4, BMP2, MMP14, MMP2, TGM2, DAB2, SEMA3C, COL5A1, LRIG1, SNAI2, BCL2L11, LRP4, PAPPA2, SPRY1, LAMA5, ADM, ITGAX, COL1A1, TNFRSF11B, BMP1, GLI1, PHEX, TSKU, SHOX2, EFEMP2, CSGALNACT1, TCIRG1, CD34, RBPMS2, SLIT3, INSIG1, ERRFI1, MICAL2, HLX, NKX3-2, LGR4, LIPA, FOXF1, PKD1, PLXND1, COL18A1, TMEM59L…	1.2248	0.265511	0.130558	0.0149339	0.38073	678	FALSE	IGFBP5, OSR1, CCL2, HAS2, GREM1, NTN4, SIX2, COL5A2, MAFB, BMP2, GCNT3, TNC, FBN1, SDK1, SOX4, AGT, ITGAX, MMP14, TGM2, BCL2L11, DAB2, SEMA3C, PAPPA2, LRIG1, PHEX, SPRY1, COL5A1, MMP2, CSGALNACT1, LAMA5, NKX3-2, COL18A1, LRP4, SHOX2, SERPINE1, ADM, TCIRG1, TSKU, ARID5B, FGFRL1, EFEMP2, MEGF8, FAM20C, TNFRSF11B, FGF22, WLS, TMEM59L, GAA, PKD1, NRP1, BMP1, PLEKHA4, HLX, TGFBR2, CELSR1, LIPA, MICAL2…
ANIMAL_ORGAN_REGENERATION	-1.09583	-0.370733	0.707009	0.322734	0.0905429	44	FALSE	CDK1, UCP2, CCNA2, AURKA, PDX1, TYMS	-1.31412	-0.410295	0.408486	0.0912548	0.204295	44	FALSE	CDK1, AURKA, CCNA2, UCP2, TYMS, PDX1, EZH2, PNPT1, PCNA, AXL, SLC7A5, TGFBR3, NR4A3, PRMT5	-1.31534	-0.396473	0.388274	0.0997963	0.202072	44	FALSE	CDK1, AURKA, CCNA2, TYMS, PDX1, UCP2, EZH2, IL6, PNPT1, PCNA, AXL, SLC7A5, CLDN1, PTPN3, NR4A3, PRMT5, GFER, GAS6, BAK1
ANOIKIS	-0.983425	-0.355142	0.805081	0.486842	0.0704501	31	FALSE	CEACAM6, E2F1, DAPK2, PDK4	0.968484	0.323442	0.821452	0.515856	0.08042	31	FALSE	SNAI2, ITGA5, BMF, ITGB1	0.857897	0.286428	0.87942	0.678431	0.0628004	31	FALSE	ITGA5, ITGB1, BMF, SNAI2
ANTERIOR_COMMISSURE_MORPHOGENESIS	1.56247	0.842322	0.183077	0.0197869	0.352488	5	FALSE	TSKU, PLXNA4	1.41066	0.759718	0.408486	0.0912779	0.2114	5	FALSE	PLXNA4, TSKU	1.39481	0.752856	0.390387	0.10101	0.199915	5	FALSE	PLXNA4, TSKU
ANTERIOR_HEAD_DEVELOPMENT	-1.33336	-0.720028	0.492405	0.137615	0.160801	6	FALSE	COL2A1, SOX9	-1.30933	-0.662429	0.548352	0.176692	0.142057	6	FALSE	COL2A1, SOX9, DDX10, PFAS	-1.30822	-0.653607	0.49827	0.170498	0.146416	6	FALSE	SOX9, COL2A1, DDX10
ANTERIOR_POSTERIOR_AXIS_SPECIFICATION	-1.51016	-0.537092	0.2669	0.0374625	0.321776	34	FALSE	PRICKLE1, SHH, TBXT, AURKA, GPC3, PLD6, HEY2, FRS2, MESP1, FZD5, PGAP1, RNF2	-1.06991	-0.354694	0.70514	0.339587	0.0972151	34	FALSE	AURKA, SHH, PLD6, PRICKLE1, TBXT, GPC3, TDRD7, FRS2, DDIT3, RNF2, ETS2, FZD5, MESP1	-1.24231	-0.400355	0.492249	0.165657	0.153159	34	FALSE	AURKA, PLD6, PRICKLE1, SHH, DDIT3, TBXT, FRS2, TDRD7, GPC3, RNF2, ETS2
ANTERIOR_POSTERIOR_PATTERN_SPECIFICATION	-1.44752	-0.40812	0.14058	0.0122276	0.38073	144	FALSE	ARC, GBX2, PRICKLE1, SHH, XRCC2, ALX4, PLXNA2, TBXT, HES1, AURKA, SFRP1, FOXC2, GPC3, BTG2, PLD6, HOXC13, LFNG, HHEX, SMAD3, DLL1, HOXA2, HOXA3, PCSK5, HES7, HES6, HEY2, FRS2, FOXC1, MESP1, HOXA7, FZD5, HOXC6, RARG, BHLHE40, BMI1, HOXC10, BHLHE41, PALB2, HOXA5, FUZ, PGAP1, RNF2, CELSR2	-1.20603	-0.311819	0.436668	0.104673	0.188204	144	FALSE	ARC, GBX2, AURKA, XRCC2, ALX4, HES1, SHH, PLXNA2, PLD6, SMAD3, BTG2, PRICKLE1, FOXC2, TBXT, HHEX, HOXA2, HOXA3, HOXC13, GPC3, BHLHE41, PALB2, TDRD7, FRS2, BMI1, HOXB7, HES2, HOXB9, DDIT3, HES6, SFRP1, BHLHE40, COBL, RNF2, FOXC1, ETS2, NLE1, NKX3-1, LFNG, CRKL, RBPJ	-1.22875	-0.307719	0.338835	0.0723684	0.248911	144	FALSE	ARC, GBX2, HES1, XRCC2, ALX4, AURKA, PLD6, HOXB7, PLXNA2, SMAD3, PRICKLE1, BTG2, HES2, HOXB9, FOXC2, HOXC13, SHH, HOXA2, BMI1, DDIT3, TBXT, FRS2, TDRD7, BHLHE40, HHEX, PALB2, COBL, GPC3, HOXA3, SFRP1
ANTEROGRADE_AXONAL_TRANSPORT	1.3385	0.403466	0.356802	0.0666667	0.287857	46	FALSE	RAB27B, MAP2, MAP1A, KIF5A, KIF1A, AP3B1, KIF1C, TRAK2, KIF3B, TRIM46, KIF1B, AP3M2, SOD1, MAPK8IP3, AP3M1, BLOC1S1, SPG7, BORCS5, AP3S1, BLOC1S6	1.18068	0.364166	0.566899	0.190171	0.146416	46	FALSE	MAP2, RAB27B, MAP1A, TRIM46, KIF5A, MAPK8IP3, TRAK2, KIF3B, KIF1C, MGARP, HSPB1, BLOC1S1, BORCS5, AP3B1, SPG7	1.24783	0.384339	0.457075	0.140115	0.16318	46	FALSE	RAB27B, MAP1A, MAP2, TRIM46, MAPK8IP3, KIF5A, TRAK2, KIF3B, BORCS5, HSPB1, KIF1C, BLOC1S1, MGARP, SPG7, SOD1, AP3B1
ANTEROGRADE_DENDRITIC_TRANSPORT	-0.698265	-0.338257	0.941864	0.823633	0.048799	9	FALSE	KIF17	-0.757779	-0.357438	0.947953	0.800395	0.0553643	9	FALSE	KIF17	-0.815268	-0.376976	0.893561	0.708249	0.0619763	9	FALSE	KIF17
ANTEROGRADE_DENDRITIC_TRANSPORT_OF_NEUROTRANSMITTER_RECEPTOR_COMPLEX	-0.789601	-0.445623	0.914671	0.75419	0.0553643	5	FALSE	KIF17	-0.872936	-0.469166	0.880299	0.626719	0.0667426	5	FALSE	KIF17	-0.964769	-0.510336	0.809424	0.548323	0.0736213	5	FALSE	KIF17
ANTEROGRADE_NEURONAL_DENSE_CORE_VESICLE_TRANSPORT	1.50572	0.738954	0.40452	0.0892649	0.287805	7	FALSE	MAP2, KIF1A, KIF1C, TRIM46	1.34395	0.668656	0.497083	0.139241	0.172324	7	FALSE	MAP2, TRIM46, KIF1C	1.1414	0.567043	0.654632	0.321577	0.10673	7	FALSE	MAP2, TRIM46, KIF1C
ANTIBACTERIAL_HUMORAL_RESPONSE	-1.06659	-0.414744	0.741114	0.377133	0.0857844	22	FALSE	IGHE, IGHM, IGHG4, TF, ANG, NCR3LG1, SLPI, LGALS4	-0.946511	-0.354553	0.844029	0.558882	0.0732559	22	FALSE	IGHE, IGHM	0.851078	0.307289	0.86544	0.652751	0.063079	22	FALSE	ELANE, PI3, H2BC21, H2BC4, H2BC12
ANTIFUNGAL_INNATE_IMMUNE_RESPONSE	-1.43312	-0.717979	0.380148	0.0764925	0.222056	8	FALSE	PLA2G5, RARRES2	-1.14688	-0.545756	0.693298	0.326376	0.100279	8	FALSE	PLA2G5, RARRES2, USP15, BCL10, PLCG2, CLEC4A	-1.30217	-0.607986	0.489848	0.164093	0.15017	8	FALSE	RARRES2, PLA2G5, CLEC4A, USP15, BCL10
ANTIGEN_PROCESSING_AND_PRESENTATION	1.44289	0.39973	0.283713	0.04146	0.321776	81	FALSE	HLA-DRA, HLA-DRB1, CTSL, HLA-DRB5, CTSS, HLA-DPB1, RAET1G, RAB27A, RFTN1, ULBP2, RAB10, PDIA3, CALR, AP3B1, TAPBP, HLA-DPA1, RAB32, UNC93B1, PSME1, CTSD, HLA-DMB, RAB34, MARCHF8, RAB5B, GBA1	1.55608	0.434046	0.107604	0.00985652	0.38073	81	FALSE	HLA-DRA, HLA-DRB1, HLA-DPB1, HLA-DRB5, CTSL, RAET1G, RAB27A, RFTN1, HLA-DPA1, ULBP2, CD74, HLA-DMB, CTSS, PDIA3, UNC93B1, CTSD	1.69566	0.473906	0.0228681	0.00127142	0.45506	81	TRUE	HLA-DRB1, HLA-DRA, HLA-DPB1, HLA-DRB5, CTSL, HLA-DPA1, CD74, HLA-DMB, RAET1G, RAB27A, CTSD, PDIA3, ULBP2, UNC93B1, RFTN1, CALR, CTSS, TAPBP, HFE
ANTIGEN_PROCESSING_AND_PRESENTATION_OF_ENDOGENOUS_ANTIGEN	1.68578	0.584471	0.18266	0.0194598	0.352488	25	FALSE	HLA-DRA, HLA-DRB1, RAET1G, ULBP2, TAPBP	1.8256	0.639622	0.0360985	0.00199054	0.431708	25	TRUE	HLA-DRA, HLA-DRB1, RAET1G, ULBP2, CD74	1.81324	0.63782	0.0301762	0.00179958	0.45506	25	TRUE	HLA-DRB1, HLA-DRA, CD74, RAET1G, ULBP2, TAPBP, HFE
ANTIGEN_PROCESSING_AND_PRESENTATION_OF_ENDOGENOUS_PEPTIDE_ANTIGEN	1.7003	0.620668	0.135188	0.0115412	0.38073	22	FALSE	HLA-DRA, HLA-DRB1, RAET1G, ULBP2, TAPBP	1.75808	0.633415	0.0728983	0.00558115	0.407018	22	FALSE	HLA-DRA, HLA-DRB1, RAET1G, ULBP2	1.7188	0.620589	0.0942679	0.00925158	0.38073	22	FALSE	HLA-DRB1, HLA-DRA, RAET1G, ULBP2, TAPBP, HFE
ANTIGEN_PROCESSING_AND_PRESENTATION_OF_EXOGENOUS_ANTIGEN	1.88688	0.612125	0.0464074	0.0022229	0.431708	33	TRUE	HLA-DRA, HLA-DRB1, CTSL, HLA-DRB5, CTSS, HLA-DPB1, AP3B1, HLA-DPA1, UNC93B1, PSME1, CTSD, HLA-DMB	2.11231	0.692117	0.000746597	1.59912e-05	0.57561	33	TRUE	HLA-DRA, HLA-DRB1, HLA-DPB1, HLA-DRB5, CTSL, HLA-DPA1, CD74, HLA-DMB, CTSS, UNC93B1, CTSD	2.25077	0.740216	3.13195e-05	4.56733e-07	0.674963	33	TRUE	HLA-DRB1, HLA-DRA, HLA-DPB1, HLA-DRB5, CTSL, HLA-DPA1, CD74, HLA-DMB, CTSD
ANTIGEN_PROCESSING_AND_PRESENTATION_OF_EXOGENOUS_PEPTIDE_ANTIGEN	1.95936	0.665813	0.0181629	0.000642861	0.477271	28	TRUE	HLA-DRA, HLA-DRB1, CTSL, HLA-DRB5, CTSS, HLA-DPB1, HLA-DPA1, UNC93B1, CTSD, HLA-DMB	2.15444	0.732056	0.000343178	6.51636e-06	0.610527	28	TRUE	HLA-DRA, HLA-DRB1, HLA-DPB1, HLA-DRB5, CTSL, HLA-DPA1, CD74, HLA-DMB, CTSS, UNC93B1, CTSD	2.24414	0.769589	4.47963e-05	6.7368e-07	0.659444	28	TRUE	HLA-DRB1, HLA-DRA, HLA-DPB1, HLA-DRB5, CTSL, HLA-DPA1, CD74, HLA-DMB, CTSD
ANTIGEN_PROCESSING_AND_PRESENTATION_OF_EXOGENOUS_PEPTIDE_ANTIGEN_VIA_MHC_CLASS_I	0.558172	0.288063	0.98529	0.929978	0.0531298	6	FALSE	MFSD6, IKBKB, LNPEP, FCER1G	-0.597277	-0.30218	0.9896	0.917293	0.0467883	6	FALSE	CLEC4A, LNPEP, MFSD6, HLA-A, IKBKB, FCER1G	-0.762318	-0.380867	0.915378	0.764368	0.0560596	6	FALSE	CLEC4A
ANTIGEN_PROCESSING_AND_PRESENTATION_OF_EXOGENOUS_PEPTIDE_ANTIGEN_VIA_MHC_CLASS_II	1.95626	0.730606	0.0129983	0.000422548	0.498493	20	TRUE	HLA-DRA, HLA-DRB1, CTSL, HLA-DRB5, CTSS, HLA-DPB1, HLA-DPA1, UNC93B1, CTSD, HLA-DMB	2.08197	0.772169	0.000952094	2.11026e-05	0.57561	20	TRUE	HLA-DRA, HLA-DRB1, HLA-DPB1, HLA-DRB5, CTSL, HLA-DPA1, CD74, HLA-DMB, CTSS, UNC93B1, CTSD	2.20461	0.815519	0.000126095	2.14532e-06	0.627257	20	TRUE	HLA-DRB1, HLA-DRA, HLA-DPB1, HLA-DRB5, CTSL, HLA-DPA1, CD74, HLA-DMB, CTSD
ANTIGEN_PROCESSING_AND_PRESENTATION_OF_PEPTIDE_ANTIGEN	1.68247	0.496523	0.0902502	0.0061556	0.407018	51	FALSE	HLA-DRA, HLA-DRB1, CTSL, HLA-DRB5, CTSS, HLA-DPB1, RAET1G, ULBP2, PDIA3, CALR, TAPBP, HLA-DPA1, UNC93B1	1.77633	0.542781	0.0113885	0.000430768	0.498493	51	TRUE	HLA-DRA, HLA-DRB1, HLA-DPB1, HLA-DRB5, CTSL, RAET1G, HLA-DPA1, ULBP2, CD74, HLA-DMB, CTSS, PDIA3, UNC93B1, CTSD, CALR, TAPBP	1.97376	0.602503	0.00151793	3.92752e-05	0.557332	51	TRUE	HLA-DRB1, HLA-DRA, HLA-DPB1, HLA-DRB5, CTSL, HLA-DPA1, CD74, HLA-DMB, RAET1G, CTSD, PDIA3, ULBP2, UNC93B1, CALR, CTSS, TAPBP, HFE
ANTIGEN_PROCESSING_AND_PRESENTATION_OF_PEPTIDE_ANTIGEN_VIA_MHC_CLASS_I	0.924466	0.305885	0.865542	0.626904	0.0797706	31	FALSE	RAET1G, ULBP2, PDIA3, CALR, TAPBP	0.859432	0.287022	0.903627	0.678647	0.0664364	31	FALSE	RAET1G, ULBP2, PDIA3, CALR, TAPBP, HFE, MR1, TAPBPL, ERAP1, HLA-C, FCER1G	0.931334	0.310946	0.814594	0.556863	0.0725352	31	FALSE	RAET1G, PDIA3, ULBP2, CALR, TAPBP, HFE, MR1, TAPBPL, HLA-C
ANTIGEN_PROCESSING_AND_PRESENTATION_OF_PEPTIDE_ANTIGEN_VIA_MHC_CLASS_IB	0.946435	0.379238	0.822746	0.531818	0.0826646	15	FALSE	RAET1G, ULBP2, TAP2	0.982617	0.390893	0.80625	0.489669	0.0819779	15	FALSE	RAET1G, ULBP2, HFE	0.882156	0.351579	0.850362	0.625743	0.0672065	15	FALSE	RAET1G, ULBP2, HFE, HLA-C
ANTIGEN_PROCESSING_AND_PRESENTATION_OF_PEPTIDE_OR_POLYSACCHARIDE_ANTIGEN_VIA_MHC_CLASS_II	1.82858	0.642533	0.0475699	0.0023196	0.431708	24	TRUE	HLA-DRA, HLA-DRB1, CTSL, HLA-DRB5, CTSS, HLA-DPB1, HLA-DPA1, UNC93B1, CTSD, HLA-DMB, MARCHF8	1.91725	0.681731	0.0136644	0.000539685	0.477271	24	TRUE	HLA-DRA, HLA-DRB1, HLA-DPB1, HLA-DRB5, CTSL, HLA-DPA1, CD74, HLA-DMB, CTSS, UNC93B1, CTSD	2.01976	0.719286	0.00303469	9.91127e-05	0.538434	24	TRUE	HLA-DRB1, HLA-DRA, HLA-DPB1, HLA-DRB5, CTSL, HLA-DPA1, CD74, HLA-DMB, CTSD
ANTIGEN_PROCESSING_AND_PRESENTATION_VIA_MHC_CLASS_IB	0.856017	0.328274	0.880124	0.662791	0.0723571	18	FALSE	RAET1G, ULBP2, AP3B1	0.926346	0.351623	0.843966	0.557576	0.0739901	18	FALSE	RAET1G, ULBP2, HFE, AP3B1	0.849966	0.322909	0.872845	0.666667	0.0628004	18	FALSE	RAET1G, ULBP2, HFE, HLA-C, AP3B1
ANTIGEN_RECEPTOR_MEDIATED_SIGNALING_PATHWAY	-1.38839	-0.402091	0.169158	0.0168771	0.352488	123	FALSE	IGHE, IGHM, INPP5D, GCSAM, LAPTM5, CD226, CD22, NFATC2, HHLA2, CEACAM1, FYB1, IGHG4, BTN2A2, SPG21, LAT2, BTN2A3P, KCNN4, NFKBID, ITK, CD79A, PTPN6, MALT1, PAWR, PDE4D, MEF2C, EZR, GATA3, SH2B2, PTPRJ	-1.49775	-0.393704	0.0711053	0.00542228	0.407018	123	FALSE	IGHE, IGHM, INPP5D, CD226, CEACAM1, CD22, NFATC2, LAPTM5, GCSAM, HHLA2, BTN2A2, CD79A, SPG21, BTN2A3P, LAT2, IGHG4, ITK, EZR, FYB1, KCNN4, NFKBID, PAWR, GATA3, MALT1, PLCL2, RIPK2, PDE4D, ELF1	-1.4145	-0.360489	0.0911143	0.00861984	0.38073	123	FALSE	IGHM, IGHE, INPP5D, CD226, CEACAM1, NFATC2, CD22, LAPTM5, GCSAM, BTN2A2, BTN2A3P, PLCL2, SPG21, LAT2, GATA3, EZR, NFKBID, PAWR, MALT1, ITK, KCNN4, RIPK2, IGHG4, CD79A, ELF1, PDE4D, BRAF, BCL10, BTN2A1, HHLA2, BCL2, NFKB1, PTPRJ, TRAF6, RC3H1, CRKL, EIF2B2, THEMIS2, NFKBIA, EIF2B3
ANTIMICROBIAL_HUMORAL_IMMUNE_RESPONSE_MEDIATED_BY_ANTIMICROBIAL_PEPTIDE	1.03613	0.358811	0.766305	0.413043	0.100633	26	FALSE	ELANE, TSLP, H2BC21, GAPDH, H2BC4, H2BC12, ROMO1, FAU, RPL39, H2BC11, FAM3A, CXCL3, RPS19	1.47612	0.511911	0.332556	0.0556701	0.276501	26	FALSE	ELANE, REG1B, H2BC21, TSLP, GAPDH, H2BC4, REG3A, FAM3A, ROMO1, H2BC12	1.37921	0.480745	0.407186	0.11002	0.188204	26	FALSE	ELANE, REG1B, TSLP, H2BC21, GAPDH, H2BC4, FAM3A, H2BC12, ROMO1, EVPL, REG3A, FAU, CXCL3
ANTIMICROBIAL_HUMORAL_RESPONSE	-1.20263	-0.410545	0.608903	0.223473	0.113787	43	FALSE	IGHE, IGHM, PF4V1, IGHG4, CXCL1, RARRES2, TF, ANG, LEAP2, NCR3LG1, HMGN2, REG3A, CXCL8, SLPI, LGALS4, GATA6	1.06463	0.331069	0.706956	0.341719	0.103576	43	FALSE	ELANE, AZU1, REG1B, PI3, H2BC21, TSLP, GAPDH, H2BC4, BCL3, REG3A, FAM3A, ROMO1, H2BC12	1.09259	0.341806	0.642604	0.306043	0.10592	43	FALSE	ELANE, AZU1, REG1B, PI3, TSLP, H2BC21, GAPDH, BCL3, H2BC4, FAM3A, H2BC12, ROMO1
ANTIVIRAL_INNATE_IMMUNE_RESPONSE	-0.610153	-0.209874	0.99979	0.966074	0.0374584	41	FALSE	MX1, USP18, TRIM6, SENP7, OAS1	-1.45423	-0.459237	0.277026	0.0413667	0.321776	41	FALSE	MX1, USP18, OAS1, IFIT1, TRIM6, RIGI, IFIH1, PDE12, EIF2AK2, IFIT3, SENP7, TRAF6, MORC3, DUS2, IFIT2, UBE2W, CLPB, CXCL10, UBE2N, DHX58, DHX15, TRIM25, TBK1	-1.5383	-0.46838	0.170572	0.0225167	0.352488	41	FALSE	MX1, USP18, OAS1, CXCL10, IFIT1, TRIM6, RIGI, IFIH1, EIF2AK2, SENP7, PDE12, IFIT3, MORC3, TRAF6, UBE2W
ANTRAL_OVARIAN_FOLLICLE_GROWTH	1.3231	0.682831	0.536342	0.164114	0.160801	6	FALSE	PTX3, TNFAIP6, NPR2	1.1612	0.601013	0.672926	0.304255	0.111918	6	FALSE	PTX3, TNFAIP6, NPR2	1.19829	0.617316	0.614792	0.270833	0.118288	6	FALSE	TNFAIP6, PTX3, NPR2
AORTA_DEVELOPMENT	-1.07483	-0.359119	0.724116	0.343214	0.0860347	48	FALSE	ADAMTS9, PRICKLE1, HES1, EFNB2, DLL4, CNTRL, NGFR, TBX2, PDGFRB, HEY2, TAB1	1.13575	0.349568	0.60978	0.229787	0.131458	48	FALSE	SOX4, ADAMTS6, EFEMP2, PLXND1, LRP1, PDE2A, FOXH1, GAA, PRDM1, ENG, TGFBR2, FKBP10, JAG1, SMAD6, NAGLU, ROBO1, NPRL3, MYLK	1.12297	0.34655	0.590699	0.248047	0.119888	48	FALSE	SOX4, ADAMTS6, LRP1, EFEMP2, GAA, TGFBR2, EGR2, PLXND1, FOXH1, ENG, FKBP10, SMAD6, NAGLU, NPRL3, ROBO1, MYLK
AORTA_MORPHOGENESIS	-1.12266	-0.414815	0.690035	0.304714	0.0972151	28	FALSE	ADAMTS9, HES1, EFNB2, DLL4, TBX2, PDGFRB, HEY2	1.05735	0.359277	0.722115	0.362348	0.0978773	28	FALSE	SOX4, EFEMP2, LRP1, FOXH1, ENG, TGFBR2, FKBP10, JAG1, NAGLU, NPRL3, MYLK	1.10429	0.378697	0.631194	0.296296	0.107972	28	FALSE	SOX4, LRP1, EFEMP2, TGFBR2, FOXH1, ENG, FKBP10, NAGLU, NPRL3, MYLK
AORTIC_VALVE_MORPHOGENESIS	-0.915614	-0.331845	0.844588	0.580165	0.0621124	30	FALSE	SOX9, SNAI1, DLL4, CDH11, SLIT2, HEY2, GATA3, ROCK2	-0.705975	-0.242835	0.990881	0.924953	0.0463228	30	FALSE	DLL4, SOX9, SNAI1, GATA3	-0.781607	-0.261518	0.941407	0.82495	0.054794	30	FALSE	DLL4, SOX9, GATA3, SNAI1
APICAL_JUNCTION_ASSEMBLY	-0.859261	-0.293328	0.880124	0.660772	0.0546808	43	FALSE	EPHA2, SNAI1, OCLN, ECT2, PARD3, FBF1, ROCK2, FZD5, F11R, MARVELD2, DLG5	-0.978225	-0.306701	0.801729	0.478095	0.078921	43	FALSE	EPHA2, ECT2, OCLN, SNAI1, PARD3	-1.07404	-0.325653	0.652233	0.319018	0.106323	43	FALSE	EPHA2, ECT2, OCLN, PARD3, SNAI1, WDR1, CLDN1, MARVELD2, TJP1, DLG5, ROCK2, CLDN4, DLG1
APICAL_PROTEIN_LOCALIZATION	-0.704765	-0.320506	0.957663	0.85968	0.0471642	12	FALSE	SHROOM2, SHROOM3, VANGL2, DLG5	-0.721692	-0.313469	0.959463	0.831439	0.0516356	12	FALSE	SHROOM2, SHROOM3	-0.750323	-0.318756	0.933491	0.803119	0.0545681	12	FALSE	SHROOM3, SHROOM2
APOLIPOPROTEIN_A_I_MEDIATED_SIGNALING_PATHWAY	1.57151	0.847197	0.176984	0.0181782	0.352488	5	FALSE	ABCA1, ITGB3, ITGAV	1.68619	0.908106	0.0357831	0.00196228	0.431708	5	TRUE	ABCA1, ITGB3, ABCA7, ITGAV	1.63394	0.881928	0.0708306	0.00564881	0.407018	5	FALSE	ABCA1, ITGB3, ABCA7, ITGAV
APOPTOTIC_CELL_CLEARANCE	1.73678	0.559447	0.109159	0.00827679	0.38073	34	FALSE	MARCO, CCL2, C3, TGM2, ITGB3, XKR8, ITGAV, SCARB1, ADGRB1, LRP1	1.67191	0.547369	0.105467	0.00960215	0.38073	34	FALSE	CCL2, MARCO, C3, TGM2, ADGRB1, ITGB3, LRP1, ABCA7, C4B, ITGAV, C4A	1.67975	0.550594	0.0859044	0.00770795	0.407018	34	FALSE	CCL2, C3, MARCO, TGM2, C4B, C4A, ADGRB1, LRP1, ITGB3, ABCA7
APOPTOTIC_CHROMOSOME_CONDENSATION	-1.33497	-0.753409	0.471223	0.126629	0.169571	5	FALSE	TOP2A	-1.39728	-0.750982	0.403322	0.0884086	0.2114	5	FALSE	TOP2A	-1.15846	-0.612794	0.648962	0.313609	0.105125	5	FALSE	TOP2A
APOPTOTIC_DNA_FRAGMENTATION	0.854027	0.351779	0.876571	0.651584	0.0718276	14	FALSE	ST20, ENDOG, HSF1, NMNAT1, IL6, DNASE2, DFFB, AIFM1, VPS54	0.92112	0.373185	0.847168	0.56405	0.0745501	14	FALSE	ST20, ENDOG, DNASE2, HSF1, NMNAT1, DFFB	0.725922	0.295052	0.948137	0.839679	0.0537873	14	FALSE	ENDOG, ST20, DNASE2, NMNAT1, DFFB, HSF1
APOPTOTIC_MITOCHONDRIAL_CHANGES	1.44537	0.392622	0.155452	0.0144991	0.38073	92	FALSE	SOD2, GZMB, NPTX1, BCL2L11, BMF, PINK1, MIR29A, PPIF, BNIP3, PDCD5, IFIT2, PRKN, NOL3, BNIP3L, GCLM, PLSCR3, GPX1, SLC25A6, RHOT2, BID, BCL2L2, TIMM50, GSK3B, THEM4, TMEM14A, FAM162A, FIS1, SLC35F6, VDAC2, PRELID1, MCL1	0.872299	0.239534	0.927461	0.751634	0.0629395	92	FALSE	GZMB, SOD2, BCL2L11, BMF, NOL3, PRKN, RHOT2, PLSCR3, NPTX1, PINK1, SLC25A6, BNIP3, BNIP3L, PDCD5, FAM162A, THEM4, BCL2L2, JTB, GPX1, BID	1.0278	0.283598	0.702026	0.394584	0.0902635	92	FALSE	GZMB, NPTX1, SOD2, BCL2L11, BMF, PRKN, NOL3, RHOT2, SLC25A6, FAM162A, JTB, CHCHD10, BNIP3, BID, BAD, GPX1, PDCD5, BCL2L2, LMNA, PINK1, BNIP3L, HK2, ATP5IF1, PLSCR3, CLU, THEM4, HSPA1A
APOPTOTIC_PROCESS	1.04936	0.225548	0.342184	0.0598593	0.321776	1434	FALSE	IL1B, OSR1, GREM1, GDF5, UNC5A, AKR1C3, SERPINE1, CCL2, SOX2, TNFAIP8L3, SOD2, MIR27B, IL7R, GZMB, CCL3, HMGA2, LPAR1, CREB3L1, TNFSF14, IGFBP3, HMOX1, CYP1B1, CTSB, CTSL, GSDME, NQO1, RGCC, DAB2, CTSS, MMP2, G6PD, TGM2, GBE1, MIR210, B4GALT1, NPTX1, ZFP36L1, MIR23A, BCL2L11, CASP4, STEAP3, OPN3, ITGB3, F2R, TSLP, ACVR1C, AGT, PRKCA, FNIP2, NPC1, MARCKS, CTSK, RAPSN, RET, NRBP2, EGLN3, FYN, GRIN2…	-1.01696	-0.21654	0.723256	0.364307	0.0797706	1434	FALSE	EGR1, DHRS2, INPP5D, TENT5B, ACTN2, MYBL2, AURKB, ANKRD1, E2F2, DDIAS, TPX2, KIF14, BUB1B, ITGB2, CDK1, MAD2L1, APOE, BIRC5, BRCA2, TOP2A, ICAM1, DPF1, ESPL1, CHL1, BUB1, PLK1, ZNF443, H19, ATAD5, PMAIP1, AURKA, LHX4, EPHA2, MX1, XRCC2, STIL, CX3CL1, KRT18, NGFR, HELLS, E2F1, DIO3, BARD1, CIT, UCP2, TNFSF18, RTKN2, COL2A1, GADD45B, S100A14, TRAIP, HMGB2, MELK, ALX4, RNF144B, BIK, PRODH, GDNF, ECT…	1.00839	0.208755	0.717311	0.41286	0.08042	1434	FALSE	OSR1, GDF5, CCL2, AKR1C3, TNFAIP8L3, SOX2, LPAR1, MIR210, CREB3L1, IL1B, MIR27B, GREM1, UNC5A, RGCC, BMP2, GZMB, NPTX1, CTSL, CYP1B1, SOD2, AGAP2, TNFSF14, SOX4, AGT, AZU1, CTSB, CD74, TGM2, NQO1, BCL2L11, DAB2, IGFBP3, HMOX1, ZFP36L1, OPN3, MIF, TWIST2, F2R, TSLP, MMP2, NRBP2, NME3, RAPSN, STEAP3, G6PD, KANK2, SCG2, HTRA1, MARCKS, NKX3-2, IL7R, MFSD10, CTSK, SEMA5A, GSDME, TXNDC5, CASP4, NTRK1, …
APOPTOTIC_PROCESS_INVOLVED_IN_DEVELOPMENT	-0.793646	-0.286608	0.91459	0.753289	0.0496901	31	FALSE	FOXC2, TNFRSF1B, XKR9, XKR7, CCN1, SLIT2, FOXC1, FZD5	-0.800737	-0.272915	0.938972	0.776938	0.0546808	31	FALSE	XKR7, TNFRSF1B, CCN1, FOXC2, XKR9	-0.909127	-0.301944	0.840014	0.607724	0.0699459	31	FALSE	XKR7, CCN1, TNFRSF1B, FOXC2, XKR9
APOPTOTIC_PROCESS_INVOLVED_IN_HEART_MORPHOGENESIS	-1.17293	-0.633395	0.70146	0.317431	0.0999277	6	FALSE	FOXC2, CCN1, FOXC1	-0.93776	-0.47444	0.837462	0.545113	0.0714786	6	FALSE	CCN1, FOXC2, FOXC1	-1.13177	-0.565451	0.673855	0.344828	0.0975449	6	FALSE	CCN1, FOXC2
APOPTOTIC_PROCESS_INVOLVED_IN_MORPHOGENESIS	0.716857	0.264253	0.956326	0.85545	0.0607719	21	FALSE	BCL2L11, PAX8, TNFRSF1A, VDR, PPP2R1B, BMP4	0.717133	0.261325	0.973665	0.870707	0.0524828	21	FALSE	BCL2L11, HAND2, TNFRSF1A, JAG2, PAX8, BMP4, VDR, LRP5	0.790514	0.288471	0.917944	0.770115	0.0557104	21	FALSE	BCL2L11, TNFRSF1A, JAG2, HAND2, PAX8, LRP5
APOPTOTIC_SIGNALING_PATHWAY	1.06361	0.240048	0.633231	0.24375	0.227987	498	FALSE	IL1B, SERPINE1, SOD2, MIR27B, GZMB, CREB3L1, HMOX1, CYP1B1, CTSL, GSDME, CTSS, MIR210, BCL2L11, CASP4, AGT, PRKCA, FNIP2, CTSK, RET, FYN, SNAI2, KITLG, NRP1, PTGS2, DDIT4, BMF, IL12A, TGFBR1, IFI16, MIR221, MAPK8IP1, ACKR3, CD44, ERO1A, CASP3, MAPK7, PINK1, CTTN, ITPR1, PPIF, CFLAR, TPT1, ITGAV, BNIP3, CIB1, DYRK2, PDCD5, P2RX7, PRKN, TRADD, MIF, NOL3, ST20, BNIP3L, GCLM, TNFRSF1A, ING5, PDIA3, P…	0.872134	0.193185	0.989932	0.918575	0.0607719	498	FALSE	IL1B, CREB3L1, MIR27B, GZMB, MIR210, SERPINE1, SOD2, AGT, CYP1B1, CTSL, HMOX1, CTSK, SNAI2, GSDME, BCL2L11, FNIP2, RET, CASP4, BMF, FYN, DDIT4, PRKCA, CD74, SCG2, MIF, MAPK7, MAPK8IP1, NOL3, KITLG, NRP1, TNFRSF25, ITPR1, WNT5A, TMEM161A, CTSS, TNFRSF1A, PDIA3, PRKN, RHOT2, ERO1A, TRADD, ITGAV, PLSCR3, P4HB, ACKR3, ST20, CTTN, CASP3, CIB1, PTGS2, ING5, IFI16, BCL3, TNFSF12, MUC1, PINK1, MIR221, DY…	0.870997	0.192495	0.981016	0.914894	0.0442407	498	FALSE	MIR210, CREB3L1, IL1B, MIR27B, GZMB, CTSL, CYP1B1, SOD2, AGT, CD74, BCL2L11, HMOX1, MIF, SCG2, CTSK, GSDME, CASP4, SERPINE1, DDIT4, RET, MAPK8IP1, FNIP2, MAPK7, PRKCA, KITLG, NRP1, TNFRSF1A, ITPR1, BMF, PRKN, NOL3, BCL3, IFI16, PDIA3, SNAI2, RHOT2, TRADD, TMEM161A, MUC1, TNFRSF25, TPD52L1, NR4A2, P4HB, SLC25A6, TNFSF12, ING5, CTTN, FYN, ERO1A, TPT1, SIVA1, TM2D1, ITGAV, CTSS, CIB1, MIR221, ST20, …
APPENDAGE_DEVELOPMENT	1.29274	0.337657	0.289025	0.0428511	0.321776	129	FALSE	OSR1, GREM1, GDF5, PITX1, SEMA3C, ASPH, ECE1, RSPO4, BCL2L11, SLC7A11, LRP4	1.49019	0.383062	0.075662	0.00595923	0.407018	129	FALSE	OSR1, GDF5, GREM1, PITX1, RSPO4, SEMA3C, BCL2L11, ECE1, LRP4, ASPH, SHOX2, HAND2, FERMT2, WNT5A, MEGF8, DYNC2H1, ZNF358, PKDCC	1.5944	0.41241	0.0270494	0.00154507	0.45506	129	TRUE	OSR1, GDF5, PITX1, GREM1, ASPH, BCL2L11, RSPO4, SEMA3C, ECE1, PKDCC, LRP4, SHOX2, MEGF8, ZNF358, FERMT2, DYNC2H1, PTCH1, IFT140, IFT172, NAGLU, MAP3K20, HAND2, IFT80, SLC7A11, WNT5A, GLI3, COMP, ZNF219, CYP26B1, LRP5, IQCE, B9D1, IFT122, B4GALNT1, NOTCH2, NPR2, LARGE1, TMEM231
APPENDAGE_MORPHOGENESIS	1.35198	0.363143	0.283713	0.0414331	0.321776	101	FALSE	OSR1, GREM1, GDF5, PITX1, SEMA3C, ASPH, ECE1, BCL2L11, LRP4	1.58382	0.426165	0.0463062	0.00284885	0.431708	101	TRUE	OSR1, GDF5, GREM1, PITX1, SEMA3C, BCL2L11, ECE1, LRP4, ASPH, SHOX2, HAND2, WNT5A, MEGF8, DYNC2H1, ZNF358, PKDCC	1.60301	0.43424	0.0411247	0.00274248	0.431708	101	TRUE	OSR1, GDF5, PITX1, GREM1, ASPH, BCL2L11, SEMA3C, ECE1, PKDCC, LRP4, SHOX2, MEGF8, ZNF358, DYNC2H1, PTCH1
ARACHIDONIC_ACID_METABOLIC_PROCESS	1.47919	0.485987	0.369318	0.071756	0.287805	32	FALSE	AKR1C3, CYP1B1, PTGS2, CYP4F11, CYP2D7, CBR1, CYP2J2, PTGES2, MGST3, EPHX1, CYP4F12, GPX1, CYP2D6, PTGES3, CYP2E1, FAAH	1.34433	0.444944	0.40367	0.0886076	0.21925	32	FALSE	AKR1C3, CYP1B1, CYP2D7, CYP4F12, CYP2J2, CYP4F11, CYP2E1, CBR1, PTGS2, CYP2D6, MGST3, PTGES2, CYP2U1, EPHX1, FAAH, PLA2G4A, GPX1	1.44619	0.478171	0.304878	0.0566406	0.266351	32	FALSE	AKR1C3, CYP1B1, CYP4F12, CYP2D7, CYP2J2, CYP4F11, PLA2G4A, CYP2D6, EPHX1, CBR1, MGST3, PTGES2, GPX1, CYP2U1, CYP2E1, PTGS2, TBXAS1
ARACHIDONIC_ACID_SECRETION	-1.15707	-0.532794	0.676738	0.292982	0.10208	11	FALSE	PLA2G5	-0.739764	-0.326622	0.948434	0.802632	0.052913	11	FALSE	PLA2G5	0.780768	0.342287	0.913135	0.758264	0.0599892	11	FALSE	MIF, PLA2G4A, PROCA1, PLA2R1, PLA2G12A
ARF_PROTEIN_SIGNAL_TRANSDUCTION	0.811338	0.303011	0.914122	0.747073	0.0667426	20	FALSE	PSD3, PSD4, IQSEC2, CYTH3, GIT1, CYTH2, ARFGAP1	0.913249	0.33871	0.843966	0.558045	0.0743625	20	FALSE	PSD3, ARFGAP1, MAPRE2, IQSEC2, CYTH2, GIT1, CYTH3	0.956448	0.353804	0.777067	0.499044	0.0768737	20	FALSE	PSD3, MAPRE2, IQSEC2, ARFGAP1, GIT1, CYTH2
ARGININE_CATABOLIC_PROCESS	0.826245	0.426411	0.901344	0.708972	0.0659816	6	FALSE	ATP2B4, FAH, OAT	-0.942484	-0.47683	0.83636	0.541353	0.0718276	6	FALSE	DDAH1, ARG2	-0.93482	-0.467052	0.810425	0.549808	0.0720033	6	FALSE	DDAH1, ARG2
ARGININE_METABOLIC_PROCESS	-0.688983	-0.317254	0.949677	0.842105	0.0475434	11	FALSE	ARG2, NAGS, DDAH1, ASS1	-0.873964	-0.385874	0.886639	0.642857	0.0633597	11	FALSE	DDAH1, ARG2, NAGS, ASS1	-1.01315	-0.437216	0.755734	0.465251	0.0810802	11	FALSE	DDAH1, ARG2, NAGS
AROMATIC_AMINO_ACID_FAMILY_CATABOLIC_PROCESS	1.79452	0.842381	0.0644018	0.00377626	0.431708	8	FALSE	KYNU, TDO2, KMO, FAH, AFMID	1.78921	0.860338	0.018078	0.000782655	0.477271	8	TRUE	TDO2, KYNU, KMO, FAH, AFMID	1.83693	0.882289	0.010868	0.000485369	0.498493	8	TRUE	TDO2, KYNU, KMO, FAH
AROMATIC_AMINO_ACID_METABOLIC_PROCESS	1.74062	0.716974	0.0875241	0.00582342	0.407018	14	FALSE	KYNU, TDO2, KMO, FAH, AFMID, PCBD1, THAP4	1.96486	0.796047	0.0125301	0.000485369	0.498493	14	TRUE	TDO2, KYNU, KMO, FAH, AFMID	2.01212	0.817829	0.00299588	9.73899e-05	0.538434	14	TRUE	TDO2, KYNU, KMO, FAH
AROMATIC_AMINO_ACID_TRANSPORT	0.982129	0.46103	0.81103	0.497854	0.0831291	8	FALSE	SLC7A8, SLC15A4	0.967236	0.465093	0.815268	0.505263	0.0813027	8	FALSE	SLC7A8, SLC15A4	1.01277	0.486439	0.749781	0.456612	0.0857844	8	FALSE	SLC7A8, SLC16A10
ARP2_3_COMPLEX_MEDIATED_ACTIN_NUCLEATION	1.15729	0.354254	0.62557	0.236702	0.146416	42	FALSE	WASHC2A, WASHC2C, ARPC1B, CORO1B, BRK1, WASHC5, CYFIP1, WASF3, ARPC1A, ARFIP2, ARF1, NCKAP1, RNH1, WASH6P, CARMIL2, ARPC3, WASHC3	0.750956	0.234937	0.982072	0.897059	0.052913	42	FALSE	CORO1B, ARPC1B, WASH6P, WASF3, RNH1, WASHC2C, WASHC5, ARFIP2, WASHC2A, BRK1, CYFIP1, CARMIL2, WASHC3, ARPC3, ARPC1A, ARF1	0.723362	0.227722	0.981016	0.918129	0.0484088	42	FALSE	CORO1B, ARPC1B, RNH1, WASH6P, WASHC2C, WASHC2A, WASF3, WASHC5, CYFIP1, ARFIP2, BRK1, CARMIL2, WASHC3, ARPC1A, ARPC3, ARF1
ARTERIAL_ENDOTHELIAL_CELL_DIFFERENTIATION	-1.25297	-0.676617	0.621708	0.231193	0.120433	6	FALSE	TMEM100, DLL1, HEY2, NOTCH1, RBPJ	-1.3043	-0.659881	0.548352	0.176692	0.142057	6	FALSE	TMEM100, RBPJ, DLL1	-1.27321	-0.636119	0.532488	0.195402	0.135741	6	FALSE	TMEM100, RBPJ
ARTERY_DEVELOPMENT	-1.03312	-0.319411	0.748261	0.386466	0.0776799	76	FALSE	APOE, ADAMTS9, PRICKLE1, SHH, HES1, EFNB2, FOXC2, DLL4, CNTRL, NGFR, HOXA1, TBX2, PDGFRB, HEY2, FOXC1, TAB1	1.16665	0.32911	0.582155	0.207709	0.1396	76	FALSE	SOX4, NOTCH3, ADAMTS6, LDLR, EFEMP2, FOXF1, PLXND1, LRP1, NRP1, HAND2, PDE2A, FOXH1, GAA, PRDM1, ZMIZ1, ENG, TGFBR2, VEGFA, FKBP10, JAG1, SMAD6, NAGLU, ROBO1, NPRL3, MYLK, COMP, GLI3	1.20847	0.341459	0.492777	0.166031	0.148262	76	FALSE	SOX4, LDLR, ADAMTS6, NOTCH3, LRP1, EFEMP2, GAA, NRP1, TGFBR2, EGR2, PLXND1, FOXH1, ZMIZ1, ENG, FKBP10, FOXF1, SMAD6, NAGLU, HAND2, NPRL3, GLI3, VEGFA, COMP, ROBO1, MYLK
ARTERY_MORPHOGENESIS	-0.949269	-0.312263	0.816234	0.517081	0.0646485	53	FALSE	APOE, ADAMTS9, HES1, EFNB2, FOXC2, DLL4, HOXA1, TBX2, PDGFRB, HEY2, FOXC1	1.2615	0.381251	0.501562	0.142549	0.172324	53	FALSE	SOX4, NOTCH3, LDLR, EFEMP2, FOXF1, LRP1, NRP1, HAND2, FOXH1, PRDM1, ZMIZ1, ENG, TGFBR2, VEGFA, FKBP10, JAG1, NAGLU, NPRL3, MYLK, COMP	1.2674	0.382436	0.44974	0.132184	0.168238	53	FALSE	SOX4, LDLR, NOTCH3, LRP1, EFEMP2, NRP1, TGFBR2, FOXH1, ZMIZ1, ENG, FKBP10, FOXF1, NAGLU, HAND2, NPRL3, VEGFA, COMP, MYLK
ASPARAGINE_METABOLIC_PROCESS	0.624019	0.336407	0.961168	0.873118	0.0552496	5	FALSE	NIT2, ATF4	-0.779376	-0.418881	0.923099	0.738703	0.0588438	5	FALSE	ASNS, ASRGL1	-0.819644	-0.433569	0.885804	0.692308	0.0621124	5	FALSE	ASNS, ASRGL1, ASNSD1, ATF4
ASPARTATE_FAMILY_AMINO_ACID_BIOSYNTHETIC_PROCESS	1.2772	0.489792	0.526306	0.15814	0.169571	18	FALSE	PLOD2, ADI1, MTHFD2L, MRI1	0.873253	0.33147	0.886886	0.644444	0.0667426	18	FALSE	PLOD2, ADI1, MRI1	0.761087	0.289143	0.924331	0.7842	0.0551352	18	FALSE	PLOD2, ADI1, MRI1, AASS, MTHFD2L
ASPARTATE_FAMILY_AMINO_ACID_CATABOLIC_PROCESS	-1.22538	-0.557266	0.603527	0.218472	0.122108	12	FALSE	MAT1A, DDO, ASRGL1, SDSL, GCAT, GOT1	-1.29254	-0.561419	0.527074	0.159091	0.151149	12	FALSE	MAT1A, GOT1, DDO, ASRGL1, SDSL	-1.04107	-0.442275	0.73946	0.442495	0.0843144	12	FALSE	MAT1A, GOT1, DDO, SDSL, ASRGL1
ASPARTATE_FAMILY_AMINO_ACID_METABOLIC_PROCESS	-0.676718	-0.235554	0.981723	0.921474	0.0392759	38	FALSE	MAT1A, DDO, PLOD3, MSRA, ENOPH1, ASRGL1, SDSL, SLC25A13, ASS1, GCAT, GOT1, ADSS1	-0.748453	-0.241206	0.974441	0.874525	0.0494905	38	FALSE	MAT1A, GOT1, ENOPH1, MSRA, DDO, ASNS, ASRGL1, SDSL, SLC25A13, ASS1	0.597139	0.191275	1	0.984645	0.0445071	38	FALSE	PLOD2, ADI1, MRI1, NIT2, SMS, AASS, SLC25A12, MTHFD2L, AADAT, RIDA, GNMT, MTHFR, NAT8L
ASPARTATE_METABOLIC_PROCESS	-1.08365	-0.585184	0.771954	0.427523	0.0828962	6	FALSE	DDO, ASS1, GOT1, ADSS1	-1.37682	-0.696573	0.480337	0.12594	0.170932	6	FALSE	GOT1, DDO, ASS1, ADSS2	-1.40072	-0.699822	0.396153	0.105364	0.190023	6	FALSE	GOT1, DDO, ADSS2, ASS1
ASPARTATE_TRANSMEMBRANE_TRANSPORT	-1.03057	-0.468673	0.778884	0.438721	0.0797706	12	FALSE	UCP2, SLC25A22, LRRC8D, SLC25A13, SLC1A4, LRRC8C, SLC1A5	-1.22822	-0.533479	0.603117	0.225379	0.124434	12	FALSE	UCP2, SLC1A4, LRRC8D, SLC25A22, SLC25A13, SLC1A5, LRRC8C	-1.19691	-0.508476	0.60485	0.261209	0.116234	12	FALSE	UCP2, SLC1A4, LRRC8D, SLC25A13, SLC1A5, LRRC8C, SLC25A22
ASSOCIATIVE_LEARNING	1.21551	0.355817	0.505115	0.145714	0.197822	59	FALSE	SHANK1, MAP1A, NPTX2, GRIN2A, GABRA5, SLC7A11, ITGB1, CLSTN2, TPBG, TUBA1A, DRD2, ADCY3, ABL1, MEIS2, IFT20, NOG, HMGCR	1.16625	0.346501	0.611421	0.232104	0.132147	59	FALSE	SHANK1, MAP1A, NPTX2, CLSTN2, GABRA5, ITGB1, GRIN2A, ABCA7, TPBG, IFT20, SYNGAP1, TUBA1A	1.28509	0.380418	0.449772	0.134357	0.166934	59	FALSE	SHANK1, MAP1A, NPTX2, CLSTN2, ITGB1, GRIN2A, ABCA7, TPBG, UCN, NDRG4, IFT20, SYNGAP1, HRH1, HIF1A, SLC7A11, GABRA5, TUBA1A, ABL1
ASTRAL_MICROTUBULE_ORGANIZATION	-0.833935	-0.393108	0.891186	0.685413	0.0571259	10	FALSE	LIMK2, CENPJ, EZR, CEP120	-1.30256	-0.589575	0.553788	0.180583	0.142901	10	FALSE	EZR, CENPJ, LIMK2, CEP120	-1.34881	-0.598461	0.452196	0.137177	0.168238	10	FALSE	EZR, LIMK2, CENPJ, CEP120, DLG1
ASTROCYTE_ACTIVATION	1.496	0.590444	0.336634	0.058296	0.282013	16	FALSE	IL1B, LDLR, GRN, IFNGR1, ZEB2, LRP1, PSEN1, MAPT, CNTF	1.58067	0.6203	0.250067	0.0351744	0.321776	16	FALSE	IL1B, LDLR, GRN, LRP1, IFNGR1, SMO, NAGLU, MAPT, ZEB2	1.56822	0.615888	0.218223	0.0323871	0.321776	16	FALSE	IL1B, LDLR, GRN, LRP1, MAPT, NAGLU, SMO, IFNGR1
ASTROCYTE_CELL_MIGRATION	1.82024	0.981285	0.000186648	2.52343e-06	0.627257	5	TRUE	CCL2, CCL3, MMP14	1.71719	0.924798	0.0193152	0.000874361	0.477271	5	TRUE	CCL2, MMP14, HEXB	1.3613	0.73477	0.449772	0.133333	0.172324	5	FALSE	CCL2, MMP14, HEXB
ASTROCYTE_DEVELOPMENT	1.30416	0.44476	0.473606	0.128019	0.193813	27	FALSE	IL1B, LDLR, ROR1, GRN, IFNGR1, ZEB2, LRP1, LAMC3, PSEN1	1.40435	0.481373	0.406383	0.0898204	0.2114	27	FALSE	IL1B, LDLR, LAMC3, GRN, ROR1, LRP1, IFNGR1, SMO, NAGLU, LAMB2, MAPT, ZEB2	1.42377	0.491898	0.351892	0.0788462	0.222056	27	FALSE	IL1B, LDLR, GRN, LRP1, LAMC3, ROR1, MAPT, NAGLU, SMO, IFNGR1
ASTROCYTE_DIFFERENTIATION	1.02198	0.299655	0.771947	0.426136	0.10882	57	FALSE	IL1B, LDLR, BMP2, ROR1, PLPP3, GRN, IFNGR1, ZEB2, LRP1, LAMC3, PTPN11, SERPINE2, PSEN1, ABL1, NOG, LIF, MAPT, MAPK3, CNTF	1.20971	0.360112	0.567686	0.193548	0.145516	57	FALSE	IL1B, BMP2, PLPP3, LDLR, LAMC3, GRN, ROR1, LRP1, IFNGR1, SMO, MAPK3, NAGLU, ID4, LAMB2, ABL1, SERPINE2, MAPT, LARGE1, ZEB2	1.37605	0.408061	0.375144	0.0895238	0.206588	57	FALSE	IL1B, BMP2, PLPP3, LDLR, GRN, LRP1, LAMC3, ROR1, MAPT, BIN1, SERPINE2, NAGLU, SMO, IFNGR1, MAPK3
ASYMMETRIC_CELL_DIVISION	-1.29718	-0.576189	0.532426	0.161634	0.144631	13	FALSE	ASPM, PARD3, SOX5, ING2	-1.25005	-0.531189	0.572373	0.200378	0.132846	13	FALSE	ASPM, PARD3, ING2, ACTR3	-1.09843	-0.458248	0.68144	0.356299	0.0972151	13	FALSE	ASPM, PARD3, ACTR3, ING2, ARHGEF2
ASYMMETRIC_NEUROBLAST_DIVISION	-0.593025	-0.334682	0.971738	0.895717	0.0474483	5	FALSE	SOX5	0.643347	0.346477	0.959142	0.829615	0.0549074	5	FALSE	RAB10, TEAD3, DOCK7, SOX5, ARHGEF2	0.422095	0.227828	1	0.99596	0.0463228	5	FALSE	RAB10, SOX5, TEAD3
ATF6_MEDIATED_UNFOLDED_PROTEIN_RESPONSE	0.845851	0.391734	0.882946	0.668966	0.0713053	9	FALSE	HSPA5, ATF6B, MBTPS1, CREBZF	0.746472	0.340796	0.941956	0.78629	0.0571259	9	FALSE	ATF6B, HSPA5, CREBZF, MBTPS1	0.815491	0.37246	0.891636	0.70297	0.0615707	9	FALSE	ATF6B, HSPA5, CREBZF, MBTPS1
ATP_BIOSYNTHETIC_PROCESS	1.78116	0.482803	0.0139549	0.000468484	0.498493	94	TRUE	LIPA, MT-ATP6, MT-ND1, MT-ATP8, MT-ND5, ALDOA, MT-ND2, MT-ND3, MT-ND4, MT-ND4L, PINK1, TMSB4X, NDUFB7, ATP5F1D, NDUFB10, DMAC2L, ATP5PD, ATP5MK, NDUFA11, SDHC, PPARA, NDUFA1, ATP5MJ, NDUFS2, NDUFS8, NDUFB2, ATP5MF, ATP5F1B, ATP5ME, TGFB1, ANTKMT, ATP5F1C, NDUFV1, ATP5MC1, ATP5F1E, NDUFB3, NDUFS7, NDUFC2, ATP5PF, VPS9D1, NDUFA6, ATP5MC3, NDUFA8, NDUFA12, NDUFS6, ATP5PB, NDUFB4, NDUFA3, SDHA, ENO1,…	1.46577	0.400825	0.0964239	0.0084955	0.38073	94	FALSE	MT-ND5, MT-ATP6, MT-ND4, MT-ND1, MT-ND4L, MT-ATP8, MT-ND2, LIPA, MT-ND3, NDUFB7, ANTKMT, ATP6V0C, NDUFA11, ALDOA, ATP5F1D, NDUFS7, VPS9D1, PINK1, TGFB1, TMSB4X, NDUFB10, NDUFS8, PPARA, NDUFC2, NDUFS2, ATPSCKMT, NDUFV1, ATP5ME, NDUFB2, NDUFB11, ATP5MF, SDHC, ATP5PD, ATP5F1C, DMAC2L, TAFAZZIN, NDUFA2	1.71265	0.468349	0.00882294	0.000373933	0.498493	94	TRUE	ANTKMT, ATP6V0C, NDUFB7, MT-ND5, MT-ATP6, ATP5F1D, MT-ND4, NDUFS7, LIPA, MT-ND3, MT-ATP8, NDUFA11, MT-ND1, MT-ND4L, ALDOA, VPS9D1, MT-ND2, NDUFS8, TGFB1, NDUFB10, PPARA, NDUFC2, ATPSCKMT, TMSB4X, NDUFB11, DMAC2L, NDUFV1, NDUFS2, PINK1, SPHK2, NDUFB2, NDUFA2, SDHC, NDUFB4, ATP5MJ, ATP5PD, ATP5ME, NDUFA3, DNAJC30, ATP5MF
ATP_METABOLIC_PROCESS	1.68025	0.443159	0.00831747	0.000231216	0.518848	121	TRUE	AK5, LIPA, NT5E, MT-ATP6, MT-ND1, MT-ATP8, MT-ND5, ALDOA, MT-ND2, MT-ND3, HSPA8, MT-ND4, MT-ND4L, PINK1, TMSB4X, NDUFB7, ATP5F1D, TSPO, NDUFB10, DMAC2L, ATP5PD, ATP5MK, NDUFA11, SDHC, PPARA, NDUFA1, ENPP1, ATP5MJ, NDUFS2, NDUFS8, NDUFB2, ATP5MF, ATP5F1B, ATP5ME, TGFB1, ANTKMT, AK1, ATP5F1C, NADK, NDUFV1, ATP5MC1, ATP5F1E, NDUFB3, NDUFS7, NDUFC2, FIS1, ATP5PF, VPS9D1, NDUFA6, ATP5MC3, CTNS, NDUFA8…	1.37101	0.35573	0.210839	0.0268073	0.352488	121	FALSE	AK5, MT-ND5, MT-ATP6, MT-ND4, MT-ND1, MT-ND4L, MT-ATP8, MT-ND2, LIPA, MT-ND3, NDUFB7, ANTKMT, ATP6V0C, NDUFA11, ALDOA, TSPO, ATP5F1D, NDUFS7, VPS9D1, PINK1, ENPP1, TGFB1, NT5E, HSPA8, TMSB4X, NDUFB10, NDUFS8, AK1, PPARA, NDUFC2, NDUFS2, ATPSCKMT, NDUFV1, ATP5ME, NDUFB2, NDUFB11, ATP5MF, ATP5IF1, SDHC, NMNAT1, BAD, ATP5PD, CTNS, ATP5F1C, DMAC2L, TAFAZZIN, NDUFA2	1.54786	0.404141	0.0310307	0.00186665	0.45506	121	TRUE	AK5, ANTKMT, ATP6V0C, NDUFB7, MT-ND5, MT-ATP6, ATP5F1D, MT-ND4, NDUFS7, LIPA, MT-ND3, MT-ATP8, TSPO, NDUFA11, MT-ND1, MT-ND4L, ALDOA, VPS9D1, MT-ND2, NT5E, ENPP1, NDUFS8, HSPA8, AK1, TGFB1, NDUFB10, PPARA, BAD, NDUFC2, ATPSCKMT, TMSB4X, NDUFB11, DMAC2L, NDUFV1, NMNAT1, NDUFS2, PINK1, SPHK2, ATP5IF1, NDUFB2, NDUFA2, SDHC, NDUFB4, ATP5MJ, ATP5PD, ATP5ME, NDUFA3, DNAJC30, ATP5MF
ATP_SYNTHESIS_COUPLED_ELECTRON_TRANSPORT	1.68269	0.456113	0.0303433	0.00127638	0.45506	94	TRUE	MIR210, MT-CYB, MT-ND1, MT-ND5, MT-ND2, MT-ND3, MT-ND4, MT-ND4L, PINK1, MT-CO3, NDUFB7, MT-CO2, MT-CO1, MTCO2P12, UQCRHL, NDUFB10, COX5B, SDHC, UQCRH, NDUFA1, NDUFS2, NDUFS8, NDUFB2, BID, COX7B, UQCR11, COX6B1, COX4I1, ISCU, COX7A2L, NDUFV1, NDUFB3, NDUFS7, NDUFC2, CYC1, UQCRB, NDUFA6, UQCRQ, UQCRC2, NDUFA8, NDUFA12, NDUFS6, PARK7, COX6A1, COX5A, COX7C, NDUFB4, NDUFA3, SDHA, NDUFS3, GHITM, NDUFA2…	1.47024	0.402045	0.094378	0.00817187	0.38073	94	FALSE	MTCO2P12, MIR210, MT-CYB, MT-ND5, MT-CO2, MT-ND4, MT-CO3, MT-ND1, MT-CO1, MT-ND4L, MT-ND2, MT-ND3, NDUFB7, COX5B, NDUFS7, PINK1	1.55536	0.425338	0.0509938	0.00363301	0.431708	94	FALSE	MIR210, MTCO2P12, MT-CYB, MT-CO2, MT-CO3, NDUFB7, MT-CO1, MT-ND5, COX5B, MT-ND4, NDUFS7, MT-ND3, MT-ND1, MT-ND4L, MT-ND2, NDUFS8, NDUFB10, CHCHD2, BID, NDUFC2, NDUFV1, NDUFS2, PINK1, UQCR11, NDUFB2, NDUFA2, SDHC, NDUFB4, NDUFA3, TAFAZZIN, COX7B, COX6B1, UQCRQ, UQCRH, UQCRC2, COX4I1, COX6A1, NDUFB6, NDUFA10, COX7C, UQCRB, NDUFB5, UQCRHL, UQCC3, NDUFB3, ISCU, NDUFA1, PARK7, COX5A, NDUFS3, NDUFS6, S…
ATP_TRANSPORT	-1.03801	-0.472058	0.773572	0.431616	0.0806388	12	FALSE	SLC25A25, SLC25A4, CD47, SLC25A42	-0.919715	-0.399481	0.842303	0.554924	0.0709609	12	FALSE	SLC25A25, SLC25A4	-0.758141	-0.322078	0.92868	0.795322	0.0550211	12	FALSE	SLC25A25
ATRIAL_CARDIAC_MUSCLE_CELL_TO_AV_NODE_CELL_COMMUNICATION	1.21933	0.549518	0.631309	0.242494	0.133555	10	FALSE	SCN3B, FLNA, ANK2	-0.642746	-0.290925	0.979332	0.88932	0.0496901	10	FALSE	RYR2, SCN5A, NUP155	-0.597764	-0.265225	0.984783	0.926441	0.0488971	10	FALSE	SCN5A, RYR2
ATRIAL_CARDIAC_MUSCLE_TISSUE_DEVELOPMENT	1.26586	0.542862	0.563452	0.179954	0.156312	12	FALSE	CACNA1G, SHOX2, BVES, ENG, NOG, BMP4	1.2886	0.546979	0.54735	0.175105	0.152145	12	FALSE	CACNA1G, SHOX2, BVES, ENG	1.34522	0.571281	0.449772	0.132924	0.173748	12	FALSE	CACNA1G, SHOX2, ENG, BVES
ATRIAL_SEPTUM_DEVELOPMENT	0.771898	0.296015	0.923413	0.781395	0.0642141	18	FALSE	SOX4, ANK2, NOTCH2, WNT5A, TBX20, TGFB2, NPHP3, DAND5	0.966684	0.366934	0.816136	0.507071	0.078921	18	FALSE	SOX4, WNT5A, SMO, ANK2, DAND5, NPHP3, NOTCH2	0.913937	0.347212	0.821028	0.566474	0.0707899	18	FALSE	SOX4, SMO, ANK2, WNT5A, NOTCH2, ZFPM1, DAND5, NPHP3
ATRIAL_SEPTUM_MORPHOGENESIS	-0.555609	-0.252674	0.98987	0.946714	0.0427591	12	FALSE	CCN1, NSD2, HEY2	0.805733	0.342013	0.916808	0.721519	0.0633597	12	FALSE	SOX4, SMO, NOTCH2, ZFPM1, TBX20, ACVR1	0.833311	0.353887	0.881073	0.680982	0.0646485	12	FALSE	SOX4, SMO, NOTCH2, ZFPM1
ATRIOVENTRICULAR_CANAL_DEVELOPMENT	1.12721	0.483402	0.726776	0.348519	0.107554	12	FALSE	HAS2, BMP2, ENG, PTPN11, TBX20	1.34837	0.57235	0.489623	0.132911	0.176694	12	FALSE	HAS2, BMP2, ENG	1.45061	0.616041	0.361223	0.0838446	0.222056	12	FALSE	HAS2, BMP2, ENG
ATRIOVENTRICULAR_NODE_DEVELOPMENT	-0.682484	-0.368549	0.941104	0.822018	0.0507028	6	FALSE	GATA6, NOTCH1, GATA4	-0.817767	-0.413732	0.906387	0.68985	0.0599892	6	FALSE	GATA6	-0.605926	-0.302731	0.983135	0.921456	0.0474483	6	FALSE	GATA6
ATRIOVENTRICULAR_VALVE_DEVELOPMENT	0.917342	0.317674	0.862106	0.618357	0.077884	26	FALSE	BMP2, SOX4, SLIT3, TBX20, HEY1, TGFBR2	1.20523	0.417968	0.572186	0.2	0.1396	26	FALSE	SOX4, BMP2, SLIT3, TGFBR2, SMAD6, NAGLU, EFNA1, TWIST1, AXIN2, OLFM1, ZFPM1, TBX20, ACVR1	1.32519	0.461915	0.449772	0.133595	0.169571	26	FALSE	BMP2, SOX4, TGFBR2, SLIT3, SMAD6, NAGLU, EFNA1, AXIN2, ZFPM1, OLFM1
ATRIOVENTRICULAR_VALVE_FORMATION	-0.898406	-0.450093	0.856374	0.606343	0.0658312	8	FALSE	HEY2, DCHS1, NOTCH1, GATA4	-0.615437	-0.292863	0.988145	0.914611	0.0473534	8	FALSE	SMAD4, GATA4, NOTCH1, DCHS1, HEY1, HEY2, ZFPM1, OLFM1	0.583545	0.28028	0.986376	0.931818	0.0503964	8	FALSE	ZFPM1, OLFM1, NOTCH1, DCHS1, HEY2, GATA4, HEY1
ATTACHMENT_OF_GPI_ANCHOR_TO_PROTEIN	-0.781137	-0.421823	0.907399	0.730275	0.0561767	6	FALSE	PGAP1, PIGU, PIGK, PIGS	0.934595	0.483728	0.851179	0.568085	0.0756946	6	FALSE	GPAA1, PIGS, PIGT, PIGK	1.07781	0.55525	0.702933	0.395833	0.0943564	6	FALSE	GPAA1, PIGT, PIGS, PIGK
ATTACHMENT_OF_MITOTIC_SPINDLE_MICROTUBULES_TO_KINETOCHORE	-1.97176	-0.782071	0.00157395	3.06039e-05	0.557332	21	TRUE	NUF2, KIF2C, AURKB, BIRC5, CDCA8, CDT1, NDC80, CENPE, INCENP	-1.98136	-0.752031	0.00128304	3.05997e-05	0.557332	21	TRUE	NUF2, AURKB, KIF2C, CDCA8, BIRC5, NDC80, CDT1, CENPE, INCENP, CHAMP1	-1.9194	-0.711643	0.00455671	0.000168203	0.518848	21	TRUE	AURKB, NUF2, KIF2C, CDCA8, NDC80, BIRC5, CDT1, CENPE, CHAMP1, INCENP
ATTACHMENT_OF_SPINDLE_MICROTUBULES_TO_KINETOCHORE	-2.27653	-0.758699	1.09934e-07	7.84886e-10	0.801216	49	TRUE	NEK2, NUF2, SGO1, KIF2C, AURKB, BIRC5, KNL1, SPAG5, CDCA8, SPC25, CDT1, SPC24, CCNB1, NDC80, RACGAP1, CENPE, KNTC1, ZWILCH, ECT2, INCENP, TEX14	-2.45207	-0.744369	1.05935e-08	8.68979e-11	0.839089	49	TRUE	SGO1, NUF2, NEK2, AURKB, SPC25, KIF2C, KNL1, CDCA8, BIRC5, NDC80, SPAG5, CCNB1, CDT1, SPC24, RACGAP1, ECT2, CENPE, ZWILCH, KNSTRN, INCENP, TEX14, KNTC1	-2.45223	-0.718998	1.37734e-07	1.23444e-09	0.788187	49	TRUE	SGO1, AURKB, NEK2, NUF2, KIF2C, CDCA8, KNL1, NDC80, SPAG5, BIRC5, SPC25, ECT2, CCNB1, RACGAP1, CDT1, CENPE, SPC24, ZWILCH, KNSTRN, TEX14, KNTC1, CHAMP1, RCC2, INCENP, ZW10, ABRAXAS2
AUDITORY_RECEPTOR_CELL_DEVELOPMENT	-0.698303	-0.301904	0.948588	0.836299	0.048506	15	FALSE	PLS1, WDPCP, NHERF1, WHRN, TRIOBP, ANKRD24, PDZD7	-0.526585	-0.215946	1	0.972973	0.0453152	15	FALSE	PLS1	0.559677	0.223057	0.996249	0.966337	0.0467883	15	FALSE	SLC4A7, PDZD7, KCNQ1, SOD1, ANKRD24, SCRIB, PAFAH1B1, TPRN
AUDITORY_RECEPTOR_CELL_MORPHOGENESIS	-1.20803	-0.549374	0.624368	0.234458	0.11725	12	FALSE	PLS1, WDPCP, NHERF1, WHRN, TRIOBP, ANKRD24, PDZD7	-0.806185	-0.350169	0.918425	0.727273	0.057853	12	FALSE	PLS1, WDPCP, NHERF1, TRIOBP	-0.556366	-0.236358	0.996101	0.962963	0.0462303	12	FALSE	PLS1
AUTONOMIC_NERVOUS_SYSTEM_DEVELOPMENT	1.23715	0.421906	0.536342	0.164251	0.169571	27	FALSE	HLX, SOX11, RET, NTRK1, SOX4, NRP1, ACKR3, PLXNA4, PLXNA3	1.21426	0.416217	0.572186	0.199601	0.137251	27	FALSE	SOX4, RET, PLXNA4, NTRK1, PLXNA3, HLX, NRP1, HAND2, SEMA3F, ACKR3	1.20219	0.415343	0.555377	0.215385	0.128789	27	FALSE	SOX4, PLXNA4, NTRK1, RET, NRP1, HLX, PLXNA3, EGR2, HAND2, SEMA3F, FN1
AUTOPHAGIC_CELL_DEATH	-1.08259	-0.542367	0.763059	0.406716	0.08654	8	FALSE	LAPTM5, DAPK1, CDKN2D	-1.0856	-0.516597	0.732486	0.377609	0.0916795	8	FALSE	LAPTM5, CDKN2D, DAPK1	-1.04254	-0.486764	0.719579	0.416988	0.0870516	8	FALSE	LAPTM5
AUTOPHAGOSOME_LYSOSOME_FUSION	-0.705894	-0.341953	0.940714	0.820106	0.0489954	9	FALSE	ATP13A2	0.489503	0.223479	1	0.977823	0.04707	9	FALSE	RUBCNL, VPS39, TOM1, PLEKHM1, CLN3, PIP4K2B, PIP4K2A	0.778076	0.355371	0.909156	0.748515	0.0585938	9	FALSE	RUBCNL, VPS39, CLN3, TOM1, PLEKHM1, PIP4K2A, PIP4K2B
AUTOPHAGOSOME_MATURATION	0.851967	0.247751	0.921775	0.777778	0.0745501	60	FALSE	VMP1, CHMP3, ATG14, WIPI2, LAMP2, VPS33A, CALCOCO2, VTI1B, CHMP1A, PHF23, CHMP1B, SNAP29, TBC1D25, MAP1LC3B, MCOLN1, CLN3, ATP2A2, VPS4A, SNX14, BECN1, ATG12, CHMP4B, MAP1LC3A, CHMP7, TOM1, VCP, TECPR1, CHMP2A, SMCR8, MFSD8, FYCO1, UBQLN4, CHMP4A	-0.545129	-0.159334	1	1	0.0425878	60	FALSE	ADRB2, MAP1LC3C, CALM1, EPG5, UVRAG, CHMP2B, CLEC16A, VPS33B, CHMP4C, LIX1L, RUBCN	-0.556354	-0.158019	1	1	0.04783	60	FALSE	ADRB2, EPG5, CHMP4C, UVRAG, CHMP2B, CALM1, CLEC16A, VPS33B, MAP1LC3C, RUBCN, LIX1L
AUTOPHAGOSOME_MEMBRANE_DOCKING	0.852668	0.418459	0.873561	0.647702	0.0704501	7	FALSE	VMP1, ATG14, SNAP29, ATP2A2	0.758001	0.37713	0.931978	0.761603	0.0607719	7	FALSE	VMP1, ATG14, ATP2A2, SNAP29	0.803624	0.399238	0.900794	0.726141	0.062249	7	FALSE	VMP1, ATG14, ATP2A2, SNAP29
AUTOPHAGOSOME_ORGANIZATION	1.41532	0.377617	0.167389	0.0165024	0.352488	109	FALSE	WIPI1, VMP1, SEC22B, WDR45, PINK1, ELAPOR1, TP53INP2, ZFYVE26, EPHB2, IFT88, TCIRG1, RAB23, STING1, ULK1, ATG13, ATG14, WIPI2, GABARAPL2, PSEN1, PACS2, ATG7, CTSD, IFT20, ARFIP2, TP53INP1, DNAJC16, GBA1, TMEM41B, ATG9A, PHF23, RB1CC1, FEZ2, BAG3, RAB1B, MAP1LC3B, SH3GLB1, PIP4K2A, CLN3, RALB, ATP2A2, RAB1A, BECN1, ATG2A, SNX7, ATG101, ATG12, EMC6, ATG10, PIP4K2C	1.20473	0.318752	0.469768	0.120172	0.188204	109	FALSE	VMP1, WIPI1, TCIRG1, ELAPOR1, ULK1, WDR45, RAB23, TP53INP2, SEC22B, CTSD, IFT20, STING1, ATG16L2, PINK1, PACS2, ZFYVE26, RAB43, IFT88, ATG13, ATG9A, MAP1LC3A, WIPI2, ARFIP2, GBA1, ATG14, EPHB2, ATG2A, ATG10, GABARAPL2, STBD1, EFNB1, RAB1B, ULK3, TMEM41B, ATG4B, TP53INP1, FEZ2, RAB1A, PSEN1, SNX18, TMEM39A, DNAJC16, EHMT2, ATP2A2, TOM1, PHF23, AP4M1	1.1834	0.315071	0.47345	0.152542	0.154191	109	FALSE	VMP1, WIPI1, ELAPOR1, TCIRG1, ULK1, CTSD, RAB43, SEC22B, WDR45, STING1, IFT20, PACS2, TP53INP2, IFT88, ZFYVE26, RAB23, ATG2A, GBA1, ATG16L2, STBD1, ATG9A, ATG13, PINK1, ARFIP2, SNX18, MAP1LC3A, WIPI2, GABARAPL2, EHMT2, RAB1B, ATG10, EPHB2, ATG14, DNAJC16, AP4M1, ATG4B, ATG7, BAG3, RAB1A, ATP2A2, CLN3, TMEM39A, EFNB1
AUTOPHAGY_OF_MITOCHONDRION	1.48414	0.405401	0.189762	0.0209566	0.352488	90	FALSE	CTSK, WIPI1, SQSTM1, WDR45, PINK1, CTTN, TSPO, BNIP3, FBXL4, RETREG1, PRKN, ULK1, BNIP3L, OGT, ATG13, SPATA33, ATG14, OPTN, WIPI2, CDC37, SREBF1, HUWE1, GABARAPL2, FUNDC2, ATG7, FKBP8, ARFIP2, GBA1, CAMKK2, ATG9A, RB1CC1, FIS1	1.25194	0.345405	0.428435	0.100877	0.208955	90	FALSE	CTSK, WIPI1, ULK1, SREBF1, WDR45, PRKN, TSPO, CTTN, RETREG1, PINK1, SPATA33, FKBP8, FBXL4, BNIP3, OGT, ATG13, ATG9A, MAP1LC3A, WIPI2, BNIP3L, TSC2, CDC37, CAMKK2, HIF1A, ARFIP2, GBA1, ATG14, ATG2A, SQSTM1, GABARAPL2, ATP5IF1	1.27206	0.352087	0.380108	0.0932039	0.204295	90	FALSE	CTSK, WIPI1, ULK1, PRKN, TSPO, RETREG1, CTTN, FKBP8, SREBF1, WDR45, HIF1A, SPATA33, SQSTM1, BNIP3, ATG2A, GBA1, TSC2, ATG9A, VPS13C, CAMKK2, ATG13, PINK1, BNIP3L, ARFIP2, HK2, ATP5IF1, MAP1LC3A, CDC37, WIPI2, GABARAPL2, FBXL4, TAFAZZIN, ATG14
AUTOPHAGY_OF_PEROXISOME	1.2233	0.551305	0.623184	0.233256	0.13649	10	FALSE	SQSTM1, PJVK, RB1CC1, PEX5, ATM, PEX2	0.973505	0.435882	0.80313	0.482546	0.0824344	10	FALSE	PJVK, SQSTM1, PEX5, ATM, PEX2	1.09207	0.488959	0.676927	0.352705	0.0988903	10	FALSE	PJVK, SQSTM1, PEX5, ATM, PEX2
AV_NODE_CELL_TO_BUNDLE_OF_HIS_CELL_COMMUNICATION	-0.88876	-0.460928	0.864833	0.623853	0.0636424	7	FALSE	SCN4B, RYR2	-0.810216	-0.398218	0.916583	0.717803	0.0584693	7	FALSE	SCN4B, RYR2, SCN5A	0.779776	0.38739	0.911848	0.755187	0.0603786	7	FALSE	CACNA1G, TRPM4, CXADR
AV_NODE_CELL_TO_BUNDLE_OF_HIS_CELL_SIGNALING	-0.868678	-0.469096	0.876571	0.651376	0.0615707	6	FALSE	SCN4B, RYR2	-0.802719	-0.406119	0.913223	0.712406	0.0584693	6	FALSE	SCN4B, RYR2, SCN5A	0.782386	0.403057	0.900794	0.729167	0.062249	6	FALSE	CACNA1G, TRPM4, CXADR
AXIAL_MESODERM_DEVELOPMENT	-0.866401	-0.449332	0.872804	0.645872	0.0619763	7	FALSE	EPHA2	-1.05526	-0.518656	0.769588	0.426136	0.0847985	7	FALSE	EPHA2	-0.954634	-0.461344	0.793414	0.523077	0.0747385	7	FALSE	EPHA2
AXIS_ELONGATION	-1.32143	-0.524127	0.4697	0.125862	0.16318	21	FALSE	FGF1, PRICKLE1, SHH, SOX9, SFRP1	-0.828848	-0.314591	0.921445	0.7357	0.0592219	21	FALSE	SOX9, SHH, FGF1, PRICKLE1, AREG, SFRP1, YAP1	0.808914	0.295185	0.908091	0.745211	0.0572461	21	FALSE	TNC, SPRY1, WNT5A, PTK7
AXIS_SPECIFICATION	-1.5633	-0.501222	0.107045	0.00803638	0.38073	62	FALSE	PRICKLE1, SHH, STIL, TBXT, AURKA, SFRP1, MDFI, GPC3, MNS1, PLD6, DLL1, ARL13B, HEY2, FRS2, MESP1, FZD5, SETDB2, BCOR, PGAP1, RNF2	-1.22683	-0.355613	0.486309	0.129944	0.168238	62	FALSE	AURKA, STIL, SHH, PLD6, PRICKLE1, TBXT, ARL13B, GPC3, MNS1, TDRD7, FRS2, BCOR, DDIT3, SFRP1, COBL, RNF2, ETS2, MDFI, SETDB2, FZD5, C2CD3, MESP1, DLL1	-1.26151	-0.353034	0.411857	0.111801	0.191892	62	FALSE	STIL, AURKA, PLD6, PRICKLE1, ARL13B, SHH, DDIT3, TBXT, FRS2, BCOR, TDRD7, COBL, GPC3, MNS1, SFRP1, RNF2, ETS2
AXONAL_FASCICULATION	1.25167	0.482088	0.565255	0.181416	0.153159	17	FALSE	NRCAM, NRP1, CASP3, NCAM2, EPHB2, RTN4, MEGF8, TNFRSF21, SEMA5A, CNR1	1.31112	0.504619	0.51341	0.149897	0.16318	17	FALSE	NRCAM, NCAM2, SEMA5A, NRP1, MEGF8, CASP3, CNR1, TNFRSF21	1.5747	0.606761	0.274637	0.0445143	0.321776	17	FALSE	NRCAM, NCAM2, SEMA5A, MEGF8, NRP1, CNR1, TNFRSF21
AXONAL_TRANSPORT	1.31765	0.383171	0.44332	0.111057	0.287805	60	FALSE	RAB27B, MAP2, MAP1A, ACTR10, DYNC1H1, KIF5A, KIF1A, AP3B1, KIF1C, TRAK2, PAFAH1B1, KIF3B, TRIM46, KIF1B, AP3M2, SOD1, MAPT, MAPK8IP3, AP3M1, DCTN1, BLOC1S1, SPG7, BORCS5, AP3S1, BLOC1S6	1.11942	0.330814	0.661966	0.282655	0.11725	60	FALSE	MAP2, RAB27B, MAP1A, TRIM46, KIF5A, MAPK8IP3, TRAK2, ACTR10, KIF3B, KIF1C, MAPT, MGARP, HSPB1, BLOC1S1, BORCS5, HIF1A, AP3B1, SPG7	1.21565	0.358958	0.533272	0.19619	0.135002	60	FALSE	RAB27B, MAP1A, MAP2, MAPT, TRIM46, MAPK8IP3, KIF5A, TRAK2, HIF1A, KIF3B, BORCS5, HSPB1, KIF1C, ACTR10, BLOC1S1, MGARP, SPG7, SOD1, AP3B1
AXONAL_TRANSPORT_OF_MITOCHONDRION	0.877535	0.361462	0.862106	0.617647	0.0745501	14	FALSE	ACTR10, TRAK2, MAPT, TRAK1, OPA1, MGARP, ARMCX3, HSBP1	0.927729	0.375862	0.842638	0.555785	0.0753094	14	FALSE	TRAK2, ACTR10, MAPT, MGARP, HIF1A, ARMCX3, TRAK1, HDAC6	1.01189	0.411284	0.738881	0.440882	0.0860347	14	FALSE	MAPT, TRAK2, HIF1A, ACTR10, MGARP
AXONEMAL_DYNEIN_COMPLEX_ASSEMBLY	-1.01063	-0.415744	0.795505	0.465035	0.0758887	18	FALSE	ODAD4, DNAI1, SPAG1	-0.752357	-0.296246	0.947953	0.800789	0.0552496	18	FALSE	SPAG1, ODAD4	-0.907712	-0.349206	0.844479	0.616977	0.0701132	18	FALSE	SPAG1, ODAD4, DNAI1
AXONEME_ASSEMBLY	-0.813124	-0.270163	0.915366	0.75625	0.0471642	50	FALSE	DNAJB13, ODAD4, DNAI1, MNS1, SPAG1, CFAP58, CC2D2A, CFAP46, SPEF1, CLUAP1, DNAI3	1.03076	0.316015	0.739511	0.385776	0.0978773	50	FALSE	TTLL3, RSPH9, CFAP44, CCDC40, CFAP91, SPACA9, TTLL1, TPGS1, DNAAF11, DNAAF3, ARMC2, CFAP69, PIERCE1, DNAH1, CEP131, PIERCE2, DNAI4, STK36	1.06742	0.327074	0.668805	0.337864	0.0995791	50	FALSE	TTLL3, TPGS1, CFAP91, RSPH9, CFAP44, CCDC40, SPACA9, TTLL1, CEP131, PIERCE1, DNAAF3, ARMC2, CFAP69, DNAH1, DNAAF11
AXONOGENESIS_INVOLVED_IN_INNERVATION	1.71989	0.927187	0.0225002	0.000868153	0.477271	5	TRUE	ECE1, NPTX1, NTRK1, NRP1	1.51675	0.816854	0.206035	0.0259461	0.352488	5	FALSE	ECE1, NTRK1, NRP1, NPTX1, NPR2	1.64137	0.885939	0.0625164	0.004751	0.407018	5	FALSE	NPTX1, ECE1, NTRK1, NRP1, NPR2
AXON_DEVELOPMENT	1.22951	0.284828	0.182488	0.0192385	0.352488	364	FALSE	UNC5A, NRCAM, MAP2, ADCY1, CCK, UST, SEMA3C, MAP6, TNC, KALRN, MAP1A, ACTBL2, ECE1, MMP2, NPTX1, NTNG2, S100A6, SEMA4B, RET, FYN, L1CAM, TSKU, NTRK1, KLF7, PTPRS, NRP1, LRP4, NFASC, EPHB6, MIR221, VEGFA, ITGB1, ACTG1, MAP1B, SCARF1, SLIT3, FLNA, CASP3, SHOX2, NREP, PLXNA4, APLP2, CTTN, PLXNA3, NCAM2, LYPLA2, NIBAN2, TSPO, EPHB2, NUMBL, GRN, MAP2K2, EIF4G2, RAB10, KIF5A, ADGRB1, DVL1, PTPRF, EFNB3…	1.38859	0.315061	0.0299085	0.00157198	0.45506	364	TRUE	UNC5A, NRCAM, MAP2, TNC, ADCY1, UST, MAP1A, MMP2, SEMA3C, MAP6, SEMA4B, NREP, NOTCH3, EPHB6, ECE1, NTNG2, CCK, KALRN, LRP4, L1CAM, ADGRB1, PTPRS, NCAM2, RET, PLXNA4, S100A6, SEMA5A, TSKU, NTRK1, SHOX2, FYN, SCARF1, PLXNA3, EFNB3, NFASC, SLIT3, PLXNB3, GRN, KLF7, METRN, TRIM46, ITGB1, NUMBL, PLXND1, ULK1, NRP1, APLP2, WNT5A, SEMA4G, MEGF8, KIF5A, SEMA4C, SEMA6C, TSPO, DVL1, EFNA2, BOC, EIF4G2, SEM…	1.56118	0.356335	0.00157363	4.15937e-05	0.557332	364	TRUE	NRCAM, UNC5A, NPTX1, ADCY1, MAP1A, TNC, UST, MAP2, EPHB6, MAP6, SEMA4B, SEMA3C, NCAM2, PLXNA4, ECE1, NTNG2, MMP2, S100A6, PTPRS, SEMA5A, LRP4, METRN, ADGRB1, SCARF1, KALRN, NTRK1, SHOX2, APLP2, NUMBL, PLXNB3, GRN, TSKU, RET, NOTCH3, NREP, ITGB1, EFNB3, L1CAM, ULK1, MEGF8, RTN4RL1, NFASC, TCTN1, CNTNAP1, NRP1, B4GAT1, PLXNA3, CCK, NOVA2, CNR1, SCN1B, TSPO, EGR2, CDK5R2, PLXND1, DVL1, MAPT, PTCH1, …
AXON_ENSHEATHMENT_IN_CENTRAL_NERVOUS_SYSTEM	0.991037	0.425005	0.805081	0.487472	0.0875697	12	FALSE	TENM4, NCSTN, ABCA2, CNTNAP1, MYRF	1.42683	0.605654	0.407918	0.0907173	0.216543	12	FALSE	TENM4, ABCA2, NCSTN, CNTNAP1, ID4, MYRF	1.39539	0.592587	0.390387	0.102249	0.199915	12	FALSE	TENM4, ABCA2, CNTNAP1, NCSTN, B4GALT5, MYRF, CLU
AXON_EXTENSION	1.09661	0.299097	0.670475	0.286604	0.143759	97	FALSE	NRCAM, MAP2, SEMA3C, SEMA4B, L1CAM, PTPRS, NRP1, VEGFA, ITGB1, MAP1B, SLIT3, PLXNA4, CTTN, PLXNA3, EIF4G2, DVL1, ULK1, TWF2, RTN4, PAFAH1B1, SEMA4C, MEGF8, CYFIP1, WNT5A, HSP90AB1, TRIM46, SEMA4F, ABL1, KIAA0319, SEMA5A, USP9X, GSK3B, MAPT, SEMA6C	1.30126	0.3525	0.360101	0.0692641	0.252961	97	FALSE	NRCAM, MAP2, SEMA3C, SEMA4B, L1CAM, PTPRS, PLXNA4, SEMA5A, PLXNA3, SLIT3, TRIM46, ITGB1, ULK1, NRP1, WNT5A, SEMA4G, MEGF8, SEMA4C, SEMA6C, DVL1, EIF4G2, SEMA3F, CTTN	1.47906	0.403319	0.0809759	0.00709719	0.407018	97	FALSE	NRCAM, MAP2, SEMA4B, SEMA3C, PLXNA4, PTPRS, SEMA5A, ITGB1, L1CAM, ULK1, MEGF8, NRP1, PLXNA3, DVL1, MAPT, SEMA4C, RTN4R, SEMA6C, SEMA4G, TRIM46, SLIT3, CTTN, SEMA3B, EIF4G2, SEMA3F, ARHGAP4, WNT5A, FN1, ANAPC2, VEGFA, KIAA0319, TWF2, LAMB2, SEMA4F, ABL1, SEMA6B
AXON_GUIDANCE	-1.01261	-0.283394	0.77327	0.431105	0.0672065	153	FALSE	CHL1, EPHB1, ETV1, GBX2, SEMA6A, EPHB3, SHH, LHX4, PLXNA2, GDNF, EFNB2, CDK5R1, LHX2, NRP2, SEMA4A, EPHA4, SEMA4D, ALCAM, SEMA6D, BDNF, MYPN, HOXA2, NRXN3, B3GNT2, NGFR, SEMA7A	1.35315	0.341283	0.130495	0.0131985	0.38073	153	FALSE	UNC5A, NRCAM, SEMA3C, SEMA4B, NOTCH3, EPHB6, ECE1, KALRN, L1CAM, RET, PLXNA4, SEMA5A, NTRK1, FYN, PLXNA3, EFNB3, NFASC, SLIT3, PLXNB3, KLF7, PLXND1, NRP1, WNT5A, SEMA4G, MEGF8, KIF5A, SEMA4C, SEMA6C, DVL1, EFNA2, BOC, SEMA3F, ARHGEF25, NOVA2, PLXNC1, LYPLA2, CDK5R2, TTC8, NIBAN2, B4GAT1, PLXNB1, SMO, VEGFA, SCN1B	1.48378	0.375059	0.0549728	0.00395825	0.407018	153	FALSE	NRCAM, UNC5A, EPHB6, SEMA4B, SEMA3C, PLXNA4, ECE1, SEMA5A, KALRN, NTRK1, PLXNB3, RET, NOTCH3, EFNB3, L1CAM, MEGF8, NFASC, NRP1, B4GAT1, PLXNA3, NOVA2, SCN1B, EGR2, CDK5R2, PLXND1, DVL1, PTCH1, SEMA4C, NIBAN2, SEMA6C, LYPLA2, SEMA4G, SLIT3, BOC, FYN, PLEKHG4, SEMA3B, TUBB3, KLF7, ARHGEF25, SEMA3F, EFNA2, KIF5A, SMO, EFNA1, WNT5A, PCDHAC2, RAC3, GLI3, PLXNB1, VEGFA, ROBO1, ARTN, TTC8, LAMB2, PTK7, …
AXO_DENDRITIC_PROTEIN_TRANSPORT	1.21933	0.572379	0.663429	0.27897	0.118288	8	FALSE	RAB27B, MAP1A, KIF5A	1.27095	0.611135	0.572186	0.2	0.141225	8	FALSE	RAB27B, MAP1A, KIF5A, MAPK8IP3, HSPB1	1.41686	0.680525	0.406122	0.109504	0.193813	8	FALSE	RAB27B, MAP1A, MAPK8IP3, KIF5A, HSPB1
AXO_DENDRITIC_TRANSPORT	1.28052	0.360931	0.389262	0.0828402	0.271289	72	FALSE	RAB27B, MAP2, MAP1A, HSPA8, APBA1, ACTR10, DYNC1H1, KIF5A, KIF1A, AP3B1, KIF1C, TRAK2, PAFAH1B1, KIF3B, RABGEF1, TRIM46, KIF1B, AP3M2, SOD1, MAPT, MAPK8IP3, AP3M1, DCTN1, BLOC1S1, SPG7, BORCS5, AP3S1, BLOC1S6, KLC3, HSPB1, KIF5B, APP	1.12068	0.317364	0.655242	0.272727	0.118815	72	FALSE	MAP2, RAB27B, MAP1A, TRIM46, APBA1, KIF5A, MAPK8IP3, TRAK2, RABGEF1, HSPA8, ACTR10, KIF3B, KIF1C, MAPT, MGARP, HSPB1, BLOC1S1, BORCS5, HIF1A, AP3B1, SPG7, APP, KLC3, SOD1, PAFAH1B1, DCTN1, AP3M2, NDEL1, DYNC1H1	1.20089	0.342349	0.506514	0.176583	0.143759	72	FALSE	RAB27B, MAP1A, MAP2, APBA1, MAPT, TRIM46, MAPK8IP3, HSPA8, KIF5A, TRAK2, HIF1A, KIF3B, BORCS5, HSPB1, RABGEF1, KIF1C, ACTR10, BLOC1S1, MGARP, SPG7, SOD1, AP3B1
AZOLE_TRANSMEMBRANE_TRANSPORT	0.982998	0.48242	0.812387	0.501094	0.0838361	7	FALSE	SLC47A1, SLC19A2, SLC15A4, SLC22A1	0.829587	0.412746	0.90815	0.696203	0.0650878	7	FALSE	SLC47A1, SLC19A2, SLC15A4	0.790355	0.392646	0.908091	0.744813	0.0610364	7	FALSE	SLC47A1, SLC19A2
BARBED_END_ACTIN_FILAMENT_CAPPING	0.93608	0.3417	0.842221	0.569712	0.0819779	22	FALSE	SVIL, AVIL, WASHC2C, ADD3, TWF2, GSN, MTPN, ADD1, CARMIL2, CAPZA1, CAPZB	0.96852	0.348945	0.796738	0.469062	0.0824344	22	FALSE	SVIL, ADD3, GSN, AVIL, TWF2, WASHC2C, CARMIL2, ADD1	1.18403	0.427504	0.568056	0.227704	0.123842	22	FALSE	SVIL, ADD3, AVIL, GSN, TWF2, WASHC2C
BASEMENT_MEMBRANE_ASSEMBLY	1.49035	0.731408	0.429806	0.102489	0.287805	7	FALSE	NTN4, PHLDB2, CLASP1	1.55157	0.771957	0.205259	0.0257236	0.352488	7	FALSE	NTN4, PHLDB2, CLASP1	1.48095	0.735733	0.330351	0.0684647	0.248911	7	FALSE	NTN4, PHLDB2
BASEMENT_MEMBRANE_ORGANIZATION	1.18012	0.414674	0.62945	0.24	0.135741	24	FALSE	NTN4, PHLDB2, CTSS, ITGB1, POMGNT1	1.1367	0.404186	0.651938	0.26749	0.118288	24	FALSE	NTN4, PHLDB2, ITGB1, CTSS, POMGNT1, LAMB2, LARGE1, LAMB1, LAMC1, POMT2	1.03907	0.370037	0.69953	0.387914	0.0916795	24	FALSE	NTN4, PHLDB2, ITGB1, CTSS, POMGNT1, HPN, LAMB2, LARGE1, LAMB1
BASE_CONVERSION_OR_SUBSTITUTION_EDITING	-1.5607	-0.756044	0.225442	0.0278421	0.352488	9	FALSE	APOBEC3B, ADARB1, APOBEC3H, APOBEC3F, APOBEC3D	-1.34177	-0.632901	0.487871	0.130435	0.172324	9	FALSE	APOBEC3B, ADARB1, APOBEC3F, APOBEC3D, APOBEC3H, ADAR	-1.47041	-0.679911	0.299027	0.0523139	0.282013	9	FALSE	APOBEC3B, ADARB1, APOBEC3D, APOBEC3F, APOBEC3H
BASE_EXCISION_REPAIR	-1.09589	-0.370756	0.707009	0.322734	0.0905429	44	FALSE	NEIL3, POLQ, FEN1, XRCC1, LIG1, DNA2, RPA3, POLE, PCNA, POLD1, PARP2	-1.26691	-0.395556	0.488709	0.131179	0.168238	44	FALSE	NEIL3, POLQ, FEN1, LIG1, DNA2, XRCC1, PCNA, POLE, RPA2, RPA3, POLB	-1.10297	-0.332461	0.629023	0.291242	0.111918	44	FALSE	POLQ, NEIL3, FEN1, DNA2, LIG1, POLB, XRCC1, PCNA, POLE, PARP2, RPA2, RPA3, XPA, WRN, USP47, APEX2, TDG, PARG, ADPRS
BASE_EXCISION_REPAIR_AP_SITE_FORMATION	-0.85219	-0.38755	0.884111	0.671403	0.0585938	12	FALSE	NEIL3	-0.800257	-0.347594	0.920892	0.732955	0.0574877	12	FALSE	NEIL3	0.759264	0.322441	0.921719	0.779141	0.0582216	12	FALSE	NEIL1, MPG, MBD4, OGG1, NTHL1, NEIL2
BASE_EXCISION_REPAIR_GAP_FILLING	-1.08169	-0.476462	0.745376	0.383929	0.0873098	14	FALSE	FEN1, LIG1, POLE, PCNA, POLD1	-0.946588	-0.398353	0.841758	0.554054	0.0720033	14	FALSE	FEN1, LIG1, PCNA, POLE, POLB	-0.932456	-0.382363	0.824408	0.572565	0.0718276	14	FALSE	FEN1, LIG1, POLB, PCNA, POLE
BASIC_AMINO_ACID_TRANSPORT	-0.739526	-0.328487	0.932167	0.802842	0.0502948	13	FALSE	SLC7A2, SLC3A2, SLC7A6, SLC25A29	-0.944114	-0.401187	0.827902	0.52552	0.0736213	13	FALSE	SLC7A2, SLC3A2, SLC7A6, SLC7A5, SLC7A1, SLC25A15	-1.04432	-0.435674	0.725712	0.425197	0.0870516	13	FALSE	SLC3A2, SLC7A6, SLC7A2, SLC7A1, SLC7A5
BEHAVIOR	1.30708	0.300755	0.0651788	0.00385422	0.431708	393	FALSE	DPP4, MME, SOD2, AFF2, ADCY1, PI3, CCL3, CCK, SHANK1, SLC6A3, SYT11, MAP1A, TMOD1, CEND1, SDK1, CAMK2N1, BRINP1, LDLR, NPC1, NPTX2, CAMK4, FYN, GRIN2A, GABRA5, NTRK1, SLC7A11, PTGS2, SGSH, ITGA5, GAD1, LYPD1, MMP17, APRT, GLRB, ITGB1, CLSTN2, GPI, SLC1A3, CASP3, CAPN2, APBA1, CRHR1, SELENOP, NTAN1, INSR, TSPO, NCSTN, EPHB2, SGK1, TPBG, ZDHHC8, PRKN, ARRDC3, DVL1, SLC8A2, EFNB3, HOMER1, ITPR3, GRI…	1.40248	0.315958	0.0211516	0.00097435	0.477271	393	TRUE	DPP4, MME, SHANK1, AFF2, BRINP1, SDK1, ADCY1, SOD2, TMOD1, LYPD1, SELENOP, MAP1A, SLC6A3, NPTX2, SYT11, CEND1, PI3, CAMK4, CCK, CLSTN2, LDLR, CAMK2N1, ITGA5, SGSH, NTRK1, CHRNA4, FYN, EFNB3, GABRA5, APBA1, CRHR1, ITGB1, CRHBP, GRIN2A, ABCA7, HAND2, MMP17, ATP1B2, NPC1, ABCA2, NCSTN, ZDHHC8, APRT, BAIAP3, SLC12A5, VWA1, RASD2, GAD1, PRKN, ORMDL1, SLC1A3, TSPO, DVL1, SLC8A2, TPBG, GAA, C12orf57, CA…	1.46225	0.330582	0.00882942	0.000375549	0.498493	393	TRUE	DPP4, MME, AFF2, BRINP1, SHANK1, SELENOP, ADCY1, TMOD1, LYPD1, SOD2, MAP1A, SDK1, NPTX2, CEND1, SYT11, CLSTN2, PI3, SGSH, ATP1B2, CAMK4, SLC6A3, TPGS1, LDLR, NTRK1, NPC1, APBA1, VWA1, CAMK2N1, ITGA5, ITGB1, EFNB3, BAIAP3, GRIN2A, ABCA2, GAA, CCK, ABCA7, CNR1, PRKN, APRT, ZDHHC8, SLC1A3, NCSTN, CRHBP, TSPO, EGR2, DVL1, GLRB, MAPT, TPBG, GPI, C12orf57, SOBP, RASD2, NR4A2, SLC12A5, ANKH, JPH3, CHRNA…
BEHAVIORAL_RESPONSE_TO_COCAINE	0.946354	0.426494	0.832332	0.547344	0.0819779	10	FALSE	SDK1, HOMER1, DRD2	0.918803	0.411389	0.850426	0.566735	0.0739901	10	FALSE	SDK1, CDK5, HOMER1, EHMT2, DRD4	0.813795	0.364365	0.900204	0.723447	0.0607719	10	FALSE	SDK1, CDK5, EHMT2
BEHAVIORAL_RESPONSE_TO_ETHANOL	1.24745	0.585575	0.64801	0.257511	0.123842	8	FALSE	CRHR1, DRD2, CRHBP, HDAC2, DRD4	1.33878	0.643749	0.518296	0.153684	0.16318	8	FALSE	CRHR1, CRHBP, DRD4	0.81611	0.391983	0.898234	0.716942	0.0626618	8	FALSE	CRHBP, CRHR1
BEHAVIORAL_RESPONSE_TO_NICOTINE	-0.601155	-0.324631	0.974552	0.902752	0.0464155	6	FALSE	CHRNB2	0.605474	0.313382	0.988145	0.914894	0.0525899	6	FALSE	CHRNA4, PPARA	-0.797275	-0.398332	0.900794	0.726054	0.0584693	6	FALSE	CHRNB2
BEHAVIORAL_RESPONSE_TO_PAIN	1.47071	0.662807	0.348203	0.0623557	0.276501	10	FALSE	NTRK1, CAPN2, TSPO	1.4751	0.660468	0.344248	0.0616016	0.261664	10	FALSE	NTRK1, VWA1, TSPO, CAPN2, ADAM11	1.2676	0.567551	0.527476	0.192385	0.140406	10	FALSE	NTRK1, VWA1, TSPO, CAPN2, ADAM11
BENZENE_CONTAINING_COMPOUND_METABOLIC_PROCESS	1.8111	0.714806	0.0849342	0.00552208	0.407018	16	FALSE	KYNU, TDO2, CYP1B1, KMO, FAH	1.97471	0.774931	0.00745909	0.000256088	0.498493	16	TRUE	TDO2, KYNU, KMO, CYP1B1, CYP2E1, FAH, GSTM2, AFMID, AADAT	1.96927	0.77339	0.00768573	0.000311726	0.498493	16	TRUE	TDO2, KYNU, KMO, CYP1B1, FAH
BERGMANN_GLIAL_CELL_DIFFERENTIATION	-0.689798	-0.334156	0.949563	0.84127	0.04783	9	FALSE	SHH	0.795776	0.363306	0.916707	0.719758	0.0613026	9	FALSE	PLPP3, MAPK3, ABL1	0.992814	0.453448	0.75911	0.471287	0.0817516	9	FALSE	PLPP3, MAPK3, ABL1, VIM
BICARBONATE_TRANSPORT	-1.23157	-0.495836	0.586767	0.198261	0.127505	20	FALSE	SLC4A11, CYB5R2, SLC26A2, BEST1	-0.945004	-0.361984	0.836831	0.542074	0.0738053	20	FALSE	BEST1, CYB5R2, SLC4A11, SLC26A2, CYB5RL	-0.899629	-0.337767	0.84085	0.609603	0.0711327	20	FALSE	BEST1, CYB5R2
BILE_ACID_AND_BILE_SALT_TRANSPORT	1.20987	0.533477	0.644349	0.252315	0.130777	11	FALSE	AKR1C1, ABCC3, ABCC2, ATP8B1, ABCC4, SLC10A3	0.988773	0.43357	0.799555	0.47234	0.0855357	11	FALSE	AKR1C1, ABCC3, SLC10A3, ABCC4, ABCC2, ATP8B1	1.19677	0.524663	0.606604	0.264463	0.119348	11	FALSE	AKR1C1, ABCC3, ABCC2, SLC10A3
BILE_ACID_BIOSYNTHETIC_PROCESS	0.840248	0.306719	0.901377	0.709135	0.0706196	22	FALSE	HSD3B7, OSBPL3, STARD4, CYP46A1	0.723007	0.26049	0.968717	0.858283	0.0525899	22	FALSE	HSD3B7, STARD4, CYP46A1, OSBPL3, OSBPL7, FGFR4, ACOT8, SCP2, CYP39A1	-0.543775	-0.19875	1	0.987368	0.0486034	22	FALSE	NR1D1, SIRT1, OSBPL6, OSBPL1A
BILE_ACID_METABOLIC_PROCESS	1.4156	0.475309	0.426952	0.100979	0.287805	29	FALSE	NPC1, AKR1C1, HSD3B7, OSBPL3, ATP8B1, STARD4, CYP46A1	1.10222	0.375669	0.67986	0.311065	0.10925	29	FALSE	AKR1C1, HSD3B7, NPC1, STARD4, CYP46A1	1.11196	0.382938	0.638234	0.301811	0.10882	29	FALSE	AKR1C1, HSD3B7, NPC1, CYP46A1
BINDING_OF_SPERM_TO_ZONA_PELLUCIDA	1.11203	0.428305	0.69424	0.309735	0.113313	17	FALSE	B4GALT1, ALDOA, PCSK4, TCP1, CCT3, CCT2, UBAP2L, VDAC2, CCT4, CCT5	1.14755	0.441667	0.668195	0.293634	0.111918	17	FALSE	B4GALT1, PCSK4, ALDOA	1.13791	0.438459	0.630266	0.294118	0.10882	17	FALSE	PCSK4, B4GALT1, ALDOA
BIOGENIC_AMINE_METABOLIC_PROCESS	1.30448	0.379342	0.380148	0.0769231	0.276501	60	FALSE	KYNU, TDO2, SLC6A3, KMO, GRIN2A, SMOX, HDAC10, SLC29A4, SMS, PRKN, DRD2, COMT, EPAS1, AFMID, SATL1, SRM	1.32441	0.391394	0.419764	0.0963597	0.2114	60	FALSE	TDO2, KYNU, KMO, SLC6A3, SLC29A4, HDAC10, GRIN2A, HAND2, SMOX, PRKN, COMT	1.39517	0.411967	0.31334	0.0609524	0.252961	60	FALSE	TDO2, KYNU, KMO, SLC6A3, GRIN2A, HDAC10, PRKN, SLC29A4, SMOX, NR4A2, HAND2, COMT, SMS, PAOX, AFMID, PNKD
BIOLOGICAL_PHASE	-1.37111	-0.711085	0.440727	0.108257	0.183024	7	FALSE	SYCP2L, WNT10B, SYCP2	-0.989073	-0.486126	0.802327	0.479167	0.0785029	7	FALSE	SYCP2L, WNT10B, SYCP2	-1.07877	-0.521336	0.701969	0.392308	0.0902635	7	FALSE	SYCP2L, WNT10B, SYCP2
BIOLOGICAL_PROCESS_INVOLVED_IN_INTERACTION_WITH_HOST	1.71911	0.439959	0.00456879	0.000111739	0.538434	153	TRUE	DPP4, HLA-DRB1, CIITA, PTX3, SELPLG, CTSB, CTSL, LRRC15, ITGB3, LDLR, NPC1, NRP1, TFRC, TRIM58, ITGA5, ITGB1, LGALS1, CD46, CLDN1, TPCN1, DDB1, CD81, INSR, ITGAV, CDHR3, SCARB1, ITGA2, SMPD1, EFNB3, CHMP3, PPIA, LAMP1, SCARB2, KPNA3, BSG, SLC52A2, DYNLT1, FUCA2, EXOC2, PPARA, HSP90AB1, RPSA, RNASEK, PC, NCAM1, TRIM38, P4HB, XPR1, CD55, GSN	1.48545	0.374652	0.0542926	0.00359196	0.431708	153	FALSE	DPP4, HLA-DRB1, CIITA, LRRC15, CTSB, CTSL, PTX3, SELPLG, LDLR, ITGA5, EFNB3, ITGB3, CD74, TPCN1, ITGB1, SMPD1, TFRC, NRP1, CD46, NPC1, PC, LGALS1, CDHR3, CD81, GSN, BSG, ITGAV, P4HB, DDB1, LAMP1, INSR	1.45566	0.367951	0.0680574	0.005335	0.407018	153	FALSE	DPP4, HLA-DRB1, CIITA, CTSL, CTSB, CD74, LRRC15, PTX3, LDLR, PC, SELPLG, NPC1, TPCN1, SMPD1, ITGA5, ITGB1, EFNB3, ITGB3, NRP1, TFRC, CDHR3, CD46, BSG, LGALS1, CD81, P4HB, LAMP1, GSN, SLC52A2, INSR, SIVA1
BIOLOGICAL_PROCESS_INVOLVED_IN_INTERACTION_WITH_SYMBIONT	1.90633	0.518621	0.00276313	6.12266e-05	0.538434	88	TRUE	CCL8, TREM1, PTX3, CCL3, HMGA2, ELANE, FASN, GAPDH, AZU1, MIR221, IGF2R, HSPA8, JUN, DDB1, EEF1A1, ZDHHC8, PRKN, ROMO1	1.60799	0.445397	0.0391615	0.00224273	0.431708	88	TRUE	CCL8, ELANE, TREM1, AZU1, PTX3, FASN, HMGA2, PC, ZDHHC8, GAPDH, IGF2R, JUN, PRKN, DDB1, MIR221, ROMO1, HSPA8	1.60183	0.444657	0.0509938	0.0036246	0.431708	88	FALSE	CCL8, ELANE, TREM1, AZU1, PTX3, PC, HMGA2, FASN, JUN, PRKN, ZDHHC8, GAPDH, IGF2R, ROMO1, MIR221, HSPA8, DDB1, FN1, RAB9A, EEF1A1, PPIB, CTDP1, HPN, GPX1
BIOLOGICAL_PROCESS_INVOLVED_IN_INTERSPECIES_INTERACTION_BETWEEN_ORGANISMS	1.50092	0.324962	3.12494e-07	2.37349e-09	0.774939	1060	TRUE	DPP4, IL1B, CCL8, MARCO, KYNU, GBP2, TREM1, MMP3, SERPINE1, CCL2, HLA-DRB1, GJB2, SOD2, KRT16, GSDMC, CIITA, PTX3, IL7R, PI3, THBD, GZMB, C1S, CCL3, HMGA2, FABP4, SELPLG, ABCA1, C3, CTSB, SYT11, CTSL, ELANE, LRRC15, GSDME, GBP1, NQO1, LBP, VGF, SUSD4, CTSS, COLEC12, TXK, C1R, KMO, CASP4, RAET1G, MMP12, ITGB3, CFB, LDLR, F2R, TSLP, PDCD1LG2, RAB27A, IL36B, PRKCA, NPC1, H2BC21, NAALADL2, FASN, BPGM…	1.2904	0.269859	0.0159888	0.000665492	0.477271	1060	TRUE	CCL8, FABP4, DPP4, CCL2, HLA-DRB1, GBP2, IL1B, MMP3, ELANE, KYNU, TREM1, LBP, GJB2, MARCO, KRT16, CIITA, GSDMC, LRRC15, C1S, GZMB, THBD, KMO, MMP12, ABCA1, SERPINE1, SOD2, C1R, C3, AZU1, BMP2, IL7R, CTSB, SUSD4, REG1B, BPGM, CTSL, PTX3, NAALADL2, SYT11, F2R, RAET1G, GSDME, COLEC12, PI3, SELPLG, NQO1, ADGRB1, LDLR, PTPRS, ADM, ITGAX, RAB27A, VWCE, CFB, H2BC21, RFTN1, TSLP, CASP4, HLA-DPA1, ITGA5, …	1.32354	0.278346	0.0100575	0.000440005	0.498493	1060	TRUE	DPP4, CCL8, HLA-DRB1, FABP4, GBP2, KYNU, ELANE, CIITA, LBP, CCL2, KRT16, GSDMC, THBD, KMO, GJB2, MMP3, IL1B, C1S, TREM1, C3, BMP2, MARCO, GZMB, C1R, CTSL, ABCA1, VGF, SOD2, NAALADL2, AZU1, HLA-DPA1, REG1B, ITGAX, CTSB, CD74, LRRC15, LY96, NQO1, PTX3, SLC9A9, RAET1G, CFB, SYT11, MIF, ITGB8, CFH, C4B, PI3, F2R, TSLP, H2BC21, SUSD4, PTPRS, C1RL, IL7R, COLEC12, GSDME, BPGM, RAB27A, C4A, ADGRB1, CASP4…
BIOLOGICAL_PROCESS_INVOLVED_IN_INTRASPECIES_INTERACTION_BETWEEN_ORGANISMS	0.924738	0.290586	0.848083	0.587302	0.0855357	38	FALSE	SHANK1, BRINP1, GAD1, DVL1, GRID1, VPS13A, ATXN1	0.988987	0.316898	0.802327	0.478992	0.0840746	38	FALSE	SHANK1, BRINP1, GAD1, DVL1, GRID1, NLGN2, DLG4, ATXN1, VPS13A	1.10629	0.354366	0.631194	0.295585	0.10714	38	FALSE	BRINP1, SHANK1, DVL1, UCN, GAD1, NLGN2, DLG4, GRID1, VPS13A, SHANK3, KCNQ1, ATXN1
BIOLOGICAL_PROCESS_INVOLVED_IN_SYMBIOTIC_INTERACTION	1.85463	0.454973	8.77578e-06	8.53182e-08	0.704976	232	TRUE	DPP4, CCL8, TREM1, HLA-DRB1, CIITA, PTX3, CCL3, HMGA2, SELPLG, CTSB, CTSL, ELANE, LRRC15, ITGB3, LDLR, NPC1, FASN, NRP1, TFRC, TRIM58, ITGA5, GAPDH, AZU1, MIR221, ITGB1, IGF2R, LGALS1, HSPA8, CD46, JUN, CLDN1, TPCN1, DDB1, CD81, INSR, EEF1A1, ITGAV, CDHR3, SCARB1, ITGA2, SMPD1, ZDHHC8, PRKN, EFNB3, ROMO1, CHMP3, PPIA, LAMP1, SCARB2, KPNA3, CFL1, BSG, SLC52A2, DYNLT1, FUCA2, EXOC2, PPARA, HSP90AB1…	1.61419	0.38714	0.00225757	5.96714e-05	0.557332	232	TRUE	CCL8, DPP4, HLA-DRB1, ELANE, TREM1, CIITA, LRRC15, AZU1, CTSB, CTSL, PTX3, SELPLG, LDLR, ITGA5, FASN, HMGA2, EFNB3, ITGB3, CD74, TPCN1, ITGB1, SMPD1, TFRC, NRP1, CD46, NPC1, PC, LGALS1, CDHR3, ZDHHC8, GAPDH, IGF2R, CD81, JUN, PRKN, GSN, BSG, ITGAV, P4HB, DDB1, LAMP1, INSR	1.57369	0.378294	0.00399556	0.00014324	0.518848	232	TRUE	DPP4, CCL8, HLA-DRB1, ELANE, CIITA, TREM1, CTSL, AZU1, CTSB, CD74, LRRC15, PTX3, LDLR, PC, SELPLG, NPC1, HMGA2, TPCN1, SMPD1, ITGA5, ITGB1, EFNB3, ITGB3, FASN, JUN, NRP1, TFRC, PRKN, ZDHHC8, GAPDH, CDHR3, CD46, BSG, LGALS1, IGF2R, CD81, P4HB, LAMP1, GSN, SLC52A2, INSR, SIVA1, ITGAV, ROMO1, MIR221, HSPA8, DDB1
BIOMINERAL_TISSUE_DEVELOPMENT	0.935996	0.249613	0.862106	0.617284	0.0913924	107	FALSE	OSR1, GREM1, CCL3, ATP2B1, BMP2, PTGS2, LGR4, FOSL2, PHEX, CCR1, WLS, TCIRG1, P2RX7	1.03556	0.274777	0.722115	0.362256	0.10208	107	FALSE	OSR1, GREM1, BMP2, COL1A1, PHEX, CCR1, TCIRG1, LGR4, ATP2B1, WLS, KLK4, CCDC154, PKDCC, FOSL2, FAM20C, PTGS2, ENPP1, PHOSPHO1, TGFB1, SBNO2, TRPM4, IFT80, SLC4A2, ANKH, COMP, FBXL15, P2RX7, RXRA	1.20018	0.319326	0.460904	0.143389	0.158514	107	FALSE	OSR1, GREM1, BMP2, PHEX, PKDCC, TCIRG1, ATP2B1, CCR1, FAM20C, WLS, LGR4, CCDC154, SBNO2, FBXL15, FOSL2, ANKH, ENPP1, BMP6, IFT80, RXRA, TENT5A, HIF1A, PHOSPHO1, TGFB1, ATRAID, SLC4A2, TRPM4, COMP
BLASTOCYST_DEVELOPMENT	-1.345	-0.40314	0.335197	0.0576923	0.227987	92	FALSE	NEK2, ASF1B, ELF3, HOPX, RRM2, GINS1, BRCA2, NCAPG2, GINS4, TET1	-1.44	-0.394264	0.130495	0.0132285	0.38073	92	FALSE	NEK2, RRM2, GINS1, ASF1B, BRCA2, ELF3, GINS4, NCAPG2, HOPX, TET1, EOMES, LATS2, RBBP8, PSMC4, PALB2, BCOR, CCNB1IP1, ZP3, KLF4, BYSL, TM4SF1, MATR3, YAP1, CHEK1, SP3, NLE1, RAD51B, WDR74, TEAD4	-1.42001	-0.374815	0.141005	0.0168117	0.352488	92	FALSE	NEK2, GINS1, BRCA2, ASF1B, RRM2, GINS4, ELF3, NCAPG2, HOPX, EOMES, LATS2, TET1, CCNB1IP1, BCOR, PSMC4, PALB2, RBBP8, BYSL, ZP3, TM4SF1, KLF4, SP3, CHEK1, YAP1, MATR3, WDR74, NLE1, LATS1, MED21, SKIL, NASP
BLASTOCYST_FORMATION	-1.09619	-0.387192	0.706795	0.322422	0.0922597	36	FALSE	HOPX, TET1, ZP3, EOMES, LATS2, TM4SF1, CCNB1IP1, MATR3, YAP1, SP3	-1.48208	-0.485494	0.32507	0.0528472	0.321776	36	FALSE	HOPX, TET1, EOMES, LATS2, CCNB1IP1, ZP3, BYSL, TM4SF1, MATR3, YAP1, SP3, NLE1, WDR74, TEAD4, LATS1	-1.47125	-0.468624	0.314324	0.0615469	0.321776	36	FALSE	HOPX, EOMES, LATS2, TET1, CCNB1IP1, BYSL, ZP3, TM4SF1, SP3, YAP1, MATR3, WDR74, NLE1, LATS1, SKIL, CITED2, ACTL6A
BLASTOCYST_GROWTH	-1.55064	-0.629678	0.193767	0.0215755	0.352488	19	FALSE	GINS1, BRCA2, NCAPG2, GINS4	-1.45229	-0.56191	0.353451	0.0661479	0.245042	19	FALSE	GINS1, BRCA2, GINS4, NCAPG2	-1.37503	-0.519184	0.380108	0.0940695	0.208955	19	FALSE	GINS1, BRCA2, GINS4, NCAPG2
BLASTODERM_SEGMENTATION	-1.10072	-0.464804	0.726776	0.349091	0.0937465	17	FALSE	SHH, TBXT, NRP2, PLD6, FRS2, FZD5	-0.9877	-0.391718	0.80278	0.481553	0.0795565	17	FALSE	SHH, PLD6, TBXT, NRP2, TDRD7, FRS2	-0.91864	-0.355683	0.828497	0.583333	0.0720033	17	FALSE	PLD6, SHH, TBXT, FRS2, TDRD7, NRP2
BLEB_ASSEMBLY	0.836623	0.377042	0.89237	0.688222	0.0701132	10	FALSE	LPAR1, P2RX7, MYLK, ROCK1, EMP3, ANO6	0.797548	0.357098	0.924945	0.74538	0.0605093	10	FALSE	LPAR1, MYLK, P2RX7	1.03555	0.463652	0.713377	0.406814	0.0905429	10	FALSE	LPAR1, MYLK, EMP3, P2RX7
BLOOD_COAGULATION_FIBRIN_CLOT_FORMATION	1.20549	0.591613	0.656014	0.269147	0.122108	7	FALSE	THBD, ITGB3, FLNA	1.17085	0.582536	0.661966	0.2827	0.116234	7	FALSE	THBD, ITGB3, FLNA, F12, F8	1.50463	0.747497	0.312114	0.060166	0.266351	7	FALSE	THBD, ITGB3, F12, FLNA
BLOOD_VESSEL_ENDOTHELIAL_CELL_DIFFERENTIATION	-0.721138	-0.320319	0.94456	0.829485	0.048799	13	FALSE	TMEM100, DLL1, KDR, HEY2	-0.599687	-0.254828	0.993637	0.937618	0.0460458	13	FALSE	TMEM100, KDR	0.771659	0.319485	0.915624	0.765182	0.0585938	13	FALSE	NRP1, LIPA, CCM2, MIR34A
BLOOD_VESSEL_ENDOTHELIAL_CELL_MIGRATION	1.49102	0.400488	0.119584	0.00959144	0.38073	101	FALSE	GREM1, MIR27B, HMOX1, CYP1B1, MIR503, RGCC, MIR210, MIR23A, PRKCA, NRP1, PTGS2, MIR221, JCAD, ATP2B4, VEGFA, ITGB1, TMSB4X, CD40, CIB1, STARD13, SCARB1, MYH9, ADAM17	1.38954	0.37389	0.20357	0.0254267	0.352488	101	FALSE	GREM1, MIR27B, RGCC, MIR210, MIR503, CYP1B1, HMOX1, JCAD, PRKCA, MIR23A, ITGB1, NRP1, VASH1, VEGFC, TBXA2R, CD40, SOX18, CIB1, PTGS2, PRCP, MIR221, TGFB1, ATP2B4, VEGFA, HDAC7, TMSB4X, SCARB1, ROBO1, STARD13, ABL1	1.37397	0.372195	0.206456	0.029543	0.352488	101	FALSE	MIR210, MIR27B, GREM1, RGCC, CYP1B1, HMOX1, JCAD, MIR503, ITGB1, PRKCA, NRP1, VASH1, TBXA2R, SOX18, VEGFC, CD40, CIB1, PRCP, MIR221, EFNA1, HIF1A, TGFB1, HSPB1, ATP2B4, VEGFA, MIA3, ROBO1, EPHB4, GPX1, ABL1, ID1, TMSB4X, MAP2K5, STARD13, PTGS2
BLOOD_VESSEL_ENDOTHELIAL_CELL_PROLIFERATION_INVOLVED_IN_SPROUTING_ANGIOGENESIS	1.55558	0.596549	0.303205	0.0479011	0.321776	18	FALSE	MIR27B, HMOX1, MIR503, MIR23A, IL12A, JCAD, VEGFA	1.32387	0.502517	0.493355	0.137374	0.169571	18	FALSE	MIR27B, MIR503, HMOX1, SEMA5A, JCAD, MIR23A	1.1803	0.448406	0.590699	0.248555	0.118815	18	FALSE	MIR27B, HMOX1, JCAD, MIR503, SEMA5A
BLOOD_VESSEL_MORPHOGENESIS	1.29158	0.295099	0.0522646	0.00277115	0.431708	450	FALSE	IL1B, GREM1, NRCAM, SERPINE1, CCL2, MIR27B, HMGA2, CREB3L1, HMOX1, CYP1B1, C3, MIR503, TYMP, ADAM12, RGCC, MMP2, MIR210, B4GALT1, ZFP36L1, MIR23A, MMP14, ISM1, CCBE1, ITGB3, LDLR, HAS2, PRKCA, ANXA2, PLXDC1, SOX4, NRP1, ADM, PTGS2, TNFAIP2, ITGA5, PKM, C3AR1, LOXL2, ADGRG1, IL12A, TGFBR1, ITGB8, MIR221, JCAD, ATP2B4, ACKR3, ITGAX, VEGFA, ITGB1, ARHGAP22, ACTG1, CD34, FLNA, GPNMB, MAPK7, JAK1, TAF…	1.47622	0.328329	0.00511105	0.000156833	0.518848	450	TRUE	CCL2, GREM1, IL1B, CREB3L1, NRCAM, MIR27B, RGCC, HAS2, PLXDC1, MIR210, SERPINE1, THBS2, C3, SOX4, MIR503, CYP1B1, MMP14, C3AR1, MMP2, ZFP36L1, TYMP, ADAM12, NOTCH3, B4GALT1, HMOX1, TAFA5, ADGRB1, LDLR, LOXL2, ADM, ITGAX, ITGA5, ADGRG1, TNFAIP2, SEMA5A, HMGA2, CEMIP2, EFEMP2, ARHGAP22, ITGB8, GPNMB, JCAD, CD34, PRKCA, ITGB3, NDNF, SCG2, GRN, MIR23A, MAPK7, CCBE1, ANXA2, ISM1, FOXF1, ITGB1, PLXND1,…	1.50677	0.337197	0.00416002	0.000151032	0.518848	450	TRUE	CCL2, NRCAM, MIR210, CREB3L1, IL1B, HAS2, MIR27B, THBS2, PLXDC1, GREM1, RGCC, C3, CYP1B1, SOX4, ITGAX, MMP14, GPNMB, ADGRG1, HMOX1, C3AR1, ZFP36L1, ITGB8, MMP2, SCG2, JCAD, MIR503, SEMA5A, ARHGAP22, COL18A1, TYMP, ADGRB1, LDLR, TAFA5, SERPINE1, ADM, JUNB, GRN, ADAM12, HMGA2, B4GALT1, NOTCH3, CEMIP2, MAPK7, TNFAIP2, ITGA5, ITGB1, PRKCA, LRP1, EFEMP2, ITGB3, NRP1, VASH1, LOXL2, EGFL7, TGFBR2, ANGPT…
BLOOD_VESSEL_REMODELING	0.969492	0.314514	0.815278	0.515075	0.0899861	33	FALSE	MIR27B, SEMA3C, AGT, FLNA, CBS, TMBIM1, JAG1, EPAS1	0.937147	0.307064	0.842303	0.554852	0.0764767	33	FALSE	MIR27B, AGT, SEMA3C, TGFB1, FLNA, CST3, JAG1	0.94296	0.310113	0.812211	0.55336	0.0732559	33	FALSE	MIR27B, AGT, SEMA3C, CST3
BODY_FLUID_SECRETION	-1.14046	-0.369013	0.6435	0.251534	0.103197	59	FALSE	GHRHR, PRICKLE1, WNK4, APLN, XDH, CEL, OXTR, SLC29A1, KCNN4, PRLR, SOCS2	-1.13718	-0.3331	0.597946	0.221811	0.123842	59	FALSE	APLN, WNK4, GHRHR, OXTR, SLC29A1, SOCS2, XDH, PRLR, PRICKLE1, CEL, OAS2, KCNN4	-1.06871	-0.304694	0.644956	0.309771	0.10925	59	FALSE	APLN, SOCS2, GHRHR, WNK4, PRICKLE1, OAS2, CEL, SLC29A1, OXTR, KCNN4, PRLR, CREB1, XDH, XBP1, PRKCE, NR1H3, UMPS
BODY_MORPHOGENESIS	0.942978	0.296317	0.841794	0.568783	0.0873098	38	FALSE	PHLDB2, ASPH, MMP2, RRAS, ARID5B, ATP6AP2, PTPN11, NOG, SGPL1, CLASP1, DLX5, CDON, TIPARP, ZNF281, SSBP3, ANKRD11	1.10826	0.355116	0.670018	0.298319	0.112379	38	FALSE	PHLDB2, MMP2, ASPH, COL1A1, ARID5B, RRAS, ATP6AP2, SSBP3, CDON, IFT122, DLX5	0.948861	0.303938	0.794419	0.525912	0.0743625	38	FALSE	ASPH, PHLDB2, MMP2, ARID5B, CDON, RRAS, ATP6AP2, SSBP3, IFT122, CRISPLD2
BONE_CELL_DEVELOPMENT	1.37693	0.63769	0.452281	0.114943	0.199915	9	FALSE	FBN1, ANXA2, PAFAH1B1, NOTCH2, ATP6AP1	1.45853	0.66588	0.386944	0.0806452	0.224966	9	FALSE	FBN1, ANXA2, ATP6AP1, FAM20C, NOTCH2, FOXP1, PAFAH1B1	1.50434	0.687078	0.319321	0.0633663	0.252961	9	FALSE	FBN1, FAM20C, ANXA2, ATP6AP1, NOTCH2, FOXP1
BONE_DEVELOPMENT	1.00538	0.256358	0.793408	0.461268	0.117766	150	FALSE	GREM1, PAPPA2, TGM2, MMP14, INSIG1, HAS2, FBN1, BMP2, TSKU, ANXA2, LIPA, EBP, SHOX2, FOSL2, PHEX, SMAD1, CSGALNACT1, RAB23, CYP26B1, CBS, MAPK11, ENG, PAFAH1B1, NOTCH2, BMP6, MEGF8, SRD5A1, MAPK14, RPL13, HOXB4, ATP6AP1, PTGER4, PDGFC, GNAS, IFT172, PLXNB1	1.52715	0.385419	0.0345081	0.00185567	0.45506	150	TRUE	GREM1, HAS2, FBN1, BMP2, MMP14, TGM2, PAPPA2, COL1A1, PHEX, TSKU, SHOX2, CSGALNACT1, INSIG1, LIPA, ANXA2, SERPINH1, CCDC154, MEGF8, RAB23, PTGER4, FOSL2, ATP6AP1, VKORC1, FAM20C, MAPK11, P3H1, EBP, PHOSPHO1, ENG, TGFBR2, PLXNB1, IFT172, SLC38A10, IFT80, THBS3, SMAD1, COMP, SH3PXD2B, GLI3, CBS, ATG9A, SRD5A1, LARGE1, GNAS, NPR2, PPIB, EVC, TRIM45, NOTCH2, PDGFC, DLX5, BMP4, GLG1, MAPK14, CHSY1, RP…	1.59243	0.402698	0.0146407	0.000707239	0.477271	150	TRUE	HAS2, GREM1, BMP2, FBN1, MMP14, TGM2, PAPPA2, PHEX, CSGALNACT1, SHOX2, TSKU, MEGF8, FAM20C, TGFBR2, LIPA, CCDC154, SERPINH1, SLC38A10, ANXA2, FOSL2, ENG, PTGER4, ATP6AP1, IFT172, VKORC1, INSIG1, BMP6, MAPK11, IFT80, PHOSPHO1, GLI3, RPL13, P3H1, PLXNB1, COMP, PPIB, RAB23, SH3PXD2B, LTBP3, CYP26B1, LRP5, AXIN2, NOTCH2, EXT2, NPR2, ATG9A, LARGE1, FOXP1, MAPK14, CCN4, GLG1, SRD5A1, THBS3, KAT2A, EVC,…
BONE_GROWTH	-0.642678	-0.246185	0.988785	0.942808	0.0418239	24	FALSE	SOX9, NPPC, COL27A1, RARG, FGFR3, FGFR2	1.11389	0.396075	0.666858	0.290123	0.112843	24	FALSE	TSKU, FOSL2, TGFBR2, IFT80, THBS3, COMP, NPR2, EVC, MSX2, ECM1, ANXA6	0.933973	0.33261	0.809222	0.547758	0.0730744	24	FALSE	TSKU, TGFBR2, FOSL2, IFT80, COMP, NPR2, THBS3, EVC, MSX2
BONE_MARROW_DEVELOPMENT	0.774333	0.380015	0.914538	0.750547	0.0632191	7	FALSE	LIPA, HOXB4	0.553914	0.27559	0.994684	0.943038	0.0508054	7	FALSE	LIPA, LRP5, HOXB4	-0.621658	-0.300428	0.979243	0.907692	0.0483118	7	FALSE	ASXL1, TP53, SBDS
BONE_MATURATION	1.03432	0.390127	0.781826	0.44208	0.095288	19	FALSE	GREM1, BMP2, EBP	1.3921	0.522851	0.42329	0.0983607	0.204295	19	FALSE	GREM1, BMP2, CCDC154, EBP, PHOSPHO1, PLXNB1, IFT80, THBS3	1.3808	0.519128	0.410232	0.111111	0.186433	19	FALSE	GREM1, BMP2, CCDC154, IFT80, PHOSPHO1, PLXNB1
BONE_MINERALIZATION	1.10847	0.307082	0.656014	0.269795	0.143759	81	FALSE	OSR1, GREM1, CCL3, ATP2B1, BMP2, PTGS2, LGR4, FOSL2, PHEX, CCR1	1.06966	0.298365	0.672926	0.302966	0.111918	81	FALSE	OSR1, GREM1, BMP2, PHEX, CCR1, LGR4, ATP2B1, CCDC154, PKDCC, FOSL2, FAM20C, PTGS2, ENPP1, PHOSPHO1, SBNO2, TRPM4, IFT80, ANKH, COMP, FBXL15, P2RX7, RXRA	1.31421	0.367298	0.363653	0.0849057	0.2114	81	FALSE	OSR1, GREM1, BMP2, PHEX, PKDCC, ATP2B1, CCR1, FAM20C, LGR4, CCDC154, SBNO2, FBXL15, FOSL2, ANKH, ENPP1, BMP6, IFT80, RXRA, TENT5A, HIF1A, PHOSPHO1, ATRAID, TRPM4, COMP, LTBP3
BONE_MINERALIZATION_INVOLVED_IN_BONE_MATURATION	1.38916	0.652098	0.467877	0.124464	0.184706	8	FALSE	GREM1, BMP2, PHOSPHO1, IFT80	1.50958	0.725878	0.289627	0.0439961	0.321776	8	FALSE	GREM1, BMP2, CCDC154, PHOSPHO1, IFT80	1.57119	0.754652	0.206456	0.0295196	0.352488	8	FALSE	GREM1, BMP2, CCDC154, IFT80, PHOSPHO1
BONE_MORPHOGENESIS	0.8544	0.240823	0.923387	0.781065	0.0762797	72	FALSE	PAPPA2, MMP14, INSIG1, HAS2, TSKU, SHOX2, FOSL2, CSGALNACT1, RAB23, CYP26B1, CBS, BMP6, MEGF8	1.41862	0.401736	0.259616	0.0371894	0.321776	72	FALSE	HAS2, MMP14, PAPPA2, COL1A1, TSKU, SHOX2, CSGALNACT1, INSIG1, SERPINH1, MEGF8, RAB23, FOSL2, PHOSPHO1, TGFBR2, IFT80, THBS3, COMP, GLI3, CBS, ATG9A, NPR2, DLX5, BMP4, GLG1, CHSY1, MSX2, EXT2, LRP5, INSIG2, TWIST1, AXIN2, SKI, ANXA6	1.36143	0.388116	0.300404	0.0537428	0.271289	72	FALSE	HAS2, MMP14, PAPPA2, CSGALNACT1, SHOX2, TSKU, MEGF8, TGFBR2, SERPINH1, FOSL2, INSIG1, BMP6, IFT80, PHOSPHO1, GLI3, COMP, RAB23, LTBP3, CYP26B1, LRP5, AXIN2, EXT2, NPR2, ATG9A, GLG1, THBS3
BONE_REMODELING	1.39246	0.408424	0.307584	0.0493873	0.321776	58	FALSE	GREM1, GDF5, SYT7, ITGB3, PRKCA, CTSK, TNFRSF11B, TFRC, TNFRSF11A, LGR4, NCDN, TCIRG1, P2RX7	1.24965	0.37264	0.521449	0.156522	0.164406	58	FALSE	GDF5, GREM1, SYT7, CTSK, TNFRSF11B, TCIRG1, PRKCA, ITGB3, LGR4, TNFRSF11A, TFRC, CCDC154, EFNA2, NCDN, ADAM8, TMEM64	1.34689	0.399217	0.385316	0.0975143	0.197822	58	FALSE	GDF5, GREM1, SYT7, CTSK, TCIRG1, PRKCA, ITGB3, TNFRSF11A, TNFRSF11B, TFRC, LGR4, CCDC154, NCDN, ADAM8, TPP1, EFNA2, TMEM64, SLC4A2, RAB3D, P3H4, LTBP3, LRP5
BONE_RESORPTION	-0.948704	-0.326325	0.812665	0.50727	0.0675189	41	FALSE	INPP5D, SPP1, PTH1R, TF, PTK2B, PDK4	-0.933173	-0.294689	0.840427	0.552182	0.0713053	41	FALSE	SPP1, INPP5D, ADRB2, PTH1R, PTK2B, UBASH3B	0.949824	0.301136	0.806268	0.542406	0.0741759	41	FALSE	CTSK, TCIRG1, PRKCA, ITGB3, TNFRSF11A, TNFRSF11B, TFRC, CCDC154, NCDN, ADAM8, TPP1, TMEM64, SLC4A2, RAB3D, LTBP3
BONE_TRABECULA_FORMATION	1.37574	0.645799	0.478956	0.130901	0.179782	8	FALSE	GREM1, MMP2	1.44037	0.692597	0.407795	0.0905263	0.216543	8	FALSE	GREM1, MMP2, COL1A1, THBS3	1.26746	0.608767	0.547544	0.208678	0.13649	8	FALSE	GREM1, MMP2, THBS3, MSX2
BONE_TRABECULA_MORPHOGENESIS	1.21162	0.534249	0.644349	0.252315	0.130777	11	FALSE	GREM1, MMP2, PLXNB1, SBNO2	1.34505	0.589795	0.48913	0.131915	0.17822	11	FALSE	GREM1, MMP2, COL1A1, PLXNB1, SBNO2, THBS3	1.17044	0.513117	0.628446	0.28719	0.113787	11	FALSE	GREM1, MMP2, SBNO2, PLXNB1, THBS3, MSX2
BOX_C_D_SNORNP_ASSEMBLY	-0.78806	-0.381756	0.908346	0.731922	0.0542316	9	FALSE	NUFIP1, NOPCHAP1, SNU13	-1.2532	-0.591124	0.578867	0.205534	0.134273	9	FALSE	NUFIP1, NOPCHAP1, ZNHIT6, SNU13	-1.22555	-0.566688	0.575417	0.2334	0.126254	9	FALSE	NUFIP1, NOPCHAP1, ZNHIT6, SNU13
BRADYKININ_CATABOLIC_PROCESS	1.67852	0.904884	0.053538	0.00291259	0.431708	5	FALSE	MME, ECE1	1.68425	0.907059	0.0367391	0.00203703	0.431708	5	TRUE	MME, ECE1, XPNPEP1	1.57643	0.850885	0.113727	0.0119549	0.38073	5	FALSE	MME, ECE1, XPNPEP1, CTSH
BRAINSTEM_DEVELOPMENT	-1.04112	-0.539942	0.784148	0.447706	0.08042	7	FALSE	CNTFR, NLGN4X	-1.29179	-0.634909	0.549964	0.17803	0.142057	7	FALSE	CNTFR, SCN5A, NLGN4X, SMAD4, ATF2, ATIC	-1.27136	-0.614407	0.533272	0.196154	0.135741	7	FALSE	SCN5A, CNTFR, SMAD4, ATF2
BRAIN_MORPHOGENESIS	-0.800002	-0.30043	0.920582	0.770408	0.0501934	26	FALSE	FANCD2, HESX1, FANCC, PTEN, UCHL5, AKT3, CDH2, SPEF2	0.61125	0.211979	1	0.96701	0.0486034	26	FALSE	WNT5A, TUBA1A, SMO, OTX1, SHANK3, BBS1, GBA1, VPS51, FZD3, PAFAH1B1	0.533572	0.185984	1	0.992141	0.0452247	26	FALSE	SMO, WNT5A, VPS51, SHANK3, TUBA1A, OTX1, GBA1, BBS1, FZD3, SOS1, BBS2, PAFAH1B1
BRANCHED_CHAIN_AMINO_ACID_CATABOLIC_PROCESS	0.937393	0.350089	0.834393	0.550351	0.0824344	20	FALSE	AUH, BCAT2, ACADSB, ECHS1, BCKDHA, HIBCH, BCKDHB, IVD	1.08053	0.400752	0.712996	0.350305	0.100279	20	FALSE	BCAT2, AUH, BCKDHA, HIBCH, BCKDHB, ECHS1, ACADSB, BCKDK, IVD, DBT	1.16303	0.430223	0.593564	0.250478	0.117766	20	FALSE	BCAT2, AUH, BCKDHA, ACADSB, HIBCH, ECHS1, BCKDHB, IVD
BRANCHED_CHAIN_AMINO_ACID_METABOLIC_PROCESS	0.635945	0.22346	0.988785	0.943529	0.0558265	24	FALSE	AUH, BCAT2, ACADSB, ECHS1, BCKDHA, HIBCH, BCKDHB, IVD	0.738538	0.262608	0.967365	0.849794	0.0544556	24	FALSE	BCAT2, AUH, BCKDHA, HIBCH, BCKDHB, ECHS1, ACADSB, ILVBL, BCKDK, IVD, DBT	0.954434	0.339897	0.789762	0.518519	0.0758887	24	FALSE	BCAT2, AUH, BCKDHA, ACADSB, HIBCH, ECHS1, BCKDHB, ILVBL, IVD
BRANCHED_CHAIN_AMINO_ACID_TRANSPORT	1.2768	0.575415	0.568877	0.184758	0.155242	10	FALSE	SLC7A8, SLC6A17	1.20427	0.539204	0.629171	0.246407	0.123842	10	FALSE	SLC7A8, SLC6A17, LLGL2, SLC43A2	1.13216	0.506909	0.650358	0.316633	0.105521	10	FALSE	SLC7A8, SLC6A17, SLC43A2, LLGL2
BRANCHING_INVOLVED_IN_BLOOD_VESSEL_MORPHOGENESIS	-1.08087	-0.41404	0.733892	0.358752	0.0894367	24	FALSE	GBX2, SHH, FOXC2, DLL4, KDR, RBM15, FKBPL, COL4A1	-1.19693	-0.43737	0.583342	0.209302	0.131458	24	FALSE	GBX2, DLL4, SHH, FOXC2, RBM15, KDR	-0.984447	-0.350806	0.755292	0.464213	0.0843144	24	FALSE	GBX2, DLL4, FOXC2, SHH, RBM15, GNA13, FKBPL
BRANCHING_INVOLVED_IN_LABYRINTHINE_LAYER_MORPHOGENESIS	0.805324	0.415614	0.907399	0.728665	0.0646485	6	FALSE	ADM, SOCS3, TMED2, GRB2	1.27879	0.661876	0.571564	0.197872	0.142901	6	FALSE	ADM, SOCS3, FGFR2, TMED2	1.49044	0.767819	0.307453	0.0583333	0.271289	6	FALSE	ADM, SOCS3, FGFR2
BRANCHING_INVOLVED_IN_MAMMARY_GLAND_DUCT_MORPHOGENESIS	-0.824879	-0.352257	0.901344	0.708633	0.0566484	16	FALSE	EPHA2	-0.790765	-0.319456	0.924628	0.743738	0.0576091	16	FALSE	EPHA2, AREG	-0.864225	-0.340866	0.859532	0.641129	0.0668966	16	FALSE	EPHA2
BRANCHING_INVOLVED_IN_PROSTATE_GLAND_MORPHOGENESIS	-1.35725	-0.679969	0.478154	0.130597	0.166934	8	FALSE	SHH, SFRP1, FRS2, FEM1B, FGFR2	-1.35257	-0.643639	0.485519	0.129032	0.169571	8	FALSE	SHH, FRS2, SFRP1, FEM1B, NKX3-1	-1.27837	-0.59687	0.541551	0.202703	0.133555	8	FALSE	SHH, FRS2, SFRP1, FEM1B, NKX3-1
BRANCHING_INVOLVED_IN_SALIVARY_GLAND_MORPHOGENESIS	1.57678	0.662853	0.295521	0.0448643	0.321776	13	FALSE	NTN4, SEMA3C, TGM2, SNAI2, NRP1, PLXND1, LAMA5	1.90596	0.792223	0.0131646	0.000515944	0.477271	13	TRUE	NTN4, TGM2, SEMA3C, SNAI2, LAMA5, PLXND1, NRP1	1.95234	0.808314	0.0112831	0.000512478	0.477271	13	TRUE	NTN4, TGM2, SEMA3C, LAMA5, NRP1, PLXND1, SNAI2
BRANCHING_MORPHOGENESIS_OF_AN_EPITHELIAL_TUBE	-0.932035	-0.272682	0.858648	0.609649	0.0540088	109	FALSE	ADAMTS16, GBX2, FOXA1, FGF1, SHH, GDNF, SOX9, EPHA2, FOXC2, DLL4, EGF, GPC3, GREB1L	1.14086	0.301852	0.568815	0.195279	0.144631	109	FALSE	GREM1, TNC, SIX2, AGT, BMP2, MMP14, SPRY1, LAMA5, LGR4, FOXF1, PKD1, PLXND1, TMEM59L, NRP1, CELSR1, WNT5A	1.20466	0.320733	0.456079	0.13936	0.161979	109	FALSE	GREM1, SIX2, BMP2, TNC, AGT, MMP14, SPRY1, LAMA5, TMEM59L, PKD1, NRP1, TGFBR2, CELSR1, LGR4, PLXND1, PTCH1, CTSZ, ENG, FOXF1, SMO, WNT5A, GLI3, MAGED1, VEGFA, PAX8, HS3ST3A1, SIRT6, LRP5
BRANCHING_MORPHOGENESIS_OF_A_NERVE	0.83393	0.391463	0.872804	0.645923	0.0696133	8	FALSE	SHOX2, DRD2, RTN4	0.777299	0.373763	0.930475	0.757895	0.0609039	8	FALSE	SHOX2, RTN4, FGFR2, RERE	0.901888	0.433182	0.83196	0.592975	0.0720033	8	FALSE	SHOX2, RTN4, FGFR2, RERE
BRANCHIOMOTOR_NEURON_AXON_GUIDANCE	1.49309	0.80492	0.282165	0.0410625	0.321776	5	FALSE	NRP1, PLXNA4, PLXNA3, SEMA3F	1.67604	0.902637	0.0410084	0.00241079	0.431708	5	TRUE	PLXNA4, PLXNA3, NRP1, SEMA3F	1.62565	0.877451	0.076149	0.00632216	0.407018	5	FALSE	PLXNA4, NRP1, PLXNA3, SEMA3F
BRANCH_ELONGATION_OF_AN_EPITHELIUM	-1.05527	-0.456236	0.765218	0.411032	0.0833634	15	FALSE	FGF1, SHH, SOX9	0.831119	0.330626	0.906387	0.690083	0.0645031	15	FALSE	TNC, SPRY1, WNT5A	0.97143	0.387159	0.777067	0.49901	0.0787114	15	FALSE	TNC, SPRY1, WNT5A
BRONCHUS_DEVELOPMENT	-1.2906	-0.669328	0.548621	0.170642	0.142901	7	FALSE	SOX9, WNT7B	-1.39133	-0.683833	0.449151	0.109848	0.184706	7	FALSE	WNT7B, SOX9	-1.35106	-0.652922	0.449772	0.132692	0.168238	7	FALSE	WNT7B, SOX9
BROWN_FAT_CELL_DIFFERENTIATION	0.983371	0.311767	0.803702	0.483376	0.0946646	36	FALSE	FABP4, PTGS2, ERO1A, SLC39A13, METRNL, BNIP3, LAMB3, ZNF516, MAPK14	1.13789	0.369061	0.641653	0.257447	0.123257	36	FALSE	FABP4, SLC39A13, LAMB3, METRNL, ERO1A, PTGS2	1.16637	0.378914	0.566105	0.225049	0.126876	36	FALSE	FABP4, LAMB3, SLC39A13, LRG1, METRNL, PEX11A, ERO1A
BUD_ELONGATION_INVOLVED_IN_LUNG_BRANCHING	0.812583	0.41936	0.905067	0.719912	0.0652353	6	FALSE	SPRY1, BMP4	0.917725	0.474997	0.864553	0.593617	0.0734381	6	FALSE	SPRY1, BMP4, FGFR2	1.14733	0.591063	0.649521	0.314583	0.108394	6	FALSE	SPRY1, FGFR2
BUNDLE_OF_HIS_CELL_TO_PURKINJE_MYOCYTE_COMMUNICATION	-1.01837	-0.510191	0.800982	0.475746	0.0780892	8	FALSE	PKP2, JUP	-1.15988	-0.551945	0.683492	0.314991	0.102449	8	FALSE	PKP2, SCN5A, JUP	-1.17812	-0.550065	0.628446	0.289575	0.10882	8	FALSE	PKP2, SCN5A, JUP
B_CELL_ACTIVATION	-1.14038	-0.314365	0.578099	0.193197	0.112379	178	FALSE	INPP5D, LAPTM5, EXO1, CD22, CD180, NFATC2, ATAD5, SFRP1, CMTM7, LAT2, ST3GAL1, PTK2B, PELI1, LFNG, CHRNB2, HHEX, PRLR, DLL1, TNFSF4, EZH2, ITM2A, DOCK11, CD79A, NKX2-3, STAT6, ZFP36L2, PTPN6, TPD52, NSD2, MALT1, PAWR, CTPS1, MEF2C, RASGRP1, PTPRJ, PCID2, BMI1, CLCF1, CD70, PLCG2, RNF168, CEBPG	-1.21581	-0.304487	0.375075	0.0756757	0.21925	178	FALSE	INPP5D, EXO1, CD180, CD22, NFATC2, LAPTM5, ATAD5, RASGRP1, CD79A, CMTM7, CHRNB2, HDAC9, PRLR, LAT2, PTK2B, EZH2, CTPS1, TNFSF4, HHEX, PELI1, CEBPG, PAWR, TPD52, NSD2, ST3GAL1, IRS2, MALT1, PLCL2, SHLD3, BMI1, RNF168, IRF2BP2, ICOSLG, PTPRJ, PCID2, DOCK11, SFRP1, BST2, TNFSF13, XBP1, BCL2, FNIP1, PTPN6, SP3, LFNG, KLF6, MAD2L2, RBPJ, CD70, MLH1, MEF2C, TNFAIP3, APLF, RC3H1, IL7	-1.20424	-0.291929	0.341473	0.0740741	0.245042	178	FALSE	INPP5D, EXO1, NFATC2, CD22, ATAD5, RASGRP1, LAPTM5, CHRNB2, HDAC9, PLCL2, CTPS1, EZH2, CEBPG, TNFSF4, CMTM7, LAT2, IL6, PAWR, SHLD3, IRS2, MALT1, ST3GAL1, BMI1, PELI1, TPD52, INHBA, CD180, HHEX, PTK2B, CD79A, IRF2BP2, PRLR, KLF6, TNFAIP3, NSD2, SFRP1, APLF, PCID2, BST2, RNF168, XBP1, SP3
B_CELL_ACTIVATION_INVOLVED_IN_IMMUNE_RESPONSE	-1.07451	-0.341297	0.71361	0.331818	0.0862866	64	FALSE	EXO1, CD180, ATAD5, ST3GAL1, PTK2B, LFNG, DLL1, TNFSF4, ITM2A, DOCK11, NKX2-3, STAT6, NSD2, CLCF1, PLCG2, RNF168, MAD2L2, XBP1, SHLD1, KMT5B, APLF, PLCL2, TNFSF13, MSH2	-1.06686	-0.307909	0.711881	0.347992	0.0968878	64	FALSE	EXO1, CD180, ATAD5, PTK2B, TNFSF4, NSD2, ST3GAL1, PLCL2, SHLD3, RNF168, DOCK11, TNFSF13, XBP1, LFNG, MAD2L2, MLH1, APLF, MSH2, DLL1, RIF1, NKX2-3, STAT6, KMT5B, PLCG2	-1.07796	-0.301284	0.650044	0.315789	0.10882	64	FALSE	EXO1, ATAD5, PLCL2, TNFSF4, IL6, SHLD3, ST3GAL1, CD180, PTK2B, NSD2, APLF, RNF168, XBP1, DOCK11, TNFSF13, MLH1, MSH2, TLR4, KMT5B, RIF1, MAD2L2, THOC1, LIG4, RNF8, SWAP70, LFNG
B_CELL_APOPTOTIC_PROCESS	-0.724823	-0.287492	0.953994	0.85	0.0463228	21	FALSE	AURKB	-0.730353	-0.277208	0.968199	0.856016	0.052163	21	FALSE	AURKB, IRS2, BCL2, FNIP1, CRKL, BCL10	0.786262	0.286919	0.920376	0.775862	0.0553643	21	FALSE	CD74, MIF, TNFRSF21, FOXP1, LYN, ORMDL3, PKN1, ADA
B_CELL_DIFFERENTIATION	-0.963003	-0.290002	0.818888	0.52161	0.062249	88	FALSE	INPP5D, SFRP1, CMTM7, ST3GAL1, PTK2B, LFNG, HHEX, DLL1, EZH2, ITM2A, DOCK11, CD79A, NKX2-3, ZFP36L2, PTPN6, TPD52, MALT1, PTPRJ, PCID2, CLCF1, PLCG2, CEBPG, IRF2BP2	-0.891812	-0.244534	0.910124	0.703297	0.057853	88	FALSE	INPP5D, CD79A, CMTM7, HDAC9, PTK2B, EZH2, HHEX, CEBPG, TPD52, ST3GAL1, MALT1, PLCL2, IRF2BP2, PTPRJ, PCID2, DOCK11, SFRP1, XBP1, BCL2, FNIP1, PTPN6, SP3, LFNG, KLF6, RBPJ	-0.950551	-0.251715	0.821511	0.567901	0.0739901	88	FALSE	INPP5D, HDAC9, PLCL2, EZH2, CEBPG, CMTM7, IL6, MALT1, ST3GAL1, TPD52, INHBA, HHEX, PTK2B, CD79A, IRF2BP2, KLF6, SFRP1, PCID2, XBP1, SP3, BCL2, DOCK11, FNIP1, PTPRJ, TP53, RBPJ, MSH2, PTPN6, BAK1, ZBTB1
B_CELL_HOMEOSTASIS	1.42563	0.486184	0.442001	0.110215	0.287805	27	FALSE	IL7R, DOCK10, BCL2L11, CASP3, MIF	1.30644	0.447813	0.505108	0.145709	0.16318	27	FALSE	DOCK10, IL7R, BCL2L11, CD74, MIF, CASP3	1.39035	0.480351	0.378605	0.0923077	0.204295	27	FALSE	DOCK10, CD74, BCL2L11, MIF, IL7R
B_CELL_MEDIATED_IMMUNITY	-1.14085	-0.347016	0.627453	0.238381	0.105125	83	FALSE	IGHE, IGHM, INPP5D, CD226, EXO1, ATAD5, IGHG4, LTA, TNFSF4, ZP3, NCR3LG1, C5, STAT6, PTPN6, CLU, NSD2	0.968395	0.269657	0.822922	0.51828	0.0810802	83	FALSE	C1S, C1R, C3, SUSD4, TCIRG1, C1RL, CD74, HPX, IL21R, TFRC, CD46, CD81, CD40, C4B, SVEP1, BCL3, C8G, C4A, KMT5C	1.10267	0.307992	0.614119	0.269231	0.113313	83	FALSE	C1S, C3, C1R, CD74, C4B, SUSD4, C1RL, C4A, TCIRG1, TFRC, BCL3, CD46, CD81, HPX, SVEP1, KMT5C, C8G, CD40
B_CELL_PROLIFERATION	-1.16995	-0.388719	0.627742	0.239063	0.107554	50	FALSE	INPP5D, CD22, CD180, NFATC2, ATAD5, PELI1, CHRNB2, PRLR, CD79A, PAWR, CTPS1, MEF2C, RASGRP1, BMI1, CLCF1, CD70	-1.49345	-0.45073	0.213859	0.0273909	0.352488	50	FALSE	INPP5D, CD180, CD22, NFATC2, ATAD5, RASGRP1, CD79A, CHRNB2, PRLR, CTPS1, PELI1, PAWR, IRS2, PLCL2, BMI1	-1.40339	-0.41133	0.30594	0.0574949	0.271289	50	FALSE	INPP5D, NFATC2, CD22, ATAD5, RASGRP1, CHRNB2, PLCL2, CTPS1, PAWR, IRS2, BMI1, PELI1, CD180, CD79A, PRLR
B_CELL_RECEPTOR_SIGNALING_PATHWAY	-1.65881	-0.577404	0.0893173	0.00602414	0.407018	38	FALSE	IGHE, IGHM, GCSAM, CD22, NFATC2, IGHG4, LAT2, ITK, CD79A, PTPN6, MEF2C, SH2B2	-1.72216	-0.555005	0.0861446	0.0070761	0.407018	38	FALSE	IGHE, IGHM, CD22, NFATC2, GCSAM, CD79A, LAT2, IGHG4, ITK	-1.70608	-0.535607	0.074622	0.0061212	0.407018	38	FALSE	IGHM, IGHE, NFATC2, CD22, GCSAM, PLCL2, LAT2, ITK, IGHG4, CD79A
C21_STEROID_HORMONE_BIOSYNTHETIC_PROCESS	1.0475	0.419735	0.766601	0.413636	0.0968878	15	FALSE	DAB2, BMP2, ADM, AKR1B1, TSPO, BMP6	1.30823	0.520424	0.515787	0.150826	0.16318	15	FALSE	BMP2, DAB2, ADM, CACNA1H, AKR1B1, TSPO, STARD3	1.45561	0.580128	0.313746	0.0613861	0.257206	15	FALSE	BMP2, DAB2, ADM, CACNA1H, AKR1B1, TSPO, BMP6, STARD3
C21_STEROID_HORMONE_METABOLIC_PROCESS	1.38749	0.497811	0.374914	0.0738095	0.257206	23	FALSE	AKR1C3, AKR1C2, DAB2, AKR1C1, BMP2, ADM, AKR1B1, TSPO, BMP6, SRD5A1, CYP46A1	1.55019	0.552756	0.266824	0.0387895	0.321776	23	FALSE	AKR1C3, AKR1C2, BMP2, DAB2, AKR1C1, ADM, CACNA1H, AKR1B1, TSPO, CYP46A1	1.65909	0.592598	0.116282	0.0123824	0.38073	23	FALSE	AKR1C3, AKR1C2, BMP2, AKR1C1, DAB2, ADM, CACNA1H, AKR1B1, TSPO, CYP46A1, BMP6
C4_DICARBOXYLATE_TRANSPORT	-1.22972	-0.51928	0.596479	0.209091	0.126876	17	FALSE	UCP2, SLC16A1, SLC25A22, LRRC8D, SLC25A13, SLC12A2, ABAT, SLC25A10, SLC1A4, LRRC8C, SLC1A5	-1.33545	-0.529635	0.48402	0.128155	0.172324	17	FALSE	UCP2, SLC1A4, LRRC8D, SLC16A1, SLC25A22, SLC12A2, SLC25A13, SLC1A5, LRRC8C	-1.38981	-0.538112	0.392852	0.103659	0.197822	17	FALSE	UCP2, SLC1A4, SLC16A1, LRRC8D, SLC25A13, SLC1A5, LRRC8C, SLC12A2, SLC25A22
CALCINEURIN_MEDIATED_SIGNALING	0.82084	0.26629	0.926464	0.786432	0.067676	33	FALSE	ATP2B4, MAPK7, CIB1, DYRK2, SLC8A2, CHP1, PRNP, FHL2	0.575003	0.188405	1	0.983122	0.0488971	33	FALSE	MAPK7, SLC8A2, CIB1, DYRK2, ATP2B4, ADGRB2, CHP1, HOMER3, PPP3CA	-0.720388	-0.233617	0.981016	0.915323	0.0500923	33	FALSE	NFATC2, LMCD1, RCAN1, NFATC3
CALCIUM_DEPENDENT_CELL_CELL_ADHESION_VIA_PLASMA_MEMBRANE_CELL_ADHESION_MOLECULES	-0.828241	-0.308752	0.907399	0.72619	0.052913	27	FALSE	CDH1, CDH11, AJUBA, CDH4, DCHS1, PCDHGC3, CDH2	1.13417	0.388762	0.653116	0.269461	0.115734	27	FALSE	CDHR3, PCDHB14, PCDHB2, PCDHB3, PCDHB4, PCDHB6, PCDHB9, ATP2C1, CDH24, PCDHB5, PCDHB16, KIFAP3, PCDHB11	1.1758	0.406227	0.579938	0.236538	0.122108	27	FALSE	CDHR3, PCDHB3, PCDHB2, PCDHB14, PCDHB9, PCDHB6, PCDHB5, PCDHB16, CDH18, PCDHB4, PCDHB11, CDH24, ATP2C1, PCDHB13, KIFAP3, PCDHGB4, PCDHB10
CALCIUM_IMPORT_INTO_THE_MITOCHONDRION	0.416843	0.178763	1	1	0.0516356	12	FALSE	PSEN2, SLC25A23, MICU2, VDAC1	-0.587914	-0.255362	0.99693	0.94697	0.045679	12	FALSE	MCUB, MICU3, SMDT1, MAIP1, MCUR1, MCU	0.7042	0.299057	0.947714	0.838446	0.054794	12	FALSE	PSEN2, SLC25A23
CALCIUM_INDEPENDENT_CELL_CELL_ADHESION_VIA_PLASMA_MEMBRANE_CELL_ADHESION_MOLECULES	0.915952	0.449516	0.841819	0.568928	0.0770737	7	FALSE	BMP2, CLDN1, CLDN23	1.20138	0.597724	0.648641	0.263713	0.120985	7	FALSE	BMP2, CLDN23	1.31743	0.654496	0.484404	0.159751	0.158514	7	FALSE	CLDN23, BMP2
CALCIUM_ION_EXPORT_ACROSS_PLASMA_MEMBRANE	1.04171	0.511233	0.780212	0.439825	0.0911073	7	FALSE	ATP2B1, SLC8A2	0.911009	0.453256	0.867725	0.599156	0.0725352	7	FALSE	ATP2B1, SLC8A2	0.745132	0.370179	0.917944	0.76971	0.059476	7	FALSE	ATP2B1, SLC8A2
CALCIUM_ION_HOMEOSTASIS	1.27743	0.318287	0.243063	0.0319752	0.321776	196	FALSE	CCL8, XCR1, CCL3, ELANE, TGM2, ATP2B1, ITGB3, CEMIP, F2R, NT5E, ATP2B4, FKBP1C, FLNA, ERO1A, ANK2, GSTO1, LIME1, TPCN1, SLC25A27, ITPR1, CCR1, CLIC2, CD40, FKBP1A, TPT1, BNIP3, ATP2C1, TCIRG1, P2RX7, SLC8A2, ITPR3, TMTC2, NOL3, ITPR2, KCTD17, ZNHIT1, DMPK, CALR, DRD2, SYPL2, RAP1GDS1, C19orf12, JPH3, BCAP31, SLC8B1, WNT5A, VDR, PSEN1, PACS2, MCOLN3, MCOLN2, ABL1, SLC25A23, SRI, TMEM64, CNR1, P2RY6	1.36387	0.331422	0.132215	0.0134967	0.38073	196	FALSE	CCL8, XCR1, ELANE, TGM2, F2R, LIME1, CCR1, CEMIP, P2RY6, TCIRG1, ITGB3, CLIC2, TPCN1, SLC25A27, DMPK, NOL3, ATP2B1, ITPR1, WNT5A, TMEM178A, KCTD17, CD40, SLC8A2, ITPR2, ERO1A, FKBP1C, SLC8B1, CNR1, JPH3, RASA3, ZNHIT1, PACS2, TPT1, ATP2A3, CALR, FKBP1A, ATP2B4, NT5E, TMEM64, FLNA, ANK2, GSTM2, SLC25A23, ATP2C1, MCOLN3, MCOLN1, WBP2NL, ANKH, TMTC2, ABL1, SYPL2, BNIP3, GSTO1, P2RX7, C19orf12, TMEM1…	1.42252	0.346231	0.0885362	0.00820402	0.38073	196	FALSE	CCL8, XCR1, ELANE, TGM2, F2R, P2RY6, LIME1, CLIC2, TCIRG1, TPCN1, ATP2B1, CCR1, ITGB3, SLC25A27, DMPK, ITPR1, CNR1, NOL3, RASA3, ITPR2, ANKH, JPH3, CYBA, SLC8B1, NT5E, ERO1A, TPT1, KCTD17, CALR, CD40, SLC25A23, PACS2, ZNHIT1, SYPL2, CEMIP, FKBP1C, ATP2A3, FKBP1A, SELENON, ANK2, WNT5A, TMEM64, TMTC2, GSTM2, ATP2B4, MCOLN3, ATP2C1, HEXB, MCOLN1, BNIP3, TMEM165, TMEM38A, WBP2NL, FLNA, ABL1, C19orf12…
CALCIUM_ION_IMPORT	1.3795	0.460174	0.460095	0.119501	0.287805	30	FALSE	CCL2, CCL3, SPINK1, PLPP4, CACNA1G, CASK, HOMER1	1.24115	0.419881	0.533759	0.164179	0.158514	30	FALSE	CCL2, CACNA1G, CACNA1H, GCK, SPINK1	1.15185	0.390139	0.600721	0.257426	0.118288	30	FALSE	CCL2, CACNA1G, GCK, CACNA1H, UCN
CALCIUM_ION_IMPORT_ACROSS_PLASMA_MEMBRANE	-0.977167	-0.379972	0.812468	0.505119	0.0704501	22	FALSE	CACNA1I, TRPV2, SLC8A1, TRPV4, NALF2, SCN4A	-0.878754	-0.329172	0.896013	0.660679	0.0649408	22	FALSE	TRPV2, CACNA1I, NALF2, SCN4A, SLC8A1, SCN5A	-0.91175	-0.333244	0.839601	0.604211	0.0720033	22	FALSE	TRPV2, CACNA1I, NALF2, SCN4A, SCN5A, SLC8A1
CALCIUM_ION_REGULATED_EXOCYTOSIS	1.08211	0.326243	0.71103	0.326027	0.124434	47	FALSE	SYT11, SYT7, RAPGEF4, KCNB1, SYT3, UNC13A, SYT9, MYH9, VAMP3, HYAL3, RAP1B, CDK5R2, STXBP1	1.03956	0.320351	0.723256	0.364606	0.100633	47	FALSE	SYT7, SYT9, SYT11, RAPGEF4, SYT3, BAIAP3, CDK5R2, UNC13A, SYN2, STX1B, SDF4, HYAL3, VAMP3, KCNB1, RAP1B, STXBP1, GNAI2, CDK5	1.23852	0.382236	0.465611	0.145914	0.160801	47	FALSE	SYT11, RAPGEF4, SYT9, SYT3, SYT7, BAIAP3, CDK5R2, UNC13A
CALCIUM_ION_REGULATED_EXOCYTOSIS_OF_NEUROTRANSMITTER	1.20825	0.497686	0.645296	0.253394	0.128789	14	FALSE	SYT11, SYT7, UNC13A, STXBP1	1.03668	0.420001	0.761291	0.413223	0.0913924	14	FALSE	SYT7, SYT11, UNC13A, STX1B	1.0317	0.419337	0.713377	0.406814	0.0905429	14	FALSE	SYT11, SYT7, UNC13A
CALCIUM_ION_TRANSMEMBRANE_IMPORT_INTO_CYTOSOL	1.33072	0.354925	0.219425	0.026799	0.352488	113	FALSE	XCR1, CCL3, CACNA1G, ITGB3, CEMIP, F2R, FYN, GRIN2A, ATP2B4, FKBP1C, FLNA, ERO1A, ANK2, GSTO1, LIME1, TPCN1, ITPR1, CLIC2, CACNA1A, FKBP1A, P2RX7, SLC8A2, ITPR3, NOL3, ITPR2	1.27134	0.335539	0.360101	0.0692641	0.252961	113	FALSE	XCR1, CACNA1G, F2R, CACNA1A, LIME1, CACNA1H, FYN, CEMIP, P2RY6, ITGB3, CLIC2, TPCN1, NOL3, GRIN2A, ITPR1, SLC8A2, ITPR2, ERO1A, FKBP1C, SLC8B1, JPH3, RASA3, FKBP1A, ATP2B4, FLNA, ANK2, GSTM2	1.17473	0.310796	0.486981	0.162313	0.148262	113	FALSE	XCR1, CACNA1G, F2R, P2RY6, LIME1, CLIC2, TPCN1, ITGB3, GRIN2A, CACNA1H, ITPR1, NOL3, RASA3, ITPR2, JPH3, CACNA1A, CYBA, SLC8B1, FYN, ERO1A, CEMIP, FKBP1C, FKBP1A, SELENON, ANK2, GSTM2, ATP2B4, MCOLN3, MCOLN1, TMEM38A, FLNA, ABL1, GSTO1
CALCIUM_ION_TRANSMEMBRANE_TRANSPORT	1.41957	0.3524	0.0724679	0.00451342	0.407018	200	FALSE	XCR1, CCL3, G6PD, ATP2B1, CACNA1G, ITGB3, CEMIP, F2R, CACNG7, FYN, GRIN2A, ANXA2, GRIN3B, ANXA2P2, VMP1, STAC, ATP2B4, CACHD1, FKBP1C, FLNA, ERO1A, ANK2, P2RX6, GSTO1, LIME1, CRHR1, CACNG4, TPCN1, ITPR1, CLIC2, CACNA1A, FKBP1A, ITGAV, ATP2C1, P2RX7, PKD1, SLC8A2, ITPR3, NOL3, ITPR2	1.56852	0.379911	0.0102295	0.000379912	0.498493	200	TRUE	XCR1, GRIN3B, CACNG7, CACNA1G, F2R, CACNA1A, VMP1, LIME1, STAC2, CACNA1H, G6PD, FYN, ANXA2P2, CEMIP, P2RY6, ITGB3, CLIC2, TPCN1, CRHR1, ANXA2, TMEM37, PKD1, NOL3, GRIN2A, P2RX6, ATP2B1, CACNG4, ITPR1, ORAI2, CACHD1, SLC8A2, CACNG8, ITPR2, ERO1A, ITGAV, FKBP1C, SLC8B1, STAC, JPH3, RASA3, CACNA2D3, ATP2A3, FKBP1A, ATP2B4, FLNA, ANK2, GSTM2, TRPM4, SLC25A23, ATP2C1, PSEN2, MCOLN3, SEC61A1, MCOLN1, O…	1.52102	0.369421	0.0206742	0.00109919	0.45506	200	TRUE	XCR1, CACNA1G, GRIN3B, CACNG7, F2R, P2RY6, G6PD, VMP1, LIME1, CLIC2, TPCN1, ATP2B1, STAC2, ITGB3, GRIN2A, CACNA1H, PKD1, ITPR1, NOL3, ANXA2P2, TMEM37, RASA3, ITPR2, P2RX6, ORAI2, CACNA2D3, ANXA2, BIN1, JPH3, CACNA1A, CYBA, PSEN2, SLC8B1, FYN, ERO1A, ITGAV, SLC25A23, CEMIP, CACNG4, FKBP1C, STAC, ATP2A3, FKBP1A, SELENON, ANK2, GSTM2, CRHR1, ATP2B4, TRPM4, CACHD1, MCOLN3, ATP2C1, MCOLN1, ORAI3, TMEM…
CALCIUM_ION_TRANSMEMBRANE_TRANSPORT_VIA_HIGH_VOLTAGE_GATED_CALCIUM_CHANNEL	0.908493	0.426464	0.842838	0.575107	0.0755015	8	FALSE	G6PD, CACNB1, BIN1, CAMK2D, CACNB3	0.808167	0.388605	0.916707	0.72	0.0633597	8	FALSE	G6PD, CACNB1, CACNB3, BIN1	1.13227	0.543837	0.659808	0.326446	0.105521	8	FALSE	G6PD, BIN1, CACNB1, CACNB3
CALCIUM_ION_TRANSPORT	1.46026	0.354131	0.0383528	0.00175364	0.45506	252	TRUE	CCL8, XCR1, CCL2, CCL3, SPINK1, PLPP4, G6PD, ATP2B1, CACNA1G, ITGB3, CEMIP, F2R, CACNG7, FYN, GRIN2A, ANXA2, GRIN3B, ANXA2P2, VMP1, PTGS2, STAC, ATP2B4, CACHD1, FKBP1C, FLNA, ERO1A, ANK2, P2RX6, GSTO1, LIME1, CRHR1, CASK, CACNG4, TPCN1, ITPR1, CCR1, CLIC2, CACNA1A, FKBP1A, TSPO, TPT1, ITGAV, ATP2C1, P2RX7, PKD1, SLC8A2, HOMER1, ITPR3, NOL3, ITPR2, CHRNA4, MYLK, ORAI2, DRD2	1.50678	0.355664	0.0148769	0.000607181	0.477271	252	TRUE	CCL8, XCR1, CCL2, GRIN3B, CACNG7, CACNA1G, F2R, CACNA1A, VMP1, LIME1, CCR1, STAC2, CACNA1H, G6PD, GCK, CHRNA4, FYN, ANXA2P2, CEMIP, P2RY6, ITGB3, CLIC2, TPCN1, SPINK1, CRHR1, ANXA2, TMEM37, PKD1, NOL3, GRIN2A, P2RX6, ATP2B1, CACNG4, ITPR1, ORAI2, CACHD1, TSPO, SLC8A2, CACNG8, ITPR2, ERO1A, ITGAV, FKBP1C, SLC8B1, STAC, PTGS2, JPH3, RASA3, CASK, CACNA2D3, TPT1, ATP2A3, FKBP1A, ATP2B4, FLNA, ANK2, G…	1.44163	0.341727	0.0379923	0.0024297	0.431708	252	TRUE	CCL8, XCR1, CCL2, CACNA1G, GRIN3B, CACNG7, F2R, P2RY6, G6PD, GCK, VMP1, LIME1, CLIC2, TPCN1, ATP2B1, STAC2, CCR1, ITGB3, GRIN2A, CACNA1H, PKD1, ITPR1, NOL3, ANXA2P2, TMEM37, RASA3, ITPR2, TSPO, P2RX6, ORAI2, CACNA2D3, ANXA2, BIN1, JPH3, CHRNA4, UCN, CACNA1A, CYBA, PSEN2, SLC8B1, FYN, ERO1A, TPT1, ITGAV, SLC25A23, CEMIP, CACNG4, FKBP1C, STAC, ATP2A3, FKBP1A, SELENON, CASK, ANK2, GSTM2, CRHR1, ATP2…
CALCIUM_ION_TRANSPORT_INTO_CYTOSOL	-1.20172	-0.529335	0.646545	0.255357	0.111918	14	FALSE	JPH2, SLC8A1, RYR2	-1.02119	-0.429747	0.783888	0.445946	0.0833634	14	FALSE	JPH2, RYR2, SLC8A1	-0.988628	-0.405396	0.778272	0.500994	0.0787114	14	FALSE	JPH2, RYR2, SLC8A1, BCL2, BAK1
CALCIUM_MEDIATED_SIGNALING	1.13152	0.301759	0.580759	0.194969	0.17822	111	FALSE	XCR1, RCAN2, CCL3, GBP1, GRIN2A, AZU1, ATP2B4, ACKR3, ANK2, MAPK7, GSTO1, ITPR1, CCR1, CLIC2, CIB1, DYRK2, P2RX7, SLC8A2	1.09091	0.288051	0.645401	0.261242	0.122679	111	FALSE	XCR1, RCAN2, AZU1, CCR1, GBP1, CLIC2, MAPK7, DMPK, GRIN2A, ITPR1, CCR10, SLC8A2, ACKR3, CIB1, DYRK2, ATP2B4, ANK2, GSTM2, TRPM4, PDK2, MCOLN1, GSTO1, MAPT, P2RX7, SAMD14, ADGRB2, CCR3, BCAP31	1.08705	0.289166	0.620957	0.27619	0.111011	111	FALSE	XCR1, RCAN2, AZU1, CCR10, CLIC2, MAPK7, CCR1, GRIN2A, GBP1, DMPK, ITPR1
CALCIUM_MEDIATED_SIGNALING_USING_INTRACELLULAR_CALCIUM_SOURCE	-0.768399	-0.332209	0.918999	0.766904	0.0524828	15	FALSE	RYR2, CCL20, KDR, PTPRJ	-1.02392	-0.419897	0.784801	0.447876	0.0831291	15	FALSE	CCL20, RYR2, KDR, PTPRJ	-0.886337	-0.354842	0.844479	0.617706	0.0686326	15	FALSE	CCL20
CALMODULIN_DEPENDENT_KINASE_SIGNALING_PATHWAY	0.713671	0.368313	0.939533	0.818381	0.0590955	6	FALSE	TPRG1L, CAMKK2, ZMPSTE24	-1.10134	-0.557202	0.732486	0.37782	0.0911073	6	FALSE	KCNJ11	-0.748596	-0.374011	0.921765	0.779693	0.0551352	6	FALSE	KCNJ11
CAMERA_TYPE_EYE_MORPHOGENESIS	-0.966175	-0.289501	0.813282	0.510355	0.0629395	91	FALSE	FAT3, EPHB1, TSPAN12, SOX9, EPHA2, SHROOM2, THRB, DIO3, DLL1, MFSD2A, TBX2, KDR, FJX1, FRS2, FZD5	-1.01372	-0.277543	0.769588	0.425688	0.0831291	91	FALSE	FAT3, EPHA2, DIO3, EPHB1, TSPAN12, SOX9, SHROOM2, MFSD2A, THRB, FJX1	-0.972108	-0.256498	0.783987	0.50924	0.0795565	91	FALSE	EPHA2, FAT3, TSPAN12, EPHB1, SOX9, THRB, FJX1, MFSD2A, SHROOM2, DIO3, FRS2, TDRD7, TBX2
CAMERA_TYPE_EYE_PHOTORECEPTOR_CELL_DIFFERENTIATION	-1.26875	-0.563562	0.566792	0.182948	0.135002	13	FALSE	SOX9, THRB, DIO3	-1.38837	-0.589965	0.411427	0.0926276	0.202072	13	FALSE	DIO3, SOX9, THRB	-1.06885	-0.445908	0.701426	0.389764	0.0919686	13	FALSE	SOX9, THRB, DIO3
CAMKK_AMPK_SIGNALING_CASCADE	-0.526506	-0.297142	0.989057	0.944134	0.0450443	5	FALSE	KCNJ11	-1.27813	-0.686942	0.568051	0.194499	0.138022	5	FALSE	KCNJ11	-0.94043	-0.497461	0.821511	0.568047	0.0718276	5	FALSE	KCNJ11
CAMP_BIOSYNTHETIC_PROCESS	1.11053	0.545008	0.739375	0.367615	0.101714	7	FALSE	ADCY1, ADCY3	1.04927	0.522047	0.775031	0.432489	0.0899861	7	FALSE	ADCY1, ADCY3	1.06485	0.529012	0.715357	0.410788	0.0919686	7	FALSE	ADCY1, ADCY3
CAMP_CATABOLIC_PROCESS	-1.04175	-0.587925	0.791932	0.458101	0.0799859	5	FALSE	PDE4D, PDE4A	-0.905201	-0.486507	0.866584	0.59725	0.0691198	5	FALSE	PDE4D, PDE4A	-1.27806	-0.67606	0.537021	0.199211	0.13649	5	FALSE	PDE4D, PDE4C, PDE4A
CAMP_MEDIATED_SIGNALING	-0.954672	-0.343024	0.815802	0.516502	0.067676	32	FALSE	GHRHR, SOX9, GPR3, PDE3B, ADCY2, RAPGEF3, DGKQ, GNAI1, CAP2	1.01965	0.337482	0.769588	0.42616	0.0908241	32	FALSE	LPAR1, ADCY1, ADM, GIPR, MAPK7, RASD2, PDE2A, AHR	1.20307	0.397785	0.554416	0.214844	0.130106	32	FALSE	LPAR1, ADCY1, ADM, MAPK7, GIPR, RASD2, UCN, AHR
CAMP_METABOLIC_PROCESS	0.812354	0.3415	0.905618	0.722096	0.0670513	13	FALSE	ADCY1, ADCY3	-0.794641	-0.337671	0.930475	0.758034	0.0558265	13	FALSE	EPHA2, ADCY2, PDE4D	-0.888111	-0.370506	0.839823	0.606299	0.0684715	13	FALSE	EPHA2, ADCY2, PDE4D, PDE4C
CANNABINOID_SIGNALING_PATHWAY	-0.748786	-0.422589	0.921406	0.774674	0.0541201	5	FALSE	GPR55, DAGLA, MGLL	0.548561	0.295429	0.99315	0.935091	0.049391	5	FALSE	CNR1, ABHD6, DAGLA, GPR55, MGLL	0.806157	0.435127	0.891636	0.70303	0.0625237	5	FALSE	CNR1, ABHD6
CANONICAL_NF_KAPPAB_SIGNAL_TRANSDUCTION	1.29391	0.316448	0.137216	0.011756	0.38073	229	FALSE	IL1B, HLA-DRB1, MIR27B, LPAR1, HMOX1, LURAP1L, F2R, FYN, TFRC, TRIM58, GAPDH, CASP1, SQSTM1, ROR1, LGALS1, FLNA, PINK1, BIRC3, LIME1, CD40, FKBP1A, S100A4, CFLAR, ATP2C1, WLS, PRKN, TRADD, SIRPA, APOL3, TNFRSF1A, RHOC, RBCK1, MAVS, OPTN, LITAF, LTBR, TRIM52, TLR3, WNT5A, GSTP1	1.10918	0.265725	0.559589	0.184932	0.154191	229	FALSE	HLA-DRB1, IL1B, MIR27B, LPAR1, F2R, HMOX1, LIME1, FYN, S100A4, CD74, ROR1, TFRC, WLS, LGALS1, MIB2, WNT5A, GAPDH, LURAP1L, TNFRSF1A, PRKN, CD40, LURAP1, PPM1N, CASP1, TRADD, BCL3, CXXC5, PINK1, PRDX4, SIRPA, TBKBP1, FKBP1A, PLEKHG5, FLNA, SECTM1, ATP2C1, C18orf32	1.07759	0.258672	0.614149	0.269373	0.110565	229	FALSE	HLA-DRB1, LPAR1, IL1B, MIR27B, CD74, HMOX1, F2R, S100A4, LIME1, MIB2, ROR1, WLS, TNFRSF1A, LURAP1, TFRC, PRKN, GAPDH, BCL3, TRADD, CASP1, LGALS1, LURAP1L, C18orf32, PRDX4, CXXC5, SECTM1, ALPK1, FYN, CD40, FKBP1A, LTBR, PPM1N, WNT5A, MAVS, TBKBP1, HSPB1, TRIM52, GSTP1, PLEKHG5, ATP2C1, SQSTM1
CANONICAL_WNT_SIGNALING_PATHWAY	-1.01684	-0.272239	0.771954	0.428198	0.0653834	239	FALSE	EGR1, NID1, APOE, ASPM, DAAM2, PRICKLE1, FZD8, SHH, SFRP4, SOX9, WNT7B, SFRP1, FZD4, EGF, WNT10B, GPC3, ZBED3, HHEX, LGR5, SMAD3, KREMEN1, FAM53B, LYPD6, NKD2, RBMS3, ADGRA2, DACT1, HESX1, WNK2, TMEM170B, FOXO1, JUP, DIXDC1, ZNRF3, AMER1, PPM1B, MESP1, GATA3, FZD5, KPNA1, RARG, LATS2, TLE2, PTEN, FUZ, NHERF1, TBL1X, FZD9, NOTCH1, ANKRD6, BMAL1, KANK1, YAP1, MAD2L2, DKKL1, MKS1, TMEM198, CTNND1, T…	0.827456	0.197178	0.994684	0.943311	0.0541201	239	FALSE	GREM1, SOX2, SOX4, BMP2, DAB2, RSPO1, SNAI2, LRP4, COL1A1, GLI1, SEMA5A, TMEM131L, LGR4, WLS, BICC1, APC2, WNT5A, PRKN, PPM1N, DVL1, TPBGL, CSNK1G2, TPBG, FZD2, IFT20, HECW1, TGFB1, LZTS2, TMEM64, ATP6AP2, TRPM4, WNK1	0.865457	0.207216	0.955586	0.853974	0.0492918	239	FALSE	SOX2, GREM1, BMP2, SOX4, DAB2, TPBGL, RSPO1, SEMA5A, LRP4, TMEM131L, APC2, WLS, PLEKHA4, BICC1, PRKN, LGR4, FZD2, HECW1, SNAI2, DVL1, TPBG, GLI1, CSNK1G2, NR4A2, LZTS2, IFT20, IGFBP2, PPM1N, WNT9A, WWTR1, WNT5A, TGFB1, TMEM64, PFDN5, GLI3, WNK1, ATP6AP2, TRPM4
CANONICAL_WNT_SIGNALING_PATHWAY_INVOLVED_IN_REGULATION_OF_CELL_PROLIFERATION	-1.40424	-0.792505	0.38075	0.0782123	0.21925	5	FALSE	SFRP1	-0.687059	-0.369265	0.967365	0.850688	0.0522693	5	FALSE	SFRP1	-0.876253	-0.463513	0.846972	0.621302	0.0673624	5	FALSE	SFRP1
CAP_DEPENDENT_TRANSLATIONAL_INITIATION	0.491396	0.241159	0.996259	0.958425	0.0517405	7	FALSE	EIF4G1, NCBP2, EIF3D	-0.880959	-0.432988	0.880299	0.626894	0.0649408	7	FALSE	MIF4GD, SLBP, NCBP1	-0.831496	-0.401835	0.882262	0.684615	0.0614364	7	FALSE	SLBP, MIF4GD, NCBP1
CARBOHYDRATE_BIOSYNTHETIC_PROCESS	1.2554	0.321858	0.367025	0.0709183	0.287805	154	FALSE	CHST15, UST, B3GALT1, G6PD, GBE1, B4GALT1, GYS1, HAS2, NNMT, PGD, PGAM2, AKR1B1, DSEL, GPI, IRS1, DDB1, INSR, CSGALNACT1, HS2ST1, DYRK2, SIRT7, TPI1, PGK1, AP2A1, OGT, CHST12, NDST2, CHST8, ST3GAL2, SLC25A1, G6PC3, PGAM1, NDST1, PPARA, SIRT6, ENPP1, PC, CLTC, SLC39A14	1.37525	0.346963	0.136793	0.014245	0.38073	154	FALSE	CHST15, HAS2, PGAM2, UST, DSEL, B4GALT1, GYS1, B3GALT1, NNMT, G6PD, GCK, GBE1, CSGALNACT1, P2RY6, CHST12, PC, PGD, MST1, NDST2, AKR1B1, AP2A1, IRS1, DDB1, HS2ST1, INSR, GPI, ST3GAL6, ENPP1, DYRK2, TGFB1, CHST8, TPI1, SLC25A1, SIRT7, ST3GAL2, G6PC3, PGK1, PDK2	1.44976	0.365671	0.0979751	0.00983769	0.38073	154	FALSE	CHST15, HAS2, PGAM2, UST, DSEL, GYS1, CSGALNACT1, P2RY6, G6PD, B3GALT1, GCK, NNMT, CHST12, PC, B4GALT1, PGD, GBE1, AKR1B1, ST3GAL6, HS2ST1, MST1, AP2A1, GPI, ENPP1, IRS1, INSR, NDST2, DDB1, HRH1, SORBS1, CHST8, PGK1, TGFB1, G6PC3, TPI1, SIRT7, DYRK2, SLC25A1, SIRT6, ST3GAL2, ST6GALNAC6, PPARA, FUT8
CARBOHYDRATE_CATABOLIC_PROCESS	1.34323	0.35212	0.200289	0.0228189	0.352488	127	FALSE	MIR210, EIF6, BPGM, PGD, PGAM2, LIPA, DDIT4, PKM, GAPDH, ALDOA, GK, GPI, SLC2A6, MAN2B2, IDS, PYGL, INSR, IDUA, TPI1, PGK1, P2RX7, OGT, SCARB2, ZBTB7A, PFKP, GLB1, PFKL, HEXA, RBKS, PGAM1, PPARA, OGDH, SIRT6, LDHA, ADPGK, PSEN1	1.14225	0.295028	0.540452	0.169565	0.157403	127	FALSE	PGAM2, MIR210, BPGM, GK, GCK, IDUA, DDIT4, MAN2B2, LIPA, EIF6, PGD, GAPDH, ALDOA, SLC2A6, PYGL, PFKL, GAA, GLB1, INSR, GPI, PKM, ADPGK, IDS, HEXA, ZBTB7A, TPI1, PGK1, ARNT, SCARB2, GALK1, OGT, P2RX7, SIRT6, MAN2C1, PPARA, HIF1A, FUT8, GK5, AGL, PGAM1, GIT1, LRP5, GALT, APP, RBKS, BAD, STBD1, ENO2	1.35966	0.352227	0.214945	0.0313454	0.321776	127	FALSE	MIR210, PGAM2, GK, IDUA, GCK, BPGM, DDIT4, PGD, MAN2B2, GAA, LIPA, GAPDH, GLB1, ALDOA, PFKL, GPI, EIF6, PKM, GALK1, ZBTB7A, INSR, IDS, HEXA, ADPGK, SLC2A6, HIF1A, PGK1, PYGL, TPI1, SCARB2, HEXB, SIRT6, LRP5, ARNT, PPARA, GK5, BAD, FUT8, MAN2C1, HDAC4
CARBOHYDRATE_DERIVATIVE_BIOSYNTHETIC_PROCESS	1.37999	0.311119	0.00982162	0.000295409	0.498493	527	TRUE	IL1B, ST8SIA1, CHST15, ADCY1, GCNT3, GALNT7, PLOD2, UST, TMTC1, MAN1C1, B3GALT1, AK5, G6PD, B4GALT1, GALNT15, CEMIP, NECAB2, CHST2, HAS2, NPC1, CHSY3, ACSS1, LIPA, HS6ST2, NT5E, MT-ATP6, MT-ND1, MT-ATP8, MT-ND5, ABCC5, GALNT2, ALDOA, MPC2, UAP1, TKT, DSEL, MT-ND2, APRT, MT-ND3, GK, NME4, MT-ND4, PIGZ, ELOVL6, MT-ND4L, UGCG, HS3ST2, PINK1, TMSB4X, NDUFB7, ACACA, AMPD3, MGAT4B, ELOVL1, NME2, ACSL4,…	1.46497	0.322797	0.00235155	6.32271e-05	0.538434	527	TRUE	ST8SIA1, CHST15, IL1B, MAN1C1, HAS2, GCNT3, ADCY1, UST, GALNT7, GALNT15, PLOD2, TMTC1, CHSY3, AK5, DSEL, GK, B4GALT1, NECAB2, B3GALT1, MT-ND5, MT-ATP6, G6PD, PIGZ, MT-ND4, ABCC5, CEMIP, NME3, CSGALNACT1, GALNT2, CHST2, MT-ND1, AMPD3, MT-ND4L, MT-ATP8, CHST12, MGAT5B, NME4, A4GALT, MT-ND2, LIPA, MT-ND3, TKT, NDUFB7, ACSS1, ABCA7, CHPF2, NPC1, ABCA2, MPC2, NCSTN, APRT, ANTKMT, NDST2, ATP6V0C, NDUFA…	1.68264	0.370186	7.50759e-06	9.46575e-08	0.704976	527	TRUE	MAN1C1, ST8SIA1, CHST15, IL1B, HAS2, GCNT3, TMTC1, ADCY1, GK, GALNT7, UST, PLOD2, GALNT15, DSEL, AK5, CHSY3, NME3, NECAB2, CSGALNACT1, A4GALT, G6PD, CHST2, B3GALT1, CHST12, TKT, NPC1, ANTKMT, GALNT2, ATP6V0C, PIGZ, B4GALT1, NDUFB7, ABCC5, MT-ND5, MT-ATP6, ABCA2, NME4, AMPD3, ATP5F1D, B4GAT1, ST6GALNAC4, MGAT5B, PGAP3, CHPF2, MT-ND4, ABCA7, NDUFS7, APRT, LIPA, ACSL4, MT-ND3, MT-ATP8, NCSTN, ST3GAL…
CARBOHYDRATE_DERIVATIVE_CATABOLIC_PROCESS	1.30396	0.338378	0.243063	0.0319476	0.321776	135	FALSE	MAN1A1, CTSL, MAN1C1, TYMP, MMP12, CEMIP, BPGM, NT5E, GPD1L, GPC1, SGSH, CD44, NEIL1, CHI3L2, ENTPD7, AMPD3, EDEM2, IDS, IDUA, MAN1B1, CEMIP2, HGSNAT, STT3B, MGAT1, PDE9A, GNS, HYAL3, GLB1, FUCA2, HEXA, AMDHD2, FBXO44	1.39901	0.358895	0.133366	0.0137075	0.38073	135	FALSE	MAN1A1, MAN1C1, MMP12, BPGM, NEIL1, CTSL, TYMP, CHI3L2, SGSH, CEMIP2, GPC1, IDUA, CEMIP, AMPD3, MAN1B1, PDE2A, HGSNAT, EDEM2, GLB1, GNS, ENTPD7, MGAT1, GPD1L, IDS, TGFB1, HEXA, FUCA1, NT5E, FBXO44, FBXO17, CST3, STT3B, AMDHD2, NAGLU, FBXO2, ABCD1	1.58898	0.408517	0.0175781	0.000889186	0.477271	135	TRUE	MAN1A1, MAN1C1, CHI3L2, CTSL, NEIL1, SGSH, IDUA, BPGM, TYMP, GPC1, CEMIP2, AMPD3, GNS, EDEM2, MAN1B1, FUCA1, GLB1, CST3, MGAT1, HGSNAT, ENTPD7, NT5E, IDS, HEXA, NAGLU, FBXO44, CEMIP, AMDHD2, EDEM3, NUDT4B, CD44, TGFB1, STT3B, FBXO2, HYAL3, FUCA2, MBD4, HEXB, FBXO17, HYAL2, MMP12, MAN1A2, GBA1, DPYD, ABCD1
CARBOHYDRATE_DERIVATIVE_METABOLIC_PROCESS	1.38329	0.305164	0.00058604	9.52549e-06	0.593325	801	TRUE	IL1B, MAN1A1, ST8SIA1, AKR1C3, CHST15, TDO2, ADCY1, GCNT3, PTX3, GALNT7, PLOD2, UST, AKR1C2, TNFAIP6, CTSL, TMTC1, MAN1C1, PORCN, B3GALT1, TYMP, AK5, G6PD, B4GALT1, GALNT15, MMP12, CEMIP, NECAB2, CHST2, HAS2, NPC1, AKR1C1, BPGM, BMP2, PGD, CHSY3, HMGCS1, ACSS1, TPST2, LIPA, HS6ST2, NT5E, MVD, GPD1L, GPC1, MT-ATP6, MT-ND1, SGSH, MT-ATP8, MT-ND5, ABCC5, GALNT2, ALDOA, PGLS, MPC2, UAP1, AKR1B1, ITGB…	1.47918	0.315362	0.000246276	4.37708e-06	0.610527	801	TRUE	MAN1A1, TDO2, ST8SIA1, CHST15, IL1B, MAN1C1, AKR1C3, HAS2, AKR1C2, MMP12, GCNT3, ADCY1, UST, GALNT7, GALNT15, BMP2, PLOD2, TMTC1, BPGM, NEIL1, CHSY3, CTSL, AKR1C1, TYMP, PTX3, AK5, DSEL, GK, B4GALT1, NECAB2, PORCN, B3GALT1, MT-ND5, CHI3L2, SGSH, MT-ATP6, G6PD, ENGASE, PIGZ, CEMIP2, GCK, TNFAIP6, TPST2, GPC1, MT-ND4, ABCC5, IDUA, CEMIP, ITGB8, NME3, CSGALNACT1, GALNT2, CHST2, SUMF1, MT-ND1, AMPD3,…	1.6995	0.365048	2.54298e-08	1.89284e-10	0.826657	801	TRUE	TDO2, MAN1A1, MAN1C1, ST8SIA1, CHST15, AKR1C3, IL1B, HAS2, AKR1C2, CHI3L2, BMP2, AKR1C1, CTSL, GCNT3, TMTC1, ADCY1, GK, GALNT7, UST, TNFAIP6, PLOD2, GALNT15, DSEL, PTX3, AK5, ITGB8, CMAHP, NEIL1, CHSY3, NME3, NECAB2, CSGALNACT1, A4GALT, G6PD, SGSH, IDUA, CHST2, B3GALT1, GCK, BPGM, TYMP, SUMF1, CHST12, GPC1, TKT, NPC1, ANTKMT, GALNT2, ATP6V0C, PIGZ, B4GALT1, GNPTG, NDUFB7, ABCC5, CEMIP2, SMPD1, PG…
CARBOHYDRATE_DERIVATIVE_TRANSPORT	1.01815	0.293028	0.763059	0.406977	0.113313	65	FALSE	LBP, PSAP, ABCC3, ABCC5, NPC2, SCARB1, SLC29A4, ABCC4, SLC35D2, G6PC3, SLC15A4, SLC25A6, SLC35B3, SLC25A23, ABCD1, SLC35C1, SLC29A3, CPTP, SPNS1, RALBP1, SLC25A24, SLC35C2, CLN3, GLTP, PLEKHA8	1.14809	0.33385	0.638481	0.254237	0.123842	65	FALSE	LBP, PSAP, ABCC3, ABCC5, SLC29A4, NPC2, SLC29A3, SLC25A23, SLC25A6, SPNS1, SLC35B3, G6PC3, SCARB1, ABCD1, ABCC4, ANKH, SLC35C2, CPTP, SLC35B2, SLC15A4, SLC25A41	1.23891	0.360984	0.459867	0.142315	0.160801	65	FALSE	LBP, PSAP, ABCC3, ABCC5, SLC29A4, SLC29A3, ANKH, SLC25A6, NPC2, SLC25A23, CPTP, SPNS1, G6PC3, SLC35C2, SLC35B2, SLC19A1, ABCD1, ABCC4, SLC35B3
CARBOHYDRATE_HOMEOSTASIS	1.04151	0.260633	0.727557	0.35	0.138805	163	FALSE	IGFBP5, HLA-DRB1, CMKLR2, VGF, NPTX1, KLF7, SOX4, MPC2, KCNB1, GPI, IRS1, FOSL2, PYGL, FABP5, INSR	1.07135	0.267953	0.668195	0.295964	0.11725	163	FALSE	IGFBP5, HLA-DRB1, CMKLR2, SOX4, GCK, VGF, KLF7, MPC2, BAIAP3, SIDT2, FABP5, FOSL2, IRS1, PYGL, PLSCR3, NPTX1, SLC8B1, INSR, GPI, CNR1, RAB11B	1.19084	0.297918	0.412983	0.112546	0.179782	163	FALSE	IGFBP5, HLA-DRB1, NPTX1, VGF, SOX4, CMKLR2, GCK, BAIAP3, CNR1, FABP5, MPC2, PTCH1, SIDT2, GPI, RAB11B, FOSL2, SLC8B1, IRS1, INSR, KLF7, PRCP, ADISSP, HIF1A, BRSK2, PIH1D1, PYGL, TRPM4, ASPSCR1, SIRT6, LRP5, BAD, GPX1
CARBOHYDRATE_MEDIATED_SIGNALING	-0.827465	-0.400845	0.895692	0.698413	0.0564118	9	FALSE	PDX1, NKX6-1, MLXIPL	0.72788	0.332308	0.949709	0.806452	0.0559429	9	FALSE	COLEC12, PIH1D1	0.758331	0.346353	0.920384	0.776238	0.0568864	9	FALSE	COLEC12, PIH1D1
CARBOHYDRATE_METABOLIC_PROCESS	1.4928	0.339166	0.00307803	7.06034e-05	0.538434	423	TRUE	MAN1A1, ST8SIA1, CHST15, GCNT3, GALNT7, UST, IGFBP3, MAN1C1, B3GALT1, PGM2L1, G6PD, GBE1, MIR210, B4GALT1, EIF6, GYS1, CHST2, HAS2, NPC1, NNMT, BPGM, PGD, PGAM2, LIPA, GPD1L, MYORG, DDIT4, PKM, GAPDH, ALDOA, NAGPA, PGLS, AKR1B1, DSEL, GK, ME1, CHI3L2, GPI, SLC2A1, IRS1, GSTO1, DDB1, SLC2A3, SLC2A6, MAN2B2, EDEM2, IDS, PGGHG, PYGL, FABP5, INSR, CSGALNACT1, IDUA, GNPTG, HS2ST1, DYRK2, SIRT7, TPI1, …	1.49559	0.335941	0.00309347	8.73483e-05	0.538434	423	TRUE	MAN1A1, ST8SIA1, CHST15, MAN1C1, HAS2, PGAM2, MIR210, GCNT3, UST, GALNT7, IGFBP3, PGM2L1, BPGM, DSEL, GK, B4GALT1, GYS1, PGGHG, B3GALT1, NNMT, CHI3L2, G6PD, GCK, GBE1, IDUA, MYORG, CSGALNACT1, DDIT4, CHST2, P2RY6, NAGPA, CHST12, GNPTG, MAN2B2, LIPA, EIF6, PGLS, SLC2A3, NPC1, PC, MAN1B1, PGD, MST1, GAPDH, NDST2, H6PD, ALDOA, PRKN, PIGQ, AKR1B1, FABP5, ST6GALNAC4, SLC2A6, HEXD, AP2A1, IRS1, EDEM2, …	1.74394	0.3916	7.39518e-06	8.987e-08	0.704976	423	TRUE	MAN1A1, MAN1C1, ST8SIA1, CHST15, MIR210, HAS2, CHI3L2, PGAM2, GCNT3, GK, GALNT7, UST, DSEL, IGFBP3, PGM2L1, GYS1, CSGALNACT1, P2RY6, G6PD, IDUA, CHST2, B3GALT1, GCK, NNMT, BPGM, PGGHG, CHST12, PC, NPC1, NAGPA, DDIT4, B4GALT1, GNPTG, PGD, MAN2B2, GBE1, GAA, SLC2A3, PGLS, H6PD, MYORG, ST6GALNAC4, AKR1B1, PRKN, LIPA, FABP5, GAPDH, ST3GAL6, C1QTNF1, EDEM2, MAN1B1, HS2ST1, HEXD, FUCA1, GLB1, MST1, BRA…
CARBOHYDRATE_PHOSPHORYLATION	-0.538266	-0.213496	1	0.986207	0.0395172	21	FALSE	PFKFB2, XYLB, HKDC1, FCSK, GNE, PFKFB3	-0.633122	-0.240303	0.993637	0.938856	0.0479259	21	FALSE	HKDC1, POMK, XYLB, PFKFB2, GNE, KHK	0.645702	0.235626	0.995537	0.95977	0.0455878	21	FALSE	GCK, GNPTG, GALK1, FGGY, GNPTAB, HK2
CARBOHYDRATE_TRANSMEMBRANE_TRANSPORT	1.41598	0.387879	0.259184	0.0356314	0.321776	84	FALSE	IL1B, C3, SLC2A12, OPN3, RTN2, SLC23A3, MEF2A, SLC2A1, IRS1, SLC45A1, SLC25A27, SLC2A3, SLC2A6, FABP5, INSR, RHOQ, AQP1, PTPN11, MAPK14, SIRT6, ENPP1, SLC26A6	1.28593	0.35658	0.396536	0.0858369	0.224966	84	FALSE	IL1B, C3, SLC2A12, OPN3, RTN2, SLC45A1, SLC25A27, SLC2A3, SLC26A6, FABP5, SLC2A6, IRS1, INSR, RHOQ, ENPP1, SLC2A1, MEF2A, AQP1	1.29292	0.359759	0.378605	0.0921305	0.204295	84	FALSE	IL1B, C3, SLC2A12, OPN3, SLC45A1, SLC25A27, SLC2A3, FABP5, RTN2, SLC23A2, ENPP1, IRS1, INSR, MEF2A, SORBS1, SLC26A6, SLC2A6, RHOQ, ASPSCR1, SLC2A1, SLC2A11, SIRT6
CARBOHYDRATE_TRANSPORT	1.28073	0.34353	0.404614	0.0895522	0.261664	102	FALSE	IL1B, C3, SLC2A12, OPN3, RTN2, SLC23A3, MEF2A, SLC2A1, IRS1, SLC45A1, SLC25A27, SLC2A3, SLC2A6, FABP5, INSR, RHOQ, MFSD12, SLC35D2, AQP1, PTPN11, MAPK14, SIRT6, ENPP1, SLC26A6	1.14348	0.305964	0.572186	0.198704	0.143759	102	FALSE	IL1B, C3, SLC2A12, OPN3, RTN2, SLC45A1, SLC25A27, SLC2A3, SLC26A6, FABP5, SLC2A6, IRS1, INSR, RHOQ, MFSD12, ENPP1, SLC2A1, MEF2A, AQP1	1.14981	0.309749	0.5237	0.189655	0.138022	102	FALSE	IL1B, C3, SLC2A12, OPN3, SLC45A1, SLC25A27, SLC2A3, FABP5, RTN2, MFSD12, SLC23A2, ENPP1, IRS1, INSR, MEF2A, SORBS1, SLC26A6, SLC2A6, RHOQ, ASPSCR1, SLC2A1, SLC2A11, SIRT6
CARBON_CATABOLITE_REGULATION_OF_TRANSCRIPTION	-0.565977	-0.293526	0.988785	0.943119	0.0444181	7	FALSE	MLXIPL	0.553516	0.275392	0.994684	0.943038	0.0508054	7	FALSE	OGT, USF2, USF1, KAT2B	0.504932	0.250849	0.995562	0.960581	0.0491928	7	FALSE	USF2, OGT, USF1, KAT2B
CARDIAC_ATRIUM_DEVELOPMENT	0.978286	0.328475	0.811914	0.5	0.0916795	29	FALSE	BMP2, SOX4, ANK2, SHOX2, HEG1, ENG, NOTCH2, WNT5A, NOG, TBX20	1.12689	0.38408	0.668195	0.294363	0.112843	29	FALSE	SOX4, BMP2, SHOX2, WNT5A, ENG, SMO, ANK2, DAND5, HEG1, NPHP3	1.09727	0.377879	0.648962	0.313883	0.106323	29	FALSE	BMP2, SOX4, SHOX2, HEG1, ENG, SMO, ANK2, WNT5A, NOTCH2, ZFPM1, DAND5, NPHP3
CARDIAC_ATRIUM_MORPHOGENESIS	0.99916	0.358484	0.788045	0.452381	0.0943564	23	FALSE	BMP2, SOX4, SHOX2, HEG1, ENG, NOTCH2, WNT5A, NOG, TBX20	1.15123	0.4105	0.653416	0.27	0.115734	23	FALSE	SOX4, BMP2, SHOX2, WNT5A, ENG, SMO	1.26113	0.450456	0.504313	0.174905	0.143759	23	FALSE	BMP2, SOX4, SHOX2, HEG1, ENG, SMO, WNT5A
CARDIAC_CELL_DEVELOPMENT	-0.898632	-0.291116	0.86702	0.629179	0.0543434	58	FALSE	CDK1, TTN, ACTN2, PRICKLE1, SLC8A1, RGS2, ALPK2, SORBS2	-0.857481	-0.253526	0.918425	0.726937	0.0566484	58	FALSE	ACTN2, CDK1, TTN, PRICKLE1, SLC8A1, RGS2, SORBS2, ALPK2	0.844939	0.250439	0.893869	0.709369	0.059476	58	FALSE	SPRY1, G6PD, SHOX2, LRRC27, PLEC, MEF2A, NAGLU, BVES, VEGFA, CTDP1, OBSL1, CXADR, PPARA, LMNA, LARGE1, FOXP1, TBX18, JAG1, PDCD4, SGCB, MIR23A
CARDIAC_CELL_FATE_COMMITMENT	1.20953	0.593594	0.65379	0.266958	0.122679	7	FALSE	TENM4, ITGB1	1.26	0.626889	0.586416	0.21308	0.13649	7	FALSE	TENM4, ITGB1	1.38299	0.687066	0.425868	0.118257	0.186433	7	FALSE	TENM4, ITGB1, TBX18, MESP1
CARDIAC_CHAMBER_DEVELOPMENT	-1.06785	-0.309259	0.712784	0.328967	0.0845557	123	FALSE	TNNC1, PKP2, DHRS3, HES1, COL11A1, FOXC2, TNNI3, DLL4, NRP2, GREB1L, SAV1, ADAMTS1, CNTRL, RYR2, ZFPM2, TBX2, CCN1, SLIT2, NSD2, MDM4, RBM15, TPM1, HEY2, MEF2C, FRS2, FOXC1, TAB1, MESP1, GATA3, GATA6	-0.939233	-0.24689	0.870271	0.60221	0.0655321	123	FALSE	TNNC1, PKP2, DLL4, HES1, DHRS3, CCN1, FOXC2, SAV1, RYR2, NRP2, CNTRL, ADAMTS1, GREB1L, RBM15, ZFPM2, TNNI3, SCN5A, GATA3, NSD2, NRG1, MDM4, GATA6, FRS2	-0.961882	-0.245138	0.824922	0.573593	0.0760837	123	FALSE	TNNC1, PKP2, DLL4, HES1, CCN1, DHRS3, NRG1, CNTRL, FOXC2, SAV1, GATA3, ADAMTS1, GREB1L, SCN5A, ZFPM2, FRS2, RYR2, MDM2, RBM15, MDM4, TBX2, TPM1, TNNI3
CARDIAC_CHAMBER_FORMATION	-0.689218	-0.345292	0.945726	0.83209	0.0509083	8	FALSE	TBX2, MEF2C, MESP1, NOTCH1	1.21403	0.583763	0.626372	0.244211	0.126254	8	FALSE	BMP2, HAND2, SMARCD3	1.2777	0.613686	0.535651	0.198347	0.140406	8	FALSE	BMP2, SMARCD3, HAND2
CARDIAC_CHAMBER_MORPHOGENESIS	-1.20035	-0.35978	0.545091	0.16839	0.127505	90	FALSE	TNNC1, PKP2, DHRS3, HES1, COL11A1, FOXC2, TNNI3, DLL4, NRP2, SAV1, ADAMTS1, RYR2, ZFPM2, TBX2, CCN1, SLIT2, NSD2, RBM15, TPM1, HEY2, MEF2C, FOXC1, MESP1, GATA3, GATA6	-0.999326	-0.273769	0.785467	0.450549	0.0799859	90	FALSE	TNNC1, PKP2, DLL4, HES1, DHRS3, CCN1, FOXC2, SAV1, RYR2, NRP2, ADAMTS1, RBM15, ZFPM2, TNNI3, GATA3, NSD2, NRG1, GATA6	0.988975	0.273733	0.753755	0.462136	0.0817516	90	FALSE	BMP2, SOX4, SEMA3C, SHOX2, FGFRL1, NRP1, TGFBR2, FZD2, FOXH1, HEG1, SLIT3, SMARCD3, ENG, FOXF1, SMAD6, NAGLU, HAND2, SMO, FKBP1A, HIF1A, WNT5A, TGFB1
CARDIAC_CONDUCTION	1.092	0.316286	0.688743	0.303725	0.132846	61	FALSE	KCNE3, ATP2B1, CACNA1G, AGT, SCN3B, ATP2B4, MEF2A, FLNA, ANK2, SLC8A2, SLC4A3	1.1929	0.35126	0.577831	0.204255	0.140406	61	FALSE	KCNE3, AGT, CACNA1G, ATP2B1, ATP1B2, SLC4A3, SLC8A2, RNF207, MEF2A, ATP2A3, ATP2B4, SCN1B, FLNA, ANK2, TRPM4	1.22136	0.360975	0.511566	0.181118	0.142057	61	FALSE	KCNE3, CACNA1G, AGT, ATP1B2, ATP2B1, SCN1B, SLC4A3, BIN1, MEF2A, ATP2A3, ANK2, KCNH2, ATP2B4, TRPM4, CXADR, FLNA, ATP1A1, KCNQ1
CARDIAC_CONDUCTION_SYSTEM_DEVELOPMENT	1.19989	0.407735	0.593399	0.205882	0.151149	28	FALSE	MSC, CACNA1G, SHOX2, SMAD1, BVES, NOTCH2, DSG2, BMP4, HEY1	1.13643	0.386147	0.652798	0.269231	0.116739	28	FALSE	MSC, CACNA1G, SHOX2, BVES, SMAD1, DSG2, NOTCH2, BMP4, MSX2	1.14891	0.394001	0.602437	0.259259	0.116739	28	FALSE	CACNA1G, SHOX2, MSC, BVES, NOTCH2, TBX18, MSX2, SMAD1, MESP1, DSG2
CARDIAC_EPITHELIAL_TO_MESENCHYMAL_TRANSITION	1.12172	0.3639	0.660154	0.273869	0.130777	33	FALSE	HAS2, BMP2, SNAI2, SPRY1, TGFBR1, ENG, RTN4, JAG1, NOG, TGFB1, BMP4, HEY1	1.29736	0.425089	0.493355	0.137131	0.173748	33	FALSE	HAS2, BMP2, SNAI2, SPRY1, ENG, TGFBR2, TGFB1, JAG1, EFNA1, BMP4, TGFBR1, MSX2, RTN4, TWIST1	1.42454	0.468492	0.313369	0.0612648	0.257206	33	FALSE	HAS2, BMP2, SPRY1, TGFBR2, SNAI2, ENG, EFNA1, TGFB1, ADAM15, OLFM1, JAG1, MSX2, TWIST1, PDCD4
CARDIAC_LEFT_VENTRICLE_MORPHOGENESIS	-0.70177	-0.339955	0.941864	0.823633	0.048799	9	FALSE	RYR2, HEY2, NOTCH1, RBPJ	0.842853	0.384799	0.89789	0.667339	0.0649408	9	FALSE	FOXF1, TGFBR2, NAGLU	1.03692	0.473594	0.725833	0.425743	0.0873098	9	FALSE	TGFBR2, FOXF1, NAGLU
CARDIAC_MUSCLE_CELL_ACTION_POTENTIAL	-0.909471	-0.3031	0.853446	0.602184	0.0576091	49	FALSE	PKP2, SCN4B, ANK3, KCNIP2, NOS1AP, SLC8A1, RYR2, CALM1	0.902056	0.275922	0.882816	0.630802	0.0699459	49	FALSE	KCNE3, CACNA1G, HCN2, SLC4A3, SNTA1, RNF207, GPD1L, SCN1B, FLNA, ANK2, TRPM4	0.985545	0.303351	0.764062	0.477495	0.08042	49	FALSE	KCNE3, CACNA1G, HCN2, SCN1B, SLC4A3, BIN1, SNTA1, ANK2, KCNH2, TRPM4, CXADR, FLNA, ATP1A1, KCNQ1, GPD1L
CARDIAC_MUSCLE_CELL_ACTION_POTENTIAL_INVOLVED_IN_CONTRACTION	1.25816	0.416296	0.495656	0.139594	0.190023	31	FALSE	KCNE3, CACNA1G, GPD1L, SCN3B, FLNA, ANK2, SNTA1, DLG1	0.996075	0.332656	0.794612	0.463002	0.0862866	31	FALSE	KCNE3, CACNA1G, SNTA1, RNF207, GPD1L, SCN1B, FLNA, ANK2, TRPM4	1.13252	0.378117	0.626257	0.282353	0.111463	31	FALSE	KCNE3, CACNA1G, SCN1B, BIN1, SNTA1, ANK2, KCNH2, TRPM4, FLNA, ATP1A1, KCNQ1, GPD1L
CARDIAC_MUSCLE_CELL_CARDIAC_MUSCLE_CELL_ADHESION	-1.10038	-0.594218	0.76014	0.40367	0.0860347	6	FALSE	PKP2, JUP	-1.26768	-0.641355	0.582494	0.208647	0.129443	6	FALSE	PKP2, JUP	-1.04732	-0.523259	0.733431	0.43295	0.0845557	6	FALSE	PKP2, JUP
CARDIAC_MUSCLE_CELL_CONTRACTION	1.14522	0.349443	0.627544	0.238606	0.146416	44	FALSE	KCNE3, CACNA1G, GPD1L, SCN3B, FLNA, ANK2, SNTA1, DLG1	1.01488	0.314086	0.769588	0.426471	0.0905429	44	FALSE	KCNE3, CACNA1G, GSN, SNTA1, RNF207, GPD1L, SCN1B, FLNA, ANK2, TRPM4	1.05309	0.328173	0.683702	0.360078	0.0962406	44	FALSE	KCNE3, CACNA1G, SCN1B, BIN1, GSN, SNTA1, ANK2, KCNH2, TRPM4, FLNA, ATP1A1, KCNQ1, GPD1L
CARDIAC_MUSCLE_CELL_DIFFERENTIATION	-0.952828	-0.288365	0.826592	0.537313	0.0609039	85	FALSE	CDK1, TTN, ACTN2, PRICKLE1, EFNB2, SOX6, SLC8A1, RGS2, DLL1, ALPK2, SORBS2, KDM6B, PDGFRB, HEY2, MEF2C, FRS2, MESP1, PARP2, GATA6, SYNE1	0.877826	0.243445	0.918399	0.726293	0.0640704	85	FALSE	GREM1, BMP2, G6PD, SHOX2, MIR23A, ITGB1, LRRC27, MIR590, IFT20, BVES, MEF2A, PLEC, TGFB1, CALR, VEGFA	0.965949	0.268759	0.785504	0.511494	0.0756946	85	FALSE	GREM1, BMP2, G6PD, SHOX2, ITGB1, LRRC27, PLEC, CALR, IFT20, MEF2A, NAGLU, BVES, TGFB1, VEGFA, CTDP1, OBSL1, SIRT6, CXADR, PPARA, MIR222, LMNA, LARGE1, FOXP1, TBX18, KAT2A
CARDIAC_MUSCLE_CELL_MEMBRANE_REPOLARIZATION	-0.979681	-0.388577	0.812665	0.506897	0.0707899	21	FALSE	KCNH6, SCN4B, KCNIP2, NOS1AP	0.843871	0.307508	0.908895	0.69899	0.0628004	21	FALSE	KCNE3, SNTA1, RNF207, SCN1B, FLNA, ANK2	0.980221	0.357698	0.762261	0.475096	0.0795565	21	FALSE	KCNE3, SCN1B, SNTA1, ANK2, KCNH2, FLNA, ATP1A1, KCNQ1
CARDIAC_MUSCLE_CELL_MYOBLAST_DIFFERENTIATION	0.976819	0.440224	0.812387	0.501155	0.086795	10	FALSE	GREM1, ITGB1	1.03672	0.464187	0.763294	0.416838	0.0905429	10	FALSE	GREM1, ITGB1	0.918075	0.411055	0.819806	0.56513	0.0728939	10	FALSE	GREM1, ITGB1
CARDIAC_MUSCLE_CELL_PROLIFERATION	-0.869127	-0.302528	0.872252	0.642628	0.0558265	38	FALSE	CDK1, FOXC2, SAV1, ZFPM2, TBX2, HEY2, MEF2C, FOXC1, GATA6, DIPK2A, TGFBR3, NOTCH1, YAP1, FGFR2	-0.908417	-0.292758	0.869379	0.60076	0.0672065	38	FALSE	CDK1, FOXC2, SAV1, ZFPM2, GATA6, TBX2, TGFBR3, YAP1, FGF2, FOXC1, RBPJ, MEF2C	-0.76933	-0.241524	0.955796	0.85447	0.0546808	38	FALSE	CDK1, FOXC2, SAV1, ZFPM2, TBX2, GATA6, YAP1, FGF2, RBPJ, NOG, CITED2, RUNX1, TGFB2, FOXC1
CARDIAC_MUSCLE_CONTRACTION	-1.17818	-0.360448	0.58704	0.199396	0.11725	80	FALSE	TNNC1, TTN, PKP2, SCN4B, CHGA, NOS1AP, TNNI3, SLC8A1, RYR2, CALM1, RGS2, EHD3, MAP2K6, JUP, MAP2K3, KCND3, PDE4D, TPM1	-1.10255	-0.306959	0.65472	0.272212	0.111463	80	FALSE	TNNC1, PKP2, TTN, CHGA, NOS1AP, MAP2K3, SCN4B, RYR2, SLC8A1, TNNI3, CALM1, SCN5A, RGS2, PDE4D, EHD3, NEDD4L, HSP90AA1, JUP, NUP155, KCND3, KCNJ2	0.818054	0.229532	0.941173	0.823529	0.052163	80	FALSE	KCNE3, CACNA1G, CLIC2, GAA, SCN1B, BIN1, UCN, GSN, SNTA1, ANK2, KCNH2, VEGFB, GSTM2, TRPM4, TMEM38A, FLNA, ATP1A1, GSTO1, KCNQ1, GPD1L
CARDIAC_MUSCLE_TISSUE_MORPHOGENESIS	-1.4195	-0.488262	0.380431	0.0775444	0.204295	41	FALSE	TNNC1, TTN, PKP2, COL11A1, FOXC2, TNNI3, ANKRD1, DLL4, RYR2, ZFPM2, TPM1, HEY2, FOXC1	-1.43205	-0.45223	0.330627	0.0550285	0.266351	41	FALSE	ANKRD1, TNNC1, PKP2, DLL4, TTN, FOXC2, RYR2, ZFPM2, TNNI3, NRG1	-1.39374	-0.424365	0.317618	0.0626263	0.257206	41	FALSE	ANKRD1, TNNC1, PKP2, DLL4, NRG1, TTN, FOXC2, ZFPM2, RYR2, TPM1, TNNI3
CARDIAC_MUSCLE_TISSUE_REGENERATION	0.621371	0.320679	0.973773	0.901532	0.0545681	6	FALSE	CDKN1A, RUNX1, MIR590	0.63522	0.328778	0.97517	0.876596	0.0545681	6	FALSE	MIR590, CDKN1A	-0.700916	-0.35019	0.946213	0.835249	0.0519512	6	FALSE	YAP1, RUNX1
CARDIAC_MYOFIBRIL_ASSEMBLY	-0.82691	-0.389797	0.89433	0.6942	0.05653	10	FALSE	TTN	-0.890632	-0.403125	0.878397	0.623301	0.0664364	10	FALSE	TTN	-0.592245	-0.262777	0.986376	0.932406	0.0486034	10	FALSE	TTN
CARDIAC_NEURAL_CREST_CELL_DEVELOPMENT_INVOLVED_IN_OUTFLOW_TRACT_MORPHOGENESIS	0.897528	0.415667	0.861903	0.613793	0.0756946	9	FALSE	SEMA3C, ENG, JAG1, BMP4	1.10431	0.504164	0.708405	0.342742	0.100991	9	FALSE	SEMA3C, HAND2, ENG, JAG1, BMP4, TWIST1	0.985537	0.450125	0.772482	0.489109	0.0797706	9	FALSE	SEMA3C, ENG, HAND2, JAG1, TWIST1
CARDIAC_NEURAL_CREST_CELL_DIFFERENTIATION_INVOLVED_IN_HEART_DEVELOPMENT	0.923366	0.395985	0.842062	0.569476	0.0791317	12	FALSE	SEMA3C, ENG, JAG1, BMP4, MAPK3	1.23639	0.524815	0.601517	0.223629	0.132846	12	FALSE	SEMA3C, HAND2, ENG, MAPK3, JAG1, BMP4, TWIST1	1.03821	0.440903	0.717311	0.413088	0.0908241	12	FALSE	SEMA3C, ENG, HAND2, MAPK3, JAG1, TWIST1
CARDIAC_NEURAL_CREST_CELL_MIGRATION_INVOLVED_IN_OUTFLOW_TRACT_MORPHOGENESIS	1.28381	0.630049	0.592183	0.203501	0.142901	7	FALSE	SEMA3C, ENG, BMP4	1.45774	0.725273	0.375075	0.0759494	0.237794	7	FALSE	SEMA3C, HAND2, ENG, BMP4, TWIST1	1.52723	0.758722	0.297942	0.0518672	0.287857	7	FALSE	SEMA3C, ENG, HAND2, TWIST1
CARDIAC_PACEMAKER_CELL_DEVELOPMENT	1.35031	0.696874	0.492405	0.137856	0.176694	6	FALSE	SHOX2, BVES, TBX3, BMPR1A	1.4123	0.73098	0.409154	0.0914894	0.216543	6	FALSE	SHOX2, BVES, TBX18	1.27809	0.658428	0.540559	0.202083	0.1396	6	FALSE	SHOX2, BVES, TBX18
CARDIAC_PACEMAKER_CELL_DIFFERENTIATION	1.06668	0.523487	0.763059	0.407002	0.0956031	7	FALSE	SHOX2, BVES	1.23855	0.61622	0.611421	0.232068	0.130106	7	FALSE	SHOX2, BVES	1.21137	0.601804	0.591217	0.248963	0.123842	7	FALSE	SHOX2, BVES, TBX18, MESP1
CARDIAC_RIGHT_VENTRICLE_MORPHOGENESIS	1.03216	0.397542	0.777908	0.438053	0.0919686	17	FALSE	SEMA3C, SOX4, JAG1, BMP4, FOXH1, TBX20	1.46787	0.564948	0.357625	0.0677618	0.248911	17	FALSE	SOX4, SEMA3C, HAND2, FOXH1, SMARCD3, JAG1	1.40101	0.539835	0.378605	0.0921569	0.206588	17	FALSE	SOX4, SEMA3C, FOXH1, SMARCD3, HAND2
CARDIAC_SEPTUM_DEVELOPMENT	1.00502	0.274801	0.771954	0.427273	0.112843	86	FALSE	ADAMTS6, SEMA3C, SOX11, SOX4, NRP1, PAX8, TGFBR1, SLIT3, ANK2, PLXND1, FGFRL1, HEG1, ENG, JAG1, NOTCH2, NDST1, WNT5A, EGLN1, NOG, BMP4, TBX20, NPRL3, LUZP1, ROBO1, HEY1	1.01777	0.282029	0.756351	0.403017	0.095288	86	FALSE	SOX4, SEMA3C, ADAMTS6, SLIT3, PLXND1, NRP1, WNT5A, FGFRL1, PDE2A, FZD2, PRDM1, ENG, TGFBR2, SMO, ANK2, JAG1, SMAD6, DAND5, ROBO1, PAX8, NPRL3, PTK7, HEG1, NPHP3	0.895614	0.249896	0.873559	0.667961	0.063079	86	FALSE	SOX4, SEMA3C, ADAMTS6, FGFRL1, NRP1, TGFBR2, FZD2, PLXND1, HEG1, SLIT3, ENG, SMAD6, SMO, ANK2, WNT5A, NPRL3, ROBO1, PAX8, FZD1, PTK7, CRELD1, NOTCH2, ZFPM1, DAND5, NPHP3
CARDIAC_SEPTUM_MORPHOGENESIS	0.845027	0.249337	0.918977	0.766197	0.0747385	56	FALSE	SEMA3C, SOX11, SOX4, NRP1, TGFBR1, SLIT3, FGFRL1, ENG, JAG1, NOTCH2, WNT5A, EGLN1, NOG, BMP4, TBX20, ROBO1, HEY1	0.847757	0.25348	0.925155	0.74569	0.0628004	56	FALSE	SOX4, SEMA3C, SLIT3, NRP1, WNT5A, FGFRL1, FZD2, ENG, TGFBR2, SMO, JAG1, SMAD6	0.865961	0.258442	0.885328	0.691571	0.0607719	56	FALSE	SOX4, SEMA3C, FGFRL1, NRP1, TGFBR2, FZD2, SLIT3, ENG, SMAD6, SMO, WNT5A
CARDIAC_VASCULAR_SMOOTH_MUSCLE_CELL_DIFFERENTIATION	-0.812139	-0.42119	0.899524	0.704587	0.057853	7	FALSE	HEY2, MESP1, GATA6, NOTCH1	-0.622713	-0.306061	0.983838	0.903409	0.04783	7	FALSE	GATA6, MESP1	-0.395279	-0.191026	1	0.998077	0.0439759	7	FALSE	GATA6
[truncated: 6,144 more rows]
