# Supplementary material for: Selective targeting of TBXT with DARPins identifies regulatory networks and therapeutic vulnerabilities in chordoma
Source: Sci Adv. 2025 Sep 3;11(36):eadu2796. doi: 10.1126/sciadv.adu2796 (PMC12407079; doi:10.1126/sciadv.adu2796)
Supplement: Supplementary file 2 — Datasets S1 to S7 [file sciadv.adu2796_datasets_s1_to_s7.zip › adu2796_dataset_s4.xlsx]

## Sheet: Sheet1
Supplementary Data S4: Proteins detected in UM-Chor1 cells after TBXT inhibition with three DARPins and TBXT knockout
The statistical significance of differential protein expression was determined by fitting protein-wise linear models to label-free quantification (LFQ) measures and using an empirical Bayes model to moderate the standard errors of estimated fold-changes. P-values were adjusted by Benjamini-Hochberg method to control false discovery rate.
Differentially expressed proteins (DEPs): padj < 0.05; log2(fold change) > 0.2 or < -0.2 (=fold change >1.15 or < -1.15)) in at least two DARPins
	DEPs					T-DARPin A2						T-DARPin B1						T-DARPin D4						TBXT KO
							95% confidence interval						95% confidence interval						95% confidence interval						95% confidence interval
Protein names	DEP	Direction of regulation	DARPin number	Median log2(fold change)	Direction of regulation in TBXT KO	log2(fold change)	Lower	Upper	moderated t-value	p-value	adjusted p-value	log2 fold change	Lower	Upper	moderated t-value	p-value	adjusted p-value	log2 fold change	Lower	Upper	moderated t-value	p-value	adjusted p-value	log2 fold change	Lower	Upper	moderated t-value	p-value	adjusted p-value	Protein group	UniProt accession numbers of major proteins in the protein group
IGFBP3	TRUE	Upregulated	3	6.99428	Upregulated	6.99428	6.78927	7.19929	79.7758	3.80715e-12	1.41436e-08	6.96474	6.75059	7.17889	75.3244	1.87294e-12	7.13589e-09	7.33462	7.15445	7.51479	94.8827	7.04277e-13	2.67977e-09	7.29636	6.97976	7.61297	53.4019	2.88687e-11	1.03667e-07	TP1_779	A6XND0; P17936; H0Y5K2; B3KWK7; H0Y485; C9JMX4
HMOX1	TRUE	Upregulated	3	1.94756	Upregulated	2.20104	1.97146	2.43061	22.4189	4.42603e-08	2.05534e-05	1.94756	1.63066	2.26447	14.2334	7.33046e-07	0.000179092	1.70608	1.44483	1.96733	15.2208	6.22607e-07	0.000124685	0.934564	0.617616	1.25151	6.83267	0.0001515	0.00205297	TP1_2256	P09601; A0A7I2V3I1; B1AHA8
MRTO4	TRUE	Upregulated	3	1.81133	Upregulated	1.24556	0.83819	1.65292	7.14973	0.000141223	0.00299796	1.81133	1.44357	2.17909	11.4073	3.83933e-06	0.00045712	1.85535	1.44228	2.26842	10.4687	9.31368e-06	0.000506265	0.900148	0.442989	1.35731	4.56264	0.0019785	0.0104585	TP1_5258	Q9UKD2
NT5E	TRUE	Upregulated	3	1.70051	Upregulated	1.70051	1.53613	1.8649	24.1895	2.53714e-08	1.57091e-05	1.01996	0.682081	1.35784	6.99148	0.000127846	0.00363503	2.02178	1.74429	2.29927	16.9816	2.78533e-07	6.95914e-05	1.74926	1.42459	2.07394	12.4847	2.00996e-06	0.000181992	TP1_2434	P21589
SERPINE1	TRUE	Upregulated	3	1.64631	Upregulated	1.64631	1.26035	2.03228	9.97413	1.47933e-05	0.000808192	0.710693	0.32068	1.10071	4.22039	0.00308024	0.0217731	1.77395	1.45679	2.09111	13.0365	1.92648e-06	0.000204207	1.39599	0.874121	1.91787	6.19853	0.000290796	0.00308553	TP1_2176	P05121
SOD2	TRUE	Upregulated	3	1.57826	Upregulated	1.57826	1.35694	1.79958	16.675	3.8175e-07	8.11435e-05	1.39364	0.666891	2.1204	4.62111	0.00305056	0.0216167	2.12168	1.90621	2.33714	22.9508	2.98913e-08	1.4217e-05	2.78525	2.4939	3.0766	22.1521	2.59994e-08	9.3364e-06	TP1_2156	P04179; F5H4R2; F5GYZ5
MYO1B	TRUE	Upregulated	3	1.44706	Upregulated	1.66481	1.4745	1.85511	20.4561	8.64312e-08	2.91902e-05	1.17375	0.914572	1.43293	10.4889	7.13037e-06	0.0006718	1.44706	1.15231	1.7418	11.4429	4.93467e-06	0.000330143	5.93573	5.13898	6.73248	17.2632	1.74817e-07	4.33229e-05	TP1_1158	E9PDF6; O43795
RFTN1	TRUE	Upregulated	3	1.37123	Upregulated	1.37123	0.975989	1.76647	8.11262	6.09036e-05	0.00181731	0.999778	0.524401	1.47515	4.87097	0.00132908	0.0141533	1.38437	1.06179	1.70695	10.0025	1.2862e-05	0.000575763	1.54102	1.03431	2.04773	7.04727	0.000122738	0.00186531	TP1_3396	Q14699; G3XAJ6; C9JHG2
PPIF	TRUE	Upregulated	3	1.23573	Upregulated	1.01167	0.641419	1.38193	6.38928	0.000292726	0.0046597	1.57258	1.21051	1.93466	10.0592	9.68525e-06	0.000785124	1.23573	0.713657	1.7578	5.57617	0.000784536	0.00574236	0.769549	0.426633	1.11246	5.20018	0.000897195	0.00614853	TP1_2554	P30405; R4GN99; H0Y548
RPF2	TRUE	Upregulated	3	1.18411	Upregulated	1.01013	0.540586	1.47968	5.0305	0.00127624	0.0113698	1.48605	1.02966	1.94244	7.54131	7.58363e-05	0.00270034	1.18411	0.694695	1.67353	5.63905	0.00060265	0.00483773	1.14873	0.403569	1.89389	3.57221	0.00760628	0.0270348	TP1_4873	Q9H7B2; Q5VXN0
ANGPTL2	TRUE	Upregulated	3	1.13327	Upregulated	1.13327	0.852379	1.41415	9.43433	2.17479e-05	0.000985285	0.566862	0.263907	0.869818	4.3336	0.0026492	0.0200665	1.5152	1.04561	1.98479	7.52047	9.25004e-05	0.00167042	1.94046	1.3332	2.54772	7.40457	8.73649e-05	0.00151559	TP1_5268	Q9UKU9
NCEH1	TRUE	Upregulated	3	1.11436	Upregulated	1.11436	0.951039	1.27768	15.955	5.25256e-07	9.29204e-05	0.892188	0.636525	1.14785	8.08237	4.66672e-05	0.00191185	1.41661	1.1686	1.66462	13.3129	1.65436e-06	0.000190752	1.37504	1.10098	1.64911	11.626	3.41209e-06	0.000243552	TP1_3788	Q6PIU2; A0A0A0MTJ9; H7C046
PARN	TRUE	Upregulated	3	1.09993	Upregulated	1.09993	0.700255	1.49961	6.43529	0.000279596	0.00459601	1.11149	0.528456	1.69453	4.4153	0.00237893	0.0187655	0.93141	0.32477	1.53805	3.57852	0.00794567	0.0255781	0.705759	0.221927	1.18959	3.38012	0.0100381	0.0332083	TP1_473	A0A494BZW7; A0A494C0P9; A0A494C1K5; A0A494C0Q2; A0A494C1N1; A0A494C0W0; O95453; A0A494C1G3; A0A494C0K5; A0A494C156; A0A494BZU6; A0A494C0Q6; H3BRK1; A0A494C002
CD59	TRUE	Upregulated	3	1.08698	Upregulated	1.08698	0.874307	1.29966	11.9513	4.15616e-06	0.000376588	0.758925	0.439868	1.07798	5.50911	0.000618244	0.00875654	1.22311	0.996921	1.4493	12.6033	2.46076e-06	0.000230776	2.06053	1.67092	2.45014	12.2552	2.30765e-06	0.000197304	TP1_423	A0A2U3TZL5; P13987
SCO2	TRUE	Upregulated	3	1.01409	Upregulated	0.765318	0.367687	1.16295	4.50063	0.0024248	0.015721	1.01409	0.658543	1.36963	6.60588	0.000187911	0.00453127	1.26548	0.925556	1.60541	8.6769	3.47857e-05	0.00102455	1.23305	0.715281	1.75082	5.51841	0.000617662	0.00499961	TP1_1845	O43819
ALDH3A2	TRUE	Upregulated	3	1.01319	Upregulated	1.01319	0.857186	1.1692	15.1867	7.49879e-07	0.000121122	0.729574	0.335862	1.12329	4.29888	0.00283353	0.0208844	1.26978	0.941135	1.59842	9.00529	2.68759e-05	0.000866633	2.18189	1.88768	2.4761	17.185	1.80964e-07	4.33229e-05	TP1_531	P51648; A0A5F9ZHN9; A0A5F9ZGX4; A0A5F9ZHI5; J3QRD1; A0A5F9ZI12; A0A5K1VW72
RRP12	TRUE	Upregulated	3	0.986656	Upregulated	0.986656	0.816204	1.15711	13.5356	1.71332e-06	0.000212166	1.16291	0.969695	1.35612	13.9399	8.57738e-07	0.000179092	0.792408	0.633605	0.951211	11.6301	4.39203e-06	0.000310644	1.49725	1.11846	1.87604	9.15937	1.947e-05	0.000641439	TP1_3605	Q5JTH9
PUM3	TRUE	Upregulated	3	0.967449	Upregulated	0.588327	0.313137	0.863517	4.99916	0.00132413	0.0116017	0.974754	0.628162	1.32135	6.51367	0.000206545	0.00468403	0.967449	0.595963	1.33894	6.06987	0.000378544	0.00370272	1.98934	1.1315	2.84718	5.3737	0.000730689	0.00542129	TP1_3456	Q15397
CD44	TRUE	Upregulated	3	0.962122	Upregulated	0.962122	0.666535	1.25771	7.61123	9.33755e-05	0.00232812	0.734288	0.507296	0.96128	7.49213	7.93656e-05	0.00274659	1.01817	0.819739	1.21659	11.9594	3.59293e-06	0.000273422	1.56329	1.06806	2.05853	7.31475	9.50443e-05	0.00156561	TP1_2356	P16070; H0Y2P0; H0YD13; H0YE40
IGFBP7	TRUE	Upregulated	3	0.913629	Upregulated	0.913629	0.630967	1.19629	7.55811	9.78294e-05	0.0023754	0.703066	0.430544	0.975588	5.97508	0.000366025	0.00636783	1.0848	0.812821	1.35678	9.29628	2.1525e-05	0.000751399	2.1537	1.69955	2.60786	10.9888	5.17265e-06	0.000300324	TP1_3497	Q16270
ITGB3	TRUE	Upregulated	3	0.910781	Upregulated	0.910781	0.713001	1.10856	10.7682	8.66574e-06	0.000570803	0.685745	0.42762	0.943869	6.15294	0.000301834	0.00569301	1.17099	0.881772	1.46021	9.43673	1.93788e-05	0.000730062	2.41594	2.04315	2.78874	15.0169	5.02816e-07	7.22244e-05	TP1_2174	P05106; I3L4X8
ATP2B4	TRUE	Upregulated	3	0.910551	Upregulated	0.910551	0.704076	1.11703	10.3121	1.17291e-05	0.000691645	0.811002	0.470497	1.15151	5.5163	0.00061313	0.00871651	1.02411	0.797536	1.25069	10.5347	8.90698e-06	0.000505836	0.753275	0.485005	1.02155	6.50656	0.00021064	0.00250467	TP1_2470	P23634
FTH1	TRUE	Upregulated	3	0.909396	Upregulated	0.618634	0.190939	1.04633	3.38229	0.0107639	0.0409496	1.42494	0.82543	2.02444	5.55587	0.000697437	0.00945869	0.909396	0.558541	1.26025	6.04115	0.00039018	0.00373964	1.73702	0.653247	2.82079	3.73428	0.00637628	0.0239762	TP1_2145	P02794; G3V192; G3V1D1
LPCAT2	TRUE	Upregulated	3	0.884139	Upregulated	0.891233	0.718427	1.06404	12.0599	3.89814e-06	0.000369983	0.331871	0.122186	0.541557	3.66565	0.00662579	0.0356387	0.884139	0.723121	1.04516	12.7979	2.20244e-06	0.000224668	1.24075	0.923486	1.558	9.0623	2.10186e-05	0.000671883	TP1_3864	Q7L5N7
SQOR	TRUE	Upregulated	3	0.882494	Upregulated	0.882494	0.673624	1.09136	9.8798	1.58026e-05	0.000815371	0.536456	0.262049	0.810863	4.52781	0.00205458	0.0174342	1.08084	0.903605	1.25807	14.2137	1.02709e-06	0.000151473	1.6159	1.31989	1.9119	12.6499	1.82231e-06	0.000174352	TP1_5491	Q9Y6N5
RRAS2	TRUE	Upregulated	3	0.858022	Upregulated	0.694323	0.519356	0.869291	9.27933	2.43783e-05	0.00103069	0.858022	0.661627	1.05442	10.1185	9.27796e-06	0.000785124	1.04731	0.864968	1.22966	13.3867	1.58923e-06	0.000190752	1.5226	1.17047	1.87473	10.0197	1.01689e-05	0.000444485	TP1_2974	P62070; E9PK85
GALNT2	TRUE	Upregulated	3	0.799398	Upregulated	0.799398	0.628325	0.970471	10.9268	7.82061e-06	0.000538029	0.37099	0.119117	0.622864	3.41138	0.00955105	0.0457155	0.970016	0.804216	1.13582	13.6361	1.38963e-06	0.000176251	1.1722	0.861587	1.48282	8.74473	2.7132e-05	0.000768433	TP1_3196	Q10471
NF2	TRUE	Upregulated	3	0.712017	Upregulated	0.65374	0.446343	0.861136	7.37079	0.000115541	0.00261728	0.811462	0.584953	1.03797	8.29723	3.8763e-05	0.00174564	0.712017	0.344289	1.07974	4.51291	0.00228568	0.0109672	1.66007	0.796562	2.52358	4.45482	0.00227487	0.0115569	TP1_2608	P35240; A0A5K1VW66
GRPEL1	TRUE	Upregulated	3	0.70942	Upregulated	0.688052	0.492803	0.883301	8.24031	5.4812e-05	0.00171115	0.774652	0.534317	1.01499	7.46515	8.13795e-05	0.00276836	0.70942	0.50503	0.913809	8.0898	5.63435e-05	0.0013316	0.852352	0.529553	1.17515	6.11866	0.000316739	0.00324974	TP1_4906	Q9HAV7
UTP20	TRUE	Upregulated	3	0.69488	Upregulated	0.800358	0.590753	1.00996	8.92884	3.17544e-05	0.00117583	0.69488	0.437659	0.952102	6.25681	0.000270175	0.00537446	0.41279	0.201614	0.623965	4.55595	0.00216495	0.0105977	1.01602	0.55274	1.47929	5.08195	0.00103437	0.00677812	TP1_1972	O75691
DDX31	TRUE	Upregulated	3	0.688818	Upregulated	0.688818	0.466293	0.911343	7.23832	0.000130234	0.00287987	0.868216	0.629056	1.10738	8.40794	3.52821e-05	0.00170158	0.563875	0.343073	0.784677	5.95215	0.000428842	0.00395095	0.950851	0.465324	1.43638	4.53805	0.00204218	0.0106746	TP1_1338	Q9H8H2
RRP1	TRUE	Upregulated	3	0.677844	Upregulated	0.530457	0.32918	0.731734	6.16265	0.000368277	0.00540771	1.19196	0.985113	1.3988	13.3465	1.18981e-06	0.000226659	0.677844	0.400352	0.955336	5.69342	0.000567566	0.00466984	0.667916	0.245919	1.08991	3.6676	0.00663984	0.0246319	TP1_2911	P56182
ETFDH	TRUE	Upregulated	3	0.662484	Upregulated	0.579922	0.301508	0.858335	4.87069	0.00154222	0.0123212	0.662484	0.303288	1.02168	4.27162	0.00287643	0.0209947	0.895288	0.652261	1.13832	8.58619	3.7409e-05	0.00107285	0.9847	0.634223	1.33518	6.51051	0.000209787	0.0025028	TP1_3493	Q16134; B4DEQ0; A0A804HL84; A0A804HL81; A0A804HJK8; A0A804HK05; A0A804HJT7; A0A804HI80; A0A804HI48; A0A804HI73
FMNL2	TRUE	Upregulated	3	0.645087	Upregulated	0.758385	0.456382	1.06039	5.87205	0.000498791	0.00647637	0.644477	0.33028	0.958673	4.75067	0.00154531	0.0153543	0.645087	0.332088	0.958085	4.80362	0.00159257	0.00888836	1.12864	0.699959	1.55731	6.10089	0.000322853	0.00329365	TP1_4531	Q96PY5; C9IZY8
RER1	TRUE	Upregulated	3	0.641373	Upregulated	0.651782	0.416447	0.887118	6.47631	0.000268443	0.00447205	0.641373	0.30224	0.980506	4.38017	0.00249129	0.0194904	0.326885	0.115256	0.538514	3.60009	0.00770934	0.0251794	1.37878	1.03326	1.72431	9.24681	1.81836e-05	0.00062786	TP1_1769	O15258; Q5T092; A0A0A0MR06; Q5T091
SLC25A3	TRUE	Upregulated	3	0.628018	Upregulated	0.574724	0.328363	0.821086	5.45504	0.000785223	0.00855456	0.855783	0.566858	1.14471	6.86007	0.000145513	0.00390425	0.628018	0.423879	0.832157	7.17035	0.000127369	0.00200264	1.03539	0.714008	1.35676	7.46545	8.25526e-05	0.00147486	TP1_3094	Q00325
TMEM33	TRUE	Upregulated	3	0.616894	Upregulated	0.616894	0.462885	0.770903	9.36648	2.28578e-05	0.00101091	0.725244	0.246596	1.20389	3.53582	0.00852662	0.0423847	0.449272	0.202519	0.696024	4.24366	0.00322983	0.0138326	1.50919	0.981751	2.03663	6.63043	0.000185596	0.00235504	TP1_2922	P57088; D6RAA6
OGDH	TRUE	Upregulated	3	0.605762	Upregulated	0.647803	0.423907	0.871699	6.76562	0.000202511	0.0036699	0.605762	0.362412	0.849111	5.76529	0.000461842	0.00748774	0.566172	0.382409	0.749934	7.181	0.000126114	0.00199113	0.906182	0.62453	1.18783	7.45542	8.33247e-05	0.00148128	TP1_3117	Q02218; E9PCR7; E9PDF2; E9PFG7
UAP1	TRUE	Upregulated	3	0.595177	Upregulated	0.560399	0.285184	0.835614	4.76142	0.00175906	0.0132115	0.595177	0.321988	0.868365	5.04584	0.00107152	0.0124847	0.707339	0.488075	0.926602	7.51891	9.26302e-05	0.00167042	0.961614	0.394548	1.52868	3.9295	0.00460271	0.0193766	TP1_3496	Q16222
DKC1	TRUE	Upregulated	3	0.594863	Upregulated	0.289765	0.0802122	0.499318	3.23343	0.0133041	0.0475695	0.594863	0.407638	0.782088	7.35872	8.98952e-05	0.00300322	0.645294	0.426764	0.863824	6.88241	0.000167227	0.00236951	0.602144	0.306522	0.897766	4.71991	0.00161899	0.0091125	TP1_1906	O60832
TMEM109	TRUE	Upregulated	3	0.574434	Upregulated	0.574434	0.329156	0.819711	5.47638	0.000766785	0.00852897	0.506884	0.170428	0.843341	3.48923	0.00853146	0.0423847	0.718757	0.37573	1.06178	4.88368	0.00144485	0.00839337	0.593283	0.230312	0.956254	3.78756	0.00560701	0.0220052	TP1_4686	Q9BVC6
CEBPZ	TRUE	Upregulated	3	0.565789	Upregulated	0.565789	0.380896	0.750682	7.15559	0.000140464	0.00299796	0.877455	0.682224	1.07269	10.4094	7.53949e-06	0.00068394	0.2417	0.0794655	0.403934	3.47238	0.00922748	0.028315	0.545414	0.246974	0.843854	4.23486	0.00304051	0.0141431	TP1_3133	Q03701
HSPA9	TRUE	Upregulated	3	0.562681	Upregulated	0.496671	0.296429	0.696912	5.79998	0.000538627	0.00680612	0.562681	0.358413	0.766949	6.37986	0.000237331	0.00491429	0.564977	0.374159	0.755795	6.90089	0.000164287	0.00235408	0.798162	0.53891	1.05741	7.13409	0.000112871	0.00176225	TP1_1071	D6RCD7; P38646; A0A7I2V2G2; A0A7I2V2S7; A0A7I2YQB2; A0A7I2V3F7; H0Y8K0
AK4	TRUE	Upregulated	3	0.562393	Upregulated	0.498714	0.3514	0.646027	7.91627	7.18101e-05	0.00202102	0.562393	0.267978	0.856808	4.42415	0.00235148	0.0186649	0.619279	0.44471	0.793848	8.26823	4.85174e-05	0.00119102	0.314889	0.0788841	0.550893	3.09176	0.0153576	0.0452414	TP1_2507	P27144; F8VS11
TRMT10C	TRUE	Upregulated	3	0.559547	Upregulated	0.459489	0.181513	0.737465	3.86526	0.00552868	0.025772	0.670151	0.399212	0.941091	5.72862	0.000481275	0.00770444	0.559547	0.281255	0.837839	4.68629	0.00183987	0.00958999	0.598965	0.180736	1.01719	3.31862	0.0109816	0.0353678	TP1_3855	Q7L0Y3; C9JVB6
UTP25	TRUE	Upregulated	3	0.552505	Upregulated	0.426435	0.114825	0.738044	3.20003	0.0139575	0.0492421	0.701856	0.34881	1.0549	4.60432	0.00186163	0.016759	0.552505	0.249312	0.855699	4.24728	0.00321463	0.0138055	1.37329	0.561078	2.1855	3.91798	0.00467649	0.0195098	TP1_3714	Q68CQ4
ATP5F1C	TRUE	Upregulated	3	0.548207	Upregulated	0.411509	0.183705	0.639314	4.22404	0.00344573	0.0198772	0.548207	0.29258	0.803834	4.96692	0.00118028	0.0131873	0.658073	0.408296	0.90785	6.14067	0.000351464	0.00357572	0.625073	0.363082	0.887065	5.52858	0.000610469	0.00497097	TP1_2629	P36542
MYBBP1A	TRUE	Upregulated	3	0.546749	Upregulated	0.546749	0.413433	0.680066	9.58995	1.94238e-05	0.000937136	0.830444	0.63711	1.02378	9.94838	1.05007e-05	0.000814537	0.524348	0.379179	0.669517	8.41859	4.28605e-05	0.00114994	1.04041	0.698388	1.38243	7.0489	0.000122543	0.00186531	TP1_4625	Q9BQG0; I3L1L3
AK2	TRUE	Upregulated	3	0.541272	Upregulated	0.282623	0.11559	0.449655	3.95655	0.00489315	0.0241729	0.541272	0.315363	0.767181	5.54922	0.000590307	0.00855159	0.5946	0.421256	0.767944	7.99484	6.1078e-05	0.00139758	0.4666	0.107188	0.826011	3.00831	0.0174002	0.0496694	TP1_1325	F8W1A4; P54819; F8VZG5; A0A5F9ZHP2; F8VY04; A0A5K1VW67
NOC2L	TRUE	Upregulated	3	0.533505	Upregulated	0.357141	0.189418	0.524865	4.97917	0.00135571	0.0117114	1.03501	0.841087	1.22894	12.361	2.11307e-06	0.000309647	0.533505	0.304214	0.762795	5.42308	0.000767719	0.00567217	0.767749	0.455789	1.07971	5.70282	0.000500605	0.00431097	TP1_5415	Q9Y3T9
SFXN3	TRUE	Upregulated	3	0.529692	Upregulated	0.529692	0.373605	0.685779	7.93539	7.06567e-05	0.00201915	0.50463	0.311187	0.698072	6.04186	0.000340307	0.00608717	0.750792	0.542261	0.959324	8.39153	4.38216e-05	0.00114994	0.694249	0.282961	1.10554	3.91146	0.00471888	0.0196039	TP1_340	Q9BWM7; S4R3N9
WDR43	TRUE	Upregulated	3	0.519643	Upregulated	0.31616	0.0884379	0.543882	3.24648	0.0130577	0.0469144	0.519643	0.217564	0.821721	3.98414	0.0042449	0.0265404	0.979985	0.604465	1.3555	6.08248	0.000373556	0.0036994	1.51077	0.942502	2.07903	6.16051	0.000302841	0.00315218	TP1_3429	Q15061
PITRM1	TRUE	Upregulated	3	0.519339	Upregulated	0.519339	0.313417	0.72526	5.8974	0.000485566	0.00639672	0.531113	0.312958	0.749268	5.63861	0.00053292	0.00805725	0.400119	0.197698	0.602539	4.60711	0.00203041	0.0101788	1.05443	0.80857	1.30029	9.93799	1.07927e-05	0.000455961	TP1_3601	Q5JRX3; A0A7I2YQT2; A0A7I2V5C6; A0A7I2V5H2; A0A7I2V397; A0A7I2YQX5; A0A0A0MRX9; A0A7I2V3B6; A0A7I2V3X0; H0Y4F7
SLC25A5	TRUE	Upregulated	3	0.519159	Upregulated	0.385203	0.145221	0.625186	3.75337	0.00643214	0.0288244	0.584763	0.336562	0.832964	5.45665	0.000656996	0.00910238	0.519159	0.297463	0.740854	5.45804	0.000737903	0.00551937	0.469648	0.238824	0.700472	4.71477	0.00162952	0.00914316	TP1_2177	P05141
PGAM5	TRUE	Upregulated	3	0.505986	Upregulated	0.456684	0.175376	0.737993	3.79616	0.00606912	0.0275297	0.505986	0.217493	0.79448	4.06212	0.00381506	0.024932	0.662927	0.384581	0.941272	5.55105	0.000664637	0.00518226	0.565513	0.193343	0.937684	3.52104	0.00818577	0.0285667	TP1_4463	Q96HS1
LRPPRC	TRUE	Upregulated	3	0.503583	Upregulated	0.504299	0.33346	0.675138	6.90259	0.000177773	0.0034115	0.503583	0.271614	0.735552	5.02795	0.00109518	0.0126444	0.487001	0.325256	0.648745	7.01769	0.000146991	0.00218041	0.795249	0.484132	1.10637	5.9231	0.000391751	0.00364775	TP1_2688	P42704; A0A804HK30; A0A804HKJ0; A0A804HL40; A0A804HIG4; A0A804HIN4; A0A804HKI2; A0A804HLG8; A0A804HKR3; A0A804HI14; A0A804HJZ1; A0A804HI40; A0A804HIQ7; A0A804HHY9; A0A804HJI0; A0A804HJH8; A0A804HK02; C9JCA9; B8ZZ38
OPA1	TRUE	Upregulated	3	0.500767	Upregulated	0.358047	0.167721	0.548373	4.39899	0.00275538	0.0172327	0.510278	0.29716	0.723395	5.54546	0.000592869	0.00855414	0.500767	0.305256	0.696277	5.96979	0.000420853	0.00391527	0.623346	0.359449	0.887243	5.47349	0.000650542	0.00508953	TP1_1867	O60313; A0A2R8Y3X5; A0A2R8YDM2; A0A2R8YE78; C9JMB8; A0A2R8YGE5
SLC25A6	TRUE	Upregulated	3	0.498816	Upregulated	0.381965	0.187932	0.575999	4.60319	0.00213471	0.0147681	0.655132	0.367341	0.942922	5.27232	0.000815883	0.0104664	0.498816	0.34588	0.651751	7.60194	8.60104e-05	0.00164457	0.698416	0.336416	1.06042	4.4707	0.00222833	0.0113826	TP1_2308	P12236
EEA1	TRUE	Upregulated	3	0.49026	Upregulated	0.382228	0.21031	0.554146	5.19891	0.00104948	0.0100525	0.49026	0.168803	0.811716	3.53227	0.00801811	0.0404087	0.665226	0.476879	0.853573	8.23197	5.00036e-05	0.00121964	1.03474	0.677205	1.39228	6.70625	0.000171906	0.00224478	TP1_3431	Q15075
ATP5PO	TRUE	Upregulated	3	0.489115	Upregulated	0.299247	0.0974031	0.50109	3.46678	0.00955696	0.0376502	0.489115	0.227031	0.751199	4.32235	0.00268896	0.0202413	0.776475	0.574369	0.97858	8.95453	2.79545e-05	0.000893839	0.568552	0.258254	0.878849	4.24581	0.0029964	0.0140105	TP1_2732	P48047; A0A494C0K9
PES1	TRUE	Upregulated	3	0.488678	Upregulated	0.282172	0.118922	0.445421	4.04179	0.00437069	0.0226459	0.682915	0.491848	0.873982	8.27809	3.94028e-05	0.00174564	0.488678	0.235776	0.741579	4.50365	0.00231262	0.0110132	0.389942	0.0968549	0.68303	3.083	0.0155599	0.0455755	TP1_1685	O00541; B5MCF9
PGRMC2	TRUE	Upregulated	3	0.479381	Upregulated	0.464397	0.206736	0.722058	4.21456	0.00348821	0.0200525	0.479381	0.253505	0.705257	4.91542	0.00125773	0.0137333	0.597851	0.370569	0.825133	6.13087	0.000355081	0.00360289	0.96637	0.680384	1.25236	7.83012	5.92342e-05	0.00120858	TP1_1759	O15173
MTHFD1L	TRUE	Upregulated	3	0.47795	Upregulated	0.526899	0.348949	0.704848	6.92374	0.000174263	0.00340249	0.437399	0.170608	0.70419	3.79713	0.00550348	0.0313896	0.47795	0.258006	0.697894	5.06482	0.00116316	0.00727929	0.478668	0.219038	0.738297	4.27218	0.00289301	0.0136336	TP1_50	A0A087WVM4; B7ZM99; Q6UB35
GLUD1; GLUD2	TRUE	Upregulated	3	0.475179	Upregulated	0.389464	0.184513	0.594416	4.44352	0.00260484	0.0165511	0.475179	0.205996	0.744362	4.08845	0.0036807	0.0244311	0.591308	0.349374	0.833242	5.69653	0.000565628	0.00466984	0.671375	0.421358	0.921391	6.22251	0.000283471	0.00307536	TP1_2117	P00367; A0A804HJD7; A0A804HKE0; P49448
PTGES2	TRUE	Upregulated	3	0.472527	Upregulated	0.472527	0.31058	0.634474	6.82285	0.000191736	0.00356077	0.423768	0.201787	0.645749	4.42142	0.00235991	0.0186663	0.533184	0.338441	0.727927	6.38129	0.000274324	0.00314398	0.910339	0.474497	1.34618	4.83999	0.00139252	0.00819759	TP1_630	A0A7I2V5T7; Q9H7Z7; A0A7I2V5X6; A6NHH0; X6RJ95
RSL1D1	TRUE	Upregulated	3	0.471972	Upregulated	0.471972	0.235883	0.708061	4.67467	0.0019551	0.0139409	0.736963	0.482646	0.991279	6.71152	0.000168819	0.00430898	0.366512	0.124259	0.608766	3.52624	0.0085514	0.0269547	0.584462	0.253255	0.915669	4.08908	0.00369967	0.0163414	TP1_2001	O76021; I3L3U9
NIPSNAP3A	TRUE	Upregulated	3	0.470603	Upregulated	0.470603	0.269266	0.671941	5.46566	0.00077599	0.00852897	0.423507	0.162113	0.684901	3.75244	0.00586019	0.0327861	0.500108	0.308231	0.691985	6.07484	0.000376568	0.00370272	0.525719	0.218713	0.832725	3.96804	0.0043647	0.0185685	TP1_5192	Q9UFN0
ACADM	TRUE	Upregulated	3	0.469891	Upregulated	0.405421	0.161743	0.649099	3.89047	0.00534473	0.0254342	0.469891	0.1826	0.757183	3.78813	0.00557348	0.0316467	0.740392	0.453738	1.02705	6.02002	0.000398998	0.00378972	0.677936	0.316111	1.03976	4.34171	0.00263849	0.0128038	TP1_2294	P11310; Q5T4U5; F6YB23; A0A7P0T932; A0A7P0T8G6; A0A7P0TB51; A0A7P0TB55
CYC1	TRUE	Upregulated	3	0.466029	Upregulated	0.314221	0.118532	0.50991	3.75475	0.00642015	0.0288244	0.466029	0.190106	0.741952	3.91178	0.00469075	0.028316	0.604966	0.427766	0.782165	7.95723	6.30751e-05	0.00140981	0.552439	0.271154	0.833724	4.551	0.00200836	0.0105593	TP1_2232	P08574
TECR	TRUE	Upregulated	3	0.456304	Upregulated	0.456304	0.257469	0.655138	5.36628	0.000867394	0.00895103	0.519527	0.194126	0.844928	3.69776	0.00633072	0.0346055	0.348856	0.100245	0.597466	3.27054	0.0123149	0.034995	0.932095	0.323069	1.54112	3.54645	0.00789233	0.0277584	TP1_5102	Q9NZ01; M0R2N5
LETM1	TRUE	Upregulated	3	0.455072	Upregulated	0.348549	0.158284	0.538813	4.28367	0.00319128	0.0189435	0.581895	0.366081	0.79771	6.24473	0.00027366	0.00537446	0.455072	0.232876	0.677268	4.7735	0.00165238	0.00908568	0.437003	0.125803	0.748203	3.25398	0.0120752	0.0379703	TP1_2044	O95202
LONP1	TRUE	Upregulated	3	0.454431	Upregulated	0.384221	0.227353	0.54109	5.72739	0.000582351	0.00714005	0.630064	0.39655	0.863577	6.24916	0.000272375	0.00537446	0.454431	0.237666	0.671195	4.88623	0.0014404	0.00838032	0.640525	0.350193	0.930856	5.11224	0.000997147	0.00664333	TP1_1585	K7EKE6; P36776; K7EJE8
CS	TRUE	Upregulated	3	0.446318	Upregulated	0.342196	0.167161	0.51723	4.57153	0.00222	0.0152164	0.446318	0.224305	0.66833	4.65604	0.00174245	0.0163114	0.524726	0.379396	0.670057	8.4153	4.29761e-05	0.00114994	0.528449	0.283886	0.773012	5.00705	0.00113306	0.00718875	TP1_829	O75390; B4DJV2; A0A0C4DGI3
DLG1	TRUE	Upregulated	3	0.44581	Upregulated	0.385436	0.155138	0.615735	3.91357	0.00518191	0.0251032	0.625328	0.378629	0.872027	5.8707	0.000410631	0.00686185	0.44581	0.156178	0.735443	3.58754	0.00784593	0.0254075	0.552833	0.254947	0.850718	4.30045	0.00278646	0.013237	TP1_506	A0A590UJ08; A0A590UJD9; A0A0C4DFT3; A0A590UJC5; Q12959; A0A590UJR5; A0A590UKA8; A0A590UJ18; A0A590UJ68; A0A590UJS9; A0A590UJ81; A0A590UK81; A0A590UJ29; A0A590UK48; A0A590UJX2; A0A590UJR4; A0A590UJ64; E7EQD7; C9JUA9; A0A590UJL2; A0A590UK02
PNO1	TRUE	Upregulated	3	0.437978	Upregulated	0.45069	0.236498	0.664882	4.92025	0.00145374	0.0120724	0.430974	0.201638	0.66031	4.3524	0.00258419	0.0198531	0.437978	0.214142	0.661813	4.56054	0.00215248	0.0105816	0.728316	0.22284	1.23379	3.33879	0.0106622	0.0347442	TP1_4988	Q9NRX1
PAK1IP1	TRUE	Upregulated	3	0.43444	Upregulated	0.292869	0.0844839	0.501254	3.28638	0.0123341	0.0450554	0.876299	0.629837	1.12276	8.23478	4.08945e-05	0.00175065	0.43444	0.220749	0.648131	4.73846	0.00172508	0.00927424	0.814032	0.36431	1.26375	4.19437	0.00320979	0.0146612	TP1_5061	Q9NWT1
TOMM70	TRUE	Upregulated	3	0.434124	Upregulated	0.362145	0.152148	0.572141	4.03257	0.00442417	0.0228307	0.478378	0.242177	0.714579	4.69072	0.00166719	0.0160435	0.434124	0.254769	0.613479	5.64149	0.000601025	0.00483773	0.76101	0.406483	1.11554	4.97406	0.00117978	0.00731705	TP1_2012	O94826
AFG3L2	TRUE	Upregulated	3	0.431197	Upregulated	0.401911	0.225576	0.578247	5.32968	0.000904005	0.00925173	0.617123	0.414184	0.820062	7.04298	0.000121583	0.00353339	0.431197	0.202013	0.660381	4.38516	0.00268956	0.0121831	0.690687	0.358055	1.02332	4.81157	0.00144279	0.00838361	TP1_5439	Q9Y4W6
PNPT1	TRUE	Upregulated	3	0.423576	Upregulated	0.423576	0.210845	0.636308	4.65598	0.00200041	0.0141357	0.460065	0.159125	0.761005	3.5407	0.00792146	0.0400275	0.294796	0.0994678	0.490124	3.51763	0.00865583	0.0270851	0.454457	0.185549	0.723365	3.91615	0.00468836	0.0195312	TP1_4198	Q8TCS8
CYCS	TRUE	Upregulated	3	0.41804	Upregulated	0.332728	0.183976	0.481481	5.23044	0.00101218	0.00986938	0.605533	0.375449	0.835617	6.09539	0.000321129	0.00585408	0.41804	0.231533	0.604546	5.22416	0.000964807	0.00650903	0.435149	0.112542	0.757757	3.1256	0.0146027	0.0435896	TP1_920	C9JFR7; P99999
ATP5F1B	TRUE	Upregulated	3	0.41483	Upregulated	0.41483	0.232532	0.597129	5.32106	0.000912878	0.00931687	0.36253	0.152818	0.572243	4.00377	0.00413197	0.0261075	0.499224	0.295271	0.703176	5.70506	0.000560351	0.00466555	0.593529	0.222804	0.964254	3.70988	0.00625432	0.0235669	TP1_2190	P06576; H0YH81; F8W079
ATP5PD	TRUE	Upregulated	3	0.411419	Upregulated	0.411419	0.114244	0.708595	3.23731	0.0132305	0.0474275	0.419186	0.140186	0.698187	3.47978	0.00864883	0.0425737	0.385943	0.114106	0.657781	3.30908	0.0116498	0.0336068	0.752045	0.2473	1.25679	3.45256	0.00903576	0.0307559	TP1_1996	O75947
PHB; PHB1	TRUE	Upregulated	3	0.406135	Upregulated	0.338799	0.184173	0.493426	5.12356	0.00114492	0.0106227	0.406135	0.145797	0.666472	3.61313	0.00714046	0.0372796	0.67769	0.522479	0.832902	10.1766	1.13845e-05	0.000548331	0.55103	0.290063	0.811997	4.89282	0.00130405	0.00788356	TP1_2606	P35232; C9JW96; C9JZ20; E9PCW0; E7ESE2
CPT1A	TRUE	Upregulated	3	0.398219	Upregulated	0.37878	0.200224	0.557336	4.96049	0.00138597	0.0118365	0.398219	0.184777	0.611661	4.32107	0.00269353	0.0202413	0.463021	0.280355	0.645687	5.90796	0.000449603	0.00407319	0.821331	0.561253	1.08141	7.31786	9.47656e-05	0.00156561	TP1_2795	P50416
MTCH2	TRUE	Upregulated	3	0.397802	Upregulated	0.290461	0.117728	0.463194	3.93209	0.00505525	0.0247837	0.397802	0.20513	0.590475	4.78186	0.00148579	0.014897	0.423861	0.266631	0.581092	6.2832	0.000303235	0.00334374	0.523607	0.28078	0.766435	4.99663	0.0011476	0.00721724	TP1_5480	Q9Y6C9
IMMT	TRUE	Upregulated	3	0.396283	Upregulated	0.35934	0.164061	0.554619	4.3029	0.00311364	0.0186869	0.620634	0.401701	0.839566	6.5656	0.000195811	0.00457694	0.396283	0.145313	0.647253	3.68025	0.00689477	0.0233624	0.40382	0.153912	0.653728	3.74436	0.0059576	0.0228078	TP1_3527	Q16891; B9A067
MDH2	TRUE	Upregulated	3	0.395238	Upregulated	0.325884	0.175319	0.47645	5.06115	0.00123123	0.0111834	0.395238	0.161871	0.628606	3.92254	0.00462134	0.0281717	0.616218	0.417114	0.815322	7.21354	0.000122362	0.00197282	0.478619	0.248236	0.709002	4.81404	0.00143836	0.00838361	TP1_2663	P40926; G3XAL0
AIFM1	TRUE	Upregulated	3	0.394606	Upregulated	0.333648	0.175436	0.491861	4.93128	0.00143481	0.0120052	0.394606	0.189379	0.599833	4.45326	0.00226366	0.0183388	0.504092	0.331348	0.676837	6.80143	0.000180814	0.00250181	0.650982	0.420261	0.881704	6.53809	0.000203927	0.00247539	TP1_2103	O95831; A0A7I2PK44; A0A6Q8PG15; A0A6Q8PFM5; A0A6Q8PFE1; A0A6Q8PHC0; A0A6Q8PHJ9; A0A6Q8PFQ8; A0A6Q8PFS4; A0A6Q8PFA7; A0A7I2RLJ8; A0A6Q8PFW2
MGAT1	TRUE	Upregulated	3	0.387149	Upregulated	0.387149	0.176935	0.597362	4.30654	0.00309918	0.0186302	0.353562	0.1139	0.593223	3.41678	0.00947639	0.0455297	0.766125	0.555918	0.976333	8.49465	4.02832e-05	0.00112717	0.720653	0.406242	1.03506	5.31127	0.000786325	0.00567007	TP1_2501	P26572
TMX2	TRUE	Upregulated	3	0.387053	Upregulated	0.387053	0.115268	0.658837	3.3301	0.0115901	0.0432302	0.556131	0.218305	0.893956	3.81272	0.00538466	0.0309903	0.29835	0.0972678	0.499432	3.45817	0.00941528	0.0287521	0.549267	0.217515	0.88102	3.83653	0.00523617	0.0210325	TP1_5387	Q9Y320
PALS2	TRUE	Upregulated	3	0.381093	Upregulated	0.297266	0.123823	0.47071	4.00774	0.00457176	0.0233298	0.381093	0.115445	0.64674	3.32258	0.0108742	0.0499769	0.551944	0.341036	0.762853	6.0995	0.000366937	0.00367306	0.739717	0.441038	1.03839	5.73894	0.000480676	0.00419907	TP1_5120	Q9NZW5; B8ZZG1; C9J4Q3
GOT2	TRUE	Upregulated	3	0.375807	Upregulated	0.303224	0.118771	0.487678	3.84404	0.00568888	0.0263191	0.375807	0.152127	0.599486	3.89124	0.00482631	0.0286421	0.58514	0.385112	0.785168	6.81809	0.00017792	0.00247076	0.363552	0.130753	0.596352	3.61873	0.00711751	0.0256874	TP1_2127	P00505
ATP5F1A	TRUE	Upregulated	3	0.372974	Upregulated	0.327779	0.120038	0.53552	3.68952	0.00701821	0.030705	0.372974	0.179106	0.566842	4.45577	0.00225627	0.0183388	0.579386	0.414923	0.743849	8.21096	5.08879e-05	0.0012333	0.57649	0.309946	0.843034	5.01178	0.00112654	0.00717268	TP1_2490	P25705
IARS2	TRUE	Upregulated	3	0.362928	Upregulated	0.336303	0.166638	0.505967	4.63501	0.00205261	0.0144017	0.362928	0.154018	0.571838	4.02356	0.00402143	0.025794	0.379688	0.186537	0.572838	4.58168	0.0020961	0.0104114	0.555629	0.274849	0.836409	4.58552	0.00192117	0.0102663	TP1_5002	Q9NSE4
BRIX1	TRUE	Upregulated	3	0.361069	Upregulated	0.302027	0.136489	0.467565	4.26638	0.00326291	0.0192408	0.616077	0.435616	0.796537	7.90683	5.44694e-05	0.00211764	0.361069	0.142498	0.57964	3.85028	0.00545749	0.0197206	0.713249	0.446183	0.980314	6.18861	0.000293887	0.00308553	TP1_4210	Q8TDN6
PTRH2	TRUE	Upregulated	3	0.356005	Upregulated	0.344861	0.172778	0.516945	4.68615	0.00192783	0.0138797	0.499043	0.293376	0.704711	5.61983	0.000544447	0.00816671	0.356005	0.123311	0.588699	3.56586	0.008088	0.0259047	0.675297	0.291434	1.05916	4.07651	0.00376335	0.0166022	TP1_1535	J3KQ48; Q9Y3E5
ABHD12	TRUE	Upregulated	3	0.349614	Upregulated	0.341695	0.178633	0.504757	4.90001	0.00148918	0.0121784	0.349614	0.115146	0.584082	3.45347	0.00898472	0.0436074	0.486454	0.325316	0.647592	7.03619	0.000144442	0.00215691	0.576488	0.300711	0.852264	4.84398	0.0013856	0.0081837	TP1_4062	Q8N2K0; A0A5F9ZH71; A0A5F9ZHQ0; A0A5F9ZHQ8; A0A5F9ZH49; A0A5F9ZHH2; I3L206
ACO2	TRUE	Upregulated	3	0.342912	Upregulated	0.342912	0.167346	0.518478	4.56725	0.0022318	0.0152411	0.314552	0.104496	0.524608	3.46823	0.00879462	0.0430135	0.404716	0.245654	0.563778	5.93031	0.000438965	0.00400542	0.678722	0.419422	0.938021	6.06541	0.000335454	0.00334615	TP1_4599	Q99798; A0A7I2V586; A0A7I2V5T4; A2A274; A0A7I2V3U0; A0A7I2V3F1; A0A7I2V5A1; A0A7I2V614
POR	TRUE	Upregulated	3	0.292277	Upregulated	0.286525	0.12478	0.448271	4.1423	0.00383116	0.0209305	0.30374	0.103038	0.504441	3.50511	0.00833813	0.0418004	0.292277	0.13414	0.450414	4.30779	0.0029716	0.0130506	0.52153	0.2061	0.83696	3.8313	0.00527449	0.0211156	TP1_2367	P16435; H0Y4R2; E7EMD0
MPZL1	TRUE	Upregulated	2	2.0026	Upregulated							1.8934	1.29453	2.49227	7.32254	9.30125e-05	0.0030128	2.1118	1.70577	2.51784	12.1222	3.25943e-06	0.000263875	2.18042	1.65552	2.70531	9.62581	1.36056e-05	0.000542099	TP1_2057	O95297
NTN4	TRUE	Upregulated	2	1.87012	Upregulated	1.87012	1.13021	2.61003	5.92838	0.000499379	0.00647637	1.18667	0.18493	2.18842	2.78263	0.026298	0.086301	2.27665	1.51921	3.03409	7.09336	0.000186008	0.00252772	3.2962	2.93493	3.65747	21.1423	3.7184e-08	1.21389e-05	TP1_4910	Q9HB63; A0A6I8PS14
SCARB1	TRUE	Upregulated	2	1.83729	Upregulated	1.83729	1.02136	2.65323	5.28166	0.00100522	0.00982733	1.25711	0.342263	2.17195	3.20909	0.0136527	0.0576684	1.92677	1.0386	2.81495	5.12589	0.00134458	0.00796903	2.97425	1.40584	4.54267	4.56629	0.00321313	0.0146612	TP1_873	B7ZKQ9; A0A7P0T9I2; Q8WTV0; A0A7P0T913; F5H4X0; A0A7P0T9B3; A0A7P0Z4E3; A0A0S2Z3I2
PLOD2	TRUE	Upregulated	2	1.82251	Upregulated	1.82251	0.643849	3.00117	3.73639	0.00876626	0.0356309	1.54043	0.255088	2.82577	2.95679	0.0264174	0.0863951	2.23837	1.0578	3.41895	4.62316	0.00347119	0.0145219	1.31926	0.986011	1.6525	9.1735	1.92554e-05	0.000641439	TP1_1134	E7ETU9
LOXL2	TRUE	Upregulated	2	1.69421	Upregulated	1.69421	1.14571	2.24271	7.24158	0.000138814	0.00299376	0.498999	-0.0512144	1.04921	2.10048	0.0697462	0.163182	1.82999	1.28521	2.37478	7.85757	7.62408e-05	0.0015349	3.18872	2.64774	3.72969	13.6587	1.02642e-06	0.000122862	TP1_5434	Q9Y4K0
STEAP3	TRUE	Upregulated	2	1.60307	Upregulated	1.60307	0.850127	2.35601	4.99385	0.00139713	0.0118501	1.14821	0.273563	2.02286	3.07784	0.0169379	0.0654499	1.79148	1.00368	2.57928	5.37266	0.00102438	0.00669717	2.65551	2.25702	3.054	15.442	4.072e-07	6.64662e-05	TP1_3707	Q658P3; B8ZZX6
PLOD2	TRUE	Upregulated	2	1.49554	Upregulated	1.49554	1.34687	1.6442	23.5234	3.11294e-08	1.65208e-05	0.671705	0.173997	1.16941	3.15181	0.014831	0.0604345	1.7396	1.55102	1.92819	21.5003	4.85777e-08	1.85708e-05	1.62291	1.36283	1.88299	14.4596	6.68765e-07	9.23668e-05	TP1_1679	O00469
GALNT7	TRUE	Upregulated	2	1.32018	Upregulated	1.32018	1.00364	1.63672	9.75253	1.72897e-05	0.000867988	0.597492	-0.0186577	1.21364	2.24593	0.0557221	0.13958	1.77176	1.43768	2.10584	12.3609	2.83156e-06	0.000244977	1.46974	1.03098	1.90851	7.76208	6.29593e-05	0.00122969	TP1_3914	Q86SF2
CD44	TRUE	Upregulated	2	1.21555	Upregulated	1.06239	0.114884	2.0099	2.62995	0.0327055	0.0890118	1.21555	0.822567	1.60854	7.16384	0.000108182	0.00334134	1.53465	1.19357	1.87573	10.4869	9.19956e-06	0.000506265	1.53462	0.937555	2.13169	5.95592	0.0003779	0.00357116	TP1_1395	H0Y5E4
C1GALT1	TRUE	Upregulated	2	1.12386	Upregulated	1.12386	0.542848	1.70486	4.52314	0.00235763	0.0155294	-0.43649	-1.00772	0.13474	-1.76975	0.115666	0.231712	1.58661	0.988615	2.1846	6.18398	0.000335961	0.00351791	1.78734	1.2905	2.28418	8.33611	3.81244e-05	0.000920393	TP1_4996	Q9NS00
SIRPA; SIRPB1	TRUE	Upregulated	2	1.06661	Upregulated	1.06661	0.828776	1.30445	10.4867	1.04316e-05	0.000635301	0.55678	0.137618	0.975942	3.07646	0.0156585	0.0621448	1.29708	0.999418	1.59474	10.1564	1.15458e-05	0.000549147	1.45098	1.11389	1.78807	9.97433	1.051e-05	0.000449302	TP1_3046	P78324; Q5TFQ8
APLP2	TRUE	Upregulated	2	1.0616	Upregulated	1.11499	0.684536	1.54544	6.05699	0.000410734	0.00572932							1.00821	0.673254	1.34317	7.01547	0.0001473	0.00218041	1.73986	1.18118	2.29854	7.21642	0.000104324	0.00168751	TP1_3154	Q06481
CPM	TRUE	Upregulated	2	1.04999	Upregulated	1.04999	0.768058	1.33192	8.70872	3.76595e-05	0.00133243	0.361156	-0.0784718	0.800784	1.90265	0.0945	0.20148	1.10364	0.856538	1.35074	10.41	9.6936e-06	0.00051384	1.40206	0.582559	2.22157	3.96448	0.00438617	0.0186179	TP1_2336	P14384; F8W111
TNC	TRUE	Upregulated	2	1.04353	Upregulated	1.21096	0.642068	1.77985	4.97751	0.00135838	0.0117114	-0.29123	-0.840219	0.257759	-1.22863	0.254963	0.399196	1.04353	0.541966	1.5451	4.84921	0.00150654	0.00859425	1.85658	1.34153	2.37163	8.35277	3.75893e-05	0.000920393	TP1_2481	P24821; E9PC84
SLC20A1	TRUE	Upregulated	2	1.04146	Upregulated	1.04146	0.492991	1.58993	4.44019	0.00261579	0.0165548	0.341503	-0.322353	1.00536	1.19144	0.268449	0.414218	1.37146	1.04539	1.69754	9.80308	1.48265e-05	0.000613205	1.17859	0.743076	1.6141	6.27094	0.000269296	0.0029483	TP1_4246	Q8WUM9
GNAI3	TRUE	Upregulated	2	1.0199	Upregulated	1.12844	0.806361	1.45051	8.19276	5.6997e-05	0.00172149	0.554271	0.133158	0.975385	3.05343	0.0163863	0.0639671	1.0199	0.722607	1.31719	7.99587	6.10242e-05	0.00139758	0.634119	0.156841	1.1114	3.07871	0.0156597	0.0458305	TP1_2240	P08754
SCO1	TRUE	Upregulated	2	0.962747	Upregulated	0.194724	-0.161094	0.550543	1.27968	0.239265	0.367149	1.13995	0.835335	1.44456	8.66741	2.84116e-05	0.00159188	0.962747	0.679462	1.24603	7.92104	6.50659e-05	0.00141472	0.605206	0.328891	0.881521	5.07539	0.00104262	0.00680738	TP1_1554	J3QL56; O75880
ASPH	TRUE	Upregulated	2	0.95231	Upregulated	1.03119	0.817668	1.24472	11.2929	6.20248e-06	0.00047025	0.349935	0.0952703	0.6046	3.1825	0.0133705	0.0568543	0.95231	0.749179	1.15544	10.9269	6.86495e-06	0.000434558	1.40267	1.10551	1.69983	10.9379	5.35248e-06	0.000300324	TP1_3209	Q12797
COL6A1	TRUE	Upregulated	2	0.948808	Upregulated	0.948808	0.498939	1.39868	4.93178	0.00143395	0.0120052	-0.272263	-1.06392	0.519392	-0.797843	0.448762	0.591825	1.06774	0.644206	1.49127	5.87585	0.000465384	0.00417957	1.62977	1.21039	2.04914	9.00528	2.19922e-05	0.000686878	TP1_2304	P12109; A0A087X0S5
CTSL	TRUE	Upregulated	2	0.944526	Upregulated	0.944526	0.600308	1.28874	6.4164	0.000284907	0.00460322	-0.210168	-0.5542	0.133864	-1.41487	0.195738	0.329546	1.5638	1.34772	1.77988	16.8682	2.92631e-07	6.95914e-05	1.48728	1.10667	1.86789	9.05488	2.11425e-05	0.000671883	TP1_2212	P07711; A0A7I2YQA2; A0A7I2V5M3; Q5T8F0; A0A7I2V2H7; A0A7I2YQB5; A0A7I2V484
KYNU	TRUE	Upregulated	2	0.941991	Upregulated							1.21517	0.725433	1.70491	5.74678	0.000471544	0.00761263	0.668813	0.265927	1.0717	3.86916	0.00531901	0.0194544	1.39689	0.967794	1.82599	7.54358	7.68041e-05	0.00142903	TP1_3517	Q16719
B4GALT1	TRUE	Upregulated	2	0.932581	Upregulated	1.55526	0.924427	2.18609	5.78276	0.000581858	0.00714005	0.244911	-0.201857	0.691679	1.26963	0.240761	0.383166	0.932581	0.520282	1.34488	5.27191	0.000912864	0.00631536	1.40597	0.55743	2.25451	3.83949	0.00521465	0.0209696	TP1_2347	P15291
HERC4	TRUE	Upregulated	2	0.925599	Upregulated	0.925599	0.595007	1.25619	6.547	0.000250366	0.00425695	0.996522	0.649052	1.34399	6.64231	0.00018107	0.00447972	0.606639	-0.0922417	1.30552	2.02312	0.0798462	0.136792	3.37543	2.4692	4.28166	8.631	2.9786e-05	0.000832141	TP1_3593	Q5GLZ8
PRSS23	TRUE	Upregulated	2	0.918796	Upregulated	0.918796	0.624838	1.21275	7.30878	0.000122174	0.00271782	-0.0631996	-1.09887	0.972475	-0.142511	0.89045	0.937445	1.55628	1.27212	1.84043	12.7651	2.24372e-06	0.000224668	2.73945	2.07474	3.40416	9.54997	1.44072e-05	0.00055129	TP1_2036	O95084
ITPR1	TRUE	Upregulated	2	0.902913	Upregulated	0.908683	0.600345	1.21702	6.89122	0.000179692	0.00342337	0.333955	-0.232653	0.900563	1.36507	0.210276	0.347873	0.902913	0.518611	1.28722	5.47604	0.00072306	0.00548386	0.818563	0.300715	1.33641	3.66286	0.0066847	0.0247727	TP1_460	A0A3B3ITU8; A0A3B3IU04; A0A3F2YNW8; Q14643; A0A3B3ITQ1; A0A3B3IU05; A0A3B3IU13; A0A3B3IRP0
TRIM58	TRUE	Upregulated	2	0.849741	Upregulated	0.500354	0.11324	0.887469	3.02238	0.018052	0.0589349	0.871067	0.584827	1.15731	7.04809	0.000120982	0.00353339	0.849741	0.590781	1.1087	7.648	8.25675e-05	0.00162782	2.51421	2.01015	3.01826	11.5582	3.56303e-06	0.000243552	TP1_4170	Q8NG06
TFRC	TRUE	Upregulated	2	0.795112	Upregulated	0.795112	0.640672	0.949552	12.0387	3.94711e-06	0.000369983	0.342812	0.00128676	0.684337	2.32479	0.0493305	0.129086	0.843494	0.681317	1.00567	12.1223	3.25926e-06	0.000263875	1.1541	0.868264	1.43994	9.35613	1.67071e-05	0.000597689	TP1_2143	P02786; G3V0E5
NPC1	TRUE	Upregulated	2	0.785956	Upregulated	0.993853	0.741595	1.24611	9.21274	2.56167e-05	0.0010574	0.14864	-0.121902	0.419182	1.27248	0.239798	0.382268	0.785956	0.592347	0.979565	9.46165	1.90236e-05	0.000730062	0.796285	0.307507	1.28506	3.77509	0.00570592	0.0221747	TP1_1751	O15118; K7EQ23
SLC16A3	TRUE	Upregulated	2	0.769184	Upregulated	0.769184	0.473487	1.06488	6.08268	0.000399931	0.00567078	0.235944	-0.20368	0.675568	1.24775	0.248993	0.392245	0.97756	0.711818	1.2433	8.57386	3.77824e-05	0.00107285	1.29881	0.831602	1.76602	6.44175	0.000225219	0.00261735	TP1_1553	J3QQV2; J3KTM6; O15427; J3QSC3; J3QQS9
MGST3	TRUE	Upregulated	2	0.768037	Upregulated	0.768037	0.343269	1.1928	4.22957	0.00343572	0.0198578	0.907938	0.447152	1.36872	4.57547	0.00200522	0.0172861	0.250891	-0.0211588	0.522941	2.14947	0.0658926	0.118321	1.20257	0.650181	1.75497	5.04467	0.00108225	0.00698987	TP1_1727	O14880; Q5VV89; Q5VV87
SGSH	TRUE	Upregulated	2	0.748287	Upregulated	0.748287	0.516358	0.980217	7.54439	9.90179e-05	0.00238865	0.36357	0.0836408	0.643499	3.00808	0.0173492	0.0668356	0.963757	0.735175	1.19234	9.82696	1.45744e-05	0.000613205	3.19949	1.4888	4.91019	4.51281	0.00348945	0.0156619	TP1_2832	P51688
SLC39A14	TRUE	Upregulated	2	0.744072	Upregulated	0.744072	0.508827	0.979318	7.39614	0.000112947	0.00259011	0.0600757	-0.330566	0.450718	0.35618	0.731141	0.823425	0.989385	0.786024	1.19275	11.3394	5.26655e-06	0.000339648	1.00728	0.549248	1.46531	5.09596	0.00101697	0.0067379	TP1_3423	Q15043; E5RIP4
SELENOI	TRUE	Upregulated	2	0.721309	Upregulated	0.749642	0.296783	1.2025	3.87081	0.0054876	0.0256819	0.721309	0.322257	1.12036	4.18641	0.00322401	0.0224561	0.245273	-0.0606949	0.55124	1.86839	0.100906	0.16415	1.33421	0.607107	2.06132	4.25204	0.00297164	0.0139128	TP1_56	Q9C0D9; C9JAG1
ABCC1	TRUE	Upregulated	2	0.71155	Upregulated	0.71155	0.44004	0.98306	6.12816	0.000381574	0.00553729	0.143167	-0.263055	0.549389	0.816261	0.43855	0.583524	0.759462	0.484492	1.03443	6.43747	0.000259156	0.00308022	1.20674	0.83756	1.57592	7.57437	7.4662e-05	0.00141649	TP1_2591	P33527; I3L4X2; A0A7I2V2E0; A0A0A0MS99; A0A7I2V4C6
TOP2B	TRUE	Upregulated	2	0.698829	Upregulated	0.749564	0.419338	1.07979	5.30774	0.000926773	0.00938137	0.149124	-0.238266	0.536515	0.893026	0.398777	0.5483	0.698829	0.436798	0.96086	6.21601	0.000324986	0.00345623	1.19459	0.684507	1.70468	5.42683	0.000686742	0.00521373	TP1_3125	Q02880; E9PCY5
QSOX1	TRUE	Upregulated	2	0.693667	Upregulated	0.766267	0.436301	1.09623	5.43029	0.000807241	0.00865235							0.621066	0.264811	0.977321	4.06322	0.0040967	0.0163195	2.23214	1.57794	2.88635	7.90642	5.53459e-05	0.00116226	TP1_1668	O00391
TGFBI	TRUE	Upregulated	2	0.688663	Upregulated	0.688663	0.515357	0.861968	9.29191	2.4152e-05	0.00103069	0.191722	-0.166166	0.54961	1.24072	0.250703	0.394214	1.20966	0.934766	1.48456	10.2563	1.07725e-05	0.000538122	2.28775	1.77311	2.80239	10.3008	8.31031e-06	0.000397898	TP1_3470	Q15582; H0Y8L3
L1CAM	TRUE	Upregulated	2	0.676741	Upregulated	0.676741	0.399611	0.953872	5.71019	0.000593285	0.00718876	0.387017	-0.0643204	0.838355	1.98857	0.0831141	0.183787	1.25079	0.86548	1.6361	7.566	8.88091e-05	0.00166462	2.87126	2.37057	3.37195	13.2884	1.26121e-06	0.000137242	TP1_2581	P32004
CARD19	TRUE	Upregulated	2	0.659332	Upregulated	0.645605	0.330307	0.960904	4.78802	0.00170334	0.013097							0.673058	0.340066	1.00605	4.71099	0.00178451	0.00944373	1.01807	0.575744	1.46039	5.33342	0.00076607	0.00560054	TP1_4508	Q96LW7
DNAJC3	TRUE	Upregulated	2	0.655996	Upregulated	0.753168	0.436731	1.06961	5.56565	0.000694657	0.00797711	-0.0770264	-0.521893	0.367841	-0.401014	0.699163	0.800257	0.655996	0.336434	0.975557	4.78454	0.00163018	0.00902351	0.977917	0.631596	1.32424	6.54325	0.000202852	0.00247539	TP1_3260	Q13217; X6R9L0
PTPRG	TRUE	Upregulated	2	0.653763	Upregulated	0.653763	0.304966	1.00256	4.38287	0.00281219	0.0174517	0.0973786	-0.274985	0.469742	0.605684	0.561919	0.6933	0.731561	0.373389	1.08973	4.7605	0.00167896	0.00913938	0.852067	0.411297	1.29284	4.47952	0.00220294	0.0112689	TP1_2466	P23470
LACTB	TRUE	Upregulated	2	0.652656	Upregulated	0.762661	0.302371	1.22295	3.87446	0.00546076	0.0256819	0.433025	-0.0341783	0.900228	2.14663	0.0649552	0.15604	0.652656	0.212447	1.09287	3.45556	0.00945012	0.0288123	2.23838	1.36924	3.10753	5.96777	0.000373032	0.00354166	TP1_3075	P83111
ATP5F1D	TRUE	Upregulated	2	0.652238	Upregulated	0.697936	0.2913	1.10457	4.01348	0.00453713	0.0231849	0.189057	-0.33948	0.717594	0.828453	0.432015	0.577942	0.652238	0.25524	1.04924	3.82923	0.00561643	0.0200851	1.85811	1.27897	2.43726	7.43453	8.49589e-05	0.00149423	TP1_2545	P30049
NRP1	TRUE	Upregulated	2	0.645435	Upregulated	0.645435	0.394132	0.896738	6.00574	0.000433269	0.00584227	0.193995	-0.13221	0.520201	1.37737	0.206601	0.343284	0.957661	0.715663	1.19966	9.22346	2.2742e-05	0.000772619	2.24883	1.79744	2.70022	11.5444	3.59462e-06	0.000243552	TP1_1722	O14786; E9PEP6; Q5JWQ6; E7EX60; Q5T7F0; Q5JWQ4
EBP	TRUE	Upregulated	2	0.61253	Upregulated	0.61253	0.32111	0.90395	4.91496	0.00146291	0.0120724	0.354015	0.05198	0.65605	2.71465	0.027074	0.0879387	0.648971	0.287767	1.01018	4.18992	0.0034879	0.0145506	0.645534	0.341949	0.949119	4.92729	0.00124965	0.00759308	TP1_3437	Q15125; C9J719; C9JJ78
LGALS3BP	TRUE	Upregulated	2	0.604342	Upregulated	0.604342	0.419614	0.789069	7.65001	9.02677e-05	0.00229596	-0.0688727	-0.360965	0.223219	-0.546106	0.600249	0.723718	0.8165	0.583176	1.04982	8.15626	5.3274e-05	0.00126692	1.88936	1.53828	2.24044	12.4704	2.02721e-06	0.000181992	TP1_3175	Q08380
ENG	TRUE	Upregulated	2	0.587897	Upregulated	0.587897	0.282157	0.893637	4.49635	0.00243781	0.0157231	-0.0450257	-0.4593	0.369249	-0.251722	0.807756	0.879301	0.834077	0.514812	1.15334	6.08904	0.000370988	0.00368566	1.31612	0.939183	1.69306	8.09085	4.70704e-05	0.00104339	TP1_2385	P17813; F5GX88
SERPINE2	TRUE	Upregulated	2	0.586721	Upregulated	0.586721	0.410378	0.763064	7.7801	8.06584e-05	0.00218543	-0.0230426	-0.479962	0.433877	-0.117479	0.909541	0.947661	1.21618	0.976556	1.4558	11.8294	3.8871e-06	0.000284431	2.32637	2.05565	2.5971	19.9122	5.88412e-08	1.62537e-05	TP1_2200	P07093; C9JN98
IDH3A	TRUE	Upregulated	2	0.584662	Upregulated	0.267054	0.0194304	0.514677	2.52185	0.0379218	0.0990715	0.584662	0.393532	0.775791	7.08479	0.000116749	0.00350247	0.614215	0.425557	0.802874	7.58819	8.70695e-05	0.0016481	0.463974	0.179222	0.748725	3.77569	0.0057011	0.0221747	TP1_2791	P50213; H0YL72; H0YMU3; H0YLI6
RAB10	TRUE	Upregulated	2	0.581557	Upregulated	0.26587	0.0474474	0.484293	2.84632	0.0233767	0.0710094	0.625448	0.273287	0.97761	4.11339	0.00355817	0.0238555	0.581557	0.323407	0.839707	5.25066	0.00093559	0.00642585	0.905512	0.430115	1.38091	4.41375	0.00240017	0.0119377	TP1_2946	P61026
TIMM44	TRUE	Upregulated	2	0.566339	Upregulated	0.170847	-0.00683497	0.348528	2.24841	0.0572799	0.132997	0.660135	0.465188	0.855083	7.8427	5.76744e-05	0.00217564	0.566339	0.381503	0.751174	7.14141	0.000130852	0.00203221	0.548086	0.232282	0.863889	4.02162	0.00405564	0.0175891	TP1_1825	O43615; M0QXU7
EPB41L1	TRUE	Upregulated	2	0.561275	Upregulated	0.650838	0.486573	0.815102	9.26489	2.4641e-05	0.00103069	0.351443	0.0577794	0.645107	2.77175	0.0248138	0.083076	0.561275	0.360732	0.761818	6.52322	0.000237768	0.00295559	1.04212	0.604782	1.47946	5.52165	0.00061536	0.00499945	TP1_318	A0A1B0GTW6; A0A0C4DH22; Q9H4G0
PBXIP1	TRUE	Upregulated	2	0.560043	Upregulated	0.622631	0.37757	0.867692	5.94112	0.000463662	0.0061518	-0.174348	-0.481915	0.133219	-1.31289	0.226505	0.365909	0.560043	0.294542	0.825544	4.91641	0.00138884	0.00814424	1.44671	1.04534	1.84809	8.35221	3.76072e-05	0.000920393	TP1_4379	Q96AQ6
CTSA	TRUE	Upregulated	2	0.551162	Upregulated	0.551162	0.278445	0.82388	4.72583	0.00183674	0.0134687	0.0611137	-0.436006	0.558233	0.285195	0.782982	0.864665	0.893189	0.605581	1.1808	7.23829	0.000119592	0.00194464	2.29227	1.84975	2.7348	12.0033	2.69286e-06	0.00021489	TP1_617	A0A7I2V4K5; X6R5C5; X6R8A1; P10619
SLC25A12	TRUE	Upregulated	2	0.545988	Upregulated	0.578549	0.383958	0.77314	6.9523	0.000169645	0.00337022	0.396636	0.114813	0.678459	3.25961	0.0119293	0.0528496	0.545988	0.356439	0.735537	6.7136	0.000196961	0.0026296	0.908345	0.599578	1.21711	6.81695	0.000153885	0.00206966	TP1_1977	O75746
GTPBP4	TRUE	Upregulated	2	0.542276	Upregulated	0.315592	0.0478234	0.58336	2.75599	0.0267237	0.0775614	0.652584	0.421276	0.883891	6.53426	0.000202212	0.00464114	0.542276	0.258809	0.825743	4.45873	0.00244825	0.0114622	0.473912	0.118276	0.829548	3.08789	0.0154467	0.0453551	TP1_4746	Q9BZE4
TMCO1	TRUE	Upregulated	2	0.530757	Upregulated	0.277315	0.0102665	0.544364	2.42826	0.0436578	0.109884	0.60488	0.328139	0.881621	5.06227	0.00105028	0.0123907	0.530757	0.272051	0.789463	4.78171	0.00163584	0.00903391	0.619897	0.277944	0.96185	4.20071	0.00318263	0.014559	TP1_5291	Q9UM00; J3QQY2; J3KS45
SYNM	TRUE	Upregulated	2	0.528626	Upregulated	0.560036	0.324446	0.795625	5.55868	0.00070001	0.00797711	0.528626	0.228042	0.829209	4.07318	0.003758	0.0246995	0.224129	-0.0514022	0.499659	1.89592	0.0968014	0.158831	0.758165	0.462092	1.05424	5.93382	0.000387167	0.00362061	TP1_1743	O15061; A0A075B7B1; H0YL34
NPTN	TRUE	Upregulated	2	0.526731	Upregulated	0.526731	0.26548	0.787982	4.71458	0.00186209	0.0134847	0.274567	0.0404012	0.508734	2.71565	0.0270326	0.087879	0.777001	0.589224	0.964777	9.64435	1.66323e-05	0.000673253	0.551182	0.128463	0.973901	3.02144	0.0170609	0.0488951	TP1_5471	Q9Y639; Q9UFM8
ERO1A	TRUE	Upregulated	2	0.526188	Upregulated	0.526188	0.370891	0.681486	7.92295	7.14046e-05	0.00202102	0.351713	0.102093	0.601333	3.26331	0.0118644	0.0527058	0.765641	0.515021	1.01626	7.12039	0.00013345	0.00204792	0.625763	0.367778	0.883748	5.62063	0.00054945	0.00460999	TP1_4457	Q96HE7
OAT	TRUE	Upregulated	2	0.513024	Upregulated	0.513024	0.248951	0.777098	4.54282	0.00230056	0.0153715	-0.184805	-0.659702	0.290091	-0.902777	0.393891	0.543151	0.681746	0.471367	0.892125	7.5529	8.98541e-05	0.00166546	0.868612	0.498564	1.23866	5.43923	0.000676908	0.00517546	TP1_2157	P04181
PVR	TRUE	Upregulated	2	0.509156	Upregulated	0.10109	-0.335144	0.537323	0.541875	0.603811	0.708738	0.509156	0.239493	0.778819	4.373	0.00251491	0.0195947	0.548059	0.270731	0.825386	4.60604	0.00203313	0.010179	1.06237	0.595262	1.52948	5.27021	0.000825443	0.00585803	TP1_161	A0A0A0MSA9; A0A0C4DG49; P15151
PC	TRUE	Upregulated	2	0.505877	Upregulated	0.568474	0.251814	0.885133	4.19787	0.00356433	0.0201946							0.443281	0.12986	0.756701	3.29644	0.0118637	0.034047	0.921471	0.41655	1.42639	4.22891	0.00306478	0.0142008	TP1_2298	P11498; A0A494C016; A0A494C101; E9PRE7; A0A494C0T2
QSOX2	TRUE	Upregulated	2	0.504541	Upregulated	0.638062	0.466873	0.80925	8.71563	3.74564e-05	0.00133243	0.104145	-0.140884	0.349173	0.984396	0.354447	0.505216	0.504541	0.322335	0.686746	6.454	0.000254871	0.00306214	1.14464	0.785088	1.5042	7.37692	8.96528e-05	0.00153306	TP1_3831	Q6ZRP7; H0Y430
IGF2R	TRUE	Upregulated	2	0.504194	Upregulated	0.504194	0.339618	0.66877	7.16378	0.000139413	0.00299376	-0.373972	-0.679338	-0.0686054	-2.8364	0.0224887	0.078772	0.523409	0.344853	0.701965	6.83221	0.000175509	0.0024462	0.900631	0.63674	1.16452	7.90846	5.52457e-05	0.00116226	TP1_2299	P11717; A0A7I2V381
ITGA5	TRUE	Upregulated	2	0.497748	Upregulated	0.497748	0.258799	0.736697	4.87098	0.0015417	0.0123212	-0.0798309	-0.478861	0.319199	-0.463357	0.655755	0.769456	0.515547	0.154354	0.876741	3.32677	0.0113575	0.0328882	1.11579	0.781047	1.45053	7.72397	6.51589e-05	0.00126206	TP1_2236	P08648
NFASC	TRUE	Upregulated	2	0.496897	Upregulated	0.496897	0.166844	0.826949	3.52042	0.00886643	0.0359202	0.411254	0.0905816	0.731926	2.97029	0.0183646	0.0692077	0.692525	0.378445	1.00661	5.13912	0.00106558	0.0068373	1.14951	0.828066	1.47096	8.28657	3.97662e-05	0.000933336	TP1_1478	H7BY57
DIABLO	TRUE	Upregulated	2	0.49457	Upregulated	0.272603	-0.00444321	0.549649	2.30086	0.0529144	0.125528	0.62379	0.381194	0.866386	5.9553	0.000374046	0.00641944	0.49457	0.241353	0.747788	4.55228	0.00217497	0.0106236	0.716302	0.260512	1.17209	3.64168	0.00688879	0.0252168	TP1_4971	Q9NR28; A0A024RBT2
ITGAV	TRUE	Upregulated	2	0.492919	Upregulated	0.492919	0.344626	0.641212	7.77258	8.11815e-05	0.00218543	0.108394	-0.160974	0.377762	0.931984	0.379271	0.527962	0.594387	0.377386	0.811388	6.38413	0.000273534	0.00314398	1.36158	1.00117	1.722	8.75408	2.69258e-05	0.000768433	TP1_2197	P06756
TM9SF1	TRUE	Upregulated	2	0.491618	Upregulated	0.491618	0.203279	0.779957	3.9869	0.00469971	0.023722	0.437201	-0.0919617	0.966363	1.92612	0.0925318	0.198394	0.804365	0.51137	1.09736	6.39863	0.000269538	0.00311537	0.945306	0.507835	1.38278	5.00718	0.00113289	0.00718875	TP1_1248	E9PMQ9; O15321; E9PQY7; E9PS99; E9PL78; E9PJM1; E9PJC4; G3V1B9; E9PNW2
PALM2AKAP2	TRUE	Upregulated	2	0.489301	Upregulated	0.286157	-0.121654	0.693968	1.64081	0.142469	0.254579	0.815649	0.460682	1.17062	5.32188	0.000769384	0.0100568	0.489301	0.169567	0.809036	3.56681	0.00807722	0.025892	1.28889	0.35439	2.22339	3.196	0.0131544	0.0403219	TP1_5357	Q9Y2D5; C9JVY5
SNTB1	TRUE	Upregulated	2	0.488905	Upregulated	0.488905	0.179082	0.798727	3.68996	0.00701394	0.030705	0.182147	-0.152553	0.516848	1.26042	0.24389	0.387014	0.54733	0.214463	0.880198	3.83241	0.00559213	0.020017	0.606782	0.257182	0.956383	4.02189	0.00405415	0.0175891	TP1_3327	Q13884; A0A3B3ITC2
ATAD3A	TRUE	Upregulated	2	0.488239	Upregulated	0.191045	-0.000161662	0.382251	2.33638	0.0501495	0.121556	0.488239	0.236738	0.73974	4.49617	0.00214064	0.0179249	0.516589	0.264041	0.769136	4.76756	0.00166447	0.00913897	0.3618	0.0955106	0.62809	3.14836	0.0141169	0.0427797	TP1_5040	Q9NVI7; Q5SV16
BCAP31	TRUE	Upregulated	2	0.478633	Upregulated	-0.0312905	-0.260345	0.197764	-0.319436	0.758214	0.825547	0.478633	0.246983	0.710283	4.78542	0.00147916	0.0148766	0.560425	0.316609	0.80424	5.35735	0.00082744	0.0059404	0.538628	0.22249	0.854766	3.94805	0.00448648	0.018954	TP1_2824	P51572; A0A2R8Y5M6; C9JSP1; C9JQ75; C9J0M4
PDP1	TRUE	Upregulated	2	0.476876	Upregulated	0.427592	0.11818	0.737003	3.2315	0.013341	0.0476218	0.476876	0.116376	0.837377	3.06372	0.01596	0.0629478	0.592874	0.294236	0.891512	4.62713	0.00198028	0.0100735	1.23316	0.633136	1.83318	4.76234	0.00153466	0.00881755	TP1_5127	Q9P0J1
DIMT1	TRUE	Upregulated	2	0.470851	Upregulated	0.470851	0.144803	0.796898	3.37687	0.0108468	0.0411182	0.734847	0.406735	1.06296	5.18711	0.000903232	0.0111369	0.402094	0.0511184	0.753069	2.6702	0.0298924	0.067342	0.660775	0.22544	1.09611	3.51722	0.00823078	0.0286323	TP1_5312	Q9UNQ2; A0A7P0Z4I0; A0A7P0T9Y7; A0A494C0G7; A0A0C4DGB1; A0A7P0T9J1; B4DRY2; D6RCL3
B2M	TRUE	Upregulated	2	0.467705	Upregulated	0.496311	0.239264	0.753359	4.51494	0.00238185	0.0155785	-0.0317661	-0.413772	0.35024	-0.192594	0.852193	0.909213	0.467705	0.222854	0.712555	4.45209	0.00246905	0.0115414	1.04522	0.602761	1.48767	5.47401	0.000650145	0.00508953	TP1_2966	P61769; H0YLF3; F5H6I0
NDUFS3	TRUE	Upregulated	2	0.46642	Upregulated	0.186358	-0.0974946	0.470211	1.53521	0.166257	0.282947	0.46642	0.21683	0.71601	4.32813	0.00266846	0.0201716	0.577836	0.35981	0.795862	6.17718	0.000338347	0.00351791	0.66053	0.296263	1.0248	4.20187	0.0031777	0.014555	TP1_1957	O75489
ADAM10	TRUE	Upregulated	2	0.459076	Upregulated	0.459076	0.242743	0.67541	4.96219	0.0013832	0.0118365	0.0424029	-0.399372	0.484178	0.222303	0.829785	0.894503	0.704175	0.484772	0.923579	7.48049	9.58843e-05	0.00169781	0.889359	0.479006	1.29971	5.02215	0.00111237	0.00712036	TP1_1712	O14672
B4GALT7	TRUE	Upregulated	2	0.456035	Upregulated	0.456035	0.236462	0.675607	4.85658	0.0015685	0.0124775	0.442738	0.117499	0.767976	3.15279	0.0139738	0.0582806	0.577278	0.356001	0.798555	6.08055	0.000374315	0.0036994	1.93646	1.51561	2.35731	10.6623	6.45634e-06	0.00033601	TP1_5176	Q9UBV7; H0Y9D6; D6RJI5
GLB1	TRUE	Upregulated	2	0.455655	Upregulated	0.455655	0.220704	0.690605	4.53493	0.00232323	0.0153847	-0.000333092	-0.292046	0.29138	-0.00264459	0.997956	0.998809	0.624881	0.402436	0.847326	6.54738	0.000232101	0.00292432	1.18456	0.803061	1.56607	7.195	0.000106476	0.00169936	TP1_2363	P16278; E7EQ29
GATD3; GATD3B	TRUE	Upregulated	2	0.455059	Upregulated	0.27367	-0.0723068	0.619647	1.84966	0.104481	0.203751	0.455059	0.206679	0.70344	4.24326	0.00298739	0.0214754	0.736183	0.44178	1.03059	5.82823	0.000489936	0.0042954	0.435347	0.124158	0.746536	3.24176	0.0122947	0.0385255	TP1_122	P0DPI2; A0A0B4J2D5; H7C1F6; H7C2G3
MRPS34	TRUE	Upregulated	2	0.454495	Upregulated	0.261487	-0.0662863	0.58926	1.86547	0.102037	0.201499	0.454495	0.140143	0.768847	3.34859	0.0104676	0.0486954	0.534913	0.275791	0.794036	4.81141	0.0015775	0.0088531	0.776211	0.34851	1.20391	4.20542	0.00316263	0.0145045	TP1_927	C9JJ19; P82930
MYOF	TRUE	Upregulated	2	0.452818	Upregulated	0.657541	0.450317	0.864765	7.41984	0.00011058	0.00256752	0.216047	-0.00521295	0.437306	2.26149	0.0543981	0.137712	0.452818	0.260873	0.644763	5.49846	0.000705023	0.0054414	0.92997	0.679628	1.18031	8.60803	3.03566e-05	0.000832141	TP1_5115	Q9NZM1; H0YD14
NDUFS2	TRUE	Upregulated	2	0.443146	Upregulated	0.0979215	-0.0755173	0.27136	1.32021	0.226084	0.353792	0.443146	0.246479	0.639812	5.21873	0.000869673	0.0108638	0.477553	0.25961	0.695495	5.10708	0.0011065	0.0070054	0.64614	0.261615	1.03066	3.89378	0.00483573	0.019937	TP1_1933	O75306; A0A7I2YQG7; A0A7I2V4G5; A0A7I2V4X8; A0A7I2V596; A0A7I2YQD8; A0A7I2V630; A0A7I2V410; A0A7I2V4W5; A0A7I2V2B9; A0A7I2V3J6; A0A7I2V5E2; A0A7I2V5G4
STXBP3	TRUE	Upregulated	2	0.439533	Upregulated	0.31311	0.0648586	0.561361	2.94928	0.020089	0.0635695	0.439533	0.141651	0.737415	3.41741	0.00946772	0.0455297	0.439958	0.160569	0.719348	3.67024	0.00699123	0.0235621	1.04635	0.484089	1.60861	4.3123	0.00274303	0.0131162	TP1_1654	O00186
SLC4A7	TRUE	Upregulated	2	0.439253	Upregulated	0.537171	0.317357	0.756985	5.71437	0.000590607	0.00718876	0.319237	-0.0746481	0.713123	1.87873	0.0981953	0.205563	0.439253	0.186565	0.691942	4.05157	0.00416078	0.0164914	0.815292	0.380219	1.25036	4.34231	0.00263639	0.0128038	TP1_1172	E9PFN4; A0A0A0MST8
HM13	TRUE	Upregulated	2	0.438112	Upregulated	0.438112	0.17606	0.700164	3.9094	0.00521092	0.0251675	0.2951	-0.0272805	0.617481	2.12007	0.0676712	0.160042	0.448565	0.19842	0.69871	4.17953	0.00351265	0.0145603	1.34564	0.930118	1.76116	7.50422	7.96422e-05	0.00145175	TP1_468	A0A3B3IUB5; Q8TCT9; A0A0S2Z6F0; A0A075B6F6; A0A3B3IT72
STOML2	TRUE	Upregulated	2	0.43706	Upregulated	0.43706	0.23361	0.64051	5.02336	0.00128698	0.0114381	0.294081	0.00660351	0.581559	2.36926	0.0460553	0.123614	0.450962	0.244159	0.657765	5.08249	0.00113909	0.00716401	0.489616	0.20638	0.772852	4.00568	0.00414506	0.0178905	TP1_5249	Q9UJZ1; A0A087WYB4
NSDHL	TRUE	Upregulated	2	0.436781	Upregulated	0.475297	0.30602	0.644574	6.56566	0.000245822	0.00425695	0.104409	-0.138751	0.347569	0.994477	0.349816	0.500676	0.436781	0.25151	0.622051	5.49479	0.000707936	0.00544181	0.439589	0.166454	0.712724	3.7294	0.00608444	0.0231454	TP1_3481	Q15738; C9JDR0
SLC25A13	TRUE	Upregulated	2	0.435052	Upregulated	0.435052	0.306013	0.564092	7.8837	7.3823e-05	0.00206205	0.26969	0.0346499	0.504729	2.6575	0.0295494	0.0928905	0.46882	0.288407	0.649232	6.05666	0.000383846	0.00372134	0.518103	0.27692	0.759286	4.97783	0.00117434	0.00730861	TP1_5239	Q9UJS0
ACSL4	TRUE	Upregulated	2	0.434396	Upregulated	0.434396	0.156663	0.712129	3.65738	0.00733476	0.0316761	0.0896967	-0.435574	0.614968	0.395834	0.702876	0.803468	0.882915	0.655215	1.11061	9.03754	2.62147e-05	0.000857958	1.30907	0.871081	1.74705	6.92582	0.000138186	0.00195513	TP1_1874	O60488; A0A804HI36
GLG1	TRUE	Upregulated	2	0.434244	Upregulated	0.434244	0.221548	0.64694	4.77403	0.0017324	0.0131677	-0.290783	-0.711485	0.129919	-1.60219	0.148905	0.273544	0.735549	0.519228	0.95187	7.92512	6.48379e-05	0.00141472	1.05756	0.743048	1.37207	7.79184	6.12988e-05	0.00122625	TP1_4332	Q92896; H3BM42
FNDC3B	TRUE	Upregulated	2	0.431432	Upregulated	0.431432	0.229509	0.633355	4.99618	0.00132879	0.0116152	0.135874	-0.123041	0.394789	1.21543	0.259684	0.404495	0.500997	0.246411	0.755583	4.58664	0.00208311	0.0103746	1.04756	0.694968	1.40014	6.88462	0.000143907	0.00198758	TP1_3572	Q53EP0
TOR1B	TRUE	Upregulated	2	0.428598	Upregulated	0.548233	0.264036	0.83243	4.51084	0.00239408	0.0156035	0.42787	0.0232963	0.832444	2.44942	0.0406951	0.113174	0.428598	0.111045	0.746151	3.14577	0.014759	0.0399701	0.83709	0.370791	1.30339	4.15985	0.00336223	0.015259	TP1_1711	O14657; H0Y7C8
TPP1	TRUE	Upregulated	2	0.426815	Upregulated	0.426815	0.245958	0.607672	5.51844	0.000731816	0.00823848	-0.135784	-0.36677	0.095202	-1.36148	0.211358	0.348906	0.505215	0.306244	0.704186	5.91806	0.000444757	0.00404372	0.99396	0.46498	1.52294	4.35411	0.00259571	0.0126646	TP1_1720	O14773; A0A2R8YD45; A0A804HJ17; A0A2R8Y7U1; A0A2R8YGD1
TIMM50	TRUE	Upregulated	2	0.420263	Upregulated	0.420263	0.180088	0.660438	4.09171	0.00409307	0.0218473	0.33373	0.0442725	0.623188	2.6703	0.0289754	0.0918437	0.703594	0.456785	0.950403	6.64438	0.000210819	0.00275659	0.994738	0.698054	1.29142	7.76933	6.25499e-05	0.00122969	TP1_3553	Q3ZCQ8; M0R003; M0R2F8; M0R1Y4
DAB2	TRUE	Upregulated	2	0.417742	Upregulated	0.997806	0.715204	1.28041	8.25622	5.41021e-05	0.00171115	0.185762	-0.15691	0.528434	1.25553	0.245568	0.389293	0.417742	0.134954	0.70053	3.44303	0.0096198	0.0291314	2.19323	1.50576	2.88071	7.39259	8.83476e-05	0.00152527	TP1_3087	P98082
NADK2	TRUE	Upregulated	2	0.416556	Upregulated	0.382272	0.176299	0.588246	4.33983	0.00297029	0.0180304	0.416556	0.111487	0.721624	3.16246	0.0137743	0.0577974	0.610495	0.365447	0.855542	5.80665	0.000501528	0.00433176	0.846811	0.465594	1.22803	5.14735	0.000955848	0.00645197	TP1_3559	Q4G0N4; B7Z8V7; A0A0C4DGV3
ACOT1; ACOT2	TRUE	Upregulated	2	0.413006	Upregulated	0.377406	0.187964	0.566848	4.65847	0.0019943	0.0141357	0.413006	0.108143	0.71787	3.13763	0.0142926	0.0588063	0.718745	0.483468	0.954021	7.12016	0.000133478	0.00204792	0.927487	0.581552	1.27342	6.21274	0.00028643	0.00308553	TP1_104	A0A087WT95; Q86TX2; P49753; G3V4F2
FKBP10	TRUE	Upregulated	2	0.412998	Upregulated	0.412998	0.150271	0.675725	3.67582	0.00715125	0.0311453	-0.0957249	-0.430348	0.238899	-0.66255	0.526695	0.665153	0.432563	0.16951	0.695616	3.83265	0.00559026	0.020017	0.876817	0.553125	1.20051	6.27692	0.000267601	0.00294552	TP1_4380	Q96AY3; H0Y827
C1QBP	TRUE	Upregulated	2	0.411224	Upregulated	0.780104	0.24307	1.31714	3.40951	0.0106699	0.0408227	0.349066	-0.0397873	0.737919	2.08251	0.0720316	0.166935	0.411224	0.0948214	0.727627	3.02923	0.0175077	0.0454826	1.26465	0.571882	1.95743	4.2301	0.00305988	0.0141964	TP1_3160	Q07021; I3L3Q7; I3L3B0
SLC35E1	TRUE	Upregulated	2	0.408672	Upregulated	0.541662	0.230081	0.853244	4.06508	0.00423872	0.0222413	0.293462	-0.090069	0.676993	1.77215	0.115247	0.231588	0.408672	0.112807	0.704537	3.2194	0.0132605	0.0369643	0.891576	0.559661	1.22349	6.22446	0.000282884	0.00307536	TP1_4491	Q96K37; H7C1I0
CTSB	TRUE	Upregulated	2	0.405249	Upregulated	0.405249	0.149016	0.661481	3.69827	0.00693464	0.0304518	0.0143355	-0.399168	0.427839	0.0804263	0.93794	0.962374	1.01146	0.804873	1.21804	11.4116	5.03241e-06	0.000330143	1.60066	1.14322	2.05809	8.10848	4.63546e-05	0.00104199	TP1_1191	P07858; E9PHZ5; A0A7P0NGZ6; A0A7I2YQK9; E9PQM1; A0A7I2V440; E9PR21; A0A7I2V668; E9PSG5; A0A7I2V4Z9; E9PLY3; E9PNL5; E9PKQ7
MYDGF	TRUE	Upregulated	2	0.398859	Upregulated	0.176799	-0.0733033	0.426901	1.653	0.139934	0.250895	0.46965	0.199772	0.739528	4.03048	0.0039835	0.0256371	0.398859	0.0862959	0.711422	2.97424	0.0189872	0.0482929	0.716828	0.270713	1.16294	3.72338	0.00613626	0.023244	TP1_4353	Q969H8; M0QYN0; M0QXF7
MRPL38	TRUE	Upregulated	2	0.397435	Upregulated	0.175725	-0.0438393	0.395289	1.87147	0.101124	0.200574	0.586962	0.296501	0.877423	4.68028	0.00168947	0.0161179	0.397435	0.123625	0.671245	3.38307	0.0104775	0.0310491	0.54336	0.171374	0.915346	3.38478	0.00997008	0.0330892	TP1_4411	Q96DV4
COLGALT1	TRUE	Upregulated	2	0.396497	Upregulated	0.396497	0.226662	0.566332	5.45914	0.000781644	0.00854061	0.114791	-0.116499	0.346081	1.14948	0.28436	0.434059	0.647895	0.498175	0.797615	10.086	1.21281e-05	0.000569722	0.738495	0.419665	1.05732	5.36734	0.00073616	0.0054394	TP1_4116	Q8NBJ5
TBRG4	TRUE	Upregulated	2	0.395505	Upregulated	0.326706	0.138057	0.515356	4.04961	0.0043259	0.0225223	0.395505	0.105024	0.685985	3.15344	0.0139602	0.0582806	0.653534	0.461511	0.845556	7.9325	6.44278e-05	0.00141472	0.829112	0.477439	1.18079	5.46315	0.000658374	0.00512847	TP1_4365	Q969Z0; C9J7P5
TM9SF3	TRUE	Upregulated	2	0.394165	Upregulated	0.394165	0.183752	0.604577	4.38043	0.00282091	0.0174661	0.251768	0.00605645	0.497479	2.37315	0.0457797	0.123178	0.579112	0.358433	0.79979	6.1164	0.000360495	0.00363842	0.825856	0.556294	1.09542	7.0993	0.000116714	0.00180655	TP1_4935	Q9HD45; Q5TB53
HADHA	TRUE	Upregulated	2	0.393301	Upregulated	0.393301	0.218628	0.567974	5.26514	0.000972802	0.0096889	0.338073	0.0806903	0.595456	3.04215	0.0164842	0.0642174	0.513071	0.283605	0.742538	5.21137	0.000979265	0.00653702	0.875138	0.600311	1.14997	7.37881	8.94936e-05	0.00153306	TP1_1422	P40939; H0YFD6; A0A2R8Y4F5
POLDIP2	TRUE	Upregulated	2	0.390047	Upregulated	0.390047	0.192368	0.587725	4.61391	0.00210666	0.0146637	0.151374	-0.101519	0.404268	1.38632	0.203961	0.340033	0.505745	0.28098	0.73051	5.24441	0.000942392	0.00642844	0.648365	0.316659	0.980072	4.52934	0.00206527	0.0107484	TP1_5372	Q9Y2S7; B4DEM9
EIF6	TRUE	Upregulated	2	0.388095	Upregulated	0.246895	-0.0938803	0.58767	1.69416	0.131686	0.240754	0.560762	0.286283	0.835241	4.73172	0.00158275	0.0156225	0.388095	0.131102	0.645087	3.51974	0.00863013	0.027071	0.828519	0.429535	1.2275	4.81189	0.00144221	0.00838361	TP1_2915	P56537
NOC3L	TRUE	Upregulated	2	0.378487	Upregulated	0.378487	0.197009	0.559965	4.87684	0.00153094	0.0123154	0.565698	0.364376	0.767019	6.50794	0.000207769	0.00468403	0.0444117	-0.15587	0.244694	0.516832	0.620086	0.685481	0.679372	0.316101	1.04264	4.33358	0.00266695	0.0128551	TP1_4233	Q8WTT2
SDHB	TRUE	Upregulated	2	0.378137	Upregulated	0.330103	0.127526	0.53268	3.8104	0.0059532	0.0271364	0.378137	0.0651465	0.691127	2.79813	0.0238364	0.0811649	0.544471	0.266422	0.822519	4.56403	0.00214307	0.0105517	0.914171	0.600285	1.22806	6.74877	0.00016472	0.0021667	TP1_2436	P21912; A0A087WWT1; A0A087WXX8
POLRMT	TRUE	Upregulated	2	0.375175	Upregulated	0.490316	0.273038	0.707593	5.27682	0.000959937	0.0096123	0.335752	0.0353954	0.636109	2.58899	0.0328251	0.0998113	0.375175	0.150766	0.599583	3.89662	0.00512434	0.0190411	0.775612	0.242856	1.30837	3.37354	0.0101348	0.033389	TP1_1672	O00411
IVD	TRUE	Upregulated	2	0.372157	Upregulated	0.341499	0.123834	0.559164	3.6687	0.0072215	0.0314144	0.372157	0.107392	0.636923	3.25548	0.0120021	0.0530453	0.649278	0.464779	0.833776	8.20223	5.12608e-05	0.00123448	0.50079	0.158377	0.843204	3.38903	0.00990867	0.0330075	TP1_174	A0A0A0MT83; P26440; A0A0S2Z4K7; H7C4G6
MCU	TRUE	Upregulated	2	0.370471	Upregulated	0.492927	0.208051	0.777803	4.04612	0.00434582	0.02258	0.33454	0.0666098	0.60247	2.89185	0.0206746	0.0744841	0.370471	0.150272	0.59067	3.92132	0.0049558	0.0186886	0.571948	0.140475	1.00342	3.07166	0.0158255	0.0462028	TP1_4148	Q8NE86; S4R468
CALR	TRUE	Upregulated	2	0.364268	Upregulated	0.547924	0.252805	0.843042	4.34145	0.00296416	0.0180226	0.046199	-0.239439	0.331836	0.374599	0.717931	0.81239	0.364268	0.11955	0.608986	3.46935	0.00926719	0.028391	0.676766	0.40535	0.948181	5.77793	0.000460132	0.00407984	TP1_2514	P27797; K7EL50; A0A7P0T861; K7EJB9
SCAMP4	TRUE	Upregulated	2	0.363989	Upregulated	0.469891	0.167938	0.771845	3.63889	0.00752383	0.0322016	0.259576	-0.223846	0.742998	1.24567	0.249297	0.392489	0.363989	0.174491	0.553486	4.4769	0.00239237	0.0112661	1.05546	0.552049	1.55888	4.85832	0.00136109	0.00811906	TP1_4351	Q969E2; K7EJJ4; C9JWM2
ATP5PB	TRUE	Upregulated	2	0.362013	Upregulated	0.253235	-0.0152953	0.521766	2.20517	0.0611496	0.138942	0.362013	0.109785	0.614241	3.32415	0.0108491	0.0499769	0.623412	0.418641	0.828182	7.0958	0.00013656	0.00206195	0.501438	0.145467	0.857408	3.26417	0.0118955	0.0374708	TP1_2478	P24539; Q5QNZ2
PTCD3	TRUE	Upregulated	2	0.36183	Upregulated	0.197197	0.0242274	0.370167	2.66589	0.0305617	0.0850694	0.48697	0.23768	0.736259	4.52426	0.00206404	0.0174756	0.36183	0.172891	0.550769	4.4635	0.00243345	0.0114171	0.700036	0.33189	1.06818	4.40626	0.00242384	0.0119888	TP1_4432	Q96EY7
ATP1B1	TRUE	Upregulated	2	0.35987	Upregulated	0.35987	0.15939	0.560351	4.19746	0.00356625	0.0201946	-0.00545046	-0.421834	0.410933	-0.0303671	0.976543	0.984554	0.576919	0.345861	0.807977	5.81953	0.000494572	0.00431616	0.754933	0.424752	1.08511	5.29817	0.000798584	0.00572398	TP1_2172	P05026
TUFM	TRUE	Upregulated	2	0.357611	Upregulated	0.0406798	-0.121354	0.202714	0.587063	0.574607	0.68705	0.357611	0.167176	0.548045	4.34924	0.00259498	0.0198531	0.389356	0.246038	0.532675	6.33196	0.000288462	0.00325697	0.381369	0.139267	0.62347	3.6502	0.00680585	0.0250152	TP1_2762	P49411
MBOAT7	TRUE	Upregulated	2	0.35677	Upregulated	0.505551	0.269532	0.74157	5.00875	0.00130926	0.0115267	0.24975	-0.151749	0.651248	1.44192	0.188398	0.321593	0.35677	0.126748	0.586791	3.61504	0.0075499	0.0247863	0.901598	0.443829	1.35937	4.56391	0.00197527	0.0104585	TP1_4516	Q96N66
MOGS	TRUE	Upregulated	2	0.352459	Upregulated	0.388887	0.242836	0.534938	6.2263	0.000345072	0.00523241	0.103187	-0.115132	0.321505	1.09467	0.306288	0.456914	0.352459	0.196262	0.508656	5.25931	0.000926261	0.00638483	0.75147	0.459589	1.04335	5.9659	0.000373792	0.00354166	TP1_3315	Q13724; A0A3B3IRK6; A0A3B3IRW2
B3GAT3	TRUE	Upregulated	2	0.350948	Upregulated	0.350948	0.10534	0.596557	3.34126	0.0114078	0.0428082	0.229135	-0.0317573	0.490028	2.03414	0.0772467	0.175812	0.375237	0.171215	0.579259	4.28669	0.00305397	0.0132766	1.15369	0.418362	1.88902	3.63561	0.00694843	0.0254092	TP1_1349	O94766; G3V150
REEP5	TRUE	Upregulated	2	0.349871	Upregulated	0.229381	-0.212377	0.671139	1.21419	0.261951	0.391934	0.661847	0.331148	0.992547	4.63526	0.0017893	0.0165467	0.349871	0.0998772	0.599865	3.26191	0.0124693	0.0353019	0.839193	0.410846	1.26754	4.53979	0.00203759	0.0106662	TP1_3100	Q00765; E2QRG8
UQCRC2	TRUE	Upregulated	2	0.3478	Upregulated	0.182239	0.0226834	0.341795	2.6708	0.0303386	0.0847752	0.388025	0.196724	0.579326	4.69777	0.00165232	0.0160187	0.3478	0.168189	0.527411	4.51326	0.00228468	0.0109672	0.373405	0.144767	0.602042	3.78444	0.00563161	0.0220209	TP1_2454	P22695; H3BRG4; H3BSJ9
TM9SF4	TRUE	Upregulated	2	0.342981	Upregulated	0.342981	0.182879	0.503083	5.00939	0.00130828	0.0115267	0.177764	-0.137398	0.492925	1.30635	0.228611	0.368447	0.708722	0.493472	0.923972	7.67407	8.06869e-05	0.00159903	0.488954	0.143539	0.834369	3.28017	0.0116189	0.0367606	TP1_206	A0A0C4DFM1; Q92544
VDAC2	TRUE	Upregulated	2	0.339742	Upregulated	0.339742	0.15619	0.523295	4.32814	0.00301485	0.0182117	0.410022	0.219392	0.600651	4.98156	0.00115922	0.0131447	0.308797	0.0379629	0.579631	2.65744	0.0304727	0.068205	0.444485	0.138647	0.750322	3.36772	0.0102212	0.0336001	TP1_2699	P45880; A0A0A0MR02; Q5JSD2; Q5JSD1
SEC22B	TRUE	Upregulated	2	0.337998	Upregulated	0.115719	-0.10584	0.337278	1.22131	0.259398	0.389616	0.546487	0.318875	0.7741	5.56075	0.000582537	0.00847124	0.337998	0.160385	0.515611	4.43541	0.0025221	0.0116857	0.478808	0.220625	0.736991	4.29737	0.00279784	0.0132547	TP1_1946	O75396
LPCAT1	TRUE	Upregulated	2	0.336926	Upregulated	0.336926	0.178839	0.495012	4.98369	0.00134849	0.0117114	-0.333757	-0.664835	-0.00267907	-2.3348	0.0485731	0.127895	0.397894	0.253274	0.542514	6.41257	0.00026576	0.0031118	0.337051	0.0952454	0.578857	3.22997	0.0125103	0.0389974	TP1_4155	Q8NF37; A0A0G2JQ62
MRPS22	TRUE	Upregulated	2	0.336481	Upregulated	0.0127342	-0.226094	0.251562	0.12468	0.904092	0.934097	0.461495	0.16687	0.75612	3.62783	0.00699221	0.0369491	0.336481	0.0898606	0.583102	3.17998	0.0140415	0.0385974	0.82977	0.41463	1.24491	4.63162	0.00181109	0.00989421	TP1_645	G5E9W7; A0A7P0MKV3; P82650
PTDSS2	TRUE	Upregulated	2	0.333793	Upregulated	0.535395	0.285648	0.785143	5.01285	0.00130297	0.0115267	0.204494	-0.0760782	0.485066	1.68805	0.130821	0.25009	0.333793	0.100717	0.566868	3.33791	0.0111773	0.0325897	0.778175	0.44906	1.10729	5.47898	0.00064642	0.00507942	TP1_4688	Q9BVG9; A0A0J9YWQ2
PROCR	TRUE	Upregulated	2	0.333087	Upregulated	0.333087	0.117959	0.548215	3.62053	0.00771669	0.032767	-0.0977959	-0.575204	0.379612	-0.4772	0.646707	0.762834	0.659969	0.347655	0.972283	4.92522	0.00137419	0.00810664	1.25219	0.933028	1.57135	9.09137	2.05408e-05	0.000664523	TP1_5310	Q9UNN8; A0A0U1RQQ4
ME2	TRUE	Upregulated	2	0.326676	Upregulated	0.326676	0.175338	0.478014	5.04756	0.00125097	0.0112691	0.182786	-0.0528877	0.418461	1.79631	0.111106	0.225879	0.4876	0.333972	0.641229	7.39752	0.000103357	0.00177151	0.562154	0.211417	0.912891	3.71402	0.00621789	0.0234543	TP1_2461	P23368; A0A1W2PPH1; A0A1W2PQH3; A0A1W2PQT3; A0A1W2PQY8; A0A1W2PQF8; A0A1W2PQ37; A0A1W2PR68
TRAP1	TRUE	Upregulated	2	0.322637	Upregulated	0.322637	0.156069	0.489205	4.52932	0.00233953	0.0154376	0.259398	0.0519285	0.466866	2.89576	0.0205526	0.0742887	0.565439	0.399709	0.73117	7.95201	6.3358e-05	0.00140981	0.532349	0.277953	0.786745	4.84905	0.00137689	0.0081726	TP1_3226	Q12931; I3L0K7
RAB2A	TRUE	Upregulated	2	0.322548	Upregulated	0.180904	0.0208465	0.340961	2.64292	0.0316286	0.0869727	0.322548	0.102668	0.542428	3.3975	0.00974615	0.0465324	0.396727	0.204174	0.58928	4.80214	0.00159547	0.00888836	0.3974	0.126039	0.668761	3.39352	0.00984408	0.0328838	TP1_2944	P61019; E9PKL7
ADPGK	TRUE	Upregulated	2	0.319172	Upregulated	0.319172	0.158659	0.479684	4.64972	0.00201585	0.0142104	0.0446642	-0.167448	0.256776	0.48769	0.639172	0.756053	0.437321	0.263681	0.61096	5.87009	0.000468281	0.00418917	0.401589	0.122477	0.680701	3.33406	0.0107362	0.0348587	TP1_4636	Q9BRR6; H3BRS6
PRDX4	TRUE	Upregulated	2	0.316212	Upregulated	0.316212	0.127478	0.504945	3.91779	0.00515278	0.0251032	0.273002	0.0250675	0.520936	2.55023	0.0348413	0.103399	0.359432	0.199683	0.519182	5.2441	0.000942725	0.00642844	0.757107	0.43234	1.08187	5.40201	0.000706899	0.00529953	TP1_3252	Q13162; H7C3T4
EPHX1	TRUE	Upregulated	2	0.310003	Upregulated	0.429355	0.225019	0.63369	4.91342	0.00146558	0.0120724	0.156568	-0.073297	0.386434	1.57754	0.154262	0.279559	0.310003	0.0796767	0.540329	3.13701	0.0149489	0.0403207	1.12243	0.885565	1.3593	10.9806	5.20128e-06	0.000300324	TP1_2201	P07099
RAB5B	TRUE	Upregulated	2	0.30848	Upregulated	-0.0483717	-0.280134	0.18339	-0.488047	0.639628	0.734307	0.33262	0.119026	0.546215	3.60668	0.00720648	0.0375605	0.30848	0.0846795	0.53228	3.21262	0.0133914	0.0373018	0.587934	0.226954	0.948915	3.77411	0.00571374	0.0221747	TP1_2945	P61020; F8VUA5
ETFA	TRUE	Upregulated	2	0.304335	Upregulated	0.286067	0.113468	0.458665	3.87563	0.0054522	0.0256819	0.304335	0.0775456	0.531125	3.10798	0.0149383	0.0604607	0.544379	0.362012	0.726745	6.95745	0.000155643	0.00226904	0.395899	0.144634	0.647165	3.65108	0.00679734	0.0250152	TP1_2328	P13804; H0YLU7; H0YK49; H0YKF0
PLOD1	TRUE	Upregulated	2	0.304227	Upregulated	0.304227	0.113624	0.49483	3.73233	0.00661926	0.0294701	-0.550091	-0.951153	-0.149029	-3.17667	0.0134866	0.0571567	0.587496	0.362672	0.812319	6.09055	0.000370401	0.00368566	1.23444	0.894414	1.57447	8.41252	3.57381e-05	0.000903771	TP1_3122	Q02809
DHCR7	TRUE	Upregulated	2	0.301807	Upregulated	0.301807	0.099639	0.503976	3.49083	0.0092405	0.0368966	0.244261	-0.109622	0.598144	1.59862	0.149514	0.274001	0.549694	0.357512	0.741876	6.66657	0.00020626	0.00271564	0.469843	0.168519	0.771167	3.61318	0.00717403	0.0258654	TP1_697	A0A804HJQ7; A0A804HI25; Q9UBM7; E9PM00; A0A804HJI8; A0A804HL56
P4HB	TRUE	Upregulated	2	0.301579	Upregulated	0.301579	0.142782	0.460376	4.4409	0.00261347	0.0165548	0.230819	0.0434882	0.418149	2.85373	0.0219047	0.0771322	0.554593	0.353782	0.755404	6.43695	0.000259291	0.00308022	0.323868	0.0928843	0.554851	3.24905	0.0121632	0.0382136	TP1_2205	P07237; A0A7P0TA35; A0A7P0TB26; A0A7P0TA71; A0A7P0T9U6; I3L3P5; A0A7P0T9K9; I3L4M2; A0A7P0T8J3; A0A7P0T8C0; A0A7P0T8X1; A0A7P0TA97; H7BZ94; I3L0S0; H0Y3Z3; A0A7P0T9D6; I3L514
PRCP	TRUE	Upregulated	2	0.298773	Upregulated	0.298773	0.0978044	0.499742	3.47636	0.00942951	0.0372666	-0.0903785	-0.292948	0.112191	-1.03333	0.3324	0.484543	0.457594	0.25087	0.664318	5.1592	0.00104077	0.0067652	0.746119	0.431266	1.06097	5.49123	0.000637327	0.00504106	TP1_1231	E9PNF7; P42785; B7Z7Q6; E9PLY4; A0A7P0TB23; E9PQB5; E9PL85; E9PKN6
ERMP1	TRUE	Upregulated	2	0.295841	Upregulated	0.295841	0.109596	0.482086	3.71437	0.00678355	0.0299654	-0.0616511	-0.310318	0.187016	-0.574212	0.58199	0.70775	0.302602	0.11765	0.487553	3.81334	0.00573973	0.0204875	0.471481	0.108821	0.834141	3.01255	0.0172898	0.0494373	TP1_1125	Q7Z2K6; E7ER77
GNAQ	TRUE	Upregulated	2	0.295537	Upregulated	0.407966	0.174026	0.641906	4.07785	0.0041682	0.0220056	0.0132765	-0.335133	0.361686	0.0882562	0.931895	0.959714	0.295537	0.0942894	0.496784	3.42275	0.00990123	0.0297754	0.619477	0.258838	0.980116	3.98036	0.00429148	0.0183461	TP1_2790	P50148
LMAN1	TRUE	Upregulated	2	0.293946	Upregulated	0.293946	0.130588	0.457304	4.20763	0.00351959	0.0200849	0.116874	-0.152612	0.38636	1.00446	0.345278	0.496659	0.423707	0.261741	0.585672	6.09729	0.000367789	0.00367306	0.784989	0.450305	1.11967	5.43498	0.000680261	0.00517546	TP1_2755	P49257
PDIA3	TRUE	Upregulated	2	0.293547	Upregulated	0.290252	0.0992965	0.481207	3.5543	0.0084579	0.0347579	0.293547	0.0704278	0.516667	3.04712	0.0163617	0.0639366	0.528958	0.292007	0.765909	5.20303	0.00098882	0.00656625	0.492102	0.225713	0.758491	4.28063	0.00286069	0.013499	TP1_2550	P30101
ATP1A1	TRUE	Upregulated	2	0.29084	Upregulated	0.29084	0.12045	0.461229	3.99137	0.00467192	0.0236783	0.028336	-0.230616	0.287288	0.253437	0.806478	0.879191	0.624957	0.385159	0.864754	6.07434	0.000376767	0.00370272	0.616003	0.340867	0.89114	5.18806	0.000910298	0.0062146	TP1_2171	P05023
TMEM43	TRUE	Upregulated	2	0.289564	Upregulated	0.289564	0.135594	0.443534	4.39764	0.00276009	0.0172332	0.1299	-0.0610615	0.320862	1.57548	0.154733	0.279972	0.522332	0.272133	0.772531	4.86581	0.00147648	0.00848639	0.4976	0.206958	0.788242	3.96727	0.00436937	0.0185685	TP1_4661	Q9BTV4
ACOX1	TRUE	Upregulated	2	0.283344	Upregulated	0.283344	0.0867608	0.479928	3.37038	0.0109468	0.0413285	-0.0602315	-0.280714	0.160251	-0.632703	0.545013	0.679705	0.3846	0.160422	0.608779	3.99862	0.00446596	0.0172868	0.57502	0.27394	0.8761	4.42558	0.00236332	0.01183	TP1_3430	Q15067
UGGT1	TRUE	Upregulated	2	0.28317	Upregulated	0.444981	0.295451	0.59451	6.95866	0.000168637	0.00337022	0.201071	-0.0320568	0.434199	1.99758	0.0817097	0.181949	0.28317	0.119874	0.446465	4.04172	0.00421578	0.0166401	0.729846	0.393288	1.0664	5.02505	0.00110843	0.00710783	TP1_5099	Q9NYU2
SUPV3L1	TRUE	Upregulated	2	0.281757	Upregulated	0.229065	0.0442419	0.413888	2.8981	0.021658	0.0672737	0.576835	0.339329	0.81434	5.62506	0.000541206	0.00815018	0.281757	0.0947714	0.468744	3.51204	0.00872434	0.0272323	0.616888	0.301191	0.932584	4.528	0.00206885	0.0107514	TP1_4027	Q8IYB8
PCK2	TRUE	Upregulated	2	0.279081	Upregulated	0.356247	0.177314	0.53518	4.65556	0.00200145	0.0141357	0.0135266	-0.329949	0.357002	0.0912102	0.929623	0.958815	0.279081	0.073587	0.484574	3.16537	0.0143433	0.0391228	0.756675	0.37996	1.13339	4.65442	0.0017592	0.00965945	TP1_3522	Q16822; H0YM31
DLAT	TRUE	Upregulated	2	0.276942	Upregulated	0.384464	0.18623	0.582698	4.53513	0.00232268	0.0153847	0.275983	0.0249719	0.526994	2.54647	0.0350431	0.103655	0.276942	0.0780295	0.475854	3.24504	0.0127771	0.0360125	0.526656	0.221126	0.832185	3.99433	0.00421004	0.018084	TP1_680	A0A7P0TAG1; A0A7P0TAX2; A0A7P0TBE2; P10515; A0A7P0Z4G4; A0A7P0T997; H0YDD4; A0A7P0TBK2; A0A7P0TA47; E9PEJ4
PDIA6	TRUE	Upregulated	2	0.276287	Upregulated	0.276287	0.1409	0.411674	4.77194	0.00173679	0.0131677	0.095583	-0.121229	0.312394	1.02105	0.337831	0.489405	0.441499	0.23759	0.645409	5.04645	0.00118877	0.00737888	0.454066	0.19939	0.708741	4.13144	0.00349351	0.0156619	TP1_3432	Q15084
LAS1L	TRUE	Upregulated	2	0.27539	Upregulated	0.27539	0.116396	0.434383	4.05023	0.00432232	0.0225223	0.472801	0.28098	0.664622	5.70864	0.000492248	0.00784713	0.168829	0.0108018	0.326856	2.49005	0.0392486	0.0819204	0.411885	0.105083	0.718688	3.11091	0.0149256	0.0442531	TP1_5438	Q9Y4W2; A0A7I2V3Q3; A0A7I2V653; A0A7I2YQI7; A0A7I2V4E5; A0A7I2V3R6; A0A7I2V5R7
APMAP	TRUE	Upregulated	2	0.275256	Upregulated	0.275256	0.0905532	0.459959	3.48477	0.00931906	0.037027	0.1784	-0.0206819	0.377483	2.07545	0.0724877	0.167482	0.539042	0.365622	0.712461	7.24465	0.000118891	0.00194464	0.413657	0.149849	0.677464	3.63348	0.00696956	0.0254346	TP1_4936	Q9HDC9; H0Y512
TEX10	TRUE	Upregulated	2	0.271985	Upregulated	0.271985	0.0951216	0.448848	3.59599	0.00798285	0.0334882	0.470563	0.236278	0.704849	4.65181	0.00175187	0.0163194	0.209002	0.0257837	0.39222	2.65874	0.0304132	0.068205	0.620667	0.301048	0.940285	4.49983	0.00214564	0.0110025	TP1_5079	Q9NXF1
GBA1	TRUE	Upregulated	2	0.271177	Upregulated	0.471949	0.295258	0.648639	6.24586	0.000338269	0.00515028	-0.0936942	-0.343622	0.156234	-0.868256	0.411154	0.559863	0.271177	0.0626172	0.479737	3.03051	0.0174747	0.0454486	0.869077	0.580699	1.15745	6.98339	0.000130609	0.0019347	TP1_2149	P04062; A0A0G2JNZ5; A0A0G2JLB3; A0A0G2JNZ0
ERGIC1	TRUE	Upregulated	2	0.270962	Upregulated	0.221501	0.0790468	0.363955	3.6359	0.00755483	0.0322971	0.270962	-0.0163324	0.558257	2.18439	0.0612773	0.149316	0.535264	0.386676	0.683852	8.39611	4.36574e-05	0.00114994	0.720074	0.474437	0.96571	6.79289	0.000157616	0.00210409	TP1_4363	Q969X5
TXNDC5	TRUE	Upregulated	2	0.270502	Upregulated	0.270502	0.112206	0.428798	3.99588	0.00464413	0.0236018	0.227951	0.0356605	0.420241	2.74558	0.0258247	0.0854664	0.489245	0.314883	0.663607	6.53986	0.00023385	0.00293663	0.394789	0.134847	0.654731	3.51932	0.00820601	0.0285818	TP1_4123	Q8NBS9
DDX54	TRUE	Upregulated	2	0.266043	Upregulated	0.266043	0.0786587	0.453428	3.31994	0.0117587	0.0435528	0.696868	0.491875	0.901861	7.87338	5.61155e-05	0.002138	0.135621	-0.0314289	0.302672	1.89223	0.0973421	0.159306	0.758414	0.407098	1.10973	5.00239	0.00113954	0.00721435	TP1_4207	Q8TDD1
PRPF8	TRUE	Upregulated	2	0.218772	Upregulated	0.280033	0.123918	0.436147	4.19447	0.00358006	0.0201946	0.187747	-0.0774693	0.452964	1.63954	0.140674	0.262858	0.218772	0.0705054	0.367038	3.43908	0.0096739	0.0292368	0.508853	0.228677	0.789029	4.20854	0.00314944	0.014481	TP1_3769	Q6P2Q9
GANAB	TRUE	Upregulated	2	0.21249	Upregulated	0.457408	0.280613	0.634204	6.04984	0.0004138	0.00573607	0.073259	-0.142966	0.289484	0.784702	0.455782	0.599838	0.21249	0.0469098	0.378069	2.99105	0.0185213	0.0472977	0.583051	0.267903	0.898199	4.28708	0.0028363	0.0134015	TP1_3395	Q14697; F5H6X6
AKAP8	TRUE	Upregulated	2	1.90863	Downregulated	1.90863	1.60631	2.21095	14.7627	9.19383e-07	0.00013662	2.22972	1.77328	2.68617	11.3139	4.08035e-06	0.000471095	0.574528	-0.709022	1.85808	1.06098	0.32433	0.407823	-1.86163	-2.34067	-1.38258	-9.00501	2.19969e-05	0.000686878	TP1_656	A0A7P0T893; O43823
MTAP	TRUE	Upregulated	2	0.468984	Downregulated	0.468984	0.161179	0.77679	3.56282	0.00835845	0.0345402	0.0232262	-0.478609	0.525062	0.107193	0.91734	0.952334	0.531702	0.163018	0.900386	3.36131	0.0108087	0.0317739	-1.13288	-1.58402	-0.681753	-5.81905	0.000439514	0.00398559	TP1_839	B4DUC8; Q13126; J3QSB7
MRPS23	TRUE	Upregulated	3	1.49323		1.54625	1.12091	1.97158	8.50073	4.43944e-05	0.00145951	1.49323	1.076	1.91046	8.28896	3.90381e-05	0.00174564	1.12109	0.740907	1.50128	6.8729	0.000168761	0.00236951							TP1_1558	J3QLR8; Q9Y3D9
PPAN; PPAN-P2RY11	TRUE	Upregulated	3	1.4616		1.34102	0.618893	2.06314	4.34244	0.00296041	0.0180226	2.11409	1.36361	2.86457	6.5751	0.000233498	0.00488273	1.4616	0.707275	2.21592	4.53163	0.002338	0.0110786							TP1_193	A0A0A6YYI3; A0A0B4J1V8; Q9NQ55; A8MV53; C9J3W3
TIMM13	TRUE	Upregulated	3	1.445		1.34584	1.02731	1.66436	9.88005	1.57999e-05	0.000815371	2.37862	2.03778	2.71945	16.1633	2.79796e-07	9.6911e-05	1.445	0.928123	1.96188	6.51588	0.000239519	0.002959							TP1_5455	Q9Y5L4; K7EIT2
TIMMDC1	TRUE	Upregulated	3	1.43763		1.43763	1.03608	1.83918	8.37183	4.92432e-05	0.00160472	1.3479	0.858109	1.83769	6.37377	0.000238847	0.00491895	1.68505	1.36731	2.0028	12.3601	2.83284e-06	0.000244977							TP1_4950	Q9NPL8; C9JU35; G3XA94
LDAH	TRUE	Upregulated	3	1.12987		0.951807	0.502047	1.40157	4.94857	0.00140568	0.0118684	1.12987	0.77803	1.4817	7.43764	8.34913e-05	0.00281506	1.18544	0.83241	1.53847	7.82642	7.06117e-05	0.00147625	0.16359	-0.848529	1.17571	0.374538	0.718003	0.781081	TP1_856	B5MDU6; Q9H6V9; B5MCE2; B4DRG3
AFF4	TRUE	Upregulated	3	1.12912		1.30094	0.848979	1.7529	6.73083	0.000209393	0.00373987	1.12912	0.733864	1.52438	6.6162	0.000185944	0.00453127	1.03396	0.424129	1.6438	3.95172	0.00475652	0.0181167							TP1_5207	Q9UHB7
HEATR1	TRUE	Upregulated	3	0.769231		0.777431	0.53179	1.02307	7.4007	0.000112487	0.00259011	0.601	0.349239	0.852762	5.52885	0.000604316	0.0086558	0.769231	0.492869	1.04559	6.48742	0.000246448	0.00299596	0.724281	-0.0339398	1.4825	2.21351	0.0586788	0.116934	TP1_4858	Q9H583; Q5T3Q7
PAG1	TRUE	Upregulated	3	0.746709		0.746709	0.236805	1.25661	3.42432	0.0101443	0.0393794	0.654045	0.265565	1.04253	3.89931	0.00477251	0.0285452	0.860717	0.458456	1.26298	4.98708	0.00127588	0.00769842	0.91406	0.060111	1.76801	2.48035	0.0388827	0.0880932	TP1_5059	Q9NWQ8
TFB2M	TRUE	Upregulated	3	0.717539		0.479839	0.179971	0.779706	3.74177	0.00653456	0.0291894	1.07353	0.807732	1.33932	9.35445	1.64194e-05	0.0010975	0.717539	0.341079	1.094	4.44243	0.00249962	0.0116557	1.27473	0.0604349	2.48903	2.43256	0.0418527	0.0926456	TP1_4859	Q9H5Q4
VIM	TRUE	Upregulated	3	0.71101		0.762248	0.492295	1.0322	6.60267	0.000237082	0.00417422	0.71101	0.460217	0.961803	6.56613	0.000195706	0.00457694	0.679287	0.237386	1.12119	3.59578	0.0080101	0.0257526	0.177048	-0.364878	0.718973	0.757043	0.471317	0.570634	TP1_2238	P08670; B0YJC4
BOP1	TRUE	Upregulated	3	0.702197		0.685755	0.30669	1.06482	4.23026	0.00341822	0.0198107	0.81804	0.370926	1.26515	4.23747	0.00301063	0.0215721	0.702197	0.257484	1.14691	3.68021	0.00689514	0.0233624	0.634674	-0.426848	1.69619	1.38545	0.204321	0.299721	TP1_3338	Q14137
FAM162A	TRUE	Upregulated	3	0.700085		0.700085	0.398418	1.00175	5.42668	0.000810503	0.00865235	0.639127	0.215825	1.06243	3.49693	0.00843715	0.0421305	1.15217	0.67225	1.63208	5.61479	0.000660225	0.00515843	0.859107	0.142456	1.57576	2.77785	0.0246519	0.0634133	TP1_1331	Q96A26; F8W7Q4; E9PH05
RTN4	TRUE	Upregulated	3	0.696343		0.791287	0.504349	1.07822	6.44848	0.000275953	0.0045563	0.696343	0.434874	0.957812	6.16812	0.000296964	0.00562902	0.403346	0.0884658	0.718226	2.98556	0.0186721	0.0476188	0.532774	-0.241226	1.30677	1.60241	0.149774	0.234761	TP1_1334	H7C106
SLIRP	TRUE	Upregulated	3	0.661131		0.328287	0.161769	0.494805	4.61004	0.00211674	0.0146711	0.661131	0.378938	0.943323	5.42615	0.000680758	0.00932981	0.810632	0.585826	1.03544	8.40444	4.33601e-05	0.00114994	0.616727	0.125359	1.10809	2.90841	0.0202243	0.0553126	TP1_4776	Q9GZT3; A0A087WUN7; H0YJ40; G3V4X6; G3V2S9; H0YJW7
NOC4L	TRUE	Upregulated	3	0.600857		0.396008	0.163453	0.628563	3.98189	0.00473105	0.0238155	0.672343	0.434394	0.910292	6.5442	0.000200158	0.00462182	0.600857	0.337981	0.863733	5.32738	0.000856351	0.0060453	0.542207	0.0614764	1.02294	2.61356	0.0316853	0.0761593	TP1_4689	Q9BVI4
URB1	TRUE	Upregulated	3	0.581508		0.588146	0.337995	0.838297	5.49787	0.000748688	0.00840295	0.581508	0.24191	0.921106	3.96588	0.0043529	0.0269668	0.323807	0.0699378	0.577676	2.97283	0.0190267	0.0483364	1.06444	0.235317	1.89357	2.97489	0.0182959	0.051692	TP1_1864	O60287
DDX56	TRUE	Upregulated	3	0.57494		0.57494	0.369231	0.780649	6.53553	0.000253204	0.00427569	0.763025	0.534631	0.991419	7.73756	6.3393e-05	0.00234492	0.414947	0.207239	0.622655	4.65622	0.00190982	0.00979362	0.498029	-0.045186	1.04124	2.12448	0.0673117	0.128778	TP1_5092	Q9NY93; G3V0G3; H7C3E9; F8WDT8
MIX23	TRUE	Upregulated	3	0.565827		0.47123	0.171564	0.770897	3.6771	0.00713871	0.0311271	0.913323	0.618887	1.20776	7.18429	0.000106082	0.00331287	0.565827	0.268444	0.86321	4.43467	0.00252448	0.0116857	0.396245	-0.572533	1.36502	0.947784	0.371733	0.473702	TP1_3569	Q4VC31; C9JQ41; H7C525
NOL6	TRUE	Upregulated	3	0.551471		0.551471	0.363981	0.738961	6.87791	0.00018197	0.00344908	0.630037	0.414171	0.845903	6.75976	0.000160825	0.00416833	0.428746	0.232866	0.624626	5.10158	0.0011137	0.00702758	0.442248	0.0969755	0.78752	2.96807	0.0184848	0.0521027	TP1_4864	Q9H6R4; A0A0A0MRW6
DDX21	TRUE	Upregulated	3	0.542893		0.542893	0.321851	0.763935	5.74317	0.000572525	0.00708976	0.824456	0.595676	1.05324	8.34638	3.71724e-05	0.00174564	0.475421	0.191923	0.758918	3.90861	0.00504177	0.0188078	-0.100275	-0.435232	0.234683	-0.693699	0.508041	0.6029	TP1_4972	Q9NR30
PHB2	TRUE	Upregulated	3	0.537538		0.404471	0.246944	0.561998	6.00403	0.000434042	0.00584227	0.537538	0.332338	0.742738	6.0671	0.00033111	0.00597882	0.6454	0.448542	0.842258	7.64135	8.3055e-05	0.00162899	0.316301	0.0455133	0.587089	2.70671	0.0274761	0.0685663	TP1_4589	Q99623; F5GY37; F5H3X6; J3KPX7; A0A7I2V5F0; F5GWA7
SLC35A4	TRUE	Upregulated	3	0.522714		0.434936	0.135459	0.734412	3.39605	0.0105568	0.0404731	1.22668	0.847603	1.60576	7.49468	7.91785e-05	0.00274659	0.522714	0.181491	0.863937	3.57042	0.00803646	0.0258048	1.02413	-0.111438	2.15969	2.10127	0.0708364	0.134022	TP1_1617	L0R6Q1
ODR4	TRUE	Upregulated	3	0.511214		0.449681	0.242696	0.656666	5.08016	0.0012042	0.0110459	0.511214	0.253857	0.768571	4.60063	0.00187048	0.0167683	0.534873	0.24217	0.827575	4.2591	0.00316552	0.0136717	0.305841	-0.14447	0.756152	1.57381	0.155225	0.241618	TP1_3637	Q5SWX8
RHOG	TRUE	Upregulated	3	0.511122		0.367561	0.186964	0.548159	4.75915	0.00176391	0.0132115	0.776053	0.567855	0.98425	8.63308	2.92284e-05	0.00161	0.511122	0.29691	0.725334	5.56128	0.000657079	0.00515164	0.409818	0.0700496	0.749587	2.79497	0.0240181	0.0624304	TP1_3082	P84095
DLD	TRUE	Upregulated	3	0.505796		0.389484	0.187134	0.591835	4.50088	0.00242404	0.015721	0.505796	0.267573	0.744018	4.91747	0.00125456	0.0137333	0.624218	0.448433	0.800004	8.27651	4.81849e-05	0.00119054	0.360129	0.0779748	0.642283	2.95761	0.0187779	0.0528046	TP1_2259	P09622; E9PEX6
MYH9	TRUE	Upregulated	3	0.503906		0.567893	0.290721	0.845065	4.79103	0.00169717	0.013097	0.503906	0.223342	0.784469	4.15975	0.0033419	0.0229831	0.390439	0.128501	0.652377	3.47415	0.00920438	0.0282669	0.0343543	-0.245755	0.314464	0.284199	0.783672	0.835064	TP1_2620	P35579
NCL	TRUE	Upregulated	3	0.483706		0.297105	0.0845975	0.509612	3.26924	0.0126396	0.0459904	0.592235	0.368417	0.816053	6.12843	0.000309891	0.00573149	0.483706	0.181572	0.785839	3.73144	0.00642338	0.0220786	0.307027	0.0504217	0.563632	2.77256	0.0248513	0.0636981	TP1_611	A0A7I2V428; C9JLB1; P19338; A0A7I2V3F3; H7BY16; A0A7I2V5M5; A0A7I2V2U7; A0A7I2V349; A0A7I2V506; A0A7I2V699
APOOL	TRUE	Upregulated	3	0.462999		0.462999	0.191605	0.734393	3.98924	0.00468513	0.0237053	0.498281	0.203611	0.792952	3.91641	0.00466078	0.0282764	0.404867	0.132635	0.677099	3.46631	0.00930722	0.0284907	0.668916	0.137621	1.20021	2.91746	0.0199497	0.0548121	TP1_84	Q6UXV4
ATP5MF-PTCD1	TRUE	Upregulated	3	0.438255		0.538122	0.384756	0.691487	8.20472	5.64381e-05	0.00171859	0.438255	0.165266	0.711245	3.71819	0.0061504	0.0339609	0.308676	0.093492	0.52386	3.34339	0.0110898	0.0324092	0.288071	-0.142337	0.718478	1.55092	0.160564	0.247994	TP1_1357	G3V325; C9JJT5
STX7	TRUE	Upregulated	3	0.430332		0.329129	0.132795	0.525462	3.91997	0.00513777	0.0250812	0.430332	0.207021	0.653643	4.46316	0.00223459	0.0183093	0.489379	0.248042	0.730716	4.72623	0.00175126	0.00934578	0.22942	-0.0602012	0.519041	1.83557	0.104784	0.179009	TP1_1781	O15400
SFXN1	TRUE	Upregulated	3	0.426468		0.400009	0.211205	0.588813	4.95416	0.0013964	0.0118501	0.426468	0.237659	0.615277	5.23134	0.000856675	0.0107679	0.708832	0.547209	0.870454	10.222	1.10311e-05	0.000538122	0.454491	0.103141	0.805842	2.99747	0.0176856	0.0504036	TP1_4891	Q9H9B4; D6RFI0; S4R2X2
TMEM126A	TRUE	Upregulated	3	0.412038		0.412038	0.153855	0.670222	3.73182	0.00662383	0.0294701	0.620692	0.350563	0.890822	5.32175	0.000769496	0.0100568	0.376357	0.15083	0.601884	3.88951	0.00517399	0.019179	0.60893	-0.00213177	1.21999	2.30915	0.0506276	0.105077	TP1_4783	Q9H061
DDX24	TRUE	Upregulated	3	0.406538		0.406538	0.142359	0.670717	3.59844	0.0079559	0.0334346	0.670769	0.429305	0.912234	6.43384	0.000224339	0.00486082	0.35252	0.117847	0.587192	3.50118	0.00885913	0.0274951	0.115475	-0.299163	0.530113	0.645339	0.537262	0.627825	TP1_1362	G3V529; Q9GZR7; F5GYL3; A0A1W2PRR2; A0A087WXU8
MPC2	TRUE	Upregulated	3	0.379218		0.379218	0.15984	0.598597	4.04209	0.00436895	0.0226459	0.883701	0.540481	1.22692	5.96323	0.000370806	0.00640872	0.369022	0.0776717	0.660373	2.9521	0.0196193	0.0496023	1.1982	-0.380069	2.77647	1.82614	0.114118	0.189808	TP1_2080	Q5R3B4; O95563
SUCLG2	TRUE	Upregulated	3	0.367471		0.280007	0.0929027	0.467111	3.49943	0.00913007	0.0366287	0.367471	0.121917	0.613026	3.46597	0.0088234	0.0430437	0.607409	0.329511	0.885306	5.09436	0.00112323	0.00707595	0.35126	0.0346974	0.667822	2.57122	0.0338124	0.0801983	TP1_4472	Q96I99; E9PDQ8
SLC25A22	TRUE	Upregulated	3	0.354948		0.323904	0.134233	0.513575	3.99326	0.00466026	0.0236514	0.354948	0.134705	0.575191	3.73261	0.0060264	0.0334703	0.608435	0.394451	0.822419	6.62714	0.000214436	0.00277241	0.395551	0.00926435	0.781837	2.37281	0.0458916	0.098977	TP1_4886	Q9H936; E9PJH7; A0A0D9SFE1; A0A0D9SEI9; E9PS95; K4DIA8; K4DIB8
SRSF1	TRUE	Upregulated	3	0.347366		0.234649	0.0824716	0.386825	3.60562	0.00787722	0.0332166	0.347366	0.149369	0.545364	4.06329	0.00380898	0.024932	0.597935	0.37353	0.822339	6.21035	0.000326899	0.00345623	0.34669	-0.0174969	0.710876	2.2059	0.0593711	0.11789	TP1_1552	J3KTL2; Q07955; J3KSR8
TOMM40	TRUE	Upregulated	3	0.318317		0.319045	0.104651	0.533439	3.47977	0.00938461	0.0371683	0.318317	0.11284	0.523795	3.58795	0.00740223	0.0382492	0.236142	0.0548079	0.417476	3.0352	0.0173545	0.0451667	0.388035	0.081611	0.694459	2.93439	0.0194466	0.0540921	TP1_2111	O96008
DDX52	TRUE	Upregulated	3	0.307975		0.306351	0.128703	0.484	4.03246	0.0044248	0.0228307	0.380759	0.158542	0.602975	3.96847	0.00433742	0.0269146	0.307975	0.11385	0.5021	3.69767	0.00673033	0.0229471	0.16277	-0.191495	0.517035	1.06467	0.318936	0.421376	TP1_5371	Q9Y2R4
SLC3A2	TRUE	Upregulated	3	0.303992		0.479643	0.292899	0.666387	6.00597	0.000433163	0.00584227	0.303992	0.0936321	0.514353	3.34695	0.0104928	0.0487534	0.294174	0.107086	0.481263	3.66481	0.00704422	0.0236771	-0.254101	-0.525984	0.017781	-2.16569	0.06317	0.123284	TP1_682	F5GZS6; A0A7P0Z4A0; A0A7P0TAN7; A0A7P0Z4P5; P08195; A0A7P0T9F7; F5GZI0; F5H056
MTREX	TRUE	Upregulated	3	0.301339		0.301339	0.136968	0.465711	4.28687	0.0031782	0.0189215	0.35431	0.137783	0.570836	3.78985	0.00556002	0.0316174	0.274088	0.100913	0.447263	3.68892	0.00681236	0.0231645	0.365434	0.0749286	0.655939	2.91491	0.0200269	0.0549401	TP1_2680	P42285
SF3A1	TRUE	Upregulated	3	0.290038		0.263214	0.0822519	0.444176	3.4012	0.0104802	0.0402883	0.38994	0.187731	0.592149	4.4663	0.00222548	0.0182766	0.290038	0.0989818	0.481095	3.53824	0.00840816	0.0265502	0.193912	-0.117246	0.505069	1.44409	0.187735	0.279945	TP1_3464	Q15459
CTNNA2	TRUE	Upregulated	2	5.00506								4.90889	4.56488	5.25289	33.0499	1.13818e-09	1.44548e-06	5.10123	4.83009	5.37237	43.8507	2.34762e-10	4.46636e-07							TP1_2498	P26232; A0A0A0MRI5; A0A0A0MTJ6
AK3	TRUE	Upregulated	2	3.24938		3.29843	3.06082	3.53604	32.4603	2.92363e-09	3.62042e-06	1.88219	-0.260377	4.02475	2.18231	0.0746331	0.171296	3.24938	3.02027	3.4785	33.0552	1.95742e-09	2.48266e-06							TP1_5229	Q9UIJ7
SLC35F6	TRUE	Upregulated	2	2.26224		2.07093	1.77504	2.36681	16.3665	4.36975e-07	8.544e-05							2.45355	2.1468	2.76029	18.6426	1.39855e-07	4.09344e-05							TP1_4064	Q8N357
ATP5MK	TRUE	Upregulated	2	2.25294		1.79953	1.4443	2.15476	11.8457	4.42565e-06	0.000377543							2.70635	2.40099	3.0117	20.6573	6.53818e-08	2.07315e-05	1.50156	0.0176355	2.98548	2.3576	0.0479353	0.101329	TP1_4476	Q96IX5
SNX25	TRUE	Upregulated	2	2.22903		3.22936	2.63439	3.82432	12.7159	2.90621e-06	0.0002918	1.35433	0.126078	2.58258	2.60291	0.0350163	0.103655	2.22903	1.94472	2.51335	18.273	1.62174e-07	4.40766e-05							TP1_485	A0A494C0S0; Q9H3E2
LOXL4	TRUE	Upregulated	2	1.92684		1.72422	1.41111	2.03733	12.8768	2.44654e-06	0.000267825							2.12946	1.7993	2.45961	15.0329	6.81898e-07	0.000126562							TP1_4482	Q96JB6
MACROH2A1	TRUE	Upregulated	2	1.52395		1.22468	0.313511	2.13585	3.1526	0.0152578	0.052473	1.52395	0.479616	2.56829	3.4666	0.0108328	0.0499673	1.73429	0.676082	2.79251	3.90309	0.00628718	0.0217677	1.11082	0.087782	2.13386	2.51606	0.0368034	0.0847729	TP1_1940	O75367; B4DJC3
YIPF4	TRUE	Upregulated	2	1.39807								1.5077	1.10792	1.90748	8.73464	2.68848e-05	0.00155199	1.28844	0.579422	1.99746	4.23546	0.00326458	0.013879	0.548104	-0.657426	1.75363	1.05355	0.323694	0.425839	TP1_1485	H7C0D5; Q9BSR8
MRPS11	TRUE	Upregulated	2	1.39426								1.37224	1.00108	1.74339	8.56295	3.09799e-05	0.00161	1.41629	1.08037	1.7522	9.82697	1.45742e-05	0.000613205							TP1_3070	P82912
TMEM115	TRUE	Upregulated	2	1.25669		1.17359	0.215077	2.13209	2.87187	0.0228994	0.0697879	1.93009	1.48595	2.37422	10.0649	9.64519e-06	0.000785124	1.25669	0.714655	1.79872	5.40376	0.000784764	0.00574236							TP1_3219	Q12893
RPL7L1	TRUE	Upregulated	2	1.23217		1.23217	0.803559	1.66077	6.72237	0.000211105	0.00375241	1.70703	1.28146	2.13261	9.28994	1.72614e-05	0.00111468	0.758631	-0.0216797	1.53894	2.26696	0.0551774	0.103173							TP1_3730	Q6DKI1; R4GMU7
PIP4K2B	TRUE	Upregulated	2	1.22509								1.17213	0.786295	1.55797	7.03596	0.000122417	0.00353339	1.27804	0.858389	1.69769	7.09823	0.000136249	0.00206195	-0.648711	-2.03314	0.735714	-1.09082	0.308771	0.411122	TP1_3050	P78356
IMP4	TRUE	Upregulated	2	1.10328		0.471606	-0.0154059	0.958618	2.26439	0.0559128	0.131005	1.10328	0.665893	1.54066	5.84215	0.000423852	0.00702121	1.49718	1.17101	1.82336	10.6983	7.98171e-06	0.000469278							TP1_884	B9A008; E7ENR5; H0Y714; Q96G21; B8ZZ47
TMEM62	TRUE	Upregulated	2	1.0856		1.1583	0.769826	1.54677	6.97224	0.000166503	0.00336173							1.01291	0.620944	1.40487	6.02309	0.000397701	0.00378972							TP1_3191	Q0P6H9; H3BVF7
NCOR1	TRUE	Upregulated	2	1.07146		1.07146	0.735289	1.40764	7.45286	0.000107374	0.00254073	1.42782	1.06776	1.78789	9.18427	1.8747e-05	0.00113375	0.983757	0.0121361	1.95538	2.37182	0.0478482	0.0938466							TP1_1942	O75376; E7EVU5; E7EW50; J3KS51
GDF15	TRUE	Upregulated	2	0.984635		0.984635	0.28432	1.68495	3.28771	0.0123109	0.0450146	0.412598	-0.210224	1.03542	1.53431	0.164433	0.292615	1.08727	0.409561	1.76498	3.74089	0.00636669	0.0219631	0.742251	-0.572778	2.05728	1.31509	0.226994	0.325143	TP1_4609	Q99988
AUH	TRUE	Upregulated	2	0.969013								0.724079	0.364086	1.08407	4.65845	0.0017371	0.0163013	1.21395	0.78001	1.64788	6.52028	0.000238467	0.00295559							TP1_3322	Q13825
RIDA	TRUE	Upregulated	2	0.908953								0.880618	0.506152	1.25508	5.44659	0.000664728	0.00917614	0.937287	0.608156	1.26642	6.6374	0.000212276	0.00275669							TP1_2854	P52758; H0YBX3; H0YB34
NAA10	TRUE	Upregulated	2	0.878626		-0.0213077	-0.4181	0.375484	-0.12557	0.903412	0.934087	1.33875	0.891247	1.78626	6.92867	0.000135974	0.00375407	0.878626	0.339121	1.41813	3.79579	0.00587932	0.0208101	-0.71873	-1.57811	0.140654	-1.93798	0.0896355	0.159973	TP1_2669	P41227
C15orf48; NMES1	TRUE	Upregulated	2	0.847723		1.10546	0.448019	1.7629	3.93186	0.00505681	0.0247837	0.442293	-0.198753	1.08334	1.59798	0.149655	0.274129	0.847723	0.248155	1.44729	3.29541	0.0118813	0.0340682	0.397974	-0.406427	1.20237	1.14644	0.285634	0.386914	TP1_4758	Q9C002; H0YKW5
RMND1	TRUE	Upregulated	2	0.842438		0.702291	-0.0130862	1.41767	2.29559	0.0533377	0.12621	1.22973	0.565047	1.89442	4.28494	0.0028259	0.0208844	0.842438	0.348758	1.33612	3.97728	0.00459572	0.0175923							TP1_717	A0A804HKF8; A0A087WXU0; A0A804HLE1; A0A2R8Y4J4; A0A804HHW6; Q9NWS8; A0A2R8Y4P5; A0A804HHY2
PLSCR3	TRUE	Upregulated	2	0.822051		0.669773	0.275832	1.06371	3.97564	0.00477048	0.0239491							0.974328	0.617494	1.33116	6.36403	0.00027918	0.00319003	0.244432	-0.401163	0.890028	0.87734	0.406567	0.510371	TP1_1511	I3L3X5; Q9NRY6; I3NI29
UTP18	TRUE	Upregulated	2	0.808435		-0.00105982	-0.339057	0.336937	-0.00733211	0.994343	0.997566	0.808435	0.346418	1.27045	4.05263	0.00386475	0.0250926	0.818898	0.313585	1.32421	3.77714	0.00603171	0.0211917	0.26186	-0.31954	0.843259	1.04367	0.327966	0.430456	TP1_5451	Q9Y5J1
TIMM22	TRUE	Upregulated	2	0.802551								0.820411	0.409253	1.23157	4.62139	0.00182134	0.0167212	0.784691	0.427675	1.14171	5.12278	0.00108624	0.00693478							TP1_5444	Q9Y584
NIP7	TRUE	Upregulated	2	0.791252		0.791252	0.331617	1.25089	4.02544	0.00446599	0.0229795	1.2008	0.688387	1.71322	5.4275	0.000679687	0.00932981	0.411453	-0.118383	0.941289	1.80998	0.110173	0.175474							TP1_5339	Q9Y221; J3QLW7
NDST1	TRUE	Upregulated	2	0.763164		0.763164	0.390236	1.13609	4.78525	0.00170906	0.013097	0.839146	0.445935	1.23236	4.94268	0.00121607	0.0135079	0.576754	0.0483351	1.10517	2.54394	0.0361715	0.077365	0.479976	0.0118986	0.948054	2.37614	0.0456565	0.0985292	TP1_2857	P52848
CFL2	TRUE	Upregulated	2	0.760949		0.418948	-0.263163	1.10106	1.43621	0.191785	0.312493	0.972763	0.483304	1.46222	4.60299	0.00186481	0.016759	0.760949	0.278635	1.24326	3.67722	0.00692384	0.0233972	0.931344	-0.00110079	1.86379	2.3145	0.0502115	0.104467	TP1_5349	Q9Y281
ATP2B1	TRUE	Upregulated	2	0.758566		0.946567	0.495695	1.39744	4.90918	0.00147299	0.0121066	0.376859	-0.290637	1.04436	1.30762	0.228203	0.3681	0.758566	0.322298	1.19483	4.0526	0.0041551	0.0164914							TP1_2413	P20020
RDH13	TRUE	Upregulated	2	0.751983		0.751983	0.365272	1.13869	4.54709	0.00228837	0.0153715	0.470272	0.0124043	0.928139	2.37881	0.0453814	0.122402	0.819571	0.434988	1.20415	4.96695	0.00130699	0.00784403	0.295721	-0.216618	0.808059	1.3375	0.218823	0.316195	TP1_4121	Q8NBN7
COX4I1	TRUE	Upregulated	2	0.732347		0.0671307	-0.265572	0.399834	0.47182	0.650635	0.741899	0.749164	0.417665	1.08066	5.23413	0.000853828	0.0107679	0.732347	0.361855	1.10284	4.60715	0.00203031	0.0101788	0.60312	0.0410024	1.16524	2.48626	0.0385305	0.0873504	TP1_2317	P13073; H3BN72; H3BNV9; Q86WV2; H3BPG0
MYO1E	TRUE	Upregulated	2	0.715205		0.715205	0.233498	1.19691	3.47184	0.00948943	0.0374636	0.789849	0.287659	1.29204	3.64272	0.00684545	0.0363754	0.120158	-0.375958	0.616275	0.5645	0.588807	0.659257	-0.542651	-1.03536	-0.0499472	-2.55214	0.0348179	0.081773	TP1_3228	Q12965
PHIP	TRUE	Upregulated	2	0.703029		0.826574	0.266689	1.38646	3.45219	0.0097546	0.0381858							0.579483	0.255033	0.903933	4.16281	0.00359074	0.0148025							TP1_4265	Q8WWQ0
CHCHD3	TRUE	Upregulated	2	0.691663		0.309086	0.0359918	0.58218	2.64654	0.0314578	0.0865678	0.691663	0.403913	0.979413	5.5671	0.000578304	0.00847124	0.718241	0.452721	0.983761	6.30473	0.00029661	0.00330054	0.484421	-0.094985	1.06383	1.93736	0.0897203	0.159973	TP1_945	C9JRZ6; Q9NX63; F8WAR4
PDK1	TRUE	Upregulated	2	0.656798		0.656798	0.302544	1.01105	4.33539	0.00298711	0.018103	-0.145979	-0.814722	0.522763	-0.50557	0.627123	0.747815	1.0486	0.679489	1.41772	6.62133	0.000215673	0.00277241	0.463669	-0.015736	0.943075	2.24117	0.056227	0.113497	TP1_3434	Q15118; C9JKT3; C9IYB4
NOP56	TRUE	Upregulated	2	0.650964		0.156841	-0.0607626	0.374445	1.68541	0.133401	0.243053	0.909479	0.569864	1.24909	6.20235	0.000286291	0.00550894	0.650964	0.249947	1.05198	3.79716	0.00608186	0.0213014	0.321418	-0.102168	0.745005	1.75832	0.117792	0.194121	TP1_1689	O00567; A0A494C128
COX20	TRUE	Upregulated	2	0.634029		0.350069	0.044544	0.655594	2.67928	0.0299568	0.0842012	0.634029	0.372058	0.896	5.60539	0.000553496	0.00823757	0.748034	0.507687	0.988382	7.25397	0.000117872	0.00194158	1.01378	-0.593306	2.62087	1.50808	0.177537	0.267984	TP1_3630	Q5RI15
NOP58	TRUE	Upregulated	2	0.631279		0.115362	-0.0953453	0.32607	1.28025	0.239076	0.367012	0.707425	0.416935	0.997916	5.64025	0.000531924	0.00805725	0.631279	0.297469	0.96509	4.40773	0.00261288	0.0119495	0.239982	-0.0262094	0.506174	2.08908	0.0710829	0.134304	TP1_5380	Q9Y2X3
NOP2	TRUE	Upregulated	2	0.623201		0.598959	0.261476	0.936441	4.15008	0.00379255	0.0208087	1.29605	0.797169	1.79493	6.06244	0.000391419	0.00662803	0.623201	0.115608	1.13079	2.89238	0.0227694	0.055421	0.444489	-0.0695801	0.958558	2.00359	0.0810628	0.148367	TP1_2708	P46087
SUCLG1	TRUE	Upregulated	2	0.611982		0.193531	-0.12706	0.514123	1.4116	0.198652	0.320727	0.611982	0.291853	0.932112	4.42754	0.00234107	0.0186636	0.794546	0.505413	1.08368	6.40493	0.000267823	0.00311537	0.0427623	-0.422257	0.507782	0.213088	0.836733	0.878057	TP1_2866	P53597
UTP4	TRUE	Upregulated	2	0.597249		-0.233682	-0.651622	0.184258	-1.30744	0.230167	0.35837	0.597249	0.187821	1.00668	3.37853	0.0100195	0.0472456	0.965183	0.515569	1.4148	5.00338	0.00125129	0.00765457	0.0417396	-0.697552	0.781031	0.130828	0.899229	0.925699	TP1_1468	H3BSH7; Q969X6; A0A0J9YWM9; A0A0J9YXV4; A0A0J9YWK2
BCAP29; DUS4L-BCAP29	TRUE	Upregulated	2	0.596486		-0.00797554	-0.407284	0.391333	-0.0467049	0.963982	0.977134	0.6113	0.309639	0.91296	4.69338	0.00166157	0.0160435	0.596486	0.339814	0.853157	5.41647	0.000773505	0.00570385	0.542819	-0.0246374	1.11028	2.21663	0.0583973	0.116503	TP1_551	A0A669KBH7; A0A669KB27; Q9UHQ4; B7Z2L0; C9JTE9; H7C5E2; A0A669KAY5
MRPL1	TRUE	Upregulated	2	0.594365		0.43822	0.0900609	0.786379	2.94324	0.0202679	0.0639178	0.594365	0.223536	0.965195	3.71218	0.00620286	0.0341023	0.627835	0.327348	0.928322	4.86983	0.00146929	0.00847773	0.816889	-0.287549	1.92133	1.71392	0.125941	0.204363	TP1_4733	Q9BYD6; H0Y8N7
MRPL17	TRUE	Upregulated	2	0.583311		0.308007	-0.0551593	0.671173	1.9832	0.0854966	0.17675	0.617636	0.214034	1.02124	3.54429	0.00788068	0.0398743	0.583311	0.225349	0.941273	3.79802	0.00586141	0.0207853	0.618213	0.0156466	1.22078	2.3774	0.0455674	0.0984553	TP1_4989	Q9NRX2; E9PKV2
ELOVL1	TRUE	Upregulated	2	0.57843		0.680046	0.243387	1.11671	3.64173	0.00749445	0.0321872	0.57843	0.0227124	1.13415	2.41072	0.0431997	0.117902	0.576326	0.130164	1.02249	3.01071	0.0179919	0.0463187	0.688587	-0.0382134	1.41539	2.1954	0.060341	0.119123	TP1_4697	Q9BW60
ZCCHC8	TRUE	Upregulated	2	0.571507		0.571507	0.277047	0.865968	4.53844	0.00231313	0.0153726	0.577306	0.22523	0.929381	3.7977	0.00549915	0.0313896	0.122922	-0.229961	0.475805	0.811879	0.441736	0.524242	-0.064709	-0.551174	0.421756	-0.308236	0.765991	0.820914	TP1_3758	Q6NZY4
ATP5MG	TRUE	Upregulated	2	0.56964		0.395597	0.0817666	0.709427	2.94761	0.0201385	0.0636719	0.56964	0.211323	0.927956	3.682	0.00647375	0.0352357	0.60422	0.326786	0.881653	5.0761	0.00114773	0.00720643	0.579117	0.0801343	1.0781	2.68937	0.0282136	0.0700174	TP1_462	E9PN17; O75964
TSFM	TRUE	Upregulated	2	0.559116		0.559116	0.20957	0.908662	3.74032	0.00654749	0.0292004	0.134672	-0.418713	0.688057	0.563637	0.588824	0.713328	0.756874	0.446817	1.06693	5.68952	0.000570006	0.0046743	0.23358	-0.454293	0.921453	0.786858	0.454654	0.556407	TP1_2697	P43897; C9JT21
RTN4	TRUE	Upregulated	2	0.546824		0.546824	0.288927	0.804721	4.95808	0.00138994	0.0118432	0.738426	0.433785	1.04307	5.61395	0.000548109	0.0081894	-0.102795	-0.420911	0.215322	-0.753143	0.474221	0.55452	0.381777	-0.0418458	0.805401	2.08834	0.071164	0.134304	TP1_4954	Q9NQC3
NNT	TRUE	Upregulated	2	0.545712		0.599031	0.209997	0.988064	3.60059	0.00793222	0.0333853	0.235294	-0.412743	0.88333	0.840931	0.425397	0.572022	0.545712	0.182713	0.90871	3.5039	0.00882516	0.0274344	0.522201	0.0669404	0.977461	2.65795	0.0296024	0.0725554	TP1_3277	Q13423; A0A590UJM2; A0A590UK29; E9PCX7; A0A590UK15; A0A590UJI3
PDHX	TRUE	Upregulated	2	0.538882		0.538882	0.169331	0.908433	3.40981	0.0103537	0.0400031	0.570461	0.191589	0.949334	3.48725	0.00855596	0.0423847	0.398642	-0.0212281	0.818513	2.2129	0.0598264	0.109812	0.100505	-0.661263	0.862273	0.305727	0.767829	0.822331	TP1_1666	O00330; H0YD97
LIN7C	TRUE	Upregulated	2	0.524952		0.172808	-0.202876	0.548493	1.0756	0.315874	0.448061	0.524952	0.184093	0.86581	3.56694	0.00762848	0.0388737	0.541781	0.209997	0.873565	3.80594	0.00579815	0.0206187	0.688172	0.0667883	1.30956	2.5663	0.0340689	0.0805143	TP1_5018	Q9NUP9; G3V1D4
NOP9	TRUE	Upregulated	2	0.51895		0.52283	0.192275	0.853384	3.69852	0.0069322	0.0304518	0.362458	-0.0169931	0.74191	2.21234	0.0586894	0.145388	0.51895	0.144041	0.893858	3.22622	0.0131301	0.0367084							TP1_3922	Q86U38; A0A3B3ISH6
ATL3	TRUE	Upregulated	2	0.514679		0.52143	0.247005	0.795855	4.44308	0.0026063	0.0165511	0.331849	0.0128001	0.650899	2.40898	0.0433158	0.117965	0.514679	0.178091	0.851267	3.56395	0.00810976	0.0259526							TP1_1284	F5H6I7
CLCN7	TRUE	Upregulated	2	0.511181		0.511181	0.223196	0.799167	4.15065	0.00378974	0.0208087	0.380497	-0.0337003	0.794695	2.12762	0.0668881	0.15888	0.632847	0.321585	0.944108	4.73879	0.00172438	0.00927424	0.377351	-0.285411	1.04011	1.31934	0.224542	0.323179	TP1_2836	P51798; H0Y2M6
NIFK	TRUE	Upregulated	2	0.510941		0.510941	0.206647	0.815235	3.92635	0.00509414	0.024901	0.898956	0.552916	1.245	6.01675	0.000349734	0.00614049	0.153254	-0.167901	0.474409	1.11222	0.300245	0.384011							TP1_4734	Q9BYG3; C9J6C5; C9J808
PDCD11	TRUE	Upregulated	2	0.504725		0.504725	0.254497	0.754953	4.71662	0.00185746	0.0134847	0.572904	0.345067	0.80074	5.82382	0.000432586	0.0071041	0.264607	-0.0823432	0.611556	1.77757	0.115657	0.182301	0.410368	0.0588728	0.761862	2.70535	0.027533	0.0686142	TP1_472	Q14690; A0A3B3IUD7
HTRA2	TRUE	Upregulated	2	0.503816		0.13864	-0.124414	0.401695	1.23241	0.255463	0.385859	0.503816	0.241531	0.7661	4.44886	0.00227671	0.0183388	0.592133	0.301617	0.882648	4.75054	0.00169962	0.00921232	0.275111	-0.128377	0.678599	1.57996	0.153818	0.239741	TP1_1816	O43464; A0A0C4DG44
RDH14	TRUE	Upregulated	2	0.493024		0.235252	-0.0388196	0.509324	2.00715	0.0824661	0.171727	0.579365	0.277886	0.880845	4.45087	0.00227074	0.0183388	0.493024	0.262583	0.723466	4.98657	0.00127666	0.00769842	0.228611	-0.558301	1.01552	0.673195	0.520307	0.612999	TP1_4913	Q9HBH5
THEM6	TRUE	Upregulated	2	0.477168		0.0471693	-0.193275	0.287614	0.458728	0.659583	0.748198	0.501225	0.277751	0.724698	5.19465	0.000895105	0.0110726	0.477168	0.276749	0.677587	5.54914	0.000666057	0.00518272	0.0824821	-0.283761	0.448725	0.521868	0.616283	0.699897	TP1_4249	Q8WUY1; H0YAR9
GXYLT1	TRUE	Upregulated	2	0.473971		0.538553	0.179414	0.897692	3.50653	0.00903991	0.0363849	0.468185	0.0383195	0.898051	2.52252	0.0363593	0.105425	0.473971	0.187355	0.760588	3.85429	0.00542774	0.0196993	0.449156	-0.00385641	0.902168	2.29751	0.0515454	0.106623	TP1_3561	Q4G148
PANX1	TRUE	Upregulated	2	0.473344		0.473344	0.18994	0.756749	3.90554	0.00523787	0.0251675	0.209128	-0.146167	0.564423	1.36324	0.210828	0.348483	0.564128	0.267862	0.860394	4.43802	0.00251372	0.0116785	0.684658	-0.307578	1.67689	1.59893	0.149554	0.234519	TP1_4541	Q96RD7
KRR1	TRUE	Upregulated	2	0.469236		0.175698	-0.0514844	0.402881	1.80844	0.11112	0.213449	0.661124	0.408913	0.913335	6.07112	0.00032967	0.00597882	0.469236	0.127059	0.811414	3.1962	0.0137145	0.0379794	0.555201	-0.310923	1.42132	1.48539	0.176777	0.267287	TP1_3308	Q13601
RAB35	TRUE	Upregulated	2	0.464397		0.464397	0.19455	0.734244	4.02424	0.00447311	0.0229842	0.450823	0.11841	0.783235	3.14107	0.0142195	0.0586959	0.668293	0.438133	0.898453	6.76754	0.000186862	0.00253029	-0.405358	-0.825584	0.014868	-2.23525	0.0567434	0.114197	TP1_3445	Q15286; F5H157
MRPL3	TRUE	Upregulated	2	0.454913		0.235917	0.0348111	0.437022	2.74313	0.0272395	0.0783017	0.454913	0.223113	0.686713	4.54532	0.00200857	0.0172861	0.61121	0.413053	0.809367	7.18911	0.000125167	0.00198788	1.19898	-0.0249913	2.42295	2.28436	0.053754	0.109614	TP1_1133	H0Y9G6; E7ETU7; P09001; D6RC14; E9PF06
BCS1L	TRUE	Upregulated	2	0.453948		0.453948	0.213172	0.694725	4.40863	0.00272202	0.0170528	0.356597	0.0897159	0.623478	3.09464	0.015239	0.061052	0.579045	0.345817	0.812272	5.78664	0.000512551	0.00439247	0.562965	0.120988	1.00494	2.95156	0.0189499	0.0530804	TP1_5347	Q9Y276; C9J8G3
NDUFAF2	TRUE	Upregulated	2	0.447903		0.701	0.301207	1.10079	4.10009	0.00404836	0.021671	0.405017	-0.130792	0.940826	1.75071	0.119044	0.235493	0.447903	0.0975107	0.798296	2.97936	0.0188439	0.0479927	0.513418	-0.0271023	1.05394	2.20104	0.0598179	0.118481	TP1_4051	Q8N183; A0A7I2YQX2
IDH3B	TRUE	Upregulated	2	0.447256		0.100644	-0.0785698	0.279859	1.31319	0.228321	0.356893	0.460753	0.241262	0.680245	4.86184	0.00134428	0.0142269	0.447256	0.275106	0.619407	6.0554	0.000384359	0.00372134	0.192339	-0.155968	0.540646	1.2796	0.237508	0.335124	TP1_92	A0A087WZN1; O43837; A0A087X2E5
PI4K2A	TRUE	Upregulated	2	0.44675		0.44675	0.212186	0.681313	4.45364	0.0025719	0.0164169	0.314695	0.0893578	0.540033	3.2345	0.0123798	0.0542343	0.505673	0.25267	0.758677	4.6584	0.00190464	0.00979345	0.175736	-0.109858	0.461329	1.42588	0.192754	0.285553	TP1_4660	Q9BTU6
MRPL15	TRUE	Upregulated	2	0.437141		-0.10767	-0.409559	0.194219	-0.833987	0.43035	0.563535	0.517947	0.187028	0.848866	3.62505	0.00701999	0.0370285	0.437141	0.147914	0.726368	3.52271	0.00859413	0.0270076	1.08116	0.0773239	2.085	2.49573	0.0379732	0.0865788	TP1_5122	Q9P015; E5RIZ4; E5RHF4
EXOSC6	TRUE	Upregulated	2	0.432587		0.00845156	-0.356729	0.373632	0.0541179	0.958272	0.973076	0.52579	0.190185	0.861395	3.62856	0.00698498	0.0369491	0.432587	0.135941	0.729232	3.39883	0.0102445	0.0305249	-0.000974205	-1.11741	1.11546	-0.00202203	0.998438	0.999272	TP1_3631	Q5RKV6
NUDT19	TRUE	Upregulated	2	0.42541		0.272859	0.0625302	0.483187	3.03355	0.0177605	0.0584308	0.546936	0.286052	0.80782	4.85555	0.00135486	0.0142398	0.42541	0.197606	0.653214	4.35251	0.00280484	0.012497	0.269135	-0.00566492	0.543934	2.26946	0.0538251	0.109697	TP1_789	A8MXV4
ARHGEF2	TRUE	Upregulated	2	0.422015		0.422015	0.224252	0.619778	4.98993	0.0013386	0.0116735	0.48139	0.255403	0.707376	4.93361	0.00122977	0.0135809	0.206657	-0.0186727	0.431987	2.13759	0.0670938	0.120137	0.276971	-0.0352621	0.589204	2.05554	0.0748466	0.139841	TP1_536	V9GYM8; A0A5F9ZI21; Q92974
ABHD11	TRUE	Upregulated	2	0.42183		0.42183	0.116135	0.727525	3.22671	0.0134329	0.0478782	0.257864	-0.204076	0.719804	1.29287	0.233009	0.374584	0.561612	0.270527	0.852697	4.49687	0.00233257	0.0110687	0.837872	0.19003	1.48571	2.99694	0.0176995	0.0504036	TP1_4166	Q8NFV4
MRPS30	TRUE	Upregulated	2	0.421394		0.198905	0.00316631	0.394644	2.37619	0.0472247	0.116804	0.421394	0.195329	0.647459	4.31722	0.00270729	0.0202648	0.491456	0.295621	0.687291	5.84909	0.000479007	0.00423866	0.54675	0.0338358	1.05966	2.4701	0.0395013	0.0886877	TP1_4940	Q9NP92
FAHD1	TRUE	Upregulated	2	0.420133		0.234747	0.00257725	0.466916	2.36432	0.0480783	0.118442	0.534189	0.279776	0.788603	4.863	0.00134233	0.0142269	0.420133	0.177611	0.662656	4.03766	0.00423871	0.0167133	0.736163	0.0452982	1.42703	2.46917	0.0395578	0.0886877	TP1_3775	Q6P587
DEGS1	TRUE	Upregulated	2	0.413076		0.459703	0.182714	0.736691	3.88085	0.00541414	0.0256223	0.29178	-0.00784224	0.591403	2.25544	0.0549092	0.138335	0.413076	0.1033	0.722852	3.10797	0.0155971	0.0415885	0.274022	-0.223367	0.771412	1.27661	0.238509	0.335798	TP1_1752	O15121
GOSR1	TRUE	Upregulated	2	0.411949		-0.0543978	-0.427032	0.318237	-0.341358	0.742311	0.813236	0.499521	0.223831	0.775212	4.19645	0.00318083	0.0222775	0.411949	0.146857	0.677041	3.62193	0.0074776	0.0246767	-0.436696	-0.895904	0.0225125	-2.20363	0.0595796	0.118139	TP1_1154	E9PCW1; O95249; K7EJC8; G5E9T8; B4DQA8
LRRC8E	TRUE	Upregulated	2	0.409645		0.36976	0.122768	0.616751	3.50065	0.00911443	0.0366055	0.409645	0.124727	0.694564	3.32994	0.0107575	0.0498006	0.443775	0.0866353	0.800915	2.89613	0.0213174	0.0527048	0.22403	-0.263951	0.712012	1.06383	0.319293	0.421692	TP1_3747	Q6NSJ5
DHX37	TRUE	Upregulated	2	0.407608		0.407608	0.119279	0.695937	3.30572	0.011999	0.0441348	0.607053	0.300111	0.913996	4.58057	0.00191934	0.016892	0.0612751	-0.167612	0.290163	0.623958	0.551061	0.625346	0.237125	-0.56298	1.03723	0.686752	0.512176	0.606205	TP1_4021	Q8IY37; F5H3Y4
SCAMP2	TRUE	Upregulated	2	0.406041		0.0921281	-0.233068	0.417324	0.662459	0.527738	0.648758	0.421332	0.214087	0.628578	4.70857	0.00162984	0.0159222	0.406041	0.113785	0.698297	3.23817	0.0129048	0.0362382	-0.0111457	-0.558711	0.536419	-0.0471673	0.963568	0.976622	TP1_1754	O15127; H3BV04; H3BN93; H3BUB6; H3BPL9
VAPA	TRUE	Upregulated	2	0.403163		0.071747	-0.10545	0.248944	0.946803	0.373585	0.505047	0.676509	0.479883	0.873136	7.96861	5.1569e-05	0.00202554	0.403163	0.198026	0.608299	4.5807	0.00209869	0.0104114	0.27206	-0.16457	0.70869	1.44385	0.1878	0.279945	TP1_5130	Q9P0L0
MRPL39	TRUE	Upregulated	2	0.403139		0.361419	0.0934422	0.629396	3.15373	0.0149197	0.0516076	0.403139	0.135325	0.670952	3.48636	0.00856693	0.0423847	0.454846	0.23976	0.669933	4.92884	0.0013682	0.00809644	0.507918	0.103893	0.911943	2.9131	0.0200817	0.0550483	TP1_922	C9JG87; Q9NYK5
SNRPD3	TRUE	Upregulated	2	0.401788		0.289298	0.0465499	0.532045	2.78677	0.0255304	0.0750613	0.401788	0.161224	0.642352	3.86826	0.00498297	0.029298	0.645954	0.438505	0.853402	7.25746	0.000117494	0.00194158	0.384332	-0.120337	0.889002	1.7647	0.116663	0.193077	TP1_2992	P62318; H3BT13
WDR18	TRUE	Upregulated	2	0.401493		0.0109924	-0.243241	0.265226	0.101105	0.922149	0.946349	0.487146	0.257336	0.716957	4.90953	0.00126694	0.0137916	0.401493	0.196475	0.606511	4.56437	0.00214216	0.0105517	0.222873	-0.150315	0.596061	1.38389	0.204781	0.300025	TP1_4678	U3KQC1; Q9BV38; A0A0A0MQU0; K7EIR0
RRS1	TRUE	Upregulated	2	0.396224		0.344912	-0.0919699	0.781795	1.8461	0.105038	0.204497	0.74738	0.366835	1.12793	4.54868	0.00199988	0.0172861	0.396224	0.0913471	0.701102	3.02907	0.0175117	0.0454826							TP1_3425	Q15050
SPCS2	TRUE	Upregulated	2	0.393003		0.188681	-0.155863	0.533225	1.28055	0.238977	0.367012	0.393003	0.161506	0.6245	3.93188	0.00456206	0.0279444	0.530357	0.323773	0.736942	5.98363	0.000414699	0.00389587	0.456393	0.0265753	0.88621	2.46051	0.040089	0.0895828	TP1_40	E9PI68; Q15005; E9PL01; E9PRB9
CLPP	TRUE	Upregulated	2	0.391136		-0.0272542	-0.313152	0.258643	-0.222912	0.829625	0.880084	0.391136	0.179567	0.602706	4.28178	0.0028378	0.0208844	0.504265	0.304707	0.703824	5.88955	0.000458574	0.00413477	0.20827	-0.215564	0.632104	1.13868	0.288669	0.390437	TP1_1642	Q16740; M0R208
VAMP7	TRUE	Upregulated	2	0.387552		0.387552	0.159247	0.615857	3.96941	0.00481017	0.0239883	0.416382	0.193006	0.639757	4.31724	0.00270724	0.0202648	0.288409	0.0159298	0.560889	2.467	0.0406457	0.0838704	0.174804	-0.27685	0.626458	0.896842	0.396695	0.50069	TP1_2838	P51809
TMX4	TRUE	Upregulated	2	0.387048		0.387048	0.109958	0.664138	3.2663	0.0126929	0.0461391	0.113198	-0.206097	0.432492	0.8211	0.435949	0.58096	0.419461	0.181916	0.657006	4.11565	0.00382133	0.0154683	0.273601	-0.382941	0.930143	0.965661	0.363255	0.464879	TP1_4813	Q9H1E5
RHOC	TRUE	Upregulated	2	0.383744		0.668704	0.229213	1.1082	3.55791	0.00841567	0.0346731	0.259438	-0.133263	0.652139	1.53011	0.165453	0.293848	0.383744	0.0960018	0.671486	3.10836	0.015588	0.0415885	-0.655568	-2.65182	1.34068	-0.792393	0.456622	0.557541	TP1_2224	Q5JR08; P08134; E9PQH6; Q5JR07; Q5JR05
SLC25A24	TRUE	Upregulated	2	0.382412		0.382412	0.186431	0.578394	4.56277	0.00224423	0.0152662	0.321653	0.0882699	0.555037	3.19204	0.0131827	0.0564242	0.508206	0.315496	0.700917	6.1465	0.00034933	0.00356674	0.573652	0.119156	1.02815	2.92475	0.0197317	0.0544311	TP1_3749	Q6NUK1
RAB8A	TRUE	Upregulated	2	0.378568		-0.0482674	-0.276553	0.180018	-0.49441	0.635338	0.730576	0.422867	0.128468	0.717266	3.32673	0.0108082	0.0499143	0.378568	0.141608	0.615528	3.7236	0.00649326	0.0222514	0.0088682	-0.444651	0.462387	0.0453116	0.965	0.977246	TP1_2940	P61006
SLC35B2	TRUE	Upregulated	2	0.374676		0.394039	0.125011	0.663067	3.42494	0.0101355	0.0393794	0.300882	0.041998	0.559766	2.69179	0.0280376	0.0900703	0.374676	0.170928	0.578424	4.28604	0.00305659	0.0132766	0.440622	-0.056892	0.938137	2.05225	0.0752255	0.14033	TP1_4185	Q8TB61
ENDOD1	TRUE	Upregulated	2	0.372618		0.42021	0.174925	0.665495	4.00596	0.00458253	0.0233527	0.00674104	-0.273862	0.287345	0.0556395	0.957027	0.974158	0.372618	0.118996	0.626239	3.4243	0.00987944	0.0297515	0.349466	-0.0654051	0.764337	1.95192	0.0877436	0.157896	TP1_2027	O94919
UTP3	TRUE	Upregulated	2	0.368376		0.368376	0.113098	0.623653	3.37435	0.0108855	0.0411389	0.640509	0.276878	1.00414	4.07956	0.00372547	0.0245997	0.239918	-0.0195403	0.499376	2.15521	0.0653192	0.117513	0.252085	-0.213425	0.717595	1.25484	0.245905	0.34407	TP1_4966	Q9NQZ2
CARS2	TRUE	Upregulated	2	0.359171		0.226712	0.0299851	0.423438	2.69477	0.0292727	0.082698	0.359171	0.113088	0.605254	3.38041	0.00999207	0.0471744	0.70586	0.466804	0.944915	6.88198	0.000167295	0.00236951	0.284098	-0.106052	0.674249	1.68736	0.131067	0.211438	TP1_4899	Q9HA77
BCL2L2-PABPN1; PABPN1	TRUE	Upregulated	2	0.355289		0.0335056	-0.186697	0.253708	0.355801	0.731905	0.806115	0.355289	0.16943	0.541147	4.42739	0.00234153	0.0186636	0.47607	0.262509	0.689631	5.19568	0.000997333	0.00658828	-0.181633	-0.488281	0.125015	-1.37254	0.208142	0.303836	TP1_3923	Q86U42; A0A7I2V383; B4DEH8; G3V4T2
ACOX3	TRUE	Upregulated	2	0.351445		0.434304	0.219233	0.649374	4.72198	0.00184538	0.0134687	0.0783188	-0.156565	0.313203	0.772257	0.462702	0.605805	0.351445	0.147055	0.555834	4.00767	0.00441209	0.0171657	0.563261	-0.204129	1.33065	1.70084	0.128442	0.208139	TP1_1768	O15254
HSD17B10	TRUE	Upregulated	2	0.335338		0.229559	0.0643845	0.394734	3.24984	0.0129951	0.0468706	0.335338	0.0990473	0.571628	3.2869	0.0114593	0.0516563	0.384056	0.143634	0.624478	3.72318	0.00649707	0.0222514	0.238234	-0.118328	0.594797	1.54824	0.161199	0.248547	TP1_4594	Q99714; A0A804HHW5; Q5H928
SOAT1	TRUE	Upregulated	2	0.332604		0.3527	0.120878	0.584522	3.55765	0.00841872	0.0346731	0.153255	-0.109699	0.416209	1.34985	0.214903	0.35338	0.332604	0.0790228	0.586186	3.05706	0.0168056	0.0440092	0.357975	0.0477368	0.668214	2.67379	0.0288938	0.0712622	TP1_2622	P35610; B1APM4
AATF	TRUE	Upregulated	2	0.330449		0.330449	0.113327	0.54757	3.55888	0.00840435	0.0346731	0.731501	0.379017	1.08398	4.80647	0.00144059	0.0146716	0.125384	-0.129811	0.380579	1.14515	0.287192	0.372068	0.0789111	-0.488523	0.646345	0.32225	0.755748	0.813517	TP1_654	A0A7P0T868; Q9NY61; A0A7P0Z434; A0A7P0TAR0; A0A7P0Z4N2; A0A087WTH8; A0A7P0Z4P2; A0A7P0TBG4; A0A7P0TBI0
ALDH1B1	TRUE	Upregulated	2	0.329435		0.0524794	-0.0977172	0.202676	0.817034	0.439385	0.57054	0.329435	0.110472	0.548398	3.48457	0.00858914	0.0423894	0.426015	0.240295	0.611735	5.34638	0.000837893	0.00596661	0.345144	0.046467	0.643822	2.67774	0.0287198	0.0709305	TP1_2561	P30837
TMX1	TRUE	Upregulated	2	0.328726		0.163775	0.0245459	0.303003	2.75061	0.0269382	0.0779627	0.328726	0.137613	0.519839	3.98377	0.00424707	0.0265404	0.542355	0.392415	0.692295	8.43064	4.24403e-05	0.00114994	0.0978979	-0.171822	0.367617	0.841068	0.425394	0.528394	TP1_4837	Q9H3N1
HSPD1	TRUE	Upregulated	2	0.327634		0.186403	-0.00989678	0.382703	2.22047	0.0597514	0.136965	0.37652	0.162405	0.590635	4.07278	0.00376003	0.0246995	0.327634	0.0875968	0.567671	3.1813	0.0140148	0.0385862	0.0401654	-0.233143	0.313474	0.34054	0.742459	0.801133	TP1_2278	P10809; A0A7I2V599; A0A7I2V2X6; A0A7I2YQK6; A0A7I2V5M1
REXO4	TRUE	Upregulated	2	0.32655		-0.00512887	-0.528068	0.51781	-0.0229341	0.982308	0.98933	0.933788	0.639536	1.22804	7.34986	9.06482e-05	0.00300322	0.32655	0.0735066	0.579593	3.0078	0.0180694	0.046424	0.295634	-0.171059	0.762327	1.46789	0.181348	0.272706	TP1_4773	Q9GZR2
NAT10	TRUE	Upregulated	2	0.320853		0.320853	0.103134	0.538571	3.44604	0.00983909	0.038473	0.48375	0.254428	0.713072	4.88567	0.001305	0.0140059	0.256575	0.0516582	0.461491	2.91831	0.0206269	0.0514269	0.436267	0.0715562	0.800977	2.77187	0.0248772	0.063719	TP1_4785	Q9H0A0
SYPL1	TRUE	Upregulated	2	0.318651		0.527009	0.212219	0.8418	3.91478	0.0051735	0.0251032	0.0443909	-0.224639	0.313421	0.382159	0.712538	0.81011	0.318651	0.10552	0.531782	3.48468	0.0090683	0.027894	0.00454578	-0.311012	0.320104	0.033381	0.974211	0.983523	TP1_950	C9JYN0
DDX27	TRUE	Upregulated	2	0.306337		0.306337	0.126544	0.48613	3.98417	0.00471677	0.0237759	0.795986	0.572113	1.01986	8.23483	4.08928e-05	0.00175065	0.159637	-0.0683472	0.387621	1.63201	0.143624	0.217986	0.366252	0.0657065	0.666798	2.82384	0.0229877	0.0605196	TP1_865	B7Z6D5; Q96GQ7
VAPB	TRUE	Upregulated	2	0.306025		0.0397188	-0.115733	0.19517	0.597466	0.567999	0.682885	0.443257	0.230524	0.65599	4.82582	0.0014061	0.01444	0.306025	0.144873	0.467178	4.42602	0.00255251	0.0117582	0.287156	-0.0515204	0.625833	1.96473	0.0860392	0.155416	TP1_2055	O95292
SGPL1	TRUE	Upregulated	2	0.299935		0.258682	0.0871701	0.430194	3.52682	0.00878765	0.0356788	0.335447	0.14481	0.526084	4.07536	0.00374684	0.024698	0.299935	0.0116319	0.588238	2.42478	0.0433373	0.0876187	0.32542	-0.0443099	0.69515	2.03953	0.0767112	0.142258	TP1_2074	O95470
PSMB6	TRUE	Upregulated	2	0.299643		0.089127	-0.0910426	0.269296	1.15675	0.283302	0.414519	0.299643	0.0929535	0.506333	3.35765	0.0103298	0.0484688	0.392682	0.191815	0.593549	4.55645	0.00216358	0.0105977	0.00941745	-0.315886	0.33472	0.0670834	0.948206	0.964975	TP1_2520	P28072
HNRNPA3	TRUE	Upregulated	2	0.297971		0.180065	-0.0104867	0.370616	2.20967	0.0607347	0.138169	0.297971	0.0941705	0.501773	3.38624	0.00990737	0.0469491	0.912595	0.726492	1.0987	11.4293	4.97688e-06	0.000330143	0.103832	-0.273041	0.480705	0.638418	0.541526	0.631165	TP1_599	A0A7I2V2R3; A0A7I2V5D8; P51991; A0A7I2V4J6; A0A7I2V402; A0A7I2V4G0
RAB7A	TRUE	Upregulated	2	0.291543		0.291543	0.140651	0.442434	4.51803	0.00237269	0.0155783	0.16683	-0.0482179	0.381878	1.79675	0.111031	0.225856	0.334423	0.158673	0.510174	4.435	0.00252341	0.0116857	0.296561	-0.041403	0.634526	2.03336	0.0774419	0.143126	TP1_2814	P51149; A0A6Q8PGE6; A0A6Q8PG52; A0A6Q8PH84; C9J8S3; C9J592; C9J4V0; C9IZZ0
UXS1	TRUE	Upregulated	2	0.284564		0.324931	0.0914543	0.558407	3.25431	0.0129123	0.0466173	-0.379425	-0.645507	-0.113342	-3.30262	0.0111974	0.0510925	0.284564	0.0818704	0.487258	3.27215	0.0122864	0.034966	0.525977	0.00937339	1.04258	2.35928	0.0468595	0.0999835	TP1_4126	Q8NBZ7; C9JW33
TOR1AIP2	TRUE	Upregulated	2	0.281945		0.153942	-0.0499995	0.357884	1.76507	0.118537	0.224069	0.381162	0.168112	0.594213	4.1436	0.00341557	0.0232381	0.281945	0.0735341	0.490355	3.1531	0.0146021	0.0397148	0.34235	-0.0442027	0.728903	2.05225	0.0752251	0.14033	TP1_4164	Q8NFQ8
AQR	TRUE	Upregulated	2	0.267975		0.268344	0.0789008	0.457788	3.31226	0.0118878	0.0439436	0.0693665	-0.194886	0.333619	0.607968	0.560478	0.692611	0.267975	0.082745	0.453205	3.37191	0.0106459	0.0314014	0.0995561	-0.375346	0.574458	0.485774	0.640507	0.719219	TP1_1866	O60306
PRPF6	TRUE	Upregulated	2	0.264895		0.264895	0.112421	0.417368	4.06247	0.00425328	0.0222862	0.236388	0.048555	0.424222	2.91476	0.0199701	0.0728372	0.266681	0.116458	0.416904	4.13761	0.00371203	0.0151548	0.304623	-0.000752057	0.609999	2.31153	0.0504423	0.104825	TP1_2024	O94906
EFTUD2	TRUE	Upregulated	2	0.25269		0.25269	0.106872	0.398508	4.05218	0.00431128	0.0225223	0.227731	0.0181609	0.437301	2.51676	0.0366829	0.106026	0.298908	0.136456	0.461361	4.28851	0.00304678	0.0132766	0.257665	0.0158924	0.499438	2.46955	0.0395345	0.0886877	TP1_3419	Q15029
RAB14	TRUE	Upregulated	2	0.251568		0.0319657	-0.105688	0.16962	0.543008	0.603068	0.708091	0.37798	0.19166	0.5643	4.69851	0.00165078	0.0160187	0.251568	0.0838616	0.419274	3.49623	0.00892139	0.027642	0.15236	-0.167431	0.472152	1.10401	0.302546	0.405257	TP1_2950	P61106; X6RFL8
POFUT2	TRUE	Upregulated	2	0.248103		0.438474	0.281809	0.595138	6.54463	0.000250948	0.00425695	-0.0904043	-0.312153	0.131344	-0.944231	0.373357	0.523167	0.248103	0.0774748	0.418731	3.38903	0.0103888	0.0308341	0.451946	-0.0929453	0.996837	1.92197	0.091856	0.162972	TP1_5359	Q9Y2G5
SF3B3	TRUE	Upregulated	2	0.223841		0.223841	0.0834269	0.364254	3.7277	0.00666119	0.0295655	0.182827	-0.0979198	0.463574	1.50826	0.170851	0.299263	0.495635	0.307958	0.683312	6.15522	0.000346168	0.00355992	0.165986	-0.118575	0.450547	1.35165	0.214453	0.311278	TP1_3455	Q15393
PELP1	TRUE	Upregulated	2	0.21958		0.17102	0.0156024	0.326438	2.57311	0.0351132	0.0935765	0.522616	0.325465	0.719767	6.13951	0.000306221	0.00570084	0.21958	0.0591284	0.380031	3.18965	0.0138457	0.0382591	0.315534	0.0668639	0.564205	2.9403	0.0192741	0.0537574	TP1_4043	Q8IZL8; C9JFV4; E7EV54
DPM1	TRUE	Upregulated	2	0.213975		0.213975	0.0611705	0.366779	3.27445	0.012546	0.0456944	0.386918	0.19122	0.582616	4.57912	0.00192292	0.016892	0.190402	-0.00718709	0.38799	2.24596	0.0568889	0.10554	0.21953	-0.170892	0.609952	1.30296	0.229813	0.328135	TP1_1390	Q5QPK2; H0Y368; O60762; A0A804HIK9; Q5QPJ9; A0A804HJ93
PSMA2	TRUE	Upregulated	2	0.21155		0.228492	0.0665482	0.390437	3.29927	0.0121097	0.044454	0.17748	-0.032494	0.387455	1.95764	0.0868729	0.189677	0.21155	0.0468809	0.37622	2.99429	0.0184329	0.0471352	-0.0628107	-0.337363	0.211742	-0.530124	0.610811	0.696336	TP1_6	A0A024RA52; P25787; C9JCK5
FNDC3A	TRUE	Downregulated	3	-1.2498	Upregulated	-1.01912	-1.3868	-0.651443	-6.48143	0.000267087	0.00446949	-1.32242	-1.7317	-0.913133	-7.4833	8.00189e-05	0.00274659	-1.2498	-1.64001	-0.859601	-7.46526	9.72098e-05	0.00170453	1.59576	1.12952	2.06201	7.93089	5.41598e-05	0.00115081	TP1_5362	Q9Y2H6; G5E9X3
RRBP1	TRUE	Downregulated	2	-0.357667	Upregulated	-0.357667	-0.522895	-0.19244	-5.06184	0.00123023	0.0111834	-0.393974	-0.623484	-0.164465	-3.97573	0.00429431	0.0267342	0.0242187	-0.154199	0.202637	0.316377	0.760297	0.803591	0.739347	0.318809	1.15989	4.07392	0.00377662	0.0166403	TP1_5147	Q9P2E9; F8W7S5
DDR2	TRUE	Downregulated	2	-0.514732	Upregulated	-0.514732	-0.809361	-0.220102	-4.08523	0.00412801	0.0219393	-1.07016	-1.51511	-0.625222	-5.57053	0.000576032	0.00847124	-0.262932	-0.706368	0.180504	-1.38199	0.206533	0.289237	0.61183	0.177862	1.0458	3.26695	0.0118468	0.0373502	TP1_3524	Q16832
EFEMP1	TRUE	Downregulated	2	-0.530434	Upregulated	-0.530434	-0.775763	-0.285106	-5.05586	0.00123887	0.0112254	-0.970877	-1.19114	-0.750615	-10.2088	8.69448e-06	0.000753181	0.210625	-0.0183568	0.439606	2.14389	0.0664541	0.119216	1.06757	0.711211	1.42394	6.94185	0.000136029	0.00195513	TP1_3212	Q12805; A0A0U1RQV3
SLFN5	TRUE	Downregulated	2	-0.557931	Upregulated	0.0555811	-0.260459	0.371621	0.411241	0.692531	0.774459	-0.754133	-1.02341	-0.484856	-6.48632	0.000212457	0.0047337	-0.557931	-0.869009	-0.246853	-4.18028	0.00350923	0.0145603	0.559159	0.283303	0.835016	4.69702	0.00166655	0.00924975	TP1_3183	Q08AF3
CDV3	TRUE	Downregulated	2	-2.55623	Upregulated	-2.55623	-3.08859	-2.02386	-11.2279	6.45978e-06	0.000475979	0.452248	-1.12003	2.02453	0.730161	0.496738	0.638735	-2.78691	-3.32987	-2.24395	-11.9633	3.58456e-06	0.000273422	2.01321	0.996406	3.03001	4.58798	0.00191511	0.0102493	TP1_5272	Q9UKY7; D6R9V8
MCM2	TRUE	Downregulated	3	-0.318038	Downregulated	-0.318038	-0.502709	-0.133367	-4.02709	0.00445626	0.0229612	-0.744476	-1.01572	-0.47323	-6.35679	0.000243134	0.00498034	-0.264129	-0.463978	-0.0642798	-3.0804	0.0162397	0.0428218	-1.19922	-1.45824	-0.940205	-10.7285	6.16933e-06	0.000330658	TP1_2769	P49736; H0Y8E6
ROCK2	TRUE	Downregulated	3	-0.325583	Downregulated	-0.325583	-0.495419	-0.155748	-4.48276	0.00247962	0.0159374	-0.320502	-0.533676	-0.107329	-3.48215	0.00861921	0.0424828	-0.518817	-0.707506	-0.330128	-6.40857	0.000266837	0.00311447	-0.702591	-0.979852	-0.425329	-5.87195	0.000414475	0.00379689	TP1_1920	O75116; E9PF63; Q14DU5
PCBP1	TRUE	Downregulated	3	-0.328755	Downregulated	-0.50106	-0.654271	-0.347848	-7.64732	9.04794e-05	0.00229596	-0.327871	-0.544068	-0.111675	-3.5124	0.00825082	0.0414192	-0.328755	-0.501743	-0.155768	-4.42946	0.0025413	0.0117208	-0.590031	-0.957915	-0.222147	-3.71649	0.00619619	0.023397	TP1_3449	Q15365
MCM3	TRUE	Downregulated	3	-0.359058	Downregulated	-0.359058	-0.53035	-0.187766	-4.90161	0.00148634	0.0121784	-0.757092	-0.968472	-0.545712	-8.29534	3.88259e-05	0.00174564	-0.328031	-0.558571	-0.0974907	-3.31636	0.0115285	0.0333074	-1.46195	-1.88021	-1.0437	-8.09952	4.67168e-05	0.00104199	TP1_2484	P25205
PRKAR1A	TRUE	Downregulated	3	-0.364755	Downregulated	-0.369724	-0.558931	-0.180517	-4.56933	0.00222606	0.0152298	-0.364755	-0.572591	-0.156919	-4.06472	0.00380155	0.0249292	-0.293668	-0.493568	-0.0937676	-3.42402	0.00988329	0.0297515	-0.762139	-1.16284	-0.361435	-4.40738	0.00242028	0.0119888	TP1_2276	P10644; K7EPB2
EHD1	TRUE	Downregulated	3	-0.37196	Downregulated	-0.480625	-0.743497	-0.217753	-4.27536	0.00322548	0.0190807	-0.37196	-0.592242	-0.151678	-3.91081	0.00469704	0.028316	-0.229084	-0.393832	-0.064336	-3.24092	0.0128535	0.0361476	-0.709933	-1.08752	-0.332344	-4.3568	0.00258651	0.012637	TP1_4855	Q9H4M9; A0A024R571; C9JC03; C9J2Z4
HSPA1A; HSPA1B	TRUE	Downregulated	3	-0.388268	Downregulated	-0.341658	-0.495806	-0.187511	-5.18282	0.00106908	0.010106	-0.498138	-0.683563	-0.312714	-6.22204	0.000280345	0.0054219	-0.388268	-0.55408	-0.222455	-5.45766	0.000738223	0.00551937	-0.415456	-0.668648	-0.162263	-3.80228	0.00549271	0.0216751	TP1_260	A0A0G2JIW1; P0DMV9; P0DMV8; V9GZ37
MCM7	TRUE	Downregulated	3	-0.400323	Downregulated	-0.400323	-0.548177	-0.252469	-6.33123	0.000310282	0.00484365	-0.90696	-1.10203	-0.711893	-10.7684	5.87664e-06	0.000613192	-0.315935	-0.536677	-0.0951921	-3.33584	0.0112105	0.0326277	-1.46682	-1.74848	-1.18516	-12.0677	2.5878e-06	0.0002112	TP1_2596	P33993
PRKAA1	TRUE	Downregulated	3	-0.425945	Downregulated	-0.425945	-0.632732	-0.219157	-4.8166	0.00164565	0.0130075	-0.349338	-0.592832	-0.105844	-3.32282	0.0108704	0.0499769	-0.471824	-0.71934	-0.224308	-4.44294	0.002498	0.0116557	-0.680435	-0.991213	-0.369658	-5.07349	0.00104502	0.00681066	TP1_3244	Q13131
ATP13A2	TRUE	Downregulated	3	-0.43573	Downregulated	-0.43573	-0.711944	-0.159515	-3.68877	0.00702538	0.030705	-0.68114	-1.08977	-0.272509	-3.8606	0.00503637	0.0295316	-0.397913	-0.661195	-0.134632	-3.52259	0.00859559	0.0270076	-0.997173	-1.6299	-0.364446	-3.65194	0.00678906	0.0250152	TP1_4952	Q9NQ11
AIP	TRUE	Downregulated	3	-0.437373	Downregulated	-0.810622	-1.24488	-0.376362	-4.36495	0.00287685	0.0177239	-0.437373	-0.714055	-0.160691	-3.66117	0.00666803	0.0357795	-0.436011	-0.636859	-0.235163	-5.05968	0.00117026	0.00730999	-0.728549	-1.24834	-0.208763	-3.24791	0.0121837	0.0382445	TP1_720	A0A804HKH9; O00170; E9PMH2; A0A804HKL7; A0A804HKK3; A0A804HIX8; A0A804HJ38; V9GYQ3; A0A804HJ46
INF2	TRUE	Downregulated	3	-0.43811	Downregulated	-0.405426	-0.603601	-0.207251	-4.78382	0.00171203	0.013097	-0.43811	-0.68274	-0.19348	-4.14785	0.00339602	0.0231879	-0.620961	-0.836663	-0.40526	-6.70973	0.000197708	0.00263034	-0.650801	-0.929916	-0.371687	-5.40301	0.000706081	0.00529953	TP1_588	Q27J81; A0A6Q8PHA2; A0A6Q8PHG2; A0A6Q8PH71; A0A6Q8PGN3; A0A6Q8PF29; A0A6Q8PF44; A0A6Q8PH25; A0A6Q8PFW4; A0A087X118; A0A6Q8PGC7; A0A0A0MQU1; A0A6Q8PH63; A0A6Q8PHS8; A0A6Q8PFN5
TRIP13	TRUE	Downregulated	3	-0.444108	Downregulated	-0.340713	-0.523105	-0.158322	-4.36814	0.00286523	0.017711	-0.444108	-0.656701	-0.231515	-4.83827	0.00138438	0.0144112	-0.486691	-0.816738	-0.156644	-3.43693	0.00970351	0.0293031	-1.76509	-2.24116	-1.28902	-8.5914	3.07772e-05	0.000834411	TP1_3474	Q15645
HSPA4L	TRUE	Downregulated	3	-0.452686	Downregulated	-0.360418	-0.54243	-0.178405	-4.63037	0.00206437	0.0144428	-0.452686	-0.665055	-0.240318	-4.93694	0.00122472	0.0135645	-0.495834	-0.708138	-0.28353	-5.44342	0.00075022	0.00557536	-0.841854	-1.17125	-0.512459	-5.92229	0.0003921	0.00364775	TP1_2093	O95757; E9PDE8; D6RJ96
CADM4	TRUE	Downregulated	3	-0.469056	Downregulated	-0.631324	-0.856563	-0.406086	-6.55423	0.000248595	0.00425695	-0.469056	-0.729469	-0.208644	-4.1717	0.00328851	0.0228219	-0.403976	-0.710202	-0.0977496	-3.07473	0.0163754	0.0430836	-1.06044	-1.43357	-0.687305	-6.58553	0.00019427	0.00239816	TP1_4169	Q8NFZ8
MCM5	TRUE	Downregulated	3	-0.46992	Downregulated	-0.46992	-0.671063	-0.268778	-5.46301	0.000778282	0.00852897	-0.807354	-1.0914	-0.523307	-6.58299	0.000192356	0.00457694	-0.302126	-0.506803	-0.0974495	-3.44044	0.00965527	0.0292037	-1.30988	-1.58866	-1.03109	-10.8875	5.53741e-06	0.000305921	TP1_2595	P33992; B1AHB1
ABCB1	TRUE	Downregulated	3	-0.481051	Downregulated	-0.481051	-0.709766	-0.252335	-4.9182	0.00145727	0.0120724	-1.08413	-1.43719	-0.731065	-7.11178	0.000113742	0.00343935	-0.436194	-0.666663	-0.205724	-4.41123	0.00260122	0.0119249	-1.50979	-2.0751	-0.944482	-6.18873	0.000293849	0.00308553	TP1_2226	P08183
GFPT2	TRUE	Downregulated	3	-0.497844	Downregulated	-0.473091	-0.622972	-0.323209	-7.38088	0.0001145	0.00260962	-0.497844	-0.703786	-0.291902	-5.59884	0.000557655	0.00826718	-0.641425	-0.82154	-0.461309	-8.30019	4.72481e-05	0.00117503	-1.24688	-1.64249	-0.851273	-7.30345	9.60618e-05	0.00157515	TP1_2010	O94808
APPL2	TRUE	Downregulated	3	-0.507867	Downregulated	-0.498991	-0.740372	-0.25761	-4.83394	0.0016117	0.0127937	-0.507867	-0.720095	-0.295638	-5.54238	0.000594973	0.00855414	-0.57751	-0.829191	-0.32583	-5.34815	0.000836199	0.00596661	-0.624925	-1.03462	-0.215234	-3.53461	0.00802763	0.0281601	TP1_4152	Q8NEU8; F8VXB0
FEN1	TRUE	Downregulated	3	-0.522515	Downregulated	-0.496283	-0.750787	-0.241778	-4.55979	0.00225256	0.0152705	-0.950209	-1.24092	-0.659501	-7.57029	7.38386e-05	0.00265401	-0.522515	-0.811337	-0.233694	-4.21661	0.00334599	0.0141717	-1.62994	-2.0842	-1.17568	-8.31452	3.88305e-05	0.000920393	TP1_2649	P39748; I3L3E9
EPS8L2	TRUE	Downregulated	3	-0.529894	Downregulated	-0.249841	-0.419605	-0.0800762	-3.44134	0.00990433	0.0386498	-0.529894	-0.794978	-0.26481	-4.62973	0.00180201	0.0166239	-0.757489	-0.99366	-0.521319	-7.47559	9.63088e-05	0.00169781	-0.957494	-1.32475	-0.590235	-6.04134	0.000344313	0.00338747	TP1_4866	Q9H6S3; A0A3B3ISQ4
ANXA8L1	TRUE	Downregulated	3	-0.535533	Downregulated	-0.346607	-0.490284	-0.202929	-5.64105	0.000639565	0.00756682	-0.559936	-0.76799	-0.351882	-6.23321	0.000277031	0.00538514	-0.535533	-0.695826	-0.375241	-7.78694	7.30803e-05	0.001495	-1.4938	-1.97054	-1.01706	-7.26068	0.000100027	0.00162532	TP1_3684	Q5VT79; B4DTF2; A0A075B752; A0A087WUP0
STAT1	TRUE	Downregulated	3	-0.54003	Downregulated	-0.54003	-0.708217	-0.371842	-7.50819	0.000102232	0.00245028	-0.490451	-0.731684	-0.249218	-4.70879	0.0016294	0.0159222	-0.78486	-0.980089	-0.589631	-9.37003	2.03665e-05	0.000745138	-0.478159	-0.775835	-0.180483	-3.72219	0.00614659	0.0232586	TP1_2679	P42224; A0A669KBA4; A0A669KB53; A0A669KB68; A0A669KB56; A0A669KBI6; J3KPM9; A0A669KB52; A0A669KB75; E7EPD2
UGP2	TRUE	Downregulated	3	-0.555652	Downregulated	-0.555652	-0.691735	-0.41957	-9.54798	2.00218e-05	0.000953041	-0.359803	-0.555467	-0.164139	-4.25896	0.00292542	0.0212716	-0.58905	-0.808248	-0.369852	-6.26339	0.000309474	0.00337231	-1.53042	-1.83662	-1.22422	-11.5817	3.50986e-06	0.000243552	TP1_3526	Q16851; E7EUC7
QARS1	TRUE	Downregulated	3	-0.558082	Downregulated	-0.530421	-0.713236	-0.347605	-6.7845	0.000198883	0.00363965	-0.654185	-0.874858	-0.433513	-6.86597	0.000144664	0.00390425	-0.558082	-0.81549	-0.300674	-5.05324	0.00117922	0.0073316	-0.580711	-0.964526	-0.196896	-3.50597	0.00836519	0.028884	TP1_2730	P47897; A0A1B0GVU9; B4DDN1
ST3GAL1	TRUE	Downregulated	3	-0.562109	Downregulated	-0.769637	-1.03633	-0.502939	-6.74804	0.000205957	0.00369627	-0.562109	-0.875942	-0.248277	-4.14832	0.00339385	0.0231879	-0.385901	-0.658314	-0.113489	-3.30174	0.0117735	0.0338867	-0.753799	-1.20388	-0.303723	-3.88096	0.00492248	0.0202019	TP1_3202	Q11201
EHD4	TRUE	Downregulated	3	-0.568153	Downregulated	-0.683953	-0.856627	-0.511278	-9.2621	2.46921e-05	0.00103069	-0.568153	-0.748593	-0.387714	-7.29262	9.56821e-05	0.0030128	-0.481929	-0.629339	-0.33452	-7.61996	8.46449e-05	0.00164323	-1.17925	-1.48451	-0.873979	-8.95147	2.29574e-05	0.000704617	TP1_4818	Q9H223
TMEM163	TRUE	Downregulated	3	-0.59053	Downregulated	-1.04286	-1.64078	-0.444946	-4.07847	0.00416478	0.0220056	-0.59053	-0.882135	-0.298925	-4.69025	0.00166817	0.0160435	-0.449036	-0.681217	-0.216855	-4.50763	0.00230101	0.0110068	-1.65561	-2.6622	-0.649011	-3.82346	0.00551162	0.0217258	TP1_4195	Q8TC26
ABCG2	TRUE	Downregulated	3	-0.599792	Downregulated	-0.599792	-0.787304	-0.41228	-7.47967	0.000104847	0.00249684	-1.0645	-1.33855	-0.790461	-8.99662	2.17508e-05	0.00127493	-0.39135	-0.598506	-0.184195	-4.40314	0.00262829	0.0119768	-1.18415	-1.51432	-0.853974	-8.31065	3.89585e-05	0.000920393	TP1_5311	Q9UNQ0
CNN2	TRUE	Downregulated	3	-0.602284	Downregulated	-0.74229	-1.10297	-0.381609	-4.81239	0.001654	0.0130183	-0.602284	-0.98148	-0.223087	-3.67863	0.00650473	0.0353155	-0.56758	-0.903523	-0.231637	-3.93782	0.00484658	0.0183312	-1.1278	-1.53491	-0.720695	-6.41941	0.000230501	0.00264904	TP1_824	B4DDF4; B4DUT8; Q99439; A0A087X271; H3BVI6; K7ES69; A0A087X1X5
CKB	TRUE	Downregulated	3	-0.603112	Downregulated	-0.497296	-0.773813	-0.220779	-4.20538	0.00352989	0.0201128	-0.603112	-0.88215	-0.324074	-5.00593	0.00112508	0.0128409	-0.664142	-0.908809	-0.419476	-6.32675	0.00029	0.00326464	-1.53197	-2.065	-0.998947	-6.65996	0.000180124	0.00231147	TP1_2310	P12277; G3V4N7
STAT3	TRUE	Downregulated	3	-0.603721	Downregulated	-0.603721	-0.779108	-0.428333	-8.04914	6.42123e-05	0.00189186	-0.359448	-0.57811	-0.140786	-3.80726	0.00542591	0.0311336	-0.700686	-0.89099	-0.510382	-8.58161	3.75474e-05	0.00107285	-0.578688	-0.914146	-0.243229	-3.99738	0.00419246	0.0180301	TP1_608	A0A7I2YQR5; A0A7I2V3V0; P40763; A0A7I2V4C8; A0A7I2V444; A0A7I2V5N9; A0A7I2V4R2; A0A7I2V4R3; G8JLH9; A0A7I2V2T1; A0A7I2V4F6
SUPT16H	TRUE	Downregulated	3	-0.604631	Downregulated	-0.324193	-0.558466	-0.0899212	-3.2359	0.0132572	0.0474474	-0.604631	-0.875045	-0.334218	-5.17859	0.000912514	0.011179	-0.683457	-0.951012	-0.415903	-5.95378	0.000428097	0.00395095	-0.453189	-0.800881	-0.105497	-3.02033	0.0170891	0.0489371	TP1_5446	Q9Y5B9
EEF2	TRUE	Downregulated	3	-0.608336	Downregulated	-0.797075	-0.968167	-0.625982	-10.8938	7.98836e-06	0.000539577	-0.422104	-0.673634	-0.170574	-3.88668	0.00485695	0.0287791	-0.608336	-0.852604	-0.364069	-5.80459	0.000502648	0.00433176	-0.610352	-1.06243	-0.158274	-3.1285	0.0145398	0.0435104	TP1_2322	P13639
HSPA2	TRUE	Downregulated	3	-0.629938	Downregulated	-0.629938	-1.05509	-0.204788	-3.46471	0.00958466	0.0376518	-0.881873	-1.33713	-0.426613	-4.48638	0.00216803	0.0180386	-0.600503	-0.983461	-0.217544	-3.65475	0.00714342	0.0239045	-0.549562	-0.875247	-0.223877	-3.91011	0.00472766	0.0196039	TP1_2882	P54652
STK4	TRUE	Downregulated	3	-0.635755	Downregulated	-0.561515	-0.897718	-0.225311	-3.90544	0.00523857	0.0251675	-0.689326	-1.13575	-0.2429	-3.57623	0.00752754	0.0384754	-0.635755	-1.00444	-0.267071	-4.0191	0.00434511	0.0169397	-1.07891	-1.51602	-0.641812	-5.71971	0.000491177	0.00427074	TP1_3236	Q13043; A0A087WVN8
GAS7	TRUE	Downregulated	3	-0.638602	Downregulated	-0.593537	-0.972776	-0.214298	-3.6597	0.00731135	0.0316761	-1.105	-1.6965	-0.513492	-4.32666	0.00267366	0.0201716	-0.638602	-1.00015	-0.277058	-4.11682	0.00381541	0.0154672	-1.03283	-1.53955	-0.526106	-4.72312	0.00161243	0.00908986	TP1_1908	O60861
PPL	TRUE	Downregulated	3	-0.655061	Downregulated	-0.460697	-0.69428	-0.227114	-4.61196	0.00211173	0.0146637	-0.655061	-0.977464	-0.332658	-4.70579	0.0016356	0.0159377	-0.96759	-1.29209	-0.643095	-6.94987	0.000156772	0.00226989	-1.43793	-2.01662	-0.859238	-5.75785	0.000470588	0.00416026	TP1_1586	O60437; K7EKI8; K7EQ71
EHD3	TRUE	Downregulated	3	-0.666816	Downregulated	-0.685701	-0.853929	-0.517473	-9.53121	2.02665e-05	0.000953041	-0.500248	-0.718043	-0.282453	-5.3197	0.000771364	0.0100568	-0.666816	-0.824764	-0.508867	-9.83974	1.44414e-05	0.000613205	-0.885862	-1.18008	-0.591648	-6.97705	0.00013142	0.0019347	TP1_5117	Q9NZN3
RCC2	TRUE	Downregulated	3	-0.67081	Downregulated	-0.541819	-0.805967	-0.277672	-4.79644	0.00168611	0.013097	-0.67081	-1.0212	-0.320424	-4.43407	0.00232116	0.0186182	-0.692147	-1.17578	-0.208512	-3.33561	0.0112143	0.0326277	-1.30966	-1.85279	-0.766542	-5.58769	0.000570477	0.00473114	TP1_5137	Q9P258
GMPPB	TRUE	Downregulated	3	-0.673742	Downregulated	-0.443057	-0.746925	-0.139189	-3.40947	0.0103588	0.0400031	-0.746355	-1.10127	-0.391441	-4.87048	0.00132989	0.0141533	-0.673742	-1.00629	-0.341196	-4.7221	0.0017602	0.00934646	-0.610493	-1.05113	-0.169855	-3.21047	0.0128758	0.0397907	TP1_613	A0A7I2V4B5; Q9Y5P6; A0A7I2YQI5; A0A7I2V2Y5
PAPSS2	TRUE	Downregulated	3	-0.680105	Downregulated	-0.570348	-0.716723	-0.423973	-9.1114	2.76397e-05	0.00109311	-0.752877	-1.02391	-0.481846	-6.43362	0.00022439	0.00486082	-0.680105	-1.0054	-0.354806	-4.87289	0.00146385	0.00846496	-1.60703	-1.94524	-1.26882	-11.0105	5.09818e-06	0.000300324	TP1_2060	O95340
EIF2AK2	TRUE	Downregulated	3	-0.702592	Downregulated	-0.702592	-0.939663	-0.465522	-6.93007	0.000173228	0.00340249	-0.456731	-0.695644	-0.217818	-4.42762	0.00234081	0.0186636	-0.851985	-1.06937	-0.634601	-9.13477	2.43297e-05	0.000813155	-0.844449	-1.28678	-0.402122	-4.42384	0.0023687	0.0118303	TP1_2409	P19525; A0A7P0TAL9; A0A7P0TBA9; A0A7P0Z4M0
ESYT2	TRUE	Downregulated	3	-0.70429	Downregulated	-0.70429	-0.874783	-0.533798	-9.65957	1.84756e-05	0.00091516	-0.521628	-0.697324	-0.345932	-6.87621	0.000143204	0.00389719	-0.711432	-0.866519	-0.556345	-10.6918	8.01658e-06	0.000469278	-0.995472	-1.23907	-0.751871	-9.46934	1.53178e-05	0.000567076	TP1_500	A0A499FIX8; A0FGR8
PALLD	TRUE	Downregulated	3	-0.726083	Downregulated	-0.726083	-1.00031	-0.451851	-6.19126	0.000357637	0.00533583	-0.493527	-0.798608	-0.188446	-3.74667	0.00590807	0.032909	-0.914139	-1.20715	-0.621126	-7.27142	0.000115992	0.00193921	-1.72171	-2.35136	-1.09206	-6.33622	0.000251414	0.00280661	TP1_4268	Q8WX93
IQGAP3	TRUE	Downregulated	3	-0.735619	Downregulated	-0.735619	-1.11413	-0.357112	-4.54455	0.00229562	0.0153715	-0.679375	-1.07297	-0.285776	-3.99765	0.00416683	0.0262407	-0.760448	-1.08474	-0.436156	-5.46546	0.000731747	0.00551937	-3.95614	-4.53374	-3.37853	-15.8711	3.30926e-07	6.25449e-05	TP1_3938	Q86VI3; F2Z2E2
DNMT1	TRUE	Downregulated	3	-0.771778	Downregulated	-0.771778	-1.07474	-0.468813	-5.95678	0.000456081	0.00611676	-1.64306	-2.04836	-1.23776	-9.38923	1.59846e-05	0.00108752	-0.675014	-1.00071	-0.349317	-4.8305	0.00154121	0.00875213	-1.20224	-1.67151	-0.732977	-5.93666	0.00038596	0.00361875	TP1_625	A0A7I2YQA8; A0A7I2YQQ0; A0A7I2V5D0; P26358; A0A7I2V5F1; A0A7I2V490
CDK18	TRUE	Downregulated	3	-0.779003	Downregulated	-0.759202	-1.05461	-0.463797	-6.00967	0.000431493	0.00584227	-0.949924	-1.32271	-0.577135	-5.90167	0.000396798	0.00668938	-0.779003	-1.028	-0.530004	-7.29181	0.000113837	0.00191659	-0.723358	-1.11852	-0.328194	-4.24176	0.00301264	0.0140681	TP1_3159	Q07002; A0A0A0MSJ6
CLMN	TRUE	Downregulated	3	-0.781233	Downregulated	-0.781233	-1.00843	-0.554034	-8.04056	6.46747e-05	0.00189186	-0.444409	-0.728623	-0.160194	-3.62148	0.00705582	0.0370285	-0.954578	-1.16971	-0.739451	-10.3421	1.0154e-05	0.000522106	-1.13065	-1.46599	-0.795321	-7.8131	6.0142e-05	0.00122017	TP1_4488	Q96JQ2
CNN3	TRUE	Downregulated	3	-0.790012	Downregulated	-0.790012	-0.996294	-0.58373	-8.95537	3.11156e-05	0.00116762	-0.683148	-1.0387	-0.327596	-4.45001	0.00227328	0.0183388	-1.26415	-1.53646	-0.99183	-10.8198	7.36491e-06	0.000451992	-1.1725	-1.866	-0.479008	-3.91778	0.00467779	0.0195098	TP1_3458	Q15417; E9PDU6
PAPSS1	TRUE	Downregulated	3	-0.791604	Downregulated	-0.525384	-0.740578	-0.31019	-5.70897	0.000594064	0.00718876	-0.791604	-1.10276	-0.480453	-5.89232	0.000400919	0.00672908	-0.835263	-1.27152	-0.399005	-4.47863	0.00250403	0.0116581	-1.71177	-2.02113	-1.40241	-12.8217	1.64775e-06	0.000164363	TP1_1801	O43252
UNC13B	TRUE	Downregulated	3	-0.805779	Downregulated	-0.648698	-1.04571	-0.251685	-3.82076	0.00587044	0.0269909	-0.85636	-1.2936	-0.419123	-4.53617	0.00203248	0.0173936	-0.805779	-1.20857	-0.402987	-4.66261	0.00189471	0.00976881	-1.6288	-2.08204	-1.17555	-8.32727	3.84115e-05	0.000920393	TP1_326	A0A1B0GUS7; B1AM27; O14795; A0A1B0GVW8; I6L9J0
LGALS3	TRUE	Downregulated	3	-0.817525	Downregulated	-0.817525	-1.15618	-0.478873	-5.64494	0.000636862	0.00755892	-0.931963	-1.19951	-0.664415	-8.06764	4.72715e-05	0.00191601	-0.529484	-0.780506	-0.278461	-4.91625	0.00138912	0.00814424	-0.960763	-1.31557	-0.605957	-6.27472	0.000268222	0.00294552	TP1_2388	P17931; G3V3R6
KANK1	TRUE	Downregulated	3	-0.853243	Downregulated	-1.01974	-1.28127	-0.758219	-9.11778	2.75072e-05	0.00109311	-0.792229	-1.1021	-0.482357	-5.92133	0.000388286	0.00660434	-0.853243	-1.05202	-0.654463	-10.0044	1.28446e-05	0.000575763	-0.730305	-1.09818	-0.362425	-4.60011	0.00188556	0.0101515	TP1_3387	Q14678
MFGE8	TRUE	Downregulated	3	-0.868014	Downregulated	-0.868014	-1.01295	-0.723074	-14.0039	1.34291e-06	0.000178175	-1.32903	-1.5013	-1.15676	-17.8679	1.30324e-07	6.20666e-05	-0.616667	-0.775847	-0.457487	-9.02933	2.63814e-05	0.000857958	-1.59381	-1.88144	-1.30618	-12.8401	1.63025e-06	0.000164363	TP1_3177	Q08431; H0YKS8
SAMD9	TRUE	Downregulated	3	-0.869553	Downregulated	-0.869553	-1.10539	-0.633715	-8.6217	4.03267e-05	0.00137444	-0.828751	-1.05818	-0.599319	-8.36604	3.65569e-05	0.00174102	-1.23497	-1.5461	-0.923841	-9.25142	2.22657e-05	0.000763253	-0.717936	-1.01586	-0.420014	-5.58409	0.000572828	0.00473969	TP1_3621	Q5K651; C9JKF1
SAMD9L	TRUE	Downregulated	3	-0.894715	Downregulated	-0.86056	-1.20807	-0.513052	-5.79066	0.000544031	0.00682795	-0.894715	-1.18439	-0.605035	-7.15345	0.000109267	0.00334134	-0.951032	-1.22232	-0.679744	-8.17069	5.26329e-05	0.00125955	-0.829503	-1.151	-0.508008	-5.9788	0.000368561	0.00351061	TP1_3989	Q8IVG5
TOE1	TRUE	Downregulated	3	-0.895372	Downregulated	-0.664687	-1.03188	-0.2975	-4.23293	0.00340647	0.0198045	-0.967986	-1.37566	-0.56031	-5.49925	0.000625332	0.00875924	-0.895372	-1.2853	-0.505443	-5.35195	0.000832569	0.00596596	-0.866079	-1.32424	-0.407922	-4.38039	0.00250748	0.012301	TP1_4451	Q96GM8
SLC20A2	TRUE	Downregulated	3	-0.896276	Downregulated	-1.03553	-1.2775	-0.793563	-10.0072	1.44565e-05	0.000801583	-0.421119	-0.616411	-0.225826	-4.99424	0.00114132	0.0129804	-0.896276	-1.06226	-0.730286	-12.5851	2.48668e-06	0.000230776	-1.49086	-1.89404	-1.08767	-8.56843	3.13688e-05	0.000834411	TP1_3173	Q08357
LSR	TRUE	Downregulated	3	-0.901466	Downregulated	-0.563013	-0.935472	-0.190554	-3.53469	0.00869185	0.0353672	-0.97408	-1.33597	-0.612186	-6.23394	0.000276815	0.00538514	-0.901466	-1.24033	-0.562607	-6.20045	0.000330268	0.00348108	-1.0922	-1.69109	-0.493318	-4.226	0.00307672	0.0142366	TP1_3954	S4R3V8; Q86X29
PLEKHH2	TRUE	Downregulated	3	-0.950593	Downregulated	-0.719909	-1.06111	-0.37871	-4.93379	0.00143053	0.0120052	-1.02321	-1.4093	-0.637115	-6.13794	0.000306738	0.00570084	-0.950593	-1.31606	-0.585122	-6.06227	0.000381582	0.00372134	-1.43135	-1.94448	-0.918218	-6.46379	0.000220139	0.00257505	TP1_3986	Q8IVE3
MAGED2	TRUE	Downregulated	3	-0.9735	Downregulated	-0.9735	-1.15018	-0.796824	-12.8846	2.43592e-06	0.000267825	-1.01642	-1.31839	-0.714458	-7.79589	6.0146e-05	0.00224663	-0.624172	-0.806411	-0.441934	-7.98286	6.17067e-05	0.00139758	-1.35405	-1.77602	-0.932092	-7.43588	8.48517e-05	0.00149423	TP1_3594	Q5H909; Q9UNF1; Q5H907
ATP9A	TRUE	Downregulated	3	-0.981788	Downregulated	-0.981788	-1.16012	-0.803452	-12.8733	2.45116e-06	0.000267825	-1.21893	-1.42254	-1.01532	-13.8653	8.93107e-07	0.000179092	-0.638358	-0.798357	-0.478359	-9.2991	2.14794e-05	0.000751399	-0.7242	-0.964108	-0.484293	-6.99496	0.000129143	0.00192428	TP1_1919	O75110; A0A0A0MR22
ZC3H7A	TRUE	Downregulated	3	-1.00097	Downregulated	-0.593384	-0.926646	-0.260121	-4.16352	0.0037268	0.0206312	-1.00097	-1.38121	-0.620723	-6.09688	0.000320615	0.00585408	-1.0097	-1.55191	-0.46749	-4.3403	0.00284935	0.0126509	-0.731857	-1.18385	-0.279861	-3.75199	0.00589405	0.0226369	TP1_4003	Q8IWR0; I3L2K5
STAT2	TRUE	Downregulated	3	-1.0048	Downregulated	-0.774113	-1.21352	-0.334705	-4.11953	0.00394674	0.0213296	-1.07741	-1.5456	-0.609221	-5.32978	0.000762241	0.0100489	-1.0048	-1.45967	-0.549927	-5.14855	0.00105385	0.00681413	-0.864016	-1.18937	-0.538661	-6.15367	0.000305066	0.00316616	TP1_492	A0A494C164; P52630; B4DLC8
TANC1	TRUE	Downregulated	3	-1.01209	Downregulated	-1.01209	-1.22321	-0.800965	-11.2096	6.53431e-06	0.000475979	-0.796396	-1.04926	-0.543528	-7.29431	9.55287e-05	0.0030128	-1.2329	-1.50079	-0.965011	-10.7266	7.83294e-06	0.000469278	-0.946223	-1.30029	-0.592153	-6.19261	0.000292634	0.00308553	TP1_4764	Q9C0D5
COBLL1	TRUE	Downregulated	3	-1.0366	Downregulated	-1.0366	-1.41534	-0.657862	-6.40004	0.000289594	0.00465733	-0.727168	-1.14772	-0.306613	-4.00462	0.00412715	0.0261075	-1.40955	-1.64839	-1.1707	-13.7546	1.30477e-06	0.000171195	-1.51327	-1.94243	-1.0841	-8.17071	4.39231e-05	0.00100464	TP1_300	A0A0X1KG75; Q53SF7; A0A0D9SG04
PLXNA2	TRUE	Downregulated	3	-1.1166	Downregulated	-0.520368	-0.867257	-0.173478	-3.50777	0.00902431	0.0363615	-1.74151	-2.33889	-1.14412	-6.75181	0.000162114	0.00417333	-1.1166	-1.5201	-0.713103	-6.44983	0.000255943	0.00306246	-1.62567	-2.79351	-0.45783	-3.2289	0.0126243	0.039216	TP1_1916	O75051
SCARA5	TRUE	Downregulated	3	-1.15958	Downregulated	-1.15958	-1.64168	-0.67747	-5.62429	0.000651377	0.00765781	-1.73655	-2.1814	-1.29169	-9.04105	2.09938e-05	0.00124979	-0.719391	-1.22752	-0.211262	-3.29978	0.0118067	0.0339566	-1.76515	-2.5193	-1.01101	-5.42371	0.000689243	0.00522167	TP1_3826	Q6ZMJ2
KIAA1217	TRUE	Downregulated	3	-1.19521	Downregulated	-1.19521	-1.45515	-0.935271	-10.7519	8.75795e-06	0.000570803	-0.712266	-1.00225	-0.422285	-5.68883	0.000503392	0.00786423	-1.68143	-1.97501	-1.38786	-13.3491	1.62202e-06	0.000190752	-2.08342	-2.64982	-1.51701	-8.52354	3.25623e-05	0.000854927	TP1_3658	Q5T5P2; Q5T5P1; Q5T5P0
SHPK	TRUE	Downregulated	3	-1.21337	Downregulated	-1.21337	-1.52768	-0.89905	-9.02688	2.94652e-05	0.00112849	-1.51666	-1.88266	-1.15067	-9.59754	1.36349e-05	0.000999017	-1.19061	-1.78007	-0.601142	-4.70765	0.00179189	0.00945573	-1.27374	-1.71367	-0.833803	-6.70908	0.000171417	0.00224478	TP1_202	Q9UHJ6
EPHA4	TRUE	Downregulated	3	-1.23311	Downregulated	-1.49326	-1.72758	-1.25894	-14.9018	8.59392e-07	0.000133027	-1.23311	-1.53631	-0.929919	-9.41958	1.56156e-05	0.00108174	-1.00766	-1.22845	-0.78687	-10.6373	8.31384e-06	0.000479305	-0.965252	-1.3256	-0.604904	-6.20709	0.000288158	0.00308553	TP1_2889	P54764; E9PG71
LIMCH1	TRUE	Downregulated	3	-1.23819	Downregulated	-1.26727	-1.68946	-0.845083	-7.01899	0.000159386	0.00327799	-1.18114	-1.78205	-0.580241	-4.56982	0.00205418	0.0174342	-1.23819	-1.61821	-0.858161	-7.59394	8.6625e-05	0.00164804	-0.964942	-1.33892	-0.590966	-5.97898	0.000368489	0.00351061	TP1_5321	Q9UPQ0; D6RD46; H0Y8P3
OAS3	TRUE	Downregulated	3	-1.23898	Downregulated	-1.17709	-1.69264	-0.661547	-5.33894	0.000894584	0.00920604	-1.23898	-1.71525	-0.762708	-6.02503	0.000346595	0.00614049	-1.47174	-2.03407	-0.909397	-6.09994	0.000366768	0.00367306	-1.0674	-1.42553	-0.709284	-6.90668	0.000140811	0.00197617	TP1_5487	Q9Y6K5; A0A7P0T9J0; A0A7P0T9W6; A0A7P0Z4D0; A0A7P0TAU8; A0A7P0Z4F1; A0A7P0T8S7; A0A7P0TAC0; A0A7P0Z4F5; A0A7P0T7V2; A0A7P0TB73; A0A7P0TAS0; A0A7P0TAC8; A0A7P0TAV3; A0A7P0T8J8; A0A7P0TA50
TNS3	TRUE	Downregulated	3	-1.23903	Downregulated	-1.24454	-1.42485	-1.06424	-16.1401	4.83259e-07	8.97654e-05	-1.18026	-1.43538	-0.925136	-10.7146	6.09735e-06	0.000613192	-1.23903	-1.41511	-1.06295	-16.4008	3.59861e-07	8.05453e-05	-0.92886	-1.16379	-0.693927	-9.1617	1.94345e-05	0.000641439	TP1_3717	Q68CZ2
ACAN	TRUE	Downregulated	3	-1.26944	Downregulated	-1.03876	-1.35022	-0.727294	-7.7986	7.93878e-05	0.00216857	-1.34206	-1.70445	-0.979664	-8.5771	3.06173e-05	0.00161	-1.26944	-1.60726	-0.931627	-8.75842	3.26031e-05	0.00100857	-0.872093	-1.3508	-0.393388	-4.22147	0.00309539	0.0142873	TP1_542	A0A5K1VW97; H0YMF1; P16112; Q6PID9
ANLN	TRUE	Downregulated	3	-1.37411	Downregulated	-0.844429	-1.41201	-0.276846	-3.47893	0.00939567	0.0371724	-1.65834	-2.53137	-0.785315	-4.41618	0.00250055	0.0195227	-1.37411	-1.82544	-0.922783	-7.09615	0.000136516	0.00206195	-2.13024	-2.60498	-1.65549	-10.3976	7.76138e-06	0.000387099	TP1_4963	Q9NQW6
SEC16A	TRUE	Downregulated	3	-1.37801	Downregulated	-1.37801	-1.99869	-0.757338	-5.19158	0.00105836	0.0100903	-1.28505	-2.02639	-0.543714	-4.04597	0.00425975	0.0265624	-2.65577	-3.35996	-1.95157	-8.79006	3.17977e-05	0.000991897	-1.91314	-2.37431	-1.45198	-9.613	1.37374e-05	0.000542099	TP1_1739	O15027; A0A3F2YNX0; A0A3F2YNZ0; X6RGP5
POLD1	TRUE	Downregulated	3	-1.38275	Downregulated	-1.38275	-2.10786	-0.657636	-4.45913	0.00255424	0.0163322	-2.47301	-3.02011	-1.92592	-10.4692	7.22934e-06	0.0006718	-1.11343	-1.84283	-0.384041	-3.57015	0.00828586	0.026295	-1.37313	-2.17389	-0.572366	-3.97354	0.00433186	0.0184528	TP1_1644	M0R2B7; P28340; A0A087WYJ2; M0QZR8
FLNB	TRUE	Downregulated	3	-1.39371	Downregulated	-1.16303	-1.52272	-0.803331	-7.56077	9.76011e-05	0.0023754	-1.46633	-1.86943	-1.06322	-8.42482	3.47827e-05	0.001699	-1.39371	-1.77635	-1.01107	-8.48943	4.04547e-05	0.00112717	-1.59608	-2.05261	-1.13955	-8.10139	4.66413e-05	0.00104199	TP1_714	A0A804HK76
PDXDC1	TRUE	Downregulated	3	-1.4212	Downregulated	-1.66971	-2.39275	-0.94666	-5.39989	0.000835207	0.00883156	-0.990711	-1.62026	-0.361164	-3.64476	0.00682559	0.0363205	-1.4212	-1.9989	-0.84349	-5.73378	0.000542985	0.00455079	-1.6665	-2.16269	-1.17031	-7.78262	6.18077e-05	0.00122625	TP1_1458	H3BND4; Q6P996; Q86XE2
CCDC141	TRUE	Downregulated	3	-1.42257	Downregulated	-1.45056	-1.71562	-1.1855	-12.7968	2.55758e-06	0.000271469	-0.916354	-1.24801	-0.584699	-6.3992	0.000232581	0.00488273	-1.42257	-1.95433	-0.890814	-6.2826	0.000357158	0.00361433	-0.875566	-1.39424	-0.356893	-3.91169	0.00471734	0.0196039	TP1_3830	Q6ZP82; C9JR62; A0A0A6YYF7; B8ZZB3
SIPA1L3	TRUE	Downregulated	3	-1.43703	Downregulated	-1.70846	-2.09244	-1.32448	-10.4041	1.10239e-05	0.000660545	-1.01832	-1.32496	-0.711668	-7.69118	6.61143e-05	0.002399	-1.43703	-1.89475	-0.979322	-7.3176	0.000111175	0.00189696	-1.56654	-2.09965	-1.03343	-6.80923	0.000155071	0.00207784	TP1_1865	O60292
OLFM2	TRUE	Downregulated	3	-1.52672	Downregulated	-1.52672	-1.82783	-1.2256	-11.8559	4.39891e-06	0.000377543	-1.51248	-1.91578	-1.10917	-8.68572	2.79864e-05	0.00159147	-1.7574	-2.08748	-1.42733	-12.4094	2.75265e-06	0.000244977	-1.27097	-1.76347	-0.778473	-5.97999	0.000368081	0.00351061	TP1_1588	K7EKW2; K7EIS8; O95897
ITGB2	TRUE	Downregulated	3	-1.53622	Downregulated	-1.30554	-1.62891	-0.982157	-9.44038	2.16519e-05	0.000985285	-1.60883	-1.9843	-1.23337	-9.9241	1.06895e-05	0.000814537	-1.53622	-1.88621	-1.18623	-10.2304	1.09669e-05	0.000538122	-2.1477	-3.17268	-1.12273	-4.87361	0.00141629	0.00830553	TP1_486	A0A494C0X7; D3DSM0; P05107
RBPJ	TRUE	Downregulated	3	-1.56293	Downregulated	-1.33225	-1.82335	-0.841147	-6.34346	0.000306487	0.00482458	-1.63555	-2.15495	-1.11614	-7.29296	9.56505e-05	0.0030128	-1.56293	-2.06974	-1.05612	-7.1877	0.000125331	0.00198788	-1.14013	-1.61175	-0.668512	-5.60186	0.000561327	0.00468035	TP1_666	Q06330; A0A7P0T947; A0A7P0T9Y9; A0A7P0Z4N7; A0A7P0TBJ4; D6R927; D6RF98
PREX1	TRUE	Downregulated	3	-1.60915	Downregulated	-1.62005	-2.36723	-0.87287	-5.07008	0.00121845	0.0111491	-1.60915	-2.18271	-1.03559	-6.4978	0.000209953	0.00470541	-0.855929	-1.40269	-0.309173	-3.6487	0.00720382	0.0240443	-1.86235	-2.49342	-1.23127	-6.83833	0.000150652	0.00205297	TP1_4200	Q8TCU6
LAMA4	TRUE	Downregulated	3	-1.66616	Downregulated	-1.66616	-1.97593	-1.35639	-12.5773	2.89278e-06	0.0002918	-1.96946	-2.33277	-1.60615	-12.5551	1.88103e-06	0.000308373	-0.858393	-1.12118	-0.595605	-7.61332	8.51454e-05	0.00164456	-0.944755	-1.55768	-0.33183	-3.57175	0.00761129	0.0270348	TP1_126	A0A0A0MTC7; A0A0A0MQS9; Q16363; A0A494C139
RNF13	TRUE	Downregulated	3	-1.67759	Downregulated	-1.4469	-1.77998	-1.11383	-10.158	1.30273e-05	0.000747921	-1.7502	-2.13331	-1.36709	-10.5808	6.68786e-06	0.000653353	-1.67759	-2.03616	-1.31902	-10.9044	6.96664e-06	0.000434558	-1.69726	-2.29174	-1.10279	-6.61584	0.000188366	0.00238177	TP1_1821	O43567; C9J8T4; C9JYN7
SLC4A11	TRUE	Downregulated	3	-1.75505	Downregulated	-1.75505	-1.97018	-1.53993	-19.077	1.43732e-07	3.81404e-05	-2.01421	-2.3416	-1.68683	-14.2494	7.26842e-07	0.000179092	-1.30012	-1.5199	-1.08035	-13.788	1.28191e-06	0.000171195	-2.77491	-3.65179	-1.89802	-7.33287	9.34364e-05	0.00156061	TP1_416	A0A2R8YFD9; Q8NBS3; A0A2R8Y7S1; A0A2R8Y4A6; V9GYK6
KLHL7	TRUE	Downregulated	3	-1.76271	Downregulated	-1.76271	-2.29889	-1.22652	-7.68736	8.73842e-05	0.00228614	-1.1053	-1.47107	-0.739539	-6.9989	0.000126922	0.00363503	-1.92105	-2.4006	-1.4415	-9.33685	2.08789e-05	0.000751399	-2.18984	-2.63133	-1.74835	-11.4937	3.71358e-06	0.000246953	TP1_4016	Q8IXQ5
ANK3	TRUE	Downregulated	3	-1.91193	Downregulated	-2.30261	-3.12506	-1.48015	-6.5471	0.000250747	0.00425695	-1.23728	-1.88025	-0.594314	-4.46421	0.00228271	0.0183483	-1.91193	-2.48393	-1.33994	-7.79069	7.28416e-05	0.001495	-1.3801	-1.87436	-0.88584	-6.47032	0.00021866	0.00257505	TP1_3227	Q12955; A0A087WTF3; A0A087WZ65
TRIL	TRUE	Downregulated	3	-1.93867	Downregulated	-1.93434	-2.22485	-1.64382	-15.5694	6.26727e-07	0.000105831	-2.23763	-2.5826	-1.89267	-15.0232	4.87375e-07	0.000142838	-1.93867	-2.644	-1.23335	-6.40985	0.000269854	0.00311537	-1.43682	-1.89062	-0.98302	-7.33681	9.30908e-05	0.00156061	TP1_3854	Q7L0X0
RRM1	TRUE	Downregulated	3	-1.95298	Downregulated	-1.95298	-2.38059	-1.52537	-10.6797	9.18156e-06	0.000588095	-3.63689	-4.29741	-2.97637	-12.7525	1.67389e-06	0.000289887	-1.38428	-1.82	-0.94855	-7.40462	0.000102693	0.00176808	-2.17148	-2.65747	-1.68548	-10.3536	8.00557e-06	0.000388487	TP1_2473	P23921; E9PL69
TNS3	TRUE	Downregulated	3	-2.41109	Downregulated	-2.41109	-2.71326	-2.10893	-18.6588	1.68879e-07	4.18258e-05	-2.71439	-3.06222	-2.36657	-18.0743	1.19377e-07	6.20666e-05	-1.71039	-1.99955	-1.42122	-13.7861	1.28325e-06	0.000171195	-1.14489	-1.68751	-0.60226	-4.88912	0.00131004	0.00790646	TP1_1155	E9PCX8; C9JHU5
FLII	TRUE	Downregulated	2	-0.256774	Downregulated	-0.256774	-0.438551	-0.0749971	-3.30311	0.0120435	0.044255	-0.0455076	-0.275472	0.184457	-0.458324	0.659211	0.772541	-0.449901	-0.640825	-0.258978	-5.49226	0.000709957	0.00544634	-0.586135	-0.86413	-0.30814	-4.88574	0.00131554	0.00792633	TP1_3237	Q13045
RIC8A	TRUE	Downregulated	2	-0.264328	Downregulated	-0.264328	-0.450187	-0.0784686	-3.3256	0.0116644	0.0433765	0.0615156	-0.135293	0.258324	0.723921	0.490239	0.632246	-0.348916	-0.541882	-0.15595	-4.21438	0.00335577	0.0141717	-0.745461	-1.21817	-0.272755	-3.65429	0.00676641	0.0250152	TP1_4951	Q9NPQ8; H0YEN0
SEPTIN2	TRUE	Downregulated	2	-0.272436	Downregulated	-0.258589	-0.431841	-0.0853376	-3.49015	0.0092492	0.0368966	-0.331211	-0.531907	-0.130515	-3.82223	0.00531347	0.0306268	-0.272436	-0.48818	-0.0566922	-2.9432	0.0198795	0.05016	-0.442753	-0.68647	-0.199037	-4.20965	0.00314473	0.0144779	TP1_3416	Q15019; B5MCX3; C9J2Q4; C9JB25
RPS3A	TRUE	Downregulated	2	-0.273618	Downregulated	-0.550583	-0.73942	-0.361745	-6.81783	0.000192655	0.00356077	0.294927	0.0258309	0.564024	2.53838	0.0354822	0.10407	-0.273618	-0.453098	-0.0941381	-3.55322	0.00823285	0.0261923	-0.570288	-0.952986	-0.187589	-3.45308	0.00902892	0.0307559	TP1_2958	P61247; D6RAT0; D6RG13; D6RB09; E9PFI5; H0Y9Y4; D6R9B6; H0Y8L7; D6RAS7
PLEKHO2	TRUE	Downregulated	2	-0.280794	Downregulated	-0.280794	-0.467472	-0.0941165	-3.51728	0.0089053	0.0360383	-0.266313	-0.516117	-0.0165093	-2.46913	0.0394772	0.111371	-0.503847	-0.710828	-0.296867	-5.67367	0.000580043	0.00472605	-0.638112	-1.03371	-0.242513	-3.73776	0.00601323	0.0229963	TP1_4204	Q8TD55
WDR1	TRUE	Downregulated	2	-0.284316	Downregulated	-0.284316	-0.45608	-0.112553	-3.87063	0.00548894	0.0256819	-0.250413	-0.468092	-0.0327353	-2.66436	0.0292404	0.0923056	-0.298883	-0.482953	-0.114813	-3.78453	0.00597085	0.0210167	-0.482269	-0.808858	-0.155681	-3.42183	0.00944728	0.0319367	TP1_1918	O75083
PFKL	TRUE	Downregulated	2	-0.288301	Downregulated	-0.071157	-0.223389	0.081075	-1.09301	0.308646	0.440824	-0.288301	-0.483257	-0.0933457	-3.425	0.00936376	0.0452167	-0.446568	-0.733709	-0.159428	-3.62482	0.00744747	0.0246464	-0.636308	-0.999792	-0.272824	-4.0565	0.0038672	0.0169562	TP1_2386	P17858
ANXA6	TRUE	Downregulated	2	-0.29249	Downregulated	-0.0357073	-0.179188	0.107773	-0.581938	0.577877	0.688744	-0.293333	-0.473895	-0.112771	-3.76256	0.0057773	0.0324653	-0.29249	-0.474635	-0.110345	-3.74272	0.00632418	0.0218362	-0.542762	-0.911207	-0.174316	-3.41355	0.00956161	0.0322401	TP1_2223	P08133; E7EMC6
ASNS	TRUE	Downregulated	2	-0.29488	Downregulated	-0.288465	-0.469743	-0.107186	-3.72098	0.00672256	0.0298023	-0.29488	-0.528254	-0.0615066	-2.92647	0.0196199	0.0721003	-0.476953	-0.718579	-0.235327	-4.60071	0.00204672	0.0102273	-0.48459	-0.796846	-0.172333	-3.5961	0.00735092	0.0263473	TP1_2230	P08243; F8WEJ5
EIF3A	TRUE	Downregulated	2	-0.296853	Downregulated	-0.296853	-0.51201	-0.0816955	-3.22624	0.013442	0.0478782	0.252509	-0.000522622	0.50554	2.31128	0.0503709	0.130393	-0.452534	-0.704355	-0.200712	-4.18844	0.00347181	0.0145219	-0.426163	-0.722484	-0.129841	-3.33259	0.0107592	0.0349019	TP1_3345	Q14152
SARS1	TRUE	Downregulated	2	-0.296985	Downregulated	-0.296985	-0.466816	-0.127154	-4.08912	0.00410701	0.0218903	-0.0760975	-0.278955	0.12676	-0.868819	0.410864	0.559668	-0.457597	-0.735577	-0.179618	-3.83676	0.00555903	0.019936	-0.629427	-1.01659	-0.242267	-3.76725	0.00576899	0.0222997	TP1_2765	Q5T5C7; P49591
RPS18	TRUE	Downregulated	2	-0.298879	Downregulated	-0.55452	-0.766071	-0.342968	-6.12932	0.000381119	0.00553729	0.201926	-0.0166169	0.420469	2.13996	0.065627	0.15706	-0.298879	-0.519942	-0.0778155	-3.15117	0.0146432	0.0397698	-0.540142	-0.910761	-0.169522	-3.37714	0.0100817	0.0332753	TP1_2985	P62269
LRRFIP1	TRUE	Downregulated	2	-0.299094	Downregulated	-0.299094	-0.440613	-0.157575	-4.94203	0.00141662	0.0119336	0.106802	-0.146075	0.359678	0.978181	0.357325	0.507421	-0.508443	-0.734731	-0.282154	-5.23689	0.000950649	0.0064618	-0.706515	-1.18723	-0.225799	-3.40567	0.0096717	0.0325176	TP1_3537	Q32MZ4
OSBPL8	TRUE	Downregulated	2	-0.300236	Downregulated	-0.300236	-0.474982	-0.12549	-4.01759	0.00451254	0.0231217	-0.0861875	-0.360278	0.187903	-0.728283	0.487712	0.630533	-0.3684	-0.528597	-0.208203	-5.35993	0.000824999	0.0059404	-0.372584	-0.640569	-0.104598	-3.22168	0.0126644	0.0392727	TP1_4748	Q9BZF1; F8VQX7; F8VUA7
HSP90AA1	TRUE	Downregulated	2	-0.300987	Downregulated	-0.300987	-0.435011	-0.166962	-5.2514	0.000988189	0.00979309	-0.126344	-0.307093	0.0544057	-1.61892	0.145065	0.269084	-0.495801	-0.694665	-0.296937	-5.81093	0.000499204	0.00433176	-0.758693	-1.02976	-0.487623	-6.48566	0.000215224	0.00255073	TP1_2216	P07900
PCBP2	TRUE	Downregulated	2	-0.306363	Downregulated	-0.391219	-0.538529	-0.243909	-6.21011	0.000350814	0.00529786	-0.296544	-0.531904	-0.0611849	-2.91815	0.019868	0.0727159	-0.306363	-0.47207	-0.140655	-4.30911	0.00296654	0.0130506	-0.612025	-0.910563	-0.313486	-4.75049	0.00155771	0.00889307	TP1_3450	Q15366
GFPT1	TRUE	Downregulated	2	-0.311141	Downregulated	-0.311141	-0.46026	-0.162022	-4.87905	0.0015269	0.0123154	-0.214045	-0.467834	0.0397429	-1.95337	0.0874441	0.190705	-0.572631	-0.773687	-0.371575	-6.63821	0.000212105	0.00275669	-1.02961	-1.42172	-0.637497	-6.08458	0.00032858	0.00330513	TP1_3151	Q06210; A0A6I8PRN4; A0A6I8PTT9
MCM6	TRUE	Downregulated	2	-0.31141	Downregulated	-0.31141	-0.459576	-0.163244	-4.91469	0.00146338	0.0120724	-0.784917	-1.11523	-0.454608	-5.50368	0.000622135	0.00875924	-0.213085	-0.397071	-0.0290995	-2.69937	0.0286088	0.0653401	-0.970276	-1.23491	-0.705644	-8.49615	3.33154e-05	0.000866265	TP1_3376	Q14566
ABCE1	TRUE	Downregulated	2	-0.318017	Downregulated	-0.318017	-0.522966	-0.113069	-3.62842	0.00763315	0.0325197	0.0279889	-0.249401	0.305379	0.233692	0.821236	0.888246	-0.64354	-0.90384	-0.383239	-5.76227	0.000526339	0.00447036	-0.631767	-1.06487	-0.198668	-3.38017	0.0100372	0.0332083	TP1_2955	P61221; D6R9I9
MCM4	TRUE	Downregulated	2	-0.321053	Downregulated	-0.321053	-0.510597	-0.13151	-3.96077	0.00486575	0.0241339	-0.76551	-1.02019	-0.510833	-6.96163	0.00013164	0.00368816	-0.285361	-0.518902	-0.0518188	-2.84789	0.0229045	0.0556168	-1.11939	-1.39111	-0.847663	-9.54606	1.44499e-05	0.00055129	TP1_464	A0A3B3IU45; P33991; A0A3B3IT92; A0A3B3IS57; E5RG31; A0A3B3ITP6
SEPTIN10	TRUE	Downregulated	2	-0.321464	Downregulated	-0.286448	-0.49171	-0.0811868	-3.26325	0.0127483	0.0462501	-0.321464	-0.550217	-0.0927115	-3.25474	0.0120153	0.0530453	-0.379617	-0.573486	-0.185747	-4.56383	0.00214361	0.0105517	-0.888839	-1.20451	-0.573172	-6.52473	0.000206743	0.00248514	TP1_857	E7EW69; E7EX04; B5ME97; Q9P0V9
RPS20	TRUE	Downregulated	2	-0.326634	Downregulated	-0.721185	-0.985235	-0.457135	-6.38662	0.000293505	0.0046597	0.285357	0.0176942	0.55302	2.46917	0.0394748	0.111371	-0.326634	-0.573742	-0.0795272	-3.08085	0.0162291	0.0428218	-0.734982	-1.24551	-0.224454	-3.33601	0.0107057	0.0348225	TP1_2936	P60866; E5RJX2; A0A7P0S5H5; E5RIP1
LANCL1	TRUE	Downregulated	2	-0.328325	Downregulated	-0.138063	-0.38867	0.112544	-1.28824	0.236429	0.364454	-0.56788	-0.849327	-0.286433	-4.67315	0.00170486	0.0161179	-0.328325	-0.569262	-0.0873884	-3.1761	0.014121	0.0386365	-0.536497	-0.913527	-0.159467	-3.29732	0.0113299	0.0360052	TP1_1842	O43813; E9PHS0
STIP1	TRUE	Downregulated	2	-0.337692	Downregulated	-0.388067	-0.610114	-0.166019	-4.08669	0.0041201	0.0219286	0.176699	-0.0828067	0.436204	1.57702	0.154381	0.279559	-0.337692	-0.56626	-0.109123	-3.44348	0.00961357	0.0291314	-0.565328	-0.96074	-0.169915	-3.31299	0.0110726	0.0355055	TP1_2579	P31948
NAP1L1	TRUE	Downregulated	2	-0.343204	Downregulated	-0.343204	-0.495127	-0.191281	-5.28251	0.00095374	0.00957607	-0.121283	-0.377669	0.135102	-1.09561	0.305899	0.456859	-0.603173	-0.761987	-0.444358	-8.85207	3.0283e-05	0.000960224	-1.08019	-1.58908	-0.571299	-4.91864	0.00126307	0.0076487	TP1_1278	P55209; F8VY35; F5H4R6; H0YIV4; F8W0J6; F8VV59; F8W543; F8VUX1; B7Z9C2; F8W118; F8W020; H0YH88; F8VXI6; H0YHC3
SPTAN1	TRUE	Downregulated	2	-0.345174	Downregulated	-0.345174	-0.506379	-0.183969	-5.00693	0.00131207	0.0115267	-0.164395	-0.346696	0.0179061	-2.08857	0.071038	0.165437	-0.437352	-0.600159	-0.274545	-6.26112	0.000310199	0.00337231	-0.611197	-0.862552	-0.359843	-5.63461	0.000540782	0.00454789	TP1_3320	Q13813
DYNC1LI1	TRUE	Downregulated	2	-0.357333	Downregulated	-0.296133	-0.487398	-0.104867	-3.62044	0.00771767	0.032767	-0.357333	-0.672597	-0.0420701	-2.62512	0.0310535	0.0961119	-0.735313	-0.962422	-0.508203	-7.54623	9.03912e-05	0.00166546	-0.713542	-1.15192	-0.275162	-3.77171	0.00573301	0.0222085	TP1_5483	Q9Y6G9; E9PHI6
ARHGEF1	TRUE	Downregulated	2	-0.358881	Downregulated	-0.358881	-0.514468	-0.203294	-5.39371	0.000841028	0.00883156	-0.188678	-0.511062	0.133706	-1.35549	0.213177	0.351756	-0.638363	-0.889174	-0.387551	-5.93217	0.000438091	0.00400542	-1.24545	-1.55069	-0.940208	-9.4548	1.54888e-05	0.000567553	TP1_1633	M0QZR4; Q92888; M0QYC1
FSCN1	TRUE	Downregulated	2	-0.368259	Downregulated	-0.116267	-0.268187	0.0356534	-1.78958	0.114289	0.21759	-0.419626	-0.669318	-0.169934	-3.89231	0.0048191	0.0286421	-0.368259	-0.623045	-0.113473	-3.36877	0.010694	0.0314942	-0.950781	-1.2574	-0.644158	-7.18531	0.000107466	0.00170004	TP1_3512	Q16658
RPS6	TRUE	Downregulated	2	-0.373691	Downregulated	-0.373691	-0.595654	-0.151729	-3.93681	0.00502353	0.0246857	0.227647	-0.0694442	0.524739	1.77469	0.114805	0.231188	-0.549939	-0.913484	-0.186394	-3.52574	0.00855749	0.0269547	-1.0146	-1.47739	-0.551809	-5.0802	0.00103655	0.00678008	TP1_3001	P62753; A2A3R5
SH3BP4	TRUE	Downregulated	2	-0.374695	Downregulated	-0.210102	-0.439835	0.0196319	-2.13854	0.06763	0.149373	-0.374695	-0.615827	-0.133562	-3.59892	0.00728694	0.0379279	-0.48519	-0.698451	-0.27193	-5.30267	0.000881034	0.00615107	-0.457704	-0.800406	-0.115001	-3.09483	0.0152876	0.045072	TP1_5133	Q9P0V3
ZC3HAV1	TRUE	Downregulated	2	-0.376615	Downregulated	-0.516438	-0.730288	-0.302588	-5.64703	0.000635408	0.00755892	-0.0197958	-0.249279	0.209687	-0.19979	0.846752	0.906215	-0.376615	-0.578631	-0.174599	-4.34516	0.00283153	0.0126012	-0.547065	-0.929275	-0.164856	-3.31671	0.0110124	0.0354033	TP1_3875	Q7Z2W4; A0A7P0T8C6; C9J6P4
FAM120A	TRUE	Downregulated	2	-0.377404	Downregulated	-0.377404	-0.549371	-0.205438	-5.13186	0.00113395	0.0105709	-0.227655	-0.472287	0.0169769	-2.15533	0.0640889	0.154348	-0.712766	-0.933561	-0.49197	-7.52403	9.22061e-05	0.00167042	-0.658274	-1.0474	-0.269145	-3.91997	0.00466365	0.0194982	TP1_5107	Q9NZB2; A0A0C4DG79
TSG101	TRUE	Downregulated	2	-0.380725	Downregulated	-0.392045	-0.652964	-0.131126	-3.51352	0.00895219	0.0361493	-0.139172	-0.479497	0.201154	-0.947122	0.371972	0.522186	-0.380725	-0.618955	-0.142495	-3.72484	0.00648213	0.0222403	-0.597788	-0.934783	-0.260793	-4.11049	0.00359389	0.0160518	TP1_1276	F5H442; Q99816
VPS4B	TRUE	Downregulated	2	-0.392794	Downregulated	-0.520765	-0.710374	-0.331156	-6.42235	0.000283222	0.00460322	-0.275736	-0.504174	-0.0472967	-2.79558	0.023929	0.0812562	-0.392794	-0.585057	-0.200531	-4.76172	0.00167644	0.00913938	-0.508147	-0.884387	-0.131907	-3.12964	0.0145152	0.0435094	TP1_1938	O75351
ACO1	TRUE	Downregulated	2	-0.393411	Downregulated	-0.113479	-0.344197	0.117239	-1.15012	0.285854	0.417105	-0.503709	-0.729773	-0.277645	-5.16057	0.000932498	0.0113147	-0.393411	-0.643326	-0.143496	-3.669	0.00700334	0.0235815	-0.807729	-1.07344	-0.54202	-7.04417	0.000123107	0.00186531	TP1_2433	P21399
MFF	TRUE	Downregulated	2	-0.394145	Downregulated	-0.394145	-0.608566	-0.179723	-4.29832	0.00313197	0.0187363	-0.0302256	-0.33348	0.273029	-0.230843	0.823372	0.889943	-0.404581	-0.630392	-0.17877	-4.17594	0.00352927	0.0146125	-0.599396	-0.931192	-0.267601	-4.18614	0.00324545	0.0147899	TP1_4780	Q9GZY8; A0A0A0MS29
DPYSL2	TRUE	Downregulated	2	-0.395629	Downregulated	-0.235561	-0.420589	-0.0505341	-2.97701	0.0192894	0.0619362	-0.395629	-0.623852	-0.167405	-4.01492	0.00406931	0.0258907	-0.552955	-0.765969	-0.33994	-6.05026	0.000386447	0.00373205	-1.15849	-1.47475	-0.842238	-8.48843	3.35313e-05	0.000866265	TP1_338	A0A1C7CYX9; Q16555
FASN	TRUE	Downregulated	2	-0.401121	Downregulated	0.0235905	-0.161592	0.208773	0.297884	0.773971	0.838281	-0.401121	-0.600428	-0.201814	-4.66125	0.0017309	0.0162832	-0.460494	-0.666086	-0.254902	-5.22049	0.000968932	0.00652528	-0.459534	-0.781901	-0.137167	-3.30322	0.0112323	0.0357861	TP1_2757	P49327; A0A0U1RQF0
KIFBP	TRUE	Downregulated	2	-0.405869	Downregulated	-0.405869	-0.580164	-0.231573	-5.44517	0.000793926	0.00859894	-0.251851	-0.501975	-0.00172634	-2.33204	0.0487803	0.12824	-0.429975	-0.614213	-0.245737	-5.43948	0.000753574	0.00558937	-0.904908	-1.2462	-0.563615	-6.14394	0.000308259	0.00319008	TP1_321	A0A1B0GUA3; Q96EK5; A0A6Q8PHL8; A0A6Q8PH45; A0A6Q8PGG2
MAP4	TRUE	Downregulated	2	-0.40649	Downregulated	-0.40649	-0.680741	-0.132239	-3.46588	0.00956899	0.0376518	0.131223	-0.351729	0.614175	0.634544	0.544688	0.679522	-1.02064	-1.30609	-0.735194	-8.33373	4.59564e-05	0.00116196	-0.84079	-1.34599	-0.335592	-3.85652	0.00509247	0.0206168	TP1_1140	E7EVA0; A0A804HKE7; P27816
OGFR	TRUE	Downregulated	2	-0.409472	Downregulated	-0.409472	-0.707006	-0.111937	-3.21808	0.0136002	0.0483489	0.391745	0.0329355	0.750555	2.52865	0.0360176	0.104867	-0.426844	-0.733769	-0.119919	-3.24138	0.012845	0.0361476	-1.11793	-1.5357	-0.700156	-6.20073	0.000290116	0.00308553	TP1_149	Q9NZT2; A0A0A0MRN5
PRPF3	TRUE	Downregulated	2	-0.415978	Downregulated	-0.415978	-0.683232	-0.148724	-3.63963	0.00751609	0.0322016	0.0528192	-0.19711	0.302748	0.489468	0.637968	0.755213	-0.497801	-0.676275	-0.319327	-6.50091	0.000243136	0.0029747	-0.735989	-0.999747	-0.472231	-6.46599	0.000219639	0.00257505	TP1_1810	O43395
SLC2A1	TRUE	Downregulated	2	-0.418016	Downregulated	-0.418016	-0.612266	-0.223767	-5.03204	0.00127393	0.0113698	-0.954088	-1.14518	-0.762998	-11.5638	3.47046e-06	0.000426531	0.0482632	-0.157126	0.253652	0.547687	0.599739	0.667529	-1.18717	-1.48932	-0.885014	-9.10448	2.03293e-05	0.000663659	TP1_2283	P11166; A0A6Q8PFI8
LMO7	TRUE	Downregulated	2	-0.418886	Downregulated	-0.418886	-0.712154	-0.125617	-3.33996	0.0114289	0.042844	-0.0324556	-0.370906	0.305995	-0.222098	0.829939	0.894503	-0.544527	-0.847168	-0.241886	-4.19358	0.00344846	0.0145177	-0.856891	-1.29647	-0.417316	-4.51712	0.00209814	0.0108565	TP1_1344	F8WD26; J3KP06; Q8WWI1
MALT1	TRUE	Downregulated	2	-0.41947	Downregulated	-0.41947	-0.725819	-0.113122	-3.20182	0.0139215	0.0492088	-0.346771	-0.714309	0.0207668	-2.1852	0.0612014	0.149316	-1.05295	-1.50995	-0.595949	-5.37013	0.000815439	0.00589876	-1.29085	-1.93791	-0.643783	-4.62272	0.0018318	0.00998179	TP1_5185	Q9UDY8; A0A3B3IS32
RPS19	TRUE	Downregulated	2	-0.421049	Downregulated	-0.440582	-0.671387	-0.209777	-4.46368	0.00253968	0.0162671	0.217722	-0.0383791	0.473824	1.96898	0.0853766	0.187592	-0.421049	-0.6945	-0.147599	-3.58879	0.00783223	0.0254063	-0.848674	-1.20834	-0.489012	-5.46784	0.000654807	0.00511177	TP1_2646	P39019; A0A075B6E2
GDA	TRUE	Downregulated	2	-0.424151	Downregulated	-0.334321	-0.593993	-0.0746483	-3.01057	0.0183659	0.0598968	-0.501793	-0.762012	-0.241575	-4.46618	0.00222582	0.0182766	-0.424151	-0.689987	-0.158316	-3.71879	0.00653657	0.0223638	-1.56478	-2.04439	-1.08517	-7.5602	7.56397e-05	0.00142211	TP1_5374	Q9Y2T3; Q5SZC6
AP3B2	TRUE	Downregulated	2	-0.425813	Downregulated	-0.319212	-0.586562	-0.0518624	-2.79197	0.0253343	0.0748146	-0.425813	-0.688732	-0.162894	-3.751	0.00587212	0.0328046	-0.761501	-1.05498	-0.468021	-6.04763	0.00038752	0.00373294	-1.14556	-1.60109	-0.690032	-5.82735	0.00043548	0.00395901	TP1_522	A0A5F9UJV3; Q13367; A0A590UJ60; A0A590UKC4; A0A590UK04; A0A590UKD3; A0A590UJW5
SPTBN1	TRUE	Downregulated	2	-0.42659	Downregulated	-0.42659	-0.608874	-0.244305	-5.47232	0.000770251	0.00852897	-0.120664	-0.308234	0.0669051	-1.48993	0.1755	0.304904	-0.556571	-0.730118	-0.383024	-7.47477	9.63801e-05	0.00169781	-0.592074	-0.859658	-0.32449	-5.12726	0.000979247	0.0065362	TP1_3105	Q01082; A0A087WUZ3
PARVA	TRUE	Downregulated	2	-0.438675	Downregulated	-0.318078	-0.564172	-0.0719831	-3.02233	0.0180533	0.0589349	-0.473406	-0.74187	-0.204942	-4.08412	0.00370246	0.0245328	-0.438675	-0.687408	-0.189942	-4.11058	0.00384706	0.0155394	-0.499235	-0.87201	-0.12646	-3.10333	0.0150951	0.044651	TP1_5034	Q9NVD7; E9PS97
DNAJA1	TRUE	Downregulated	2	-0.445318	Downregulated	-0.445318	-0.759891	-0.130744	-3.31024	0.011922	0.043967	-0.568598	-0.880133	-0.257064	-4.22716	0.00305243	0.0216167	-0.234593	-0.498923	0.0297374	-2.06853	0.0745248	0.130736	-0.720229	-0.991087	-0.449371	-6.16168	0.000302462	0.00315218	TP1_2569	P31689
ABLIM1	TRUE	Downregulated	2	-0.446039	Downregulated	-0.629875	-0.843248	-0.416501	-6.9028	0.000177739	0.0034115	0.033251	-0.260779	0.327281	0.261917	0.800165	0.876043	-0.446039	-0.673783	-0.218294	-4.56477	0.00214108	0.0105517	-0.756814	-1.04533	-0.468297	-6.07838	0.000330785	0.00331802	TP1_146	F8W8M4; A0A494C1P1
RPL13	TRUE	Downregulated	2	-0.449536	Downregulated	-0.513623	-0.700699	-0.326546	-6.42002	0.00028388	0.00460322	0.34571	0.0908255	0.600595	3.14136	0.0142133	0.0586959	-0.449536	-0.650438	-0.248635	-5.21525	0.000974852	0.00653702	-0.505786	-0.843696	-0.167876	-3.46845	0.0088305	0.0302291	TP1_2500	P26373; J3QSB4
MYO9B	TRUE	Downregulated	2	-0.450572	Downregulated	-0.450572	-0.696268	-0.204875	-4.28821	0.00317278	0.0189195	-0.395093	-0.730053	-0.0601325	-2.73184	0.0263721	0.0863951	-0.511691	-0.829233	-0.19415	-3.75579	0.00621137	0.0215838	-0.957806	-1.28254	-0.633071	-6.83468	0.000151198	0.00205297	TP1_1636	M0R0P8; Q13459; M0R300
CKAP5	TRUE	Downregulated	2	-0.454548	Downregulated	-0.454548	-0.670669	-0.238426	-4.91804	0.00145755	0.0120724	-0.162634	-0.402918	0.0776505	-1.5676	0.156549	0.282533	-0.470886	-0.68126	-0.260512	-5.21697	0.000972906	0.00653702	-0.673931	-0.947992	-0.39987	-5.6982	0.000503222	0.00431428	TP1_3333	Q14008
MAP1S	TRUE	Downregulated	2	-0.458738	Downregulated	-0.458738	-0.792537	-0.124938	-3.21359	0.0136882	0.0485688	-0.00834132	-0.674123	0.657441	-0.029259	0.977426	0.985183	-0.651349	-1.0046	-0.298101	-4.29761	0.00301102	0.0131652	-1.01414	-1.42941	-0.598874	-5.65899	0.000526031	0.00449757	TP1_3710	Q66K74
COPG2	TRUE	Downregulated	2	-0.460565	Downregulated	-0.133587	-0.359372	0.0921986	-1.3835	0.206757	0.330441	-0.460565	-0.701848	-0.219281	-4.42092	0.00236146	0.0186663	-0.472739	-0.778228	-0.16725	-3.60678	0.00763757	0.0249879	-0.6422	-1.02651	-0.257886	-3.87216	0.00498297	0.0203408	TP1_5163	Q9UBF2
NEK7	TRUE	Downregulated	2	-0.461896	Downregulated	-0.461896	-0.730442	-0.193351	-4.02196	0.00448655	0.0230215	0.314571	-0.0509214	0.680064	1.99338	0.082239	0.18255	-0.468089	-0.714679	-0.221499	-4.42432	0.00255804	0.0117695	-1.13076	-1.5394	-0.722122	-6.41209	0.000232263	0.00265624	TP1_4214	Q8TDX7; F8WAG2
STAU1	TRUE	Downregulated	2	-0.464068	Downregulated	-0.464068	-0.723711	-0.204425	-4.17943	0.00365059	0.0204246	-0.402369	-0.781767	-0.0229714	-2.45629	0.0402664	0.112639	-0.510976	-0.79842	-0.223533	-4.14326	0.00368446	0.0150746	-0.747122	-1.29848	-0.195759	-3.13995	0.0142943	0.0431352	TP1_2097	O95793; Q5JW30
CAVIN2	TRUE	Downregulated	2	-0.469582	Downregulated	-0.469582	-0.75093	-0.188233	-3.90281	0.00525705	0.0251675	-0.320712	-0.573713	-0.0677113	-2.93591	0.0193419	0.0714076	-0.696921	-0.937862	-0.455979	-6.74163	0.000191639	0.00256756	-0.605057	-1.02958	-0.180535	-3.30267	0.0112413	0.0357861	TP1_2099	O95810
EIF3C; EIF3CL	TRUE	Downregulated	2	-0.470748	Downregulated	-0.470748	-0.653937	-0.287559	-6.00898	0.000431805	0.00584227	0.0875304	-0.153333	0.328394	0.841662	0.425012	0.571785	-0.630747	-0.87406	-0.387435	-6.04205	0.000389808	0.00373964	-0.657809	-1.14916	-0.166453	-3.10223	0.0151199	0.0446877	TP1_4587	Q99613; B5ME19
APEH	TRUE	Downregulated	2	-0.472352	Downregulated	-0.0429451	-0.294356	0.208466	-0.399431	0.70084	0.781868	-0.472352	-0.749783	-0.194922	-3.94331	0.00449055	0.0276638	-0.59397	-0.908343	-0.279596	-4.40364	0.0026266	0.0119768	-0.849624	-1.38331	-0.315936	-3.689	0.00644161	0.0241459	TP1_924	C9JIF9; P13798; H7C393; H7C1U0
NACA	TRUE	Downregulated	2	-0.473716	Downregulated	-0.473716	-0.672832	-0.2746	-5.56319	0.000696543	0.00797711	0.199531	-0.17456	0.573621	1.23533	0.252596	0.396863	-0.702455	-0.948273	-0.456636	-6.66035	0.000207528	0.00272291	-0.797242	-1.28651	-0.307973	-3.77583	0.0057	0.0221747	TP1_597	F8VZJ2; A0A7I2V2K5; H0YHX9; A0A7I2V473; Q13765; E9PAV3; F8W0W4; F8VNW4
DNAJC7	TRUE	Downregulated	2	-0.475698	Downregulated	-0.487062	-0.72003	-0.254094	-4.88877	0.00150928	0.0122726	-0.147223	-0.536696	0.242251	-0.875481	0.407446	0.556604	-0.475698	-0.721965	-0.22943	-4.50213	0.00231708	0.0110206	-0.650623	-1.07386	-0.227382	-3.56214	0.00771678	0.0273284	TP1_563	Q99615; A0A6I8PU73; A0A6I8PUD4; A0A6I8PS32; A0A6I8PIK4; A0A6I8PRZ0; A0A6I8PR89; K7ER44; A0A6I8PU89; A0A6I8PLE7; A0A6I8PUC2
RPL23	TRUE	Downregulated	2	-0.481649	Downregulated	-0.614213	-0.766792	-0.461634	-9.41316	2.20875e-05	0.000988617	0.322339	0.00199515	0.642683	2.33048	0.0488981	0.128307	-0.481649	-0.678421	-0.284876	-5.70505	0.000560356	0.00466555	-0.606298	-0.980676	-0.23192	-3.75271	0.00588805	0.0226369	TP1_3004	P62829; C9JD32; J3KT29; B9ZVP7
ADARB1	TRUE	Downregulated	2	-0.484808	Downregulated	-0.36355	-0.718866	-0.00823495	-2.39255	0.0460726	0.114769	-0.57942	-0.946155	-0.212685	-3.65924	0.00668636	0.0357795	-0.484808	-0.851516	-0.1181	-3.08136	0.0162168	0.0428209	-1.04793	-1.50606	-0.589799	-5.30046	0.000796424	0.00571992	TP1_3061	P78563
MTDH	TRUE	Downregulated	2	-0.486795	Downregulated	-0.486795	-0.705528	-0.268062	-5.20407	0.00104327	0.0100408	-0.134106	-0.380066	0.111855	-1.26279	0.243082	0.386054	-0.538333	-0.68847	-0.388195	-8.35708	4.50801e-05	0.00115265	-0.474331	-0.777368	-0.171294	-3.62707	0.00703346	0.0255839	TP1_3925	Q86UE4
NSFL1C	TRUE	Downregulated	2	-0.486866	Downregulated	-0.559262	-0.895473	-0.22305	-3.88967	0.00535041	0.0254342	-0.0570427	-0.459528	0.345443	-0.328246	0.751358	0.842458	-0.486866	-0.801455	-0.172276	-3.6071	0.00763408	0.0249879	-1.19223	-1.76214	-0.622317	-4.84755	0.00137946	0.00817432	TP1_5316	Q9UNZ2
RPSA	TRUE	Downregulated	2	-0.488207	Downregulated	-0.752903	-0.926332	-0.579474	-10.1515	1.30861e-05	0.000747921	-0.00200207	-0.237058	0.233054	-0.0197269	0.984756	0.990737	-0.488207	-0.677221	-0.299194	-6.02012	0.000398955	0.00378972	-0.687752	-1.12776	-0.247747	-3.62196	0.00708479	0.0256188	TP1_214	C9J9K3; A0A0C4DG17; P08865; F8WD59
MAPRE1	TRUE	Downregulated	2	-0.502313	Downregulated	-0.502313	-0.781225	-0.223402	-4.21134	0.00350277	0.0200525	-0.152047	-0.632414	0.32832	-0.73687	0.48336	0.626183	-0.783585	-1.01228	-0.554887	-7.98578	6.15525e-05	0.00139758	-1.31257	-1.81392	-0.811215	-6.06665	0.000335003	0.00334615	TP1_3479	Q15691
PDLIM1	TRUE	Downregulated	2	-0.502528	Downregulated	-0.502528	-0.805405	-0.199651	-3.87976	0.00542202	0.025627	-0.343077	-0.757692	0.0715384	-1.92143	0.0923683	0.198155	-0.881893	-1.21466	-0.54913	-6.17695	0.000338427	0.00351791	-1.40849	-1.72894	-1.08805	-10.1852	9.02426e-06	0.000415463	TP1_1650	O00151
DNAJB1	TRUE	Downregulated	2	-0.503415	Downregulated	-0.544441	-0.793869	-0.295013	-5.10407	0.00117112	0.0108227	-0.0864195	-0.384159	0.21132	-0.672242	0.520828	0.659981	-0.503415	-0.743192	-0.263639	-4.89343	0.00142792	0.008334	-0.909944	-1.35295	-0.466937	-4.75963	0.0015399	0.00881945	TP1_2488	P25685; M0QXK0; A0A7I2V3K7; M0R080
DOCK11	TRUE	Downregulated	2	-0.505784	Downregulated	-0.505784	-0.676703	-0.334865	-6.91967	0.000174933	0.00340249	-0.0768042	-0.301893	0.148285	-0.790279	0.452704	0.596405	-0.564678	-0.79119	-0.338165	-5.81036	0.000499515	0.00433176	-0.57256	-0.896353	-0.248767	-4.09754	0.00365749	0.0162316	TP1_767	A6NIW2; Q5JSL3
CLASP1	TRUE	Downregulated	2	-0.506546	Downregulated	-0.506546	-0.741365	-0.271727	-5.04425	0.00125583	0.0112691	-0.0711806	-0.353374	0.211013	-0.584203	0.575574	0.703014	-0.564145	-0.819572	-0.308718	-5.14775	0.00105484	0.00681413	-0.884242	-1.29247	-0.476013	-5.01922	0.00111635	0.00713311	TP1_3891	Q7Z460; F8WA11; H0Y5T1
UBAP2	TRUE	Downregulated	2	-0.508989	Downregulated	-0.508989	-0.814606	-0.203372	-3.89441	0.00531652	0.0253542	-0.200278	-0.90692	0.506363	-0.656424	0.530423	0.668291	-0.739673	-1.07359	-0.405756	-5.1629	0.00103627	0.00675172	-1.0629	-1.52854	-0.597262	-5.28949	0.00080682	0.00573986	TP1_3660	Q5T6F2
TRIM28	TRUE	Downregulated	2	-0.513131	Downregulated	-0.514264	-0.708867	-0.319661	-6.17943	0.000361995	0.00534237	-0.0887067	-0.294399	0.116986	-0.998822	0.347835	0.498845	-0.513131	-0.701744	-0.324519	-6.34092	0.000285836	0.0032563	-0.657151	-0.913543	-0.400759	-5.93923	0.000384876	0.00361803	TP1_3263	Q13263
PTPN12	TRUE	Downregulated	2	-0.514197	Downregulated	-0.523309	-0.814598	-0.232019	-4.20092	0.00355029	0.0201946	-0.0460429	-0.490953	0.398867	-0.239685	0.816749	0.885295	-0.514197	-0.795748	-0.232646	-4.25663	0.00317569	0.0137001	-0.890759	-1.34814	-0.433375	-4.51283	0.00210982	0.0109013	TP1_3143	Q05209
TUBG1; TUBG2	TRUE	Downregulated	2	-0.523204	Downregulated	-0.396905	-0.769757	-0.0240531	-2.48921	0.039829	0.10229	-0.523204	-0.808175	-0.238234	-4.25227	0.00295165	0.0213798	-0.665615	-0.907546	-0.423683	-6.41246	0.000265791	0.0031118	-0.788189	-1.37029	-0.206093	-3.13766	0.0143432	0.0431739	TP1_2459	P23258; A0A7P0T9G6; Q9NRH3; K7EIS0
LRRC47	TRUE	Downregulated	2	-0.526229	Downregulated	-0.526229	-0.769275	-0.283182	-5.06287	0.00122876	0.0111834	-0.14335	-0.408274	0.121574	-1.25322	0.246363	0.389479	-0.629479	-0.878002	-0.380955	-5.90346	0.000451775	0.00408315	-0.790744	-1.2229	-0.358592	-4.24004	0.00301958	0.0140822	TP1_4057	Q8N1G4
SNX18	TRUE	Downregulated	2	-0.526426	Downregulated	-0.526426	-0.729701	-0.323152	-6.05572	0.000411277	0.00572932	-0.124496	-0.482489	0.233497	-0.805435	0.444411	0.587918	-0.717701	-0.931358	-0.504045	-7.82928	7.04366e-05	0.00147625	-1.42829	-1.92263	-0.933958	-6.69524	0.000173822	0.00225342	TP1_4543	Q96RF0
EIF3D	TRUE	Downregulated	2	-0.536772	Downregulated	-0.536772	-0.736279	-0.337264	-6.29132	0.000323033	0.00497953	-0.0104123	-0.30026	0.279435	-0.0832009	0.935786	0.961108	-0.627785	-0.843159	-0.41241	-6.79377	0.000182163	0.00251134	-0.715221	-1.2139	-0.216539	-3.32343	0.0109045	0.0352142	TP1_1775	O15371
TCP11L1	TRUE	Downregulated	2	-0.540252	Downregulated	-0.309568	-0.682557	0.0634223	-1.94075	0.091136	0.184198	-0.612866	-1.02497	-0.200766	-3.44439	0.00910376	0.0440728	-0.540252	-0.93667	-0.143834	-3.17641	0.0141146	0.0386365	-1.09068	-1.53301	-0.648353	-5.71375	0.000494482	0.00428302	TP1_1200	E9PJ55; Q9NUJ3
EIF4G1	TRUE	Downregulated	2	-0.540737	Downregulated	-0.540737	-0.736617	-0.344857	-6.45516	0.000274129	0.00454639	-0.160634	-0.470907	0.149639	-1.19906	0.265636	0.412082	-0.827391	-1.08618	-0.568605	-7.45185	9.83937e-05	0.00171738	-0.903504	-1.35663	-0.450376	-4.6204	0.00183724	0.00998593	TP1_1139	E7EUU4; E9PGM1; E7EX73; Q04637; A0A7I2Y1C3
GIT1	TRUE	Downregulated	2	-0.541159	Downregulated	-0.541159	-0.937195	-0.145123	-3.19523	0.0140541	0.0495361	-0.186739	-0.559977	0.1865	-1.15877	0.28077	0.429613	-0.593565	-0.990359	-0.196771	-3.48656	0.00904421	0.0278649	-0.689924	-1.15326	-0.226585	-3.45042	0.00906375	0.0307927	TP1_232	J3QRU8; A0A0C4DGN6; Q9Y2X7
LRCH3	TRUE	Downregulated	2	-0.549739	Downregulated	-0.03753	-0.397776	0.322716	-0.243607	0.814143	0.868871	-0.622352	-1.01476	-0.229946	-3.67325	0.00655462	0.0353727	-0.549739	-0.924489	-0.174989	-3.41907	0.00995318	0.0298674	-0.951007	-1.41161	-0.490408	-4.78444	0.00149266	0.00860376	TP1_4473	Q96II8
TKFC	TRUE	Downregulated	2	-0.559158	Downregulated	-0.24493	-0.498927	0.00906612	-2.25489	0.056721	0.132195	-0.568851	-0.85713	-0.280573	-4.57021	0.00194511	0.0170365	-0.559158	-0.871718	-0.246599	-4.16961	0.00355876	0.0147186	-0.633013	-0.995449	-0.270577	-4.04716	0.00391671	0.0171497	TP1_3546	Q3LXA3; H0YCY6
LRWD1	TRUE	Downregulated	2	-0.56453	Downregulated	-0.56453	-0.91623	-0.212831	-3.75342	0.00643177	0.0288244	-0.353651	-0.682747	-0.0245544	-2.48886	0.0382941	0.108861	-0.718631	-1.02985	-0.407411	-5.38186	0.00080459	0.00584249	-0.984594	-1.59567	-0.373516	-3.73362	0.00604836	0.0230815	TP1_5191	Q9UFC0
DEK	TRUE	Downregulated	2	-0.568099	Downregulated	-0.788243	-1.17414	-0.402343	-4.77636	0.00172752	0.0131677	-0.568099	-0.947973	-0.188224	-3.46364	0.00885319	0.0431338	-0.375246	-0.76118	0.0106877	-2.26619	0.0551628	0.103173	-0.608288	-0.901487	-0.315089	-4.80746	0.00145022	0.00841317	TP1_475	B4DFG0; H0Y993; A0A494C028; P35659; H0Y8X0; D6RDA2
SMC2	TRUE	Downregulated	2	-0.569741	Downregulated	-0.569741	-0.887012	-0.25247	-4.19912	0.00355856	0.0201946	-0.693344	-1.04144	-0.345252	-4.61322	0.00184051	0.0167555	-0.451914	-0.810836	-0.0929926	-2.93461	0.0201342	0.0506684	-3.14911	-3.59059	-2.70762	-16.5287	2.43249e-07	5.13828e-05	TP1_2061	O95347
ZNF185	TRUE	Downregulated	2	-0.584005	Downregulated	-0.353321	-0.673479	-0.0331625	-2.58057	0.0347225	0.0930022	-0.656619	-1.02421	-0.289032	-4.13717	0.00344541	0.0233993	-0.584005	-0.931423	-0.236587	-3.91794	0.00497849	0.0187014	-1.26774	-1.80823	-0.727245	-5.43511	0.000680158	0.00517546	TP1_1399	H0Y704; O15231; H7BZT5
AGFG1	TRUE	Downregulated	2	-0.58791	Downregulated	-0.58791	-0.839409	-0.336411	-5.46621	0.000775512	0.00852897	0.0943888	-0.233486	0.422264	0.666748	0.524149	0.663366	-0.590915	-0.886027	-0.295803	-4.66693	0.00188457	0.00976803	-0.935966	-1.40541	-0.46652	-4.62002	0.00183812	0.00998593	TP1_2849	P52594; C9J2I0; B8ZZY2
ATXN10	TRUE	Downregulated	2	-0.588992	Downregulated	-1.15534	-1.50013	-0.810543	-7.8354	7.69257e-05	0.00212416	-0.27582	-0.617218	0.0655793	-1.87117	0.0991521	0.206997	-0.588992	-0.820313	-0.35767	-5.93452	0.000436991	0.00400542	-1.11402	-1.56588	-0.662153	-5.71287	0.000494974	0.00428302	TP1_5156	Q9UBB4; A0A1W2PQD2
RAPH1	TRUE	Downregulated	2	-0.595856	Downregulated	-0.595856	-0.824537	-0.367176	-6.09289	0.000395726	0.00566806	0.432278	-0.0712436	0.9358	2.00494	0.0824824	0.182921	-0.87333	-1.07677	-0.669894	-10.0056	1.28337e-05	0.000575763	-1.11152	-1.51807	-0.704961	-6.33526	0.000251665	0.00280661	TP1_954	C9K0J5
SSRP1	TRUE	Downregulated	2	-0.596647	Downregulated	-0.274044	-0.602797	0.0547087	-1.94923	0.0899818	0.182469	-0.596647	-0.896266	-0.297028	-4.61209	0.00184318	0.0167555	-0.782901	-1.08797	-0.477831	-5.98138	0.000415696	0.00389587	-0.806361	-1.1726	-0.440126	-5.10199	0.00100958	0.00670127	TP1_3180	Q08945
CACYBP	TRUE	Downregulated	2	-0.598558	Downregulated	-0.987954	-1.49949	-0.476419	-4.53009	0.00243415	0.0157231	-0.0569959	-0.424181	0.310189	-0.359508	0.728747	0.821457	-0.598558	-0.864583	-0.332532	-5.24417	0.000942652	0.00642844	-1.12157	-1.5688	-0.674345	-5.81123	0.000443358	0.00399022	TP1_4911	Q9HB71
RABGGTA	TRUE	Downregulated	2	-0.604104	Downregulated	-0.581669	-1.05247	-0.110869	-2.88902	0.0219495	0.0677826	-0.605163	-1.01088	-0.199447	-3.45462	0.00896976	0.0435903	-0.604104	-0.968132	-0.240077	-3.86787	0.00532837	0.0194572	-1.14762	-1.68547	-0.609772	-4.94434	0.00122367	0.00749862	TP1_4313	Q92696; H0YLH3
STXBP6	TRUE	Downregulated	2	-0.614296	Downregulated	-1.35653	-1.67256	-1.04049	-10.0369	1.4162e-05	0.000797148	-0.283536	-0.569929	0.00285666	-2.29296	0.0518168	0.132717	-0.614296	-0.921585	-0.307007	-4.65934	0.00190242	0.00979345	-1.85379	-2.33219	-1.37538	-8.97911	2.24558e-05	0.000695161	TP1_4168	Q8NFX7
SORBS3	TRUE	Downregulated	2	-0.622411	Downregulated	-0.391726	-0.755741	-0.0277115	-2.51637	0.038235	0.0995396	-0.695024	-1.09822	-0.291832	-3.99243	0.00419683	0.026386	-0.622411	-1.00839	-0.236432	-3.75844	0.00618882	0.0215251	-1.99416	-2.45055	-1.53777	-10.1249	9.42352e-06	0.000428353	TP1_1879	O60504; H0YAZ3; H0YB51
PDLIM7	TRUE	Downregulated	2	-0.623308	Downregulated	-0.623308	-0.833317	-0.4133	-6.94028	0.000171573	0.00339039	-0.150015	-0.488992	0.188963	-1.02497	0.336089	0.487996	-0.707172	-1.00771	-0.406633	-5.48427	0.000716382	0.00546826	-0.468221	-0.773206	-0.163236	-3.55748	0.00776854	0.0274305	TP1_4969	Q9NR12
CC2D1A	TRUE	Downregulated	2	-0.627653	Downregulated	-0.627653	-0.934495	-0.320811	-4.78317	0.00171337	0.013097	-0.0892803	-0.401831	0.22327	-0.661584	0.527281	0.665213	-0.635302	-1.02394	-0.246664	-3.81003	0.00576584	0.0205598	-1.77918	-2.27225	-1.2861	-8.36135	3.73169e-05	0.000920393	TP1_3766	Q6P1N0; A0A7P0Z4M5; K7EMP1
TEX2	TRUE	Downregulated	2	-0.631531	Downregulated	-0.638225	-0.822295	-0.454156	-8.10781	6.11476e-05	0.00181731	-0.0425308	-0.283562	0.1985	-0.408677	0.693759	0.796391	-0.631531	-0.81732	-0.445741	-7.92259	6.49791e-05	0.00141472	-1.18147	-1.47677	-0.886172	-9.27108	1.78437e-05	0.00062786	TP1_3999	Q8IWB9; J3KRZ8
TRIP6	TRUE	Downregulated	2	-0.637197	Downregulated	-0.648517	-0.963473	-0.33356	-4.81484	0.00164914	0.0130075	-0.249643	-0.658406	0.15912	-1.41631	0.195601	0.329546	-0.637197	-0.902364	-0.37203	-5.60077	0.000628792	0.00498449	-1.07955	-1.512	-0.647099	-5.78464	0.000456698	0.00407437	TP1_3477	Q15654; H7BZE2
AFAP1L1	TRUE	Downregulated	2	-0.640487	Downregulated	-0.785906	-1.09464	-0.477173	-5.9525	0.000458141	0.00612228	-0.396351	-0.705754	-0.0869479	-2.96692	0.0184581	0.0692363	-0.640487	-0.966316	-0.314658	-4.58157	0.00209639	0.0104114	-1.14822	-1.6439	-0.652552	-5.36787	0.000735703	0.0054394	TP1_4221	Q8TED9
NCAPG2	TRUE	Downregulated	2	-0.643736	Downregulated	-0.413051	-0.747045	-0.0790579	-2.89186	0.0218579	0.0677249	-0.71635	-1.09486	-0.337843	-4.38331	0.00248102	0.01945	-0.643736	-1.00246	-0.285007	-4.18249	0.00349902	0.0145506	-1.47487	-1.96205	-0.987683	-7.01503	0.000126643	0.00190282	TP1_3957	Q86XI2; H0Y6U5
OPTN	TRUE	Downregulated	2	-0.644291	Downregulated	-0.644291	-1.02687	-0.261715	-3.938	0.00501559	0.0246793	0.317356	-0.0268805	0.661593	2.1352	0.06611	0.15772	-0.647997	-0.943245	-0.352749	-5.11541	0.0010957	0.00698348	-0.844806	-1.26538	-0.424232	-4.65461	0.00175877	0.00965945	TP1_4401	Q96CV9
SPECC1L; SPECC1L-ADORA2A	TRUE	Downregulated	2	-0.650399	Downregulated	-0.656961	-0.834463	-0.479458	-8.65459	3.92943e-05	0.00136428	-0.166363	-0.419132	0.0864051	-1.52435	0.16686	0.295492	-0.650399	-0.903149	-0.397649	-5.99767	0.000408561	0.00385517	-0.740956	-1.05213	-0.429782	-5.5177	0.000618164	0.00499961	TP1_494	A0A494C1J1; Q69YQ0; F8WAN1; C9J8U1
FBXL18	TRUE	Downregulated	2	-0.651051	Downregulated	-0.420367	-0.740809	-0.0999242	-3.06754	0.0169034	0.0561683	-0.723665	-1.092	-0.355326	-4.5503	0.00199569	0.0172861	-0.651051	-0.99882	-0.303282	-4.36333	0.00276608	0.0123968	-1.01423	-1.47926	-0.549189	-5.05378	0.00107033	0.0069439	TP1_4511	Q96ME1
LUZP1	TRUE	Downregulated	2	-0.655459	Downregulated	-0.655459	-0.993151	-0.317767	-4.53875	0.00231223	0.0153726	-0.201635	-1.03667	0.633401	-0.560178	0.591209	0.715309	-0.886144	-1.24889	-0.523401	-5.69376	0.000567355	0.00466984	-1.30476	-1.81563	-0.793888	-5.91818	0.000393877	0.00365482	TP1_3933	Q86V48
SAR1A	TRUE	Downregulated	2	-0.672527	Downregulated	-0.514768	-0.900294	-0.129242	-3.12226	0.0156138	0.0533136	-0.997561	-1.4427	-0.55242	-5.19884	0.000916819	0.0111958	-0.672527	-1.00863	-0.336429	-4.66377	0.001892	0.00976803	-0.58525	-0.931135	-0.239365	-3.92084	0.00465805	0.0194982	TP1_4973	Q9NR31
CRYAB	TRUE	Downregulated	2	-0.676969	Downregulated	-0.676969	-1.02622	-0.327714	-4.5325	0.00233028	0.0154039	0.144532	-0.341232	0.630297	0.694857	0.508203	0.649314	-0.775856	-1.09769	-0.454021	-5.61877	0.000616345	0.00492688	-1.41007	-1.96432	-0.855824	-5.89531	0.000403922	0.00371919	TP1_2140	P02511; A0A024R3B9; E9PJL7; E9PNH7; E9PRA8
ARCN1	TRUE	Downregulated	2	-0.683905	Downregulated	-0.683905	-0.946638	-0.421171	-6.08684	0.000398214	0.00566806	-0.157323	-0.511885	0.197238	-1.02767	0.334898	0.486637	-0.861907	-1.14562	-0.578197	-7.08075	0.000138504	0.00208303	-1.04689	-1.71118	-0.38261	-3.6519	0.00678948	0.0250152	TP1_2738	P48444; B0YIW6
TRIM25	TRUE	Downregulated	2	-0.683927	Downregulated	-0.683927	-0.859739	-0.508115	-9.09646	2.7953e-05	0.00109311	-0.245902	-0.55024	0.0584358	-1.87135	0.099124	0.206997	-0.77844	-0.960296	-0.596584	-9.97681	1.3098e-05	0.000579511	-0.714313	-1.00481	-0.423815	-5.6979	0.000503393	0.00431428	TP1_3359	Q14258; A0A3B3IUA7
PPP1R12A	TRUE	Downregulated	2	-0.688305	Downregulated	-0.688305	-1.07907	-0.297541	-4.11887	0.00395014	0.0213296	-0.0485462	-0.523269	0.426176	-0.238224	0.818036	0.885683	-0.751803	-1.04527	-0.458332	-5.9708	0.0004204	0.00391527	-1.21194	-1.56803	-0.855855	-7.88673	5.63215e-05	0.00116908	TP1_1735	O14974; F8VZN8
POLD2	TRUE	Downregulated	2	-0.688626	Downregulated	-0.688626	-1.01911	-0.358143	-4.87243	0.00153903	0.0123212	-0.991924	-1.3682	-0.615648	-6.10551	0.000317642	0.00584645	-0.378087	-1.04754	0.291361	-1.31634	0.226664	0.310236	-0.829063	-1.44555	-0.21258	-3.11628	0.0148068	0.0440767	TP1_59	A0A087WWF6; P49005; C9IZD2; C9JLE1; C9JHC7
ITPRID2	TRUE	Downregulated	2	-0.694728	Downregulated	-0.787695	-1.31988	-0.255515	-3.46107	0.00963372	0.0377524	-0.0832131	-0.414756	0.24833	-0.581302	0.577433	0.704231	-0.694728	-1.04933	-0.340128	-4.56636	0.00213679	0.0105517	-0.725837	-1.19008	-0.261598	-3.62299	0.00707441	0.0256091	TP1_2522	P28290; E9PHV5; E7EUL7
OCRL	TRUE	Downregulated	2	-0.705928	Downregulated	-0.573951	-1.03923	-0.108671	-2.88451	0.022096	0.0680549	-0.705928	-1.10126	-0.310594	-4.13568	0.00345237	0.0234049	-1.02596	-1.49111	-0.560804	-5.14076	0.00106352	0.00683565	-1.0348	-1.75555	-0.314045	-3.32689	0.0108493	0.0350675	TP1_3112	Q01968
HDGFL2	TRUE	Downregulated	2	-0.714175	Downregulated	-0.714175	-0.983416	-0.444934	-6.20261	0.00035351	0.00531696	-0.368012	-0.684997	-0.051027	-2.68889	0.0281623	0.0903945	-0.785279	-1.0703	-0.500264	-6.42168	0.000263321	0.00310368	-0.920462	-1.32044	-0.520485	-5.33262	0.00076679	0.00560054	TP1_3899	Q7Z4V5
DENND3	TRUE	Downregulated	2	-0.715546	Downregulated	-0.484862	-0.867202	-0.102521	-2.96537	0.0196209	0.0626755	-0.78816	-1.20681	-0.369513	-4.36029	0.00255739	0.019764	-0.715546	-1.11791	-0.313183	-4.14489	0.00367655	0.0150584	-0.619129	-1.0552	-0.183061	-3.29001	0.0114522	0.0363614	TP1_1166	E9PF32; H0YAY3; A2RUS2
TRIM16; TRIM16L	TRUE	Downregulated	2	-0.737046	Downregulated	-0.737046	-1.05595	-0.418143	-5.4044	0.000830993	0.0088204	-0.506452	-0.913161	-0.0997424	-2.88406	0.0209201	0.0748255	-0.869763	-1.24322	-0.496306	-5.42819	0.000763283	0.00565037	-0.989983	-1.44076	-0.539203	-5.089	0.00102557	0.00675506	TP1_2062	O95361; B3KP96; Q309B1; K7ENN8
KCNAB2	TRUE	Downregulated	2	-0.76029	Downregulated	-0.76029	-1.26301	-0.257566	-3.5364	0.00867117	0.0353217	-1.20606	-1.8271	-0.585022	-4.49779	0.00213612	0.0179249	-0.701093	-1.26407	-0.13812	-2.90256	0.0211147	0.0523739	-1.85624	-2.30741	-1.40508	-9.53384	1.45844e-05	0.00055129	TP1_513	A0A590UJB6; Q13303; A0A5F9UN28; A0A590UJJ4
TCAF2; TCAF2C	TRUE	Downregulated	2	-0.761381	Downregulated	-0.335509	-0.704325	0.0333067	-2.12719	0.0687996	0.151506	-1.17078	-1.64854	-0.693007	-5.67552	0.000511035	0.00788831	-0.761381	-1.29206	-0.230697	-3.34395	0.0110808	0.0324092	-0.948207	-1.35647	-0.539945	-5.38188	0.000723726	0.00539191	TP1_760	A6NFQ2; A0A1B0GVM2; Q8N1I1
SORBS2	TRUE	Downregulated	2	-0.788553	Downregulated	-0.788553	-1.01223	-0.564871	-8.24348	5.46698e-05	0.00171115	0.0527146	-0.24626	0.351689	0.408363	0.69398	0.796405	-0.963083	-1.14978	-0.77639	-12.0234	3.45737e-06	0.000273422	-0.928942	-1.19318	-0.664708	-8.14647	4.48529e-05	0.00101941	TP1_2018	O94875; H7BZK1
CDH11	TRUE	Downregulated	2	-0.800554	Downregulated	-1.02329	-1.39624	-0.650353	-6.4161	0.000284991	0.00460322	-0.800554	-1.07452	-0.526586	-6.76769	0.000159552	0.00416366	-0.337946	-0.664289	-0.0116034	-2.41361	0.0440788	0.0886542	-0.509647	-0.861356	-0.157937	-3.3578	0.0103702	0.0339465	TP1_2904	P55287; H3BUU9
GAK	TRUE	Downregulated	2	-0.808035	Downregulated	-0.808035	-1.39277	-0.223297	-3.23132	0.0133444	0.0476218	-0.673328	-1.17014	-0.176514	-3.13894	0.0142647	0.0587553	-1.2219	-1.75209	-0.691711	-5.37153	0.00081413	0.00589876	-1.38224	-1.98782	-0.77666	-5.2891	0.000807192	0.00573986	TP1_1736	O14976
PITPNM3	TRUE	Downregulated	2	-0.808611	Downregulated	-0.808611	-1.02566	-0.591561	-8.71148	3.75782e-05	0.00133243	-0.201078	-0.45309	0.0509351	-1.84795	0.102722	0.212124	-1.06259	-1.2783	-0.846886	-11.4815	4.81675e-06	0.000330143	-0.848867	-1.24532	-0.452416	-4.96158	0.001198	0.00739179	TP1_4743	Q9BZ71
PPP1R13L	TRUE	Downregulated	2	-0.81579	Downregulated	-0.81579	-1.21292	-0.418666	-4.80356	0.00167171	0.0130471	-0.531669	-1.15064	0.0872981	-1.98941	0.0827421	0.183177	-1.09367	-1.51351	-0.673818	-6.07137	0.000377944	0.00370272	-1.78061	-2.61291	-0.948298	-4.95739	0.00120418	0.00740446	TP1_4242	Q8WUF5
KRT18	TRUE	Downregulated	2	-0.816713	Downregulated	-0.816713	-1.09348	-0.539949	-6.90034	0.000178151	0.0034115	-0.606261	-1.05239	-0.160135	-3.15938	0.0142164	0.0586959	-1.05378	-1.37959	-0.727959	-7.53821	9.10423e-05	0.00166546	-1.95933	-2.3914	-1.52726	-10.508	7.18393e-06	0.000363345	TP1_2188	P05783; F8VZY9
PDLIM5	TRUE	Downregulated	2	-0.817338	Downregulated	-0.817338	-1.20749	-0.427185	-4.89867	0.00149157	0.0121784	-0.253734	-0.64722	0.139751	-1.49348	0.17459	0.303739	-1.39004	-1.86745	-0.912635	-6.78632	0.000183484	0.00252043	-1.66418	-2.17468	-1.15368	-7.55399	7.60721e-05	0.00142279	TP1_4456	Q96HC4
ANKS1A	TRUE	Downregulated	2	-0.817706	Downregulated	-0.561028	-1.1008	-0.0212573	-2.43045	0.0435138	0.109596	-1.25466	-1.99415	-0.51516	-3.93598	0.00461925	0.0281717	-0.817706	-1.36819	-0.267221	-3.46215	0.00936232	0.0286133	-0.959701	-1.53162	-0.38778	-3.88839	0.00487201	0.0200635	TP1_444	Q92625; A0A3B3ISP1
PCNA	TRUE	Downregulated	2	-0.819093	Downregulated	-0.819093	-1.11044	-0.527743	-6.57401	0.000243821	0.00425695	-1.02556	-1.24733	-0.803782	-10.7102	6.11583e-06	0.000613192	-0.436328	-0.84347	-0.029186	-2.49782	0.0387892	0.0811842	-1.08609	-1.49236	-0.679821	-6.19472	0.000291978	0.00308553	TP1_2302	P12004
PAWR	TRUE	Downregulated	2	-0.831757	Downregulated	-0.831757	-1.16494	-0.49857	-5.8374	0.000517521	0.00662962	0.078636	-0.639822	0.797094	0.253913	0.806183	0.879191	-1.06244	-1.42069	-0.704198	-6.91226	0.000162507	0.00234219	-1.12444	-1.61334	-0.635551	-5.32959	0.000769532	0.00560526	TP1_4477	Q96IZ0
ARFGAP2	TRUE	Downregulated	2	-0.835828	Downregulated	-0.835828	-1.17317	-0.498489	-5.79377	0.000542222	0.00682795	-0.397213	-1.20167	0.407243	-1.14548	0.286217	0.436027	-1.06651	-1.42818	-0.70485	-6.87315	0.00016872	0.00236951	-1.10432	-1.76763	-0.441017	-3.85791	0.00508265	0.0206123	TP1_250	E9PQP3; A0A0D9SF70; G5E9L0; Q8N6H7; E9PIY6
RHEB	TRUE	Downregulated	2	-0.845987	Downregulated	-0.845987	-1.22373	-0.468247	-5.23699	0.00100461	0.00982733	-0.0530489	-0.565989	0.459891	-0.240923	0.816018	0.884755	-0.857711	-1.19244	-0.522987	-5.97238	0.000419694	0.00391527	-0.622243	-0.94588	-0.298605	-4.45523	0.00227365	0.0115569	TP1_3452	Q15382; C9J931
UBAP2L	TRUE	Downregulated	2	-0.849629	Downregulated	-0.849629	-1.26986	-0.429403	-4.72778	0.00183239	0.0134687	-0.0964986	-0.989009	0.796011	-0.260042	0.80292	0.87792	-2.24074	-2.88838	-1.5931	-8.06405	5.75853e-05	0.00133605	-1.27443	-1.9258	-0.62305	-4.5337	0.00205368	0.0107036	TP1_1328	F8W726; Q14157; Q5VU77
MKI67	TRUE	Downregulated	2	-0.85464	Downregulated	-0.85464	-1.33393	-0.375354	-4.16965	0.00369724	0.0205809	-0.171943	-0.957462	0.613577	-0.507798	0.625755	0.747815	-1.08532	-1.58052	-0.590128	-5.1083	0.00110492	0.0070054	-2.00678	-2.4857	-1.52786	-9.70979	1.27757e-05	0.000521054	TP1_2704	P46013
ATXN2L	TRUE	Downregulated	2	-0.861478	Downregulated	-0.861478	-1.3031	-0.419858	-4.56149	0.00224781	0.0152662	-0.0369489	-0.869866	0.795968	-0.105683	0.918905	0.952885	-1.21462	-1.74417	-0.685084	-5.34609	0.000838174	0.00596661	-1.9525	-2.77296	-1.13203	-5.51443	0.000620498	0.00500379	TP1_4264	Q8WWM7; H3BUF6
STRN4	TRUE	Downregulated	2	-0.871179	Downregulated	-0.871179	-1.42799	-0.314369	-3.65857	0.0073227	0.0316761	-0.444121	-0.840303	-0.0479395	-2.59631	0.0324581	0.0994095	-0.903098	-1.49888	-0.307314	-3.53297	0.00847082	0.0267259	-1.88782	-2.60594	-1.1697	-6.09163	0.000326092	0.0033006	TP1_4982	Q9NRL3; F5GYK2
POLDIP3	TRUE	Downregulated	2	-0.883407	Downregulated	-0.883407	-1.1537	-0.613118	-7.64264	9.08495e-05	0.00229596	0.0362682	-0.27574	0.348276	0.269222	0.794739	0.873351	-0.884584	-1.10034	-0.668824	-9.55568	1.77479e-05	0.000696192	-1.14124	-1.49306	-0.78941	-7.51654	7.8742e-05	0.00145006	TP1_4728	Q9BY77; F6VRR5; F8WCX5
FAM50A	TRUE	Downregulated	2	-0.917624	Downregulated	-0.917624	-1.19543	-0.639818	-7.72385	8.46654e-05	0.00223072	-0.456961	-0.815886	-0.0980367	-2.94867	0.018973	0.0704555	-1.01773	-1.36786	-0.66761	-6.77496	0.00018552	0.00252772	-1.1804	-2.03036	-0.330441	-3.22101	0.012762	0.0394732	TP1_3363	Q14320; B0S8I6
ABI2	TRUE	Downregulated	2	-0.981975	Downregulated	-0.981975	-1.3887	-0.575249	-5.64559	0.000636407	0.00755892	-0.0296498	-0.52681	0.46751	-0.138126	0.893638	0.938733	-1.21266	-1.63936	-0.785961	-6.62387	0.000215132	0.00277241	-2.13866	-2.59154	-1.68578	-10.9427	5.33518e-06	0.000300324	TP1_215	E9PEZ7; E7EW77; E7EP65; A0A0C4DG21; A0A7D9NKC8; F8WAL6; Q9NYB9
CD2AP	TRUE	Downregulated	2	-0.991419	Downregulated	-0.991419	-1.692	-0.290836	-3.30909	0.0119415	0.043967	0.407928	-0.492135	1.30799	1.06461	0.321275	0.47158	-1.75423	-2.48959	-1.01886	-5.56002	0.000658002	0.00515164	-1.41543	-2.17813	-0.652735	-4.30037	0.00278674	0.013237	TP1_5453	Q9Y5K6
JPH2	TRUE	Downregulated	2	-1.02294	Downregulated	-1.02294	-1.59136	-0.454517	-4.20814	0.0035173	0.0200849	0.229758	-0.32386	0.783376	0.961193	0.365282	0.515071	-1.04247	-1.65156	-0.433367	-3.98904	0.00452372	0.0173877	-1.64085	-2.1899	-1.09179	-6.92505	0.000138291	0.00195513	TP1_4629	Q9BR39
PTPN23	TRUE	Downregulated	2	-1.04307	Downregulated	-1.04307	-1.47927	-0.606865	-5.59159	0.000675128	0.00788711	-0.592646	-1.31912	0.133827	-1.89185	0.0963436	0.203917	-1.27375	-1.72698	-0.820524	-6.55031	0.000231425	0.00292432	-0.900679	-1.52767	-0.273685	-3.32871	0.0108205	0.0350252	TP1_4839	Q9H3S7
ARHGEF10	TRUE	Downregulated	2	-1.04323	Downregulated	-0.378982	-0.727529	-0.0304357	-2.54255	0.0367607	0.0968554	-1.04323	-1.4112	-0.675267	-6.56633	0.000195664	0.00457694	-1.53054	-2.44011	-0.620969	-3.9711	0.00527877	0.0193998	-1.21455	-1.76174	-0.667366	-5.1434	0.000960404	0.00647056	TP1_1738	O15013; H0YAN8
CALD1	TRUE	Downregulated	2	-1.0569	Downregulated	-1.0569	-1.34495	-0.76886	-8.58	4.16795e-05	0.00139045	-0.502277	-1.0104	0.00584939	-2.30272	0.0520858	0.133275	-1.29338	-1.60725	-0.979516	-9.60457	1.71228e-05	0.000685812	-1.07254	-1.70077	-0.444305	-3.95604	0.00443734	0.0188129	TP1_1182	E9PGZ1; C9J813
MCC	TRUE	Downregulated	2	-1.12746	Downregulated	-1.12746	-1.55418	-0.700744	-6.17837	0.000362389	0.00534237	-0.940945	-1.90748	0.0255899	-2.2718	0.0549167	0.138335	-1.35814	-1.80373	-0.912561	-7.10413	0.000135497	0.00206195	-1.31917	-1.77996	-0.858372	-6.63378	0.000184966	0.00235504	TP1_1081	D6REY2; P23508; A0A096LNU0
TBXT	TRUE	Downregulated	2	-1.1652	Downregulated	-1.42606	-2.10904	-0.743077	-4.88247	0.00152067	0.0123154	-1.1652	-1.96529	-0.365109	-3.40109	0.0103758	0.0485977	-0.949555	-2.08189	0.182782	-1.9975	0.0874079	0.146708	-2.48274	-2.98656	-1.97892	-11.419	3.89713e-06	0.000251312	TP1_1438	H0YM91; J3KP65; O15178
YAP1	TRUE	Downregulated	2	-1.21575	Downregulated	-1.21575	-1.79836	-0.633134	-4.87948	0.00152612	0.0123154	-0.337476	-1.12151	0.446557	-1.00614	0.346007	0.497092	-1.31868	-1.78908	-0.848283	-6.53384	0.000235258	0.00294459	-1.98926	-2.79704	-1.18148	-5.70648	0.000498548	0.00430357	TP1_2723	P46937
NCAPH	TRUE	Downregulated	2	-1.31815	Downregulated	-0.447307	-1.4743	0.579688	-1.02412	0.338946	0.470372	-1.90332	-2.25848	-1.54815	-12.4117	2.04959e-06	0.000309647	-1.31815	-2.32834	-0.307959	-3.08287	0.0176509	0.0456695	-2.19748	-2.64482	-1.75014	-11.383	3.98909e-06	0.000251312	TP1_1184	E9PHA2; Q15003; C9J470
PRRC2C	TRUE	Downregulated	2	-1.35998	Downregulated	-1.35998	-1.84796	-0.871999	-6.5169	0.000257891	0.00433513	0.0668486	-0.625108	0.758805	0.225821	0.827432	0.892558	-1.86338	-2.36168	-1.36509	-8.71587	3.37226e-05	0.00101837	-1.4513	-2.46975	-0.432852	-3.30208	0.011251	0.0357861	TP1_1114	E7EPN9; Q9Y520
SPATS2L	TRUE	Downregulated	2	-1.49878	Downregulated	-1.49878	-1.70981	-1.28775	-16.6073	3.93158e-07	8.11435e-05	-0.432255	-1.02286	0.158354	-1.71848	0.12791	0.246254	-2.13918	-3.23172	-1.04665	-4.77434	0.00296226	0.0130506	-2.02889	-2.68364	-1.37415	-7.18053	0.000107957	0.00170033	TP1_5020	Q9NUQ6; B8ZZZ7
SALL1; SALL3	TRUE	Downregulated	2	-1.51126	Downregulated	-1.51126	-1.97215	-1.05037	-7.66748	8.89062e-05	0.00229366	-0.313395	-0.836751	0.209962	-1.3869	0.203793	0.340033	-1.74194	-2.22041	-1.26348	-8.4855	4.0584e-05	0.00112717	-1.67947	-2.13141	-1.22754	-8.61136	3.0273e-05	0.000832141	TP1_307	A0A140TA74; A0A140TA70; Q9BXA9; A9JR48; A0A087WXW6; H3BSM9; Q9NSC2
RANBP3	TRUE	Downregulated	2	-1.51161	Downregulated	-1.51161	-2.25218	-0.771035	-4.78181	0.00176312	0.0132115	-1.01966	-2.3991	0.359785	-1.81983	0.119889	0.236427	-1.73594	-2.37467	-1.09721	-6.33444	0.00028773	0.00325697	-1.54239	-2.42742	-0.657348	-4.03832	0.00396421	0.0172761	TP1_869	B7Z7F3; Q9H6Z4
LSM14A	TRUE	Downregulated	2	-1.52434	Downregulated	-1.52434	-1.89581	-1.15286	-9.59542	1.93474e-05	0.000937136	-0.177848	-0.725809	0.370113	-0.75268	0.473883	0.616421	-1.75502	-2.14922	-1.36083	-10.3768	9.91581e-06	0.000516845	-1.82422	-2.59936	-1.04909	-5.45344	0.000665836	0.00515305	TP1_308	A0A140TA76; Q8ND56; K7EMZ9
ATG16L1	TRUE	Downregulated	2	-1.61595	Downregulated	-1.84741	-2.43827	-1.25655	-7.3112	0.000121908	0.00271782	0.0664643	-0.584365	0.717294	0.238711	0.817786	0.885663	-1.61595	-2.53903	-0.692864	-4.13132	0.00430411	0.0168844	-2.11605	-2.6047	-1.6274	-10.0346	1.00592e-05	0.000444485	TP1_3711	Q676U5; E7EVC7
NUFIP2	TRUE	Downregulated	2	-1.64573	Downregulated	-1.64573	-2.27717	-1.01429	-6.10585	0.0004058	0.0057104	0.0077936	-1.16174	1.17732	0.0164408	0.987433	0.99212	-2.49081	-2.87209	-2.10953	-15.2261	6.2102e-07	0.000124685	-2.8697	-3.34219	-2.39721	-14.0739	8.19676e-07	0.00010548	TP1_3888	Q7Z417
SHROOM2	TRUE	Downregulated	2	-1.70037	Downregulated	-2.03332	-3.11086	-0.955795	-4.42611	0.00276868	0.0172578	-0.539074	-1.2482	0.170046	-1.76976	0.116768	0.232438	-1.70037	-2.03504	-1.36571	-11.842	3.85738e-06	0.000284431	-2.81623	-3.23528	-2.39719	-15.5731	3.81975e-07	6.53178e-05	TP1_3319	Q13796
MAP1LC3B; MAP1LC3B2	TRUE	Downregulated	2	-2.0805	Downregulated	-0.0910488	-0.356868	0.17477	-0.800939	0.448083	0.5788	-2.15312	-2.51029	-1.79594	-13.9617	8.47679e-07	0.000179092	-2.0805	-2.41274	-1.74827	-14.5955	8.46322e-07	0.000140011	-1.86415	-2.38352	-1.34479	-8.31719	3.87422e-05	0.000920393	TP1_754	H3BTL1; Q9GZQ8; A6NCE7
PKN2	TRUE	Downregulated	2	-2.98176	Downregulated	-2.98176	-3.25188	-2.71163	-25.8118	1.57632e-08	1.46401e-05	-1.34477	-3.47221	0.78268	-1.60788	0.166727	0.295456	-3.21244	-3.5055	-2.91938	-25.5491	1.34386e-08	8.5223e-06	-0.670446	-1.1608	-0.180096	-3.16831	0.0137051	0.0417077	TP1_3501	Q16513; B1AL79
TSPAN7	TRUE	Downregulated	2	-3.0467	Downregulated	-3.0467	-3.34057	-2.75282	-24.2425	2.49678e-08	1.57091e-05	-3.35	-3.68162	-3.01837	-23.3963	1.64611e-08	1.25434e-05	0.0656193	-0.233465	0.364704	0.511365	0.623729	0.688304	-4.00452	-4.81911	-3.18993	-11.3915	3.96711e-06	0.000251312	TP1_825	B4DDG0; P41732
CTNND1	TRUE	Downregulated	3	-0.286694		-0.300529	-0.461845	-0.139213	-4.35632	0.00290859	0.0178519	-0.286694	-0.47882	-0.0945667	-3.45605	0.00895117	0.0435555	-0.262292	-0.457332	-0.0672507	-3.13438	0.0150063	0.0404098	0.174827	-0.179106	0.528759	1.14461	0.286348	0.387636	TP1_952	C9JZR2; H0YC95; O60716
PPP2R1A	TRUE	Downregulated	3	-0.301749		-0.271084	-0.417389	-0.124779	-4.33266	0.00299752	0.0181365	-0.301749	-0.481671	-0.121828	-3.88431	0.00487297	0.0288292	-0.304183	-0.481362	-0.127003	-4.00143	0.00444915	0.0172502	-0.126002	-0.53725	0.285245	-0.70998	0.498432	0.594839	TP1_2551	P30153; B3KQV6; C9J9C1
IARS1	TRUE	Downregulated	3	-0.33506		-0.243073	-0.399992	-0.086153	-3.62218	0.00769913	0.0327632	-0.33506	-0.517813	-0.152306	-4.24626	0.00297544	0.0214705	-0.485011	-0.659773	-0.31025	-6.46844	0.000251192	0.00303425	-0.0194634	-0.308207	0.26928	-0.156198	0.879852	0.909986	TP1_2672	P41252; A0A804HJN6; A0A804HL54; A0A804HHW9
NMT1	TRUE	Downregulated	3	-0.341553		-0.318631	-0.499903	-0.137359	-4.11025	0.00399489	0.021496	-0.341553	-0.551309	-0.131797	-3.77132	0.00570662	0.032163	-0.556463	-0.887335	-0.225592	-3.91986	0.00496559	0.0187014	-0.502243	-0.907556	-0.0969299	-2.87139	0.0213886	0.0575609	TP1_621	A0A7I2V539; P30419; A0A7I2V3X4; A0A7I2V3U5
NANS	TRUE	Downregulated	3	-0.343642		-0.3967	-0.573809	-0.219591	-5.23762	0.00100389	0.00982733	-0.313962	-0.517324	-0.110601	-3.57567	0.0075335	0.0384754	-0.343642	-0.571594	-0.11569	-3.51364	0.00870472	0.0271933	-0.215681	-0.624481	0.19312	-1.22256	0.257224	0.357051	TP1_4974	Q9NR45
FERMT2	TRUE	Downregulated	3	-0.359212		-0.359212	-0.550592	-0.167831	-4.38898	0.0027905	0.0173647	-0.560608	-0.859654	-0.261563	-4.34182	0.00262055	0.0199702	-0.310455	-0.50752	-0.11339	-3.67184	0.00697578	0.0235309	0.0553391	-0.255659	0.366337	0.412329	0.691221	0.760005	TP1_4373	Q96AC1; H0YJ34; A0A0U1RRM8
MACF1	TRUE	Downregulated	3	-0.37887		-0.442193	-0.604438	-0.279948	-6.37312	0.000297499	0.00470301	-0.353775	-0.561631	-0.14592	-3.94199	0.00449874	0.0276638	-0.37887	-0.556227	-0.201513	-4.97892	0.00128839	0.00774883	0.0791219	-0.211209	0.369453	0.631499	0.545809	0.635127	TP1_1461	H3BPE1; H3BQK9
EPRS1	TRUE	Downregulated	3	-0.381001		-0.340186	-0.508238	-0.172134	-4.73352	0.00181965	0.0134661	-0.381001	-0.600049	-0.161952	-4.02843	0.00399472	0.0256659	-0.391096	-0.566415	-0.215777	-5.19933	0.000993096	0.00657171	-0.222538	-0.519733	0.0746565	-1.73513	0.121984	0.199126	TP1_2215	P07814; V9GYZ6
SEC23A	TRUE	Downregulated	3	-0.400131		-0.400131	-0.579218	-0.221044	-5.22457	0.00101901	0.00988408	-0.475836	-0.6866	-0.265072	-5.22891	0.000859168	0.0107679	-0.290549	-0.519319	-0.0617795	-2.96016	0.0193866	0.049134	0.0658797	-0.276199	0.407958	0.446267	0.667558	0.740105	TP1_1273	F5H365; Q15436
EDC4	TRUE	Downregulated	3	-0.400316		-0.364176	-0.601291	-0.127061	-3.5914	0.00803376	0.0336097	-0.400316	-0.617114	-0.183518	-4.27658	0.00285749	0.0209366	-0.570121	-0.760441	-0.379802	-6.98195	0.000152057	0.00223389	-0.458298	-1.05321	0.136612	-1.78512	0.113116	0.189017	TP1_3768	Q6P2E9
PFKM	TRUE	Downregulated	3	-0.428254		-0.308254	-0.510907	-0.105601	-3.55686	0.00842795	0.0346731	-0.428254	-0.650579	-0.205929	-4.46132	0.00223999	0.0183141	-0.501801	-0.863307	-0.140296	-3.23527	0.0129591	0.0363639	-0.319141	-0.725502	0.0872202	-1.81987	0.107312	0.181345	TP1_401	A0A2R8Y891; P08237; F8VZI0
PARP1	TRUE	Downregulated	3	-0.435097		-0.435097	-0.656413	-0.21378	-4.5971	0.00215085	0.0148245	-0.506718	-0.784973	-0.228463	-4.21767	0.00309149	0.0218122	-0.355569	-0.593009	-0.118129	-3.4903	0.00899641	0.0277626	-0.309065	-0.591169	-0.0269603	-2.53869	0.0355451	0.082539	TP1_2261	P09874; A0A7I2V3E1
CORO1B	TRUE	Downregulated	3	-0.440604		-0.440604	-0.718791	-0.162418	-3.7036	0.0068842	0.0303378	-0.558202	-0.834846	-0.281559	-4.67327	0.00170461	0.0161179	-0.411351	-0.660435	-0.162268	-3.84912	0.00546612	0.019733	-0.211624	-0.647397	0.22415	-1.12531	0.293958	0.395801	TP1_4630	Q9BR76; A0A087WW53; F5H390
COPE	TRUE	Downregulated	3	-0.447985		-0.426545	-0.648931	-0.20416	-4.48509	0.00247241	0.0159186	-0.447985	-0.68554	-0.210431	-4.36768	0.00253261	0.0196122	-0.474317	-0.68762	-0.261014	-5.18281	0.00101243	0.00665496	-0.473368	-1.00298	0.0562434	-2.07115	0.0730709	0.137237	TP1_1706	O14579; M0QXB4
COPB2	TRUE	Downregulated	3	-0.451249		-0.451249	-0.605433	-0.297065	-6.84366	0.000187977	0.00353026	-0.387228	-0.585289	-0.189168	-4.52812	0.00205374	0.0174342	-0.533836	-0.727607	-0.340064	-6.42114	0.000263466	0.00310368	-0.377358	-0.748739	-0.00597697	-2.35453	0.0472042	0.10048	TP1_1400	H0Y938; H0YAC7; P35606; A0A7I2V258
COPG1	TRUE	Downregulated	3	-0.45205		-0.378823	-0.537604	-0.220043	-5.57893	0.000684581	0.00792279	-0.45205	-0.66246	-0.24164	-4.97589	0.00116734	0.0131584	-0.713945	-0.941556	-0.486335	-7.31082	0.000111868	0.00190025	-0.410887	-0.736587	-0.0851877	-2.92331	0.0197744	0.0544971	TP1_5474	Q9Y678
GBF1	TRUE	Downregulated	3	-0.45774		-0.45774	-0.641519	-0.273961	-5.82417	0.000524873	0.00667775	-0.493008	-0.726877	-0.259138	-4.88236	0.00131039	0.0140241	-0.436187	-0.654082	-0.218293	-4.66574	0.00188737	0.00976803	-0.0216707	-0.299466	0.256125	-0.180766	0.861169	0.897145	TP1_549	Q92538; A0A669KB10; A0A7P0RGV0; A0A7I2YQM2; A0A669KBG8; A0A7I2V452; A0A7I2V2L5; A0A7I2YQ65; A0A7I2V514; A0A7I2V529; A0A7I2V4K2; A0A7I2V2L4; A0A7I2V3Y5
APEX1	TRUE	Downregulated	3	-0.469376		-0.450278	-0.700301	-0.200255	-4.21126	0.00350312	0.0200525	-0.469376	-0.708525	-0.230228	-4.54572	0.00200753	0.0172861	-0.689738	-1.04584	-0.333639	-4.51447	0.0022812	0.0109672	-0.250334	-0.785635	0.284967	-1.08366	0.310942	0.413353	TP1_2513	P27695; G3V5Q1; G3V3M6; A0A0C4DGK8; G3V3C7
SEC24C	TRUE	Downregulated	3	-0.47304		-0.47304	-0.678329	-0.267751	-5.38819	0.00084626	0.00883156	-0.414201	-0.640911	-0.18749	-4.23145	0.00303498	0.0216136	-0.493115	-0.742959	-0.24327	-4.60015	0.00204815	0.0102273	-0.112455	-0.411611	0.1867	-0.871071	0.409778	0.512543	TP1_2876	P53992; G5EA31
QKI	TRUE	Downregulated	3	-0.481542		-0.880104	-1.12864	-0.631571	-8.28059	5.30349e-05	0.00169849	-0.380452	-0.600246	-0.160658	-4.00897	0.0041026	0.0260082	-0.481542	-0.705503	-0.25758	-5.01135	0.00123945	0.00760663	-0.502888	-0.971031	-0.0347443	-2.48921	0.0383558	0.0870642	TP1_4529	Q96PU8; F5GXS8; F5GYM3; H0YG47
VPS33A	TRUE	Downregulated	3	-0.501881		-0.528827	-0.793144	-0.26451	-4.67842	0.00194615	0.0139409	-0.447019	-0.741784	-0.152254	-3.51237	0.00825123	0.0414192	-0.501881	-0.782716	-0.221046	-4.16527	0.00357914	0.0147868	-0.18502	-0.597368	0.227329	-1.03974	0.32968	0.431637	TP1_413	A0A2R8YF87; Q96AX1
SNX9	TRUE	Downregulated	3	-0.506985		-0.506985	-0.666453	-0.347516	-7.43414	0.000109178	0.00255092	-0.397262	-0.588549	-0.205975	-4.80996	0.0014343	0.0146506	-0.529281	-0.744324	-0.314239	-5.73662	0.000541299	0.00454667	-0.235911	-0.581114	0.109291	-1.5836	0.152993	0.238661	TP1_662	A0A7P0T8S8; Q9Y5X1; A0A7P0Z4A2; A0A7P0Z4A5; A0A7P0T8Z7; A0A7P0T8D4; A0A7P0T8C7; A0A7P0TBI9; A0A7P0T8M2
XPO1	TRUE	Downregulated	3	-0.511136		-0.311402	-0.526432	-0.0963719	-3.38636	0.0107021	0.0409036	-0.511136	-0.826049	-0.196224	-3.75921	0.00580463	0.032523	-0.590575	-0.919183	-0.261967	-4.18881	0.00347014	0.0145219	0.107365	-0.231041	0.445771	0.73518	0.483791	0.581813	TP1_1737	O14980; A0A7I2V2Y6; A0A7I2V461; A0A7I2V3W6; A0A7I2V2H0; A0A7I2V2S3; A0A7I2YQV4; A0A7I2V3P3; A0A7I2V6B9; A0A7I2V488; A0A7I2V3N0; A0A7I2V4A3; A0A7I2YQX3
SRP54	TRUE	Downregulated	3	-0.512409		-0.512409	-0.727475	-0.297342	-5.57127	0.000690375	0.00796504	-0.40732	-0.645639	-0.169	-3.95845	0.0043977	0.0272001	-0.571175	-0.78314	-0.35921	-6.28056	0.000304056	0.00334374	0.0569911	-0.35133	0.465313	0.323426	0.754891	0.812838	TP1_2942	P61011; G3V480; A0A7I2V5K0; A0A7I2V584; G3V4F7; A0A7P0PJI2
MET	TRUE	Downregulated	3	-0.523071		-0.492777	-0.747925	-0.237629	-4.51617	0.00237821	0.0155785	-0.676871	-0.992198	-0.361544	-4.97158	0.00117353	0.0131873	-0.523071	-0.778958	-0.267184	-4.76438	0.00167097	0.00913938	-0.255348	-0.632588	0.121891	-1.5685	0.156448	0.243312	TP1_2234	P08581
MYLK	TRUE	Downregulated	3	-0.55616		-0.772307	-1.26616	-0.27845	-3.65679	0.00734065	0.0316761	-0.548354	-0.853665	-0.243043	-4.15976	0.00334186	0.0229831	-0.55616	-0.822379	-0.28994	-4.86915	0.00147051	0.00847773	-0.00166171	-0.393926	0.390602	-0.00981625	0.992415	0.996856	TP1_3482	Q15746
ANP32A	TRUE	Downregulated	3	-0.568498		-0.393301	-0.586716	-0.199886	-4.75496	0.00177289	0.0132467	-0.568498	-0.818501	-0.318494	-5.26663	0.000821424	0.0105021	-0.63245	-0.862909	-0.401991	-6.39625	0.00027019	0.00311537	-0.0143988	-0.460975	0.432178	-0.0747138	0.942327	0.960243	TP1_1441	H0YN26; P39687
GOLPH3	TRUE	Downregulated	3	-0.573646		-0.573646	-0.822829	-0.324463	-5.38316	0.000851062	0.00883156	-0.764541	-1.13459	-0.394487	-4.78504	0.00147985	0.0148766	-0.514182	-0.848852	-0.179513	-3.58093	0.00791894	0.0255569	-0.5911	-1.30865	0.126449	-1.90888	0.093711	0.165121	TP1_4849	Q9H4A6
RPA1	TRUE	Downregulated	3	-0.585469		-0.585469	-0.826333	-0.344605	-5.68386	0.000610454	0.00733928	-0.62294	-0.937258	-0.308621	-4.59014	0.00189585	0.0167981	-0.528776	-0.732212	-0.32534	-6.05813	0.000383253	0.00372134	-0.502504	-0.894492	-0.110515	-2.97054	0.018416	0.0519497	TP1_2512	P27694
BZW1	TRUE	Downregulated	3	-0.587175		-0.557183	-0.942235	-0.172131	-3.38368	0.0107427	0.0409496	-0.587175	-0.989095	-0.185254	-3.38358	0.00994588	0.047073	-0.672439	-1.13436	-0.210522	-3.39299	0.0103302	0.0307001	-0.123993	-0.743907	0.495921	-0.463484	0.655702	0.731705	TP1_3856	Q7L1Q6; C9IZ80
SEC23B	TRUE	Downregulated	3	-0.589964		-0.508193	-0.785618	-0.230769	-4.28347	0.00319209	0.0189435	-0.684259	-1.03596	-0.332554	-4.506	0.00211348	0.0177756	-0.589964	-0.970492	-0.209436	-3.61354	0.00756574	0.0248169	-0.360965	-0.78319	0.0612601	-1.98103	0.083917	0.152657	TP1_417	A0A2R8YFH5; Q15437; Q5QPE2
DDX19A	TRUE	Downregulated	3	-0.59441		-0.644463	-0.90381	-0.385116	-5.8107	0.000532485	0.00675147	-0.568195	-0.842096	-0.294293	-4.80455	0.00144405	0.0146716	-0.59441	-0.948822	-0.239998	-3.90905	0.00503875	0.0188078	-0.536757	-1.11225	0.0387317	-2.16128	0.0636008	0.123923	TP1_5025	Q9NUU7; I3L0H8; H3BTB3; I3L352
PCYT1A	TRUE	Downregulated	3	-0.600463		-0.283168	-0.486009	-0.0803279	-3.26439	0.0127276	0.0462201	-0.600463	-0.854614	-0.346313	-5.47198	0.000645403	0.00897439	-0.645871	-0.875135	-0.416606	-6.56603	0.000227831	0.00289932	-0.445198	-0.810891	-0.079505	-2.82102	0.0230862	0.0607344	TP1_916	C9JEJ2; P49585; C9J050; H7C1T3; C9J2E1
ASMTL	TRUE	Downregulated	3	-0.610418		-0.391343	-0.633601	-0.149086	-3.7774	0.00622551	0.028136	-0.610418	-0.901462	-0.319374	-4.85756	0.00135146	0.0142398	-0.645469	-0.946819	-0.34412	-4.99227	0.00126799	0.0076913	-0.452748	-0.933562	0.028067	-2.18197	0.061604	0.121216	TP1_2086	O95671
EWSR1	TRUE	Downregulated	3	-0.618543		-0.742259	-1.07536	-0.40916	-5.21067	0.00103538	0.00999078	-0.440355	-0.711637	-0.169074	-3.75953	0.00580206	0.032523	-0.618543	-0.965789	-0.271297	-4.15171	0.00364364	0.0149397	-0.10539	-0.700423	0.489643	-0.410421	0.692563	0.761246	TP1_796	B0QYK0; Q01844; A0A0D9SFL3; C9JGE3; H7BY36
ILK	TRUE	Downregulated	3	-0.622978		-0.622978	-0.800462	-0.445494	-8.20776	5.62972e-05	0.00171859	-0.654495	-0.897198	-0.411791	-6.24569	0.000273382	0.00537446	-0.50589	-0.753419	-0.258361	-4.76347	0.00167284	0.00913938	-0.425156	-0.909204	0.058891	-2.03531	0.0772098	0.142918	TP1_179	A0A0A0MTH3; Q13418
SAE1	TRUE	Downregulated	3	-0.629864		-0.500173	-0.715616	-0.28473	-5.42874	0.00080864	0.00865235	-0.629864	-0.887697	-0.372031	-5.65793	0.000521338	0.00797709	-0.664198	-0.954006	-0.37439	-5.34172	0.000842387	0.00596887	-0.0823924	-0.509315	0.344531	-0.447205	0.666909	0.739614	TP1_5162	Q9UBE0; M0QZS6; B3KNJ4; M0QX65; A0A590UK93; A0A590UKC5
MINK1	TRUE	Downregulated	3	-0.649954		-0.437619	-0.752782	-0.122456	-3.24692	0.0130495	0.0469144	-0.722567	-1.08684	-0.358296	-4.59413	0.00188617	0.0167895	-0.649954	-0.993033	-0.306874	-4.41551	0.002587	0.011874	-0.290291	-0.921687	0.341105	-1.06537	0.318638	0.421137	TP1_4076	Q8N4C8; A0A590UJE1
PNKP	TRUE	Downregulated	3	-0.652443		-0.652443	-0.978778	-0.326108	-4.6751	0.00195408	0.0139409	-0.865044	-1.36423	-0.365854	-4.01349	0.00407728	0.0258907	-0.420644	-0.732257	-0.109031	-3.14625	0.0147488	0.0399701	-0.407886	-1.19935	0.383574	-1.19421	0.267519	0.367647	TP1_4563	Q96T60; M0QYH2; A0A0D9SFL2; M0R3C8
ALCAM	TRUE	Downregulated	3	-0.661801		-0.661801	-0.798801	-0.524801	-11.2958	6.19109e-06	0.00047025	-0.686939	-0.924164	-0.449714	-6.70669	0.000169645	0.00430898	-0.464109	-0.639388	-0.28883	-6.17139	0.000340388	0.00351951	-0.176295	-0.664495	0.311904	-0.836784	0.427657	0.530839	TP1_3316	Q13740; F5GXJ9
HDLBP	TRUE	Downregulated	3	-0.666412		-0.666412	-0.823379	-0.509446	-9.92767	1.52811e-05	0.000815371	-0.679674	-0.90309	-0.456258	-7.0459	0.000121239	0.00353339	-0.652931	-0.841427	-0.464436	-8.07348	5.71268e-05	0.00133354	-0.379779	-0.72063	-0.0389267	-2.58187	0.0332639	0.0793721	TP1_4	A0A024R4E5; Q00341; H0Y394
PPM1G	TRUE	Downregulated	3	-0.677147		-0.586429	-0.837026	-0.335831	-5.47205	0.000770481	0.00852897	-0.677147	-0.978087	-0.376206	-5.21137	0.00087736	0.010924	-0.68059	-1.02486	-0.33632	-4.60766	0.00202902	0.0101788	-0.43034	-0.874491	0.0138111	-2.24518	0.0558805	0.112988	TP1_1774	O15355
SEC24D	TRUE	Downregulated	3	-0.684455		-0.647062	-0.915669	-0.378455	-5.63301	0.000645206	0.00760933	-0.966338	-1.24115	-0.691526	-8.14411	4.42257e-05	0.00185165	-0.684455	-1.00862	-0.36029	-4.92121	0.00138083	0.00812064	-0.129699	-0.720483	0.461085	-0.508719	0.625052	0.705695	TP1_2016	O94855; E9PDM8
EHD2	TRUE	Downregulated	3	-0.685605		-0.814471	-0.9817	-0.647242	-11.3887	5.84369e-06	0.0004619	-0.685605	-0.917855	-0.453355	-6.83704	0.00014888	0.00393979	-0.335399	-0.554478	-0.11632	-3.56825	0.00806095	0.0258616	0.0741487	-0.17066	0.318957	0.701853	0.503214	0.598741	TP1_5118	Q9NZN4
KHDRBS3	TRUE	Downregulated	3	-0.696447		-1.41196	-2.32854	-0.495367	-3.6221	0.00808581	0.0337514	-0.696447	-0.982048	-0.410846	-5.64779	0.000527384	0.00803733	-0.655561	-0.953039	-0.358083	-5.13632	0.00106909	0.00684828							TP1_1959	O75525; E5RJZ9; E5RG12; H0YAQ3; H0YAQ1
GPAT4	TRUE	Downregulated	3	-0.716317		-0.716317	-1.00122	-0.431416	-5.87926	0.000494986	0.0064749	-0.903595	-1.23049	-0.5767	-6.40201	0.000231902	0.00488273	-0.618772	-0.944146	-0.293397	-4.43242	0.00253175	0.0117051	-0.444899	-0.84475	-0.0450488	-2.5783	0.0334466	0.0796812	TP1_3926	Q86UL3
PHF2	TRUE	Downregulated	3	-0.784808		-0.554124	-0.881514	-0.226734	-3.95779	0.00488503	0.024165	-0.857422	-1.23188	-0.482964	-5.30323	0.000786529	0.0101582	-0.784808	-1.13838	-0.431232	-5.17338	0.00102365	0.00669717							TP1_1925	O75151
MGLL	TRUE	Downregulated	3	-0.787105		-0.787105	-1.05907	-0.515146	-6.76768	0.000202113	0.0036699	-0.927423	-1.22169	-0.633157	-7.29941	9.50685e-05	0.0030128	-0.761505	-1.03655	-0.486462	-6.45307	0.000255111	0.00306214	-0.274911	-0.624452	0.0746302	-1.82248	0.106887	0.181345	TP1_208	A0A0C4DFN3; Q99685; A0A3B3ITT3; H7C4E0
DLG5	TRUE	Downregulated	3	-0.819266		-0.588581	-0.902636	-0.274526	-4.3824	0.00281389	0.0174517	-0.891879	-1.25474	-0.529014	-5.6926	0.000501249	0.00786423	-0.819266	-1.15965	-0.478877	-5.60974	0.000622554	0.00495569	-0.31736	-0.897556	0.262836	-1.2675	0.241581	0.339671	TP1_4209	Q8TDM6; A0A0A0MSL1
PDLIM4	TRUE	Downregulated	3	-0.853934		-0.718755	-1.08307	-0.35444	-4.61334	0.00210815	0.0146637	-1.02667	-1.47423	-0.579109	-5.31287	0.000777615	0.0100773	-0.853934	-1.2228	-0.485069	-5.39573	0.000791967	0.00577908	-0.567258	-1.14084	0.00632675	-2.29167	0.0520115	0.107127	TP1_2799	P50479
SLFN11	TRUE	Downregulated	3	-0.853965		-0.62328	-1.02719	-0.219375	-3.60841	0.00784697	0.0331559	-0.948702	-1.38767	-0.509734	-5.00549	0.00112569	0.0128409	-0.853965	-1.27814	-0.429792	-4.69236	0.0018261	0.00954437	0.340917	-0.0716498	0.753483	1.9148	0.0928672	0.164152	TP1_3912	Q7Z7L1
CALCOCO2	TRUE	Downregulated	3	-0.854296		-0.623612	-0.94442	-0.302803	-4.54548	0.00229294	0.0153715	-0.92691	-1.29532	-0.558503	-5.82719	0.000430966	0.0071041	-0.854296	-1.20064	-0.507956	-5.74909	0.000533968	0.00451499	-0.464685	-1.22052	0.291153	-1.42462	0.193104	0.285916	TP1_3246	Q13137; D6REB0
NOSIP	TRUE	Downregulated	3	-0.857222		-0.626537	-1.00599	-0.247086	-3.86102	0.00556032	0.025853	-0.929835	-1.34803	-0.511641	-5.14964	0.000944842	0.0113787	-0.857222	-1.25854	-0.455901	-4.97847	0.0012891	0.00774883	-0.390359	-1.10792	0.327199	-1.2606	0.24393	0.342035	TP1_12	A0A075B6F9; Q9Y314; M0R3B2; A0A075B797
SPG21	TRUE	Downregulated	3	-0.918823		-0.918823	-1.42197	-0.415677	-4.27817	0.00328686	0.0193513	-1.40785	-2.11249	-0.7032	-4.69316	0.0020361	0.0173936	-0.703008	-1.23935	-0.166667	-3.06915	0.0170111	0.0444555	-0.296959	-1.65047	1.05656	-0.511179	0.623826	0.70534	TP1_5109	Q9NZD8; H3BRR0
COG1	TRUE	Downregulated	3	-0.936979		-0.759195	-1.13191	-0.38648	-4.76308	0.00175553	0.0132115	-0.936979	-1.3112	-0.562753	-5.79891	0.000444782	0.00724197	-1.16616	-1.67828	-0.654046	-5.30743	0.000876222	0.00613605	-0.00869811	-0.792005	0.774609	-0.0257314	0.980119	0.988099	TP1_49	Q8WTW3; E9PBL8
ABLIM2	TRUE	Downregulated	3	-0.947169		-1.09115	-1.40205	-0.780248	-8.20678	5.63427e-05	0.00171859	-0.748304	-1.08453	-0.412074	-5.15455	0.000939275	0.0113608	-0.947169	-1.36637	-0.52797	-5.26625	0.000918853	0.00634526							TP1_3735	Q6H8Q1; A0A7I2V5G9; F5GYR0; D6RAL0
SPTLC3	TRUE	Downregulated	3	-0.948943		-1.04128	-1.3735	-0.70907	-7.32932	0.000119931	0.00270027	-0.948943	-1.30652	-0.591361	-6.14631	0.000303992	0.00570084	-0.674571	-1.00483	-0.344313	-4.76066	0.00167861	0.00913938	-0.460795	-1.37512	0.453534	-1.16782	0.277407	0.378168	TP1_5026	Q9NUV7
NMT2	TRUE	Downregulated	3	-0.96765		-0.736966	-1.18831	-0.285617	-3.81809	0.00589165	0.0270289	-1.04026	-1.51912	-0.56141	-5.03141	0.00109055	0.0126292	-0.96765	-1.43444	-0.500858	-4.83157	0.0015392	0.00875213							TP1_1886	Q5VUC6; O60551
CCDC22	TRUE	Downregulated	3	-0.976232		-0.688388	-1.02755	-0.349222	-4.74606	0.00179214	0.0133156	-1.04885	-1.43385	-0.663846	-6.30958	0.000255509	0.00515853	-0.976232	-1.34073	-0.611737	-6.24246	0.000316224	0.00342036	-0.911934	-1.62081	-0.203058	-2.98101	0.0181285	0.0513403	TP1_1903	O60826
DTX3L	TRUE	Downregulated	3	-0.982242		-0.96644	-1.38617	-0.546713	-5.38418	0.000850084	0.00883156	-0.982242	-1.40247	-0.562014	-5.41357	0.000690828	0.00943389	-0.994246	-1.45491	-0.533584	-5.03043	0.00121161	0.00748402	-0.202299	-0.60232	0.197721	-1.17188	0.275867	0.376955	TP1_4206	Q8TDB6
TRIM26	TRUE	Downregulated	3	-0.98822		-0.81921	-1.12888	-0.509539	-6.18594	0.00035959	0.00534237	-0.98822	-1.44246	-0.533978	-5.03868	0.00108092	0.0125558	-1.04989	-1.38651	-0.713277	-7.26948	0.0001162	0.00193921	-0.372894	-0.83321	0.0874226	-1.87715	0.0983589	0.170879	TP1_3220	Q12899; A2AE48
SIPA1	TRUE	Downregulated	3	-0.999724		-1.81475	-2.62454	-1.00495	-5.24025	0.00100086	0.00982733	-0.900905	-1.44657	-0.355241	-3.82387	0.00530126	0.0306268	-0.999724	-1.46982	-0.529625	-4.9566	0.00132331	0.00787982	-0.203498	-0.72943	0.322435	-0.896601	0.396815	0.50069	TP1_4438	Q96FS4; F6RY50
NOCT	TRUE	Downregulated	3	-1.0589		-0.828219	-1.32466	-0.331782	-3.90115	0.00526876	0.025191	-1.13152	-1.65002	-0.613013	-5.05427	0.00106056	0.0123949	-1.0589	-1.56777	-0.550034	-4.85002	0.00150504	0.00859425							TP1_5250	Q9UK39
COLGALT2	TRUE	Downregulated	3	-1.0792		-1.0792	-1.57481	-0.583592	-5.09182	0.00118794	0.0109509	-1.12858	-1.60581	-0.651343	-5.47709	0.000641587	0.00895401	-0.685172	-1.14862	-0.221723	-3.44581	0.00958183	0.0291314	-0.448225	-0.890585	-0.0058646	-2.34795	0.0476852	0.101118	TP1_4030	Q8IYK4; A0A3B3IT37; Q5SXQ3
PARP9	TRUE	Downregulated	3	-1.15514		-1.29875	-1.91035	-0.687151	-4.96557	0.00137767	0.0118199	-1.15514	-1.70735	-0.602927	-4.84482	0.0013731	0.0143329	-1.07215	-1.63263	-0.511664	-4.45847	0.00244908	0.0114622	-0.503118	-0.960699	-0.0455358	-2.54783	0.0350492	0.082048	TP1_4017	Q8IXQ6
PDGFRB	TRUE	Downregulated	3	-1.18504		-2.53991	-4.25205	-0.827777	-3.71193	0.011651	0.0433701	-1.18504	-1.51558	-0.854504	-8.30349	3.85563e-05	0.00174564	-0.475809	-0.729687	-0.221932	-4.3682	0.00274879	0.0123339	0.310595	-0.0802722	0.701463	1.84134	0.103868	0.178038	TP1_2258	P09619
CIRBP	TRUE	Downregulated	3	-1.19324		-1.44355	-1.78685	-1.10025	-9.83261	1.63365e-05	0.000831373	-1.19324	-1.94348	-0.443001	-3.68971	0.00650695	0.0353155	-0.674464	-1.19936	-0.149563	-2.99485	0.0184178	0.0471282	0.0437882	-0.641441	0.729018	0.148078	0.886045	0.914833	TP1_1088	K7ENX8; K7EJV5; K7ELT6; K7EJV1; K7EMY9; K7EPM4; K7ER40; K7EQR7; D6W5Y5; Q14011; K7ELV6
SPDL1	TRUE	Downregulated	3	-1.23154		-1.00086	-1.44169	-0.560024	-5.30895	0.000925497	0.00938137	-1.30416	-1.77544	-0.832871	-6.40907	0.0002302	0.00488273	-1.23154	-1.6895	-0.77359	-6.2679	0.000308042	0.0033681							TP1_4417	Q96EA4; D6RC83; H0YBG5
KDM3B	TRUE	Downregulated	3	-1.30609		-1.0754	-1.39932	-0.751482	-7.76329	8.1833e-05	0.00218712	-1.3787	-1.75138	-1.00602	-8.56813	3.08466e-05	0.00161	-1.30609	-1.65494	-0.957227	-8.72603	3.34515e-05	0.00101826							TP1_3869	Q7LBC6
KCT2	TRUE	Downregulated	3	-1.35726		-0.900371	-1.37328	-0.427458	-4.45196	0.00257733	0.0164233	-1.42987	-1.81712	-1.04262	-8.55175	3.12703e-05	0.00161	-1.35726	-1.72232	-0.992197	-8.66541	3.51064e-05	0.00102455	-0.7194	-1.74081	0.302009	-1.63208	0.142359	0.2258	TP1_4129	Q8NC54
PRLR	TRUE	Downregulated	3	-1.7109		-1.48022	-1.97002	-0.990411	-7.06663	0.000152481	0.00320037	-1.78352	-2.29986	-1.26717	-7.99994	5.01639e-05	0.00201184	-1.7109	-2.21482	-1.20698	-7.91332	6.54995e-05	0.00141605							TP1_2368	P16471
RHOBTB3	TRUE	Downregulated	3	-1.8086		-2.31192	-2.70914	-1.91471	-13.6101	1.64728e-06	0.000211022	-1.8086	-2.74966	-0.867527	-4.57027	0.00276097	0.0205054	-1.05345	-1.67629	-0.430611	-3.97209	0.00501481	0.0187994	0.0700287	-1.00547	1.14553	0.150881	0.883907	0.913413	TP1_2029	O94955
FXR1	TRUE	Downregulated	2	-0.223015		-0.223261	-0.376747	-0.0697738	-3.40136	0.0104779	0.0402883	-0.0587585	-0.250946	0.133429	-0.7081	0.499479	0.64161	-0.223015	-0.391017	-0.0550138	-3.09396	0.0159201	0.0422426	-0.285258	-0.595904	0.0253877	-2.12786	0.0669625	0.128543	TP1_2811	P51114; B4DXZ6; E9PFF5; E7EU85
ALDH1L2	TRUE	Downregulated	2	-0.231283		-0.150106	-0.302897	0.00268516	-2.29727	0.0532025	0.12605	-0.442507	-0.712836	-0.172177	-3.7912	0.00554951	0.0316049	-0.231283	-0.393129	-0.0694371	-3.3307	0.0112935	0.0328028	-0.198425	-0.474049	0.0771995	-1.6682	0.134883	0.216493	TP1_496	Q3SY69; A0A494C1M4
HNRNPK	TRUE	Downregulated	2	-0.233726		-0.233726	-0.376712	-0.0907393	-3.82229	0.00585836	0.0269688	-0.28909	-0.473877	-0.104304	-3.62337	0.00703681	0.0370285	0.132976	-0.0196268	0.285579	2.03098	0.0788994	0.135781	0.0439284	-0.200532	0.288389	0.416397	0.688365	0.757096	TP1_2972	P61978
ADAR	TRUE	Downregulated	2	-0.234801		-0.266647	-0.458198	-0.075096	-3.25509	0.0128978	0.0466103	0.157454	-0.0573186	0.372227	1.69795	0.128891	0.247335	-0.234801	-0.408455	-0.0611458	-3.15142	0.014638	0.0397698	-0.142588	-0.424996	0.13982	-1.16997	0.276588	0.377796	TP1_2902	P55265; A0A7P0Z4F9; A0A7P0Z4K3; A0A3B3ISU1
TARS1	TRUE	Downregulated	2	-0.236557		-0.236557	-0.3924	-0.0807143	-3.54945	0.0085152	0.0348062	0.0759041	-0.132673	0.284481	0.842845	0.424388	0.571349	-0.448602	-0.617942	-0.279263	-6.17444	0.00033931	0.00351791	-0.380558	-0.807346	0.0462296	-2.06623	0.0736258	0.138135	TP1_2503	P26639
RPS11	TRUE	Downregulated	2	-0.243743		-0.325957	-0.483944	-0.167971	-4.82449	0.00163009	0.0129121	0.333061	0.027055	0.639066	2.52083	0.036454	0.10562	-0.243743	-0.416086	-0.0714012	-3.29636	0.011865	0.034047	-0.310641	-0.751915	0.130634	-1.63125	0.142535	0.22588	TP1_2987	P62280; M0QZC5
DSG2	TRUE	Downregulated	2	-0.250088		-0.250088	-0.420163	-0.0800123	-3.43845	0.00994472	0.0387667	-0.552383	-0.847057	-0.257708	-4.34158	0.0026214	0.0199702	0.0461348	-0.145443	0.237713	0.561276	0.590895	0.660698	-0.059583	-0.344881	0.225715	-0.483941	0.641749	0.720163	TP1_3337	Q14126
RPS15A	TRUE	Downregulated	2	-0.253793		-0.26605	-0.437394	-0.0947068	-3.63084	0.00760768	0.0324857	0.280243	0.0635434	0.496942	2.9952	0.0176884	0.0676634	-0.253793	-0.439366	-0.0682197	-3.18756	0.0138878	0.0383476	0.0775816	-0.336904	0.492068	0.433729	0.676256	0.746981	TP1_2981	P62244; I3L3P7; I3L246
RANBP2	TRUE	Downregulated	2	-0.257876		-0.257876	-0.412125	-0.103628	-3.90933	0.00521137	0.0251675	0.119357	-0.0655956	0.30431	1.49464	0.174294	0.303362	-0.27638	-0.435318	-0.117443	-4.05298	0.00415298	0.0164914	0.13168	-0.139983	0.403343	1.1232	0.294799	0.396637	TP1_2782	P49792
RECQL	TRUE	Downregulated	2	-0.25872		-0.25872	-0.433344	-0.0840963	-3.46448	0.00958777	0.0376518	-0.672889	-0.925342	-0.420436	-6.17324	0.000295339	0.00562621	-0.174049	-0.348192	9.36035e-05	-2.32949	0.0500954	0.0965092	-0.00624753	-0.46978	0.457285	-0.0312319	0.975871	0.984645	TP1_2707	P46063
EEF1A1; EEF1A1P5	TRUE	Downregulated	2	-0.259058		-0.259058	-0.428927	-0.0891897	-3.56612	0.00832025	0.0344206	0.0718775	-0.173449	0.317204	0.678576	0.517016	0.656392	-0.452523	-0.691766	-0.213281	-4.40856	0.00261012	0.0119495	-0.365718	-0.668599	-0.0628369	-2.79797	0.0239088	0.0622493	TP1_3037	P68104; A0A7I2V659; A0A087WVQ9; Q5VTE0; A0A7I2V5N4; A0A7I2V3H3; A0A087WV01
FDXR	TRUE	Downregulated	2	-0.270605		-0.362899	-0.511435	-0.214363	-5.71301	0.000591476	0.00718876	-0.270605	-0.449763	-0.0914465	-3.49823	0.00842127	0.0421064	-0.0783715	-0.243642	0.086899	-1.10524	0.303072	0.38617	0.00396682	-0.24695	0.254884	0.0366339	0.971699	0.981812	TP1_2449	P22570
RARS1	TRUE	Downregulated	2	-0.284823		-0.284823	-0.453067	-0.116579	-3.95864	0.00487951	0.024165	-0.100765	-0.29912	0.0975888	-1.17658	0.273998	0.421281	-0.295852	-0.460355	-0.131349	-4.19175	0.00345678	0.0145177	-0.199418	-0.495661	0.0968247	-1.55986	0.158458	0.245375	TP1_2879	P54136
AP3M1	TRUE	Downregulated	2	-0.288495		-0.288495	-0.493571	-0.0834196	-3.28955	0.0122786	0.044941	-0.182622	-0.393782	0.0285385	-2.00304	0.0810278	0.180959	-0.3642	-0.567299	-0.1611	-4.17949	0.00351285	0.0145603	-0.488093	-0.928487	-0.0476992	-2.56821	0.0339687	0.0804505	TP1_5373	Q9Y2T2
JUP	TRUE	Downregulated	2	-0.289602		-0.289602	-0.48984	-0.0893636	-3.38194	0.0107693	0.0409496	-0.496591	-0.775821	-0.217361	-4.11895	0.00353142	0.0238137	0.11544	-0.127905	0.358784	1.10567	0.302897	0.38617	-0.0542893	-0.352136	0.243557	-0.422368	0.684182	0.75365	TP1_2343	P14923
RAI14	TRUE	Downregulated	2	-0.292008		-0.292883	-0.472981	-0.112784	-3.80273	0.00601537	0.0273526	0.0285021	-0.189032	0.246036	0.303458	0.769472	0.855651	-0.292008	-0.503056	-0.0809601	-3.22483	0.0131564	0.0367279	-0.211888	-0.518555	0.094778	-1.60107	0.149079	0.233875	TP1_5129	Q9P0K7
CTSC	TRUE	Downregulated	2	-0.293421		-0.293421	-0.493017	-0.0938246	-3.43756	0.00995713	0.0387744	-0.514633	-0.796495	-0.23277	-4.22872	0.00304606	0.0216167	0.053516	-0.149212	0.256244	0.615267	0.556488	0.630002	0.0125001	-0.269911	0.294911	0.102566	0.920901	0.943841	TP1_598	A0A7I2V6E3; A0A7I2V466; A0A7I2V2Q8; P53634; A0A7I2YQT5; A0A7I2V5C5; H0YCY8
NCKAP1	TRUE	Downregulated	2	-0.294174		-0.294174	-0.485622	-0.102726	-3.59306	0.0080153	0.0335703	-0.0707698	-0.265232	0.123693	-0.842873	0.424374	0.571349	-0.500729	-0.677811	-0.323648	-6.59058	0.000222341	0.0028485	-0.092415	-0.401274	0.216444	-0.693348	0.508249	0.602948	TP1_5354	Q9Y2A7
DDX3Y	TRUE	Downregulated	2	-0.300279		-0.300279	-0.459287	-0.141271	-4.41589	0.00269716	0.0169777	-0.227716	-0.436049	-0.0193817	-2.53153	0.0358585	0.104771	-0.463113	-0.662576	-0.26365	-5.41151	0.000777877	0.00571394	-0.318069	-0.604671	-0.0314678	-2.57166	0.0337896	0.0801972	TP1_1788	O15523
EIF2S1	TRUE	Downregulated	2	-0.30056		-0.328967	-0.541642	-0.116292	-3.61699	0.00775452	0.0328671	0.0327639	-0.204515	0.270043	0.319806	0.757507	0.846365	-0.30056	-0.518964	-0.082156	-3.20748	0.0134916	0.0375261	-0.0505654	-0.401989	0.300858	-0.33342	0.747621	0.806219	TP1_2180	P05198; G3V4T5; H0YJS4
USO1	TRUE	Downregulated	2	-0.301401		-0.431249	-0.622547	-0.239951	-5.27144	0.000965838	0.0096454	-0.103774	-0.302294	0.0947447	-1.2107	0.261391	0.406989	-0.301401	-0.492055	-0.110748	-3.68463	0.00685299	0.023261	0.030305	-0.350451	0.411061	0.184432	0.858389	0.896068	TP1_1899	O60763
SUPT5H	TRUE	Downregulated	2	-0.304304		-0.360482	-0.572681	-0.148282	-3.97238	0.00479122	0.0239883	-0.0813384	-0.324581	0.161904	-0.774473	0.461464	0.604809	-0.304304	-0.526956	-0.0816519	-3.18548	0.0139298	0.0383802	-0.398579	-0.711206	-0.0859511	-2.95431	0.0188715	0.0529847	TP1_1661	O00267
NARS1	TRUE	Downregulated	2	-0.306156		-0.306156	-0.51112	-0.101193	-3.49284	0.00921457	0.0368484	-0.102121	-0.339012	0.13477	-0.99843	0.348013	0.498845	-0.443582	-0.648022	-0.239142	-5.05711	0.00117383	0.00730999	-0.390978	-0.697587	-0.08437	-2.95487	0.0188556	0.0529817	TP1_1840	O43776
SND1	TRUE	Downregulated	2	-0.306897		-0.306897	-0.445463	-0.168331	-5.17903	0.00107377	0.0101099	-0.311834	-0.501525	-0.122144	-3.8074	0.00542486	0.0311336	-0.170379	-0.321179	-0.0195795	-2.63336	0.0315993	0.0703062	-0.0313113	-0.278489	0.215867	-0.293535	0.776787	0.829204	TP1_3852	Q7KZF4
AFAP1	TRUE	Downregulated	2	-0.310224		-0.310224	-0.504074	-0.116374	-3.74215	0.00653121	0.0291894	-0.17651	-0.390975	0.0379557	-1.90617	0.0939937	0.200625	-0.437156	-0.632825	-0.241487	-5.20726	0.000983968	0.00654545	-0.355059	-0.63075	-0.0793689	-2.98434	0.0180377	0.0511236	TP1_4080	Q8N556
COPA	TRUE	Downregulated	2	-0.310633		-0.310633	-0.462833	-0.158433	-4.77248	0.00173565	0.0131677	-0.17866	-0.384606	0.0272853	-2.00921	0.0802638	0.179885	-0.581113	-0.787951	-0.374276	-6.54825	0.000231901	0.00292432	-0.333766	-0.670495	0.00296321	-2.29684	0.0515984	0.106623	TP1_2869	P53621; A0A3B3IT15; A0A3B3IS84; A0A3B3ISC6; A0A3B3IU89
EIF4A1	TRUE	Downregulated	2	-0.312711		-0.490771	-0.672124	-0.309418	-6.32797	0.000311301	0.00484365	0.0464526	-0.221895	0.3148	0.400924	0.699227	0.800257	-0.312711	-0.50015	-0.125272	-3.88846	0.00518137	0.019179	-0.486271	-0.878705	-0.0938365	-2.87132	0.0213912	0.0575609	TP1_2935	P60842; J3KT12; J3QS69; J3KSZ0; J3QL43
SLC44A1	TRUE	Downregulated	2	-0.316803		-0.316803	-0.491916	-0.141691	-4.23043	0.00341746	0.0198107	-0.401149	-0.666947	-0.135351	-3.49546	0.00845507	0.0421647	-0.123788	-0.461811	0.214235	-0.853544	0.419646	0.503867	-0.187351	-0.617696	0.242993	-1.00881	0.343394	0.444965	TP1_4263	Q8WWI5
COPB1	TRUE	Downregulated	2	-0.318955		-0.318955	-0.494357	-0.143552	-4.25212	0.00332329	0.0194732	-0.205989	-0.442328	0.0303507	-2.01863	0.0791102	0.178674	-0.631063	-0.807812	-0.454314	-8.32164	4.64175e-05	0.00116196	-0.317763	-0.665345	0.0298186	-2.11844	0.0679408	0.129748	TP1_2868	P53618; E9PP73
RPS8	TRUE	Downregulated	2	-0.322867		-0.322867	-0.473662	-0.172073	-5.00668	0.00131246	0.0115267	0.148298	-0.231983	0.52858	0.904361	0.39305	0.542383	-0.358755	-0.538025	-0.179484	-4.66425	0.00189085	0.00976803	-0.532147	-0.973371	-0.0909233	-2.79475	0.0240264	0.0624304	TP1_2980	P62241; Q5JR95
GORASP2	TRUE	Downregulated	2	-0.324781		-0.317148	-0.511498	-0.122799	-3.81584	0.0059096	0.0270632	-0.324781	-0.604608	-0.044953	-2.68812	0.0281953	0.0904243	-0.62446	-0.94596	-0.30296	-4.52707	0.00224517	0.0108606	-0.451805	-0.991328	0.0877167	-1.94049	0.0892911	0.15973	TP1_4884	Q9H8Y8
GET3	TRUE	Downregulated	2	-0.331901		-0.421909	-0.622691	-0.221128	-4.91367	0.00146514	0.0120724	-0.159651	-0.421485	0.102182	-1.4122	0.196495	0.330236	-0.331901	-0.563459	-0.100343	-3.34074	0.011132	0.0325075	-0.346035	-0.767088	0.0750177	-1.90438	0.0943573	0.165853	TP1_1830	O43681
CLINT1	TRUE	Downregulated	2	-0.333752		-0.333752	-0.554076	-0.113428	-3.54221	0.00860137	0.0350758	-0.287834	-0.583905	0.0082368	-2.25163	0.0552337	0.138904	-0.539207	-0.779272	-0.299142	-5.23504	0.000952685	0.0064618	-0.399589	-0.727905	-0.0712726	-2.82027	0.0231125	0.0607591	TP1_3386	Q14677
COPS6	TRUE	Downregulated	2	-0.337492		-0.337492	-0.620702	-0.0542814	-2.78654	0.025539	0.0750613	-0.350452	-0.575111	-0.125794	-3.6129	0.0071428	0.0372796	-0.298395	-0.491664	-0.105126	-3.59851	0.0077263	0.0251916	0.0746949	-0.302344	0.451734	0.459065	0.658735	0.733834	TP1_1107	Q7L5N1; E7EM64
UBA2	TRUE	Downregulated	2	-0.338008		-0.338008	-0.547171	-0.128845	-3.77879	0.00621374	0.028117	-0.231661	-0.485395	0.0220728	-2.11458	0.0682464	0.160834	-0.38404	-0.640364	-0.127716	-3.49206	0.00897412	0.0277477	-0.17287	-0.448231	0.102492	-1.45474	0.184852	0.276469	TP1_5171	Q9UBT2
NSUN2	TRUE	Downregulated	2	-0.34048		-0.341694	-0.51254	-0.170848	-4.67675	0.00195015	0.0139409	-0.140434	-0.337843	0.0569751	-1.64761	0.138989	0.260348	-0.34048	-0.576593	-0.104366	-3.36097	0.010814	0.0317739	-0.121294	-0.475311	0.232723	-0.793933	0.450759	0.553583	TP1_3185	Q08J23
FKBP15	TRUE	Downregulated	2	-0.343273		-0.343273	-0.575023	-0.111524	-3.46364	0.00959909	0.0376564	-0.161547	-0.536944	0.21385	-0.996685	0.348808	0.499609	-0.387617	-0.61821	-0.157025	-3.91789	0.00497885	0.0187014	-0.512504	-0.999355	-0.025653	-2.43933	0.0414182	0.0920377	TP1_3646	Q5T1M5
AIMP1	TRUE	Downregulated	2	-0.347599		-0.518541	-0.741646	-0.295436	-5.43481	0.000803163	0.00864855	0.0123354	-0.275092	0.299763	0.0993971	0.923328	0.955427	-0.347599	-0.587284	-0.107915	-3.38013	0.0105217	0.0311314	-0.513399	-0.972838	-0.0539591	-2.58938	0.0328827	0.0787211	TP1_3221	Q12904; A0A804HJ47; A0A5F9ZHC5
G3BP1	TRUE	Downregulated	2	-0.347645		-0.490508	-0.799067	-0.181949	-3.71723	0.00675711	0.0298841	-0.0609952	-0.377354	0.255364	-0.446545	0.667332	0.778248	-0.347645	-0.61233	-0.0829602	-3.06126	0.0167022	0.0438289	-0.375889	-0.696505	-0.0552732	-2.71672	0.0270594	0.0678564	TP1_3265	Q13283; A0A7I2V5M7; A0A7I2YQN9; A0A7P0P2U7; A0A7I2YQU8; A0A7I2V651
HNRNPLL	TRUE	Downregulated	2	-0.351015		-0.351015	-0.566601	-0.13543	-3.8073	0.00597824	0.0272171	-0.488483	-0.740454	-0.236512	-4.49002	0.0021578	0.018029	-0.312992	-0.629482	0.00349772	-2.30498	0.0519994	0.0990475	-0.219555	-0.568815	0.129705	-1.45668	0.184332	0.276151	TP1_859	B7WPG3; C9IYN3; V9GYK2; Q8WVV9
RPRD1B	TRUE	Downregulated	2	-0.352121		-0.213633	-0.390218	-0.0370472	-2.82894	0.0239848	0.0721047	-0.405464	-0.611207	-0.199722	-4.56434	0.00195987	0.0171264	-0.352121	-0.568823	-0.135418	-3.78723	0.00594879	0.0209973	-0.225863	-0.598172	0.146446	-1.40576	0.198436	0.292522	TP1_4956	Q9NQG5; E9PIQ9
PPFIBP1	TRUE	Downregulated	2	-0.352667		-0.531736	-0.795249	-0.268223	-4.71851	0.00185319	0.0134847	-0.352667	-0.577164	-0.128169	-3.63833	0.00688832	0.0365522	-0.122174	-0.32794	0.0835919	-1.38388	0.205977	0.288733	0.176468	-0.0935831	0.44652	1.51422	0.16947	0.258305	TP1_3947	Q86W92
RPS26; RPS26P11	TRUE	Downregulated	2	-0.353211		-0.353211	-0.608268	-0.098155	-3.23825	0.0132126	0.0474251	0.324402	0.0505469	0.598258	2.74355	0.0259049	0.0855265	-0.482807	-0.773422	-0.192191	-3.87211	0.00529768	0.0194197	-0.149765	-0.858708	0.559178	-0.489518	0.637972	0.717006	TP1_3007	P62854; Q5JNZ5
API5	TRUE	Downregulated	2	-0.353427		-0.353427	-0.537192	-0.169661	-4.49724	0.00243511	0.0157231	-0.383754	-0.593669	-0.173838	-4.23406	0.00302437	0.0215784	-0.132392	-0.319806	0.0550229	-1.64646	0.140589	0.214193	-0.210869	-0.554631	0.132893	-1.42142	0.193999	0.287041	TP1_1352	Q9BZZ5; H0YER7
STRAP	TRUE	Downregulated	2	-0.357368		-0.395852	-0.589265	-0.202439	-4.78584	0.00170784	0.013097	-0.215508	-0.420015	-0.0110003	-2.44064	0.0412504	0.114135	-0.357368	-0.63922	-0.0755169	-2.95522	0.0195288	0.0494393	-0.361523	-0.906195	0.183148	-1.53805	0.163637	0.251334	TP1_5406	Q9Y3F4
YARS1	TRUE	Downregulated	2	-0.35903		-0.35903	-0.593012	-0.125048	-3.58806	0.00807094	0.0337273	0.0129886	-0.265053	0.29103	0.108193	0.916572	0.952315	-0.382586	-0.672649	-0.0925238	-3.0742	0.0163882	0.0430836	-0.309787	-0.723854	0.104279	-1.73366	0.122256	0.199464	TP1_2880	P54577; A0A6Q8PFX2
CD109	TRUE	Downregulated	2	-0.362329		-0.362329	-0.614537	-0.110122	-3.35936	0.0111188	0.0418918	-0.769384	-1.1612	-0.377566	-4.55536	0.00202975	0.0173936	0.0913033	-0.164094	0.346701	0.833228	0.430318	0.514085	0.333182	-0.0504142	0.716779	2.01269	0.0799388	0.146834	TP1_3823	Q6YHK3
HSP90AB1	TRUE	Downregulated	2	-0.362506		-0.389037	-0.557967	-0.220107	-5.38513	0.000849178	0.00883156	-0.00336025	-0.206274	0.199554	-0.0383539	0.970368	0.981445	-0.362506	-0.53777	-0.187242	-4.82077	0.00155959	0.00878481	-0.430979	-0.795715	-0.066243	-2.73809	0.0261914	0.0663282	TP1_2228	P08238
IWS1	TRUE	Downregulated	2	-0.363512		-0.363512	-0.567407	-0.159618	-4.16893	0.00370069	0.0205809	-0.31543	-0.560703	-0.0701567	-2.97853	0.0181378	0.0687613	-0.489127	-0.707796	-0.270457	-5.21347	0.00097687	0.00653702	0.106648	-0.259793	0.473088	0.674399	0.519582	0.612346	TP1_4557	Q96ST2
CTBP1	TRUE	Downregulated	2	-0.365488		-0.365488	-0.631975	-0.0990004	-3.20706	0.013817	0.048886	-0.829518	-1.18827	-0.470763	-5.35523	0.000739728	0.00980254	-0.268299	-0.635072	0.0984738	-1.70497	0.128899	0.198808	0.0358894	-0.323819	0.395598	0.231199	0.823122	0.867576	TP1_3271	Q13363; D6RAX2; E7ESU7; E9PGB1
XPOT	TRUE	Downregulated	2	-0.3671		-0.0496553	-0.245365	0.146054	-0.593287	0.570648	0.684997	-0.3671	-0.587472	-0.146728	-3.85814	0.0050537	0.0295316	-0.808693	-1.13527	-0.482113	-5.77148	0.000521078	0.00443558	-0.0445147	-0.532777	0.443748	-0.211261	0.83811	0.878987	TP1_1824	O43592
COASY	TRUE	Downregulated	2	-0.371202		-0.0695097	-0.32547	0.186451	-0.635014	0.544522	0.663	-0.381729	-0.607738	-0.15572	-3.91183	0.00469043	0.028316	-0.371202	-0.605527	-0.136878	-3.69221	0.00678143	0.0230799	-0.24438	-0.738102	0.249343	-1.14697	0.285427	0.386781	TP1_3239	Q13057
SORT1	TRUE	Downregulated	2	-0.372364		-0.372364	-0.594778	-0.14995	-3.91486	0.00517295	0.0251032	-1.36352	-1.84279	-0.884241	-6.58907	0.000191164	0.00457694	0.13268	-0.173284	0.438643	1.01072	0.343484	0.426691	0.0431929	-0.259735	0.346121	0.330402	0.749814	0.808098	TP1_4577	Q99523
EIF3F	TRUE	Downregulated	2	-0.378502		-0.378502	-0.615058	-0.141945	-3.74148	0.00653716	0.0291894	-0.043477	-0.242324	0.15537	-0.506398	0.626568	0.747815	-0.380971	-0.628248	-0.133694	-3.59089	0.00780915	0.0253536	-0.210582	-0.885118	0.463953	-0.723414	0.490591	0.587826	TP1_1416	H0YDT6; O00303
MAP4K4	TRUE	Downregulated	2	-0.381028		-0.381028	-0.599733	-0.162322	-4.07388	0.00418999	0.0220479	-0.12735	-0.394105	0.139405	-1.1057	0.301771	0.452478	-0.588417	-0.827299	-0.349535	-5.7411	0.000538649	0.00454448	-0.419078	-0.84557	0.00741326	-2.27695	0.0532064	0.108745	TP1_2101	O95819; E7ENQ1; H7C360; E7EN19; A0A0D9SEY1; G5E948; E7EX83; H7C0P6
SRP72	TRUE	Downregulated	2	-0.384643		-0.42554	-0.651165	-0.199915	-4.41026	0.00271642	0.0170464	-0.278967	-0.474209	-0.0837258	-3.30926	0.0110889	0.0507185	-0.384643	-0.55259	-0.216696	-5.338	0.00084598	0.00598319	0.129863	-0.165543	0.425269	1.01867	0.338973	0.440784	TP1_2005	O76094; D6RDY6
MAP2K2	TRUE	Downregulated	2	-0.385459		-0.477728	-0.694522	-0.260934	-5.15281	0.00110677	0.0103568	-0.0281314	-0.327528	0.271265	-0.217618	0.833308	0.897101	-0.385459	-0.615431	-0.155487	-3.90658	0.00505566	0.0188411	-0.34788	-0.853971	0.15821	-1.59284	0.150911	0.236234	TP1_2628	P36507
RPS3	TRUE	Downregulated	2	-0.38564		-0.56485	-0.709123	-0.420577	-9.15501	2.67481e-05	0.00109197	0.119853	-0.141024	0.380731	1.06405	0.319112	0.469365	-0.38564	-0.539681	-0.231599	-5.83497	0.000486375	0.00427919	-0.434016	-0.829615	-0.0384168	-2.54226	0.0353505	0.0823175	TP1_2463	P23396; E9PL09; F2Z2S8; E9PPU1; H0YCJ7; H0YF32; E9PQ96; E9PJH4; E9PK82
PLS3	TRUE	Downregulated	2	-0.388735		-0.111768	-0.313023	0.0894879	-1.29861	0.233029	0.36101	-0.694049	-0.934557	-0.453541	-6.6836	0.000173648	0.00435262	-0.388735	-0.653568	-0.123902	-3.42118	0.00992342	0.0298016	-0.214934	-0.501981	0.0721134	-1.73509	0.121993	0.199126	TP1_2327	P13797
UBE4A	TRUE	Downregulated	2	-0.38967		-0.38967	-0.605927	-0.173412	-4.21345	0.00349324	0.0200525	-0.266752	-0.520251	-0.0132524	-2.43714	0.0414738	0.114515	-0.462265	-0.684325	-0.240205	-4.85193	0.00150155	0.00859159	0.2189	-0.202275	0.640076	1.20435	0.263797	0.363367	TP1_3339	Q14139; B7Z7P0
EIF5	TRUE	Downregulated	2	-0.392858		-0.392858	-0.629377	-0.156338	-3.88401	0.00539125	0.0255465	-0.171364	-0.467838	0.12511	-1.3387	0.218347	0.357403	-0.576591	-0.834643	-0.318539	-5.2078	0.000983342	0.00654545	-0.497302	-0.95134	-0.0432642	-2.53804	0.0355807	0.082539	TP1_2893	P55010; H0YLZ1; H0YN40
DYNC1H1	TRUE	Downregulated	2	-0.397278		-0.0418257	-0.203988	0.120337	-0.603121	0.564426	0.680351	-0.526503	-0.719811	-0.333196	-6.30815	0.000255896	0.00515853	-0.397278	-0.60819	-0.186365	-4.39021	0.00267221	0.0121334	-0.313603	-0.596907	-0.0302984	-2.56505	0.034134	0.0805886	TP1_3353	Q14204; A0A2R8Y706; A0A7P0T9C4; A0A7P0TA13; A0A2R8Y5T0; A0A7P0T9R4; A0A7P0TAW9; A0A7P0T7V5; A0A7P0T916; A0A7P0T8N2; A0A7P0TBJ7; A0A7P0TAF3; A0A7P0TB75; A0A2R8Y6H2; A0A7P0T9K2; A0A7P0T9F1; A0A7P0T8W5; A0A2R8YFZ7; A0A7P0TAM4; A0A7P0T825; A0A7P0TB64; A0A7P0TAV5; A0A7P0T990; A0A804HHY6; A0A7P0T942; A0A2R8YGC7
LARP1	TRUE	Downregulated	2	-0.403		-0.403	-0.62529	-0.180709	-4.23931	0.00337857	0.0196864	-0.133572	-0.410134	0.14299	-1.11859	0.296555	0.446673	-0.605189	-0.883299	-0.327078	-5.07186	0.00115349	0.00723071	-0.384093	-0.754753	-0.0134324	-2.40121	0.0439251	0.0957711	TP1_3793	Q6PKG0; A0A0B4J210; E5RH50
SH3GL1	TRUE	Downregulated	2	-0.405425		-0.405425	-0.651699	-0.15915	-3.84948	0.00564734	0.0261921	-0.334446	-0.701286	0.0323933	-2.11154	0.0685668	0.161359	-0.481129	-0.742698	-0.21956	-4.28715	0.00305215	0.0132766	-0.7347	-1.36977	-0.0996275	-2.68075	0.0285879	0.0707993	TP1_4607	Q99961; M0QYE0; M0R0I3
RPS12	TRUE	Downregulated	2	-0.407165		-0.407165	-0.702462	-0.111869	-3.22421	0.0134811	0.0479715	0.0136315	-0.313388	0.340651	0.0965426	0.925522	0.956917	-0.627921	-0.922899	-0.332942	-4.96144	0.00131566	0.00787337	-0.224039	-0.488488	0.0404097	-1.96314	0.0862485	0.155716	TP1_2486	P25398
TAX1BP1	TRUE	Downregulated	2	-0.407829		-0.504883	-0.806561	-0.203205	-3.91344	0.00518282	0.0251032	-0.322856	-0.733956	0.0882444	-1.81891	0.10736	0.21935	-0.407829	-0.696866	-0.118793	-3.28866	0.0119973	0.0343748	-1.00139	-1.93329	-0.0694884	-2.49002	0.038308	0.0870642	TP1_880	B8ZZD4; Q86VP1
TAGLN2	TRUE	Downregulated	2	-0.410005		-0.410005	-0.679957	-0.140053	-3.55151	0.00849079	0.0347776	-0.144908	-0.492422	0.202607	-0.965758	0.363131	0.512988	-0.554499	-0.833939	-0.275059	-4.62493	0.00198571	0.0100742	-0.346184	-0.771622	0.0792545	-1.88556	0.097106	0.169522	TP1_2638	P37802; X6RJP6
CNP	TRUE	Downregulated	2	-0.410397		-0.410397	-0.600916	-0.219878	-5.03706	0.00126645	0.011337	-0.558511	-0.804734	-0.312288	-5.25355	0.000834296	0.010631	-0.107776	-0.286598	0.0710462	-1.40473	0.199933	0.282176	-0.276027	-0.575992	0.0239381	-2.13231	0.0665045	0.127984	TP1_2255	P09543
GIGYF2	TRUE	Downregulated	2	-0.411341		-0.411341	-0.642456	-0.180226	-4.16184	0.00373495	0.0206312	-0.15601	-0.518705	0.206684	-0.996236	0.349013	0.499715	-0.893118	-1.24398	-0.542261	-5.93297	0.000437719	0.00400542	-0.656331	-1.35237	0.0397084	-2.18504	0.0613131	0.120776	TP1_3822	Q6Y7W6; I1E4Y6; A0A7I2V3H7; A0A7I2V361; A0A7I2V3H0; A0A7I2V516
FARSA	TRUE	Downregulated	2	-0.412508		-0.412508	-0.614123	-0.210893	-4.78432	0.00171097	0.013097	-0.156097	-0.497638	0.185444	-1.05853	0.321471	0.471623	-0.691575	-1.00082	-0.38233	-5.21231	0.000978192	0.00653702	-0.382251	-1.05684	0.292335	-1.31305	0.226554	0.324644	TP1_5350	Q9Y285; K7ER00; K7EPH2; K7ER16
EEF1B2	TRUE	Downregulated	2	-0.413298		-0.413298	-0.646228	-0.180367	-4.14905	0.00379766	0.0208087	-0.0853387	-0.534937	0.36426	-0.442171	0.670739	0.780273	-0.444079	-0.749161	-0.138996	-3.39263	0.0103356	0.0307001	-0.144272	-0.526683	0.238139	-0.874223	0.408161	0.511201	TP1_2477	P24534
DDX6	TRUE	Downregulated	2	-0.414348		-0.503979	-0.702268	-0.30569	-5.94328	0.000462609	0.0061518	-0.122841	-0.367758	0.122077	-1.16164	0.279669	0.428444	-0.414348	-0.623118	-0.205577	-4.62583	0.00198349	0.0100742	-0.367486	-0.844888	0.109917	-1.78372	0.113356	0.189154	TP1_2497	P26196
HK2	TRUE	Downregulated	2	-0.41857		-0.41857	-0.683024	-0.154116	-3.70108	0.00690797	0.0304065	-0.754842	-1.11166	-0.39802	-4.89952	0.00128276	0.013924	0.0582115	-0.220646	0.337069	0.486541	0.640409	0.704022	0.0763279	-0.192599	0.345255	0.657686	0.529706	0.621299	TP1_2856	P52789; E9PB90
PAK2	TRUE	Downregulated	2	-0.426356		-0.501536	-0.716723	-0.286349	-5.45	0.000789654	0.00857767	-0.0511322	-0.284672	0.182407	-0.507089	0.626105	0.747815	-0.426356	-0.699463	-0.15325	-3.6386	0.00730581	0.0243207	-0.503663	-1.00372	-0.00360546	-2.33394	0.0487275	0.102328	TP1_3254	Q13177
SNX1	TRUE	Downregulated	2	-0.428218		-0.428218	-0.673409	-0.183028	-4.08388	0.0041353	0.0219466	-0.256516	-0.556259	0.0432271	-1.98205	0.0836814	0.184613	-0.564292	-0.789454	-0.33913	-5.84121	0.000483104	0.00426499	-0.328433	-0.909431	0.252565	-1.30991	0.227564	0.32557	TP1_3307	Q13596; H0YK42
HARS1	TRUE	Downregulated	2	-0.434888		-0.0647832	-0.298303	0.168736	-0.64871	0.536106	0.655359	-0.56705	-0.821243	-0.312856	-5.16662	0.000925735	0.0112685	-0.434888	-0.758754	-0.111023	-3.12973	0.0151087	0.0406217	-0.302467	-0.716506	0.111572	-1.6928	0.130001	0.210002	TP1_1131	E7ETE2; P12081; A0A6Q8PHA5; A0A6Q8PF47; B4DDD8; A0A6Q8PF07; A0A6Q8PHE3; B4E1C5; A0A6Q8PFF2
UBA3	TRUE	Downregulated	2	-0.436572		-0.411674	-0.734214	-0.0891332	-2.98456	0.0190774	0.0615064	-0.613468	-0.967387	-0.259548	-4.01455	0.00407135	0.0258907	-0.436572	-0.757074	-0.116069	-3.17481	0.0141476	0.0386721	-0.436355	-0.978058	0.105348	-1.86659	0.0999538	0.173147	TP1_4188	Q8TBC4; F8W8D4
DNM2	TRUE	Downregulated	2	-0.436993		-0.436993	-0.598499	-0.275487	-6.32699	0.00031161	0.00484365	-0.225668	-0.419399	-0.0319372	-2.69787	0.0277779	0.0894623	-0.503346	-0.689149	-0.317544	-6.31407	0.000293787	0.00329643	-0.345018	-0.613684	-0.0763508	-2.97575	0.0182722	0.0516669	TP1_2802	P50570
EIF3M	TRUE	Downregulated	2	-0.43798		-0.43798	-0.657781	-0.218179	-4.65946	0.00199188	0.0141357	-0.0685608	-0.318253	0.181132	-0.635946	0.543004	0.678087	-0.477497	-0.695378	-0.259616	-5.10794	0.00110538	0.0070054	-0.380096	-0.784648	0.0244568	-2.17715	0.0620636	0.121787	TP1_3858	Q7L2H7; J3KNJ2
PPP5C	TRUE	Downregulated	2	-0.438767		-0.596124	-0.936036	-0.256211	-4.10092	0.004044	0.021671	-0.230867	-0.5487	0.0869661	-1.68233	0.131948	0.251613	-0.438767	-0.74155	-0.135985	-3.37751	0.0105611	0.0312139	-1.61902	-2.91796	-0.320079	-2.94181	0.0214311	0.0575609	TP1_1417	P53041; H0YDU8; A8MU39
FKBP8	TRUE	Downregulated	2	-0.441392		-0.783234	-1.04425	-0.522221	-7.01682	0.000159708	0.00327799	-0.441392	-0.746525	-0.136259	-3.35031	0.0104413	0.0486921	-0.196396	-0.396422	0.00363038	-2.28844	0.0533257	0.100847	0.239108	-0.0912819	0.569498	1.67702	0.133114	0.214068	TP1_3362	Q14318
CAMK2D	TRUE	Downregulated	2	-0.446533		-0.446533	-0.697348	-0.195718	-4.16305	0.00372908	0.0206312	-0.011537	-0.251902	0.228828	-0.111166	0.91429	0.950722	-0.508276	-0.75494	-0.261612	-4.80273	0.00159431	0.00888836	-0.332821	-0.826977	0.161334	-1.56069	0.158265	0.245278	TP1_1052	Q13557; D6R938; E9PF82; E9PBG7; H0Y9J2
CBX3	TRUE	Downregulated	2	-0.448695		-0.448695	-0.739515	-0.157875	-3.60777	0.0078539	0.0331559	-0.532079	-0.801228	-0.26293	-4.57861	0.00192418	0.016892	-0.161114	-0.42316	0.100933	-1.43301	0.191988	0.273909	-0.207947	-0.532546	0.116651	-1.48449	0.177011	0.267444	TP1_3255	Q13185; S4R2Y4
FAM114A2	TRUE	Downregulated	2	-0.449824		-0.449824	-0.75512	-0.144528	-3.44535	0.00984867	0.038473	-0.219431	-0.575805	0.136942	-1.42608	0.192592	0.326001	-0.519079	-0.83417	-0.203988	-3.83965	0.00553714	0.0198762	-0.514217	-0.962906	-0.0655285	-2.65565	0.0297069	0.0725909	TP1_4993	Q9NRY5; E7ESJ7
FSTL1	TRUE	Downregulated	2	-0.453411		-0.453411	-0.706077	-0.200745	-4.1962	0.00357205	0.0201946	-0.756845	-1.22092	-0.292772	-3.77721	0.00565958	0.0320401	0.0332039	-0.226533	0.292941	0.297954	0.773782	0.814677	0.781389	-0.360138	1.92292	1.59485	0.151633	0.236951	TP1_3213	Q12841; C9J5G4
PA2G4	TRUE	Downregulated	2	-0.455034		-0.523952	-0.698754	-0.349149	-7.00898	0.00016088	0.00328389	-0.202291	-0.452882	0.0482989	-1.86966	0.0993801	0.207204	-0.455034	-0.747657	-0.16241	-3.62433	0.00745262	0.0246464	-0.514887	-0.948019	-0.0817554	-2.75462	0.0255396	0.0649983	TP1_5335	Q9UQ80; F8VR77
SKIC2	TRUE	Downregulated	2	-0.455482		-0.0533576	-0.33944	0.232724	-0.436131	0.675167	0.760075	-0.455482	-0.770443	-0.140521	-3.34938	0.0104555	0.0486954	-0.824107	-1.16027	-0.48794	-5.71375	0.00055503	0.00464151	-0.577535	-1.04949	-0.105584	-2.83564	0.0225796	0.059752	TP1_3465	Q15477
ARFGAP1	TRUE	Downregulated	2	-0.455548		-0.579218	-0.82048	-0.337956	-5.61389	0.000658834	0.00772104	-0.223652	-0.572207	0.124902	-1.48612	0.176482	0.306331	-0.455548	-0.726742	-0.184353	-3.91514	0.00499741	0.0187526	-0.407893	-1.01656	0.200771	-1.55288	0.1601	0.247383	TP1_4098	Q8N6T3; F8VWH9; F8W1U7; E5RHC5; E5RHT6
GMPPA	TRUE	Downregulated	2	-0.46251		-0.46251	-0.764902	-0.160118	-3.57653	0.00820093	0.0340788	-0.623115	-0.994863	-0.251368	-3.88213	0.00488776	0.0288719	0.017692	-0.35652	0.391904	0.110192	0.915133	0.932284	-0.593342	-1.08212	-0.104569	-2.81299	0.0233696	0.0612532	TP1_4474	Q96IJ6; A0A804HIS0
LARP4	TRUE	Downregulated	2	-0.46264		-0.46264	-0.786804	-0.138477	-3.33726	0.0114728	0.0429652	-0.0845538	-0.613908	0.444801	-0.369944	0.72126	0.81514	-0.647163	-1.02002	-0.274307	-4.04545	0.00419489	0.0166093	-0.468806	-0.895912	-0.0417006	-2.54348	0.0352844	0.0823175	TP1_3844	Q71RC2; Q96J85
ITCH	TRUE	Downregulated	2	-0.467688		-0.621162	-0.99633	-0.245994	-3.8716	0.00548181	0.0256819	-0.275324	-0.615973	0.0653251	-1.87192	0.0990389	0.206988	-0.467688	-0.769102	-0.166273	-3.61648	0.00753475	0.0247794	-0.210074	-0.629639	0.20949	-1.16023	0.280305	0.381477	TP1_519	A0A590UJQ1; Q96J02; A0A590UJW8; A0A590UK44; A0A590UK95
TNKS1BP1	TRUE	Downregulated	2	-0.471303		-0.472396	-0.769425	-0.175367	-3.71893	0.00674138	0.0298501	-0.166234	-0.522164	0.189696	-1.0817	0.311671	0.462409	-0.471303	-0.777811	-0.164795	-3.58387	0.00788632	0.0254732	-0.553204	-1.00449	-0.101917	-2.84055	0.0224121	0.0594777	TP1_4762	Q9C0C2
OGA	TRUE	Downregulated	2	-0.471761		-0.471761	-0.798399	-0.145122	-3.37727	0.0108406	0.0411182	-0.451347	-0.825666	-0.0770291	-2.79267	0.0240354	0.0813999	-0.714807	-1.03365	-0.395963	-5.22521	0.000963623	0.00650903	-0.695283	-1.36418	-0.0263887	-2.40865	0.0434239	0.0950245	TP1_1877	O60502
ADH5	TRUE	Downregulated	2	-0.476216		0.0255635	-0.269896	0.321023	0.202317	0.845112	0.891676	-0.476216	-0.725442	-0.226991	-4.42549	0.00234736	0.0186649	-0.609503	-0.875296	-0.343711	-5.34475	0.000839461	0.00596661	-0.30651	-0.893631	0.280611	-1.20973	0.261842	0.361644	TP1_2300	P11766
CAPRIN1	TRUE	Downregulated	2	-0.481832		-0.56545	-0.855242	-0.275657	-4.56266	0.00224455	0.0152662	-0.467672	-0.872986	-0.0623574	-2.67584	0.0289163	0.0918092	-0.481832	-0.760917	-0.202747	-4.02396	0.00431701	0.0168994	-0.374018	-0.723582	-0.0244541	-2.47934	0.0389432	0.0881191	TP1_3369	Q14444; G3V153; E9PLA9
UBR4	TRUE	Downregulated	2	-0.48382		-0.0215165	-0.311617	0.268584	-0.173434	0.866954	0.906993	-0.7158	-0.999008	-0.432592	-5.85377	0.000418413	0.00696136	-0.48382	-0.813319	-0.154322	-3.42235	0.00990686	0.0297754	-0.20161	-0.54886	0.14564	-1.34536	0.216386	0.313324	TP1_3656	Q5T4S7
XPO5	TRUE	Downregulated	2	-0.484228		-0.0349401	-0.437936	0.368056	-0.202738	0.844795	0.891676	-0.484228	-0.814808	-0.153648	-3.39252	0.00981705	0.0466535	-0.663122	-1.11644	-0.209805	-3.40946	0.0100904	0.0301604	-5.44799e-05	-0.42256	0.422451	-0.000298795	0.999769	0.999769	TP1_4905	Q9HAV4
TBCD	TRUE	Downregulated	2	-0.484729		0.180658	-0.131814	0.49313	1.35194	0.216207	0.342374	-0.484729	-0.820552	-0.148906	-3.34301	0.0105534	0.0489155	-0.512863	-0.908275	-0.117451	-3.02305	0.0176677	0.0456695	-0.178259	-0.630244	0.273726	-0.913897	0.388205	0.4919	TP1_1538	J3KR97; Q9BTW9; A0A804HHW7; A0A804HJ32; A0A804HLI2; A0A804HJY5; A0A804HL62; A0A804HKT8; A0A804HLF8; A0A804HIN6; A0A804HIU1; A0A804HI57; A0A804HJ57; A0A804HI02; A0A804HJU6
RPS23	TRUE	Downregulated	2	-0.485675		-0.485675	-0.750966	-0.220384	-4.2809	0.00320266	0.0189759	0.377305	-0.0658487	0.820459	1.98065	0.0847691	0.186688	-0.697338	-1.06936	-0.325318	-4.36888	0.00274638	0.0123339	-0.757238	-1.60087	0.0863942	-2.08824	0.071964	0.135513	TP1_2984	P62266; D6RD47
PPP2R5D	TRUE	Downregulated	2	-0.486553		-0.13899	-0.37332	0.0953408	-1.38696	0.205742	0.329391	-0.486553	-0.756993	-0.216113	-4.16686	0.00331001	0.0228462	-0.559161	-0.948932	-0.16939	-3.34365	0.0110856	0.0324092	-0.361735	-0.721727	-0.00174366	-2.32846	0.0491415	0.102985	TP1_1174	E9PFR3; Q14738; H0Y8C4
EIF3G	TRUE	Downregulated	2	-0.487532		-0.311389	-0.604124	-0.0186538	-2.48737	0.0399396	0.102469	-0.487532	-0.716738	-0.258327	-4.92638	0.0012408	0.0136631	-0.733991	-0.914313	-0.55367	-9.48718	1.86673e-05	0.000724787	-0.690904	-1.33655	-0.0452535	-2.47965	0.0389246	0.0881191	TP1_1980	O75821; K7ER90; K7EL20; K7ENA8
RBM12	TRUE	Downregulated	2	-0.487566		-0.548752	-0.859039	-0.238465	-4.13546	0.00386548	0.0210253	-0.284378	-0.616364	0.0476075	-1.98393	0.0834403	0.184187	-0.487566	-0.787599	-0.187532	-3.78753	0.00594628	0.0209973	-0.38284	-0.713906	-0.0517733	-2.67961	0.0286378	0.0708159	TP1_5012	Q9NTZ6
CSNK1D; CSNK1E	TRUE	Downregulated	2	-0.49203		-0.261345	-0.591625	0.0689344	-1.85031	0.104379	0.20366	-0.564644	-0.939729	-0.189558	-3.48653	0.0085648	0.0423847	-0.49203	-0.847867	-0.136193	-3.22281	0.0131951	0.0368089							TP1_553	H0Y2N6; J3QQI9; B0QY36; H0Y645; B0QY35; B0QY34; A0A669KBC0; H7BYT1; P48730; P49674
RPS2	TRUE	Downregulated	2	-0.500248		-0.503028	-0.689484	-0.316573	-6.30854	0.000317459	0.004914	0.130499	-0.246375	0.507374	0.803014	0.445895	0.589677	-0.500248	-0.726475	-0.274021	-5.15388	0.00104728	0.00678861	-0.321859	-0.665223	0.0215042	-2.17211	0.0625476	0.122402	TP1_2353	P15880; H0YEN5; E9PMM9; I3L404; E9PQD7; E9PPT0; E9PM36
DDB2	TRUE	Downregulated	2	-0.50264		-0.50264	-0.709041	-0.296238	-5.6945	0.00060345	0.00727863	-0.503691	-0.774535	-0.232847	-4.30719	0.00274355	0.0204959	-0.192675	-0.385351	4.67629e-07	-2.33073	0.0500004	0.0964328	0.00581255	-0.436815	0.44844	0.0304298	0.97649	0.984993	TP1_4282	Q92466
EIF4G2	TRUE	Downregulated	2	-0.507913		-0.507913	-0.724358	-0.291469	-5.48725	0.000757575	0.00847708	0.185353	-0.214031	0.584736	1.07627	0.31417	0.463948	-0.668184	-0.96846	-0.367908	-5.18644	0.00100815	0.00664819	-0.406566	-0.773447	-0.0396849	-2.56788	0.0339859	0.0804505	TP1_1051	D3DQV9; P78344; H0Y3P2; H0YCH5
YBX3	TRUE	Downregulated	2	-0.514048		-0.514048	-0.824339	-0.203757	-3.87388	0.00546504	0.0256819	-0.124395	-0.518064	0.269275	-0.732794	0.485256	0.628131	-1.05953	-1.38521	-0.73386	-7.58272	8.74944e-05	0.0016481	-0.554803	-1.13236	0.0227538	-2.22594	0.0575639	0.115167	TP1_2372	P16989
SLC4A1AP	TRUE	Downregulated	2	-0.516827		-0.550529	-0.858692	-0.242365	-4.17744	0.00366002	0.0204466	-0.516827	-0.87385	-0.159805	-3.35274	0.0104043	0.0486386	-0.126265	-0.465109	0.21258	-0.86851	0.411905	0.495981	-0.29402	-0.683232	0.095192	-1.75049	0.119192	0.196158	TP1_100	A0A087X0M4; Q9BWU0
RPS15	TRUE	Downregulated	2	-0.517433		-0.517433	-0.772769	-0.262097	-4.73863	0.00180837	0.0134094	-0.153072	-0.417955	0.111812	-1.33841	0.218437	0.357403	-0.564281	-0.96227	-0.166292	-3.30459	0.0117253	0.033799	-0.168922	-0.673481	0.335636	-0.775792	0.460792	0.561678	TP1_203	K7EM56; A0A0B4J2B4; S4R417; K7ELC2; P62841; K7EQJ5; S4R456; K7EJ78
MAD1L1	TRUE	Downregulated	2	-0.523486		-0.523486	-0.893385	-0.153588	-3.30928	0.0119382	0.043967	-0.811133	-1.25036	-0.371912	-4.27719	0.00285521	0.0209366	0.00437782	-0.46065	0.469405	0.0219418	0.983064	0.986434	-0.476811	-0.94365	-0.00997226	-2.36673	0.0463237	0.0994768	TP1_5482	Q9Y6D9
XYLT1	TRUE	Downregulated	2	-0.528865		-0.29818	-0.611047	0.0146872	-2.22859	0.0590223	0.135906	-0.601478	-0.962482	-0.240475	-3.85885	0.00504865	0.0295316	-0.528865	-0.868993	-0.188736	-3.62406	0.00745545	0.0246464							TP1_3963	Q86Y38
ABCF2	TRUE	Downregulated	2	-0.53296		-0.6004	-0.871099	-0.3297	-5.18638	0.00106471	0.0100903	0.111948	-0.255806	0.479702	0.70503	0.501285	0.642924	-0.53296	-0.759499	-0.306421	-5.48335	0.000717125	0.00546826	-0.167759	-0.684731	0.349214	-0.751947	0.474205	0.57371	TP1_5193	Q9UG63
ERI1	TRUE	Downregulated	2	-0.534332		-0.303647	-0.614501	0.00720637	-2.28415	0.0542674	0.12784	-0.606946	-0.967206	-0.246685	-3.90196	0.00475503	0.0285452	-0.534332	-0.873825	-0.194839	-3.66838	0.00700937	0.0235815							TP1_3984	Q8IV48
GMPS	TRUE	Downregulated	2	-0.535224		-0.0248719	-0.33661	0.286866	-0.186565	0.857007	0.899236	-0.877001	-1.17115	-0.582854	-6.90536	0.000139135	0.00381371	-0.535224	-0.880625	-0.189823	-3.61165	0.00758576	0.0248612	-0.467338	-0.898509	-0.0361665	-2.5116	0.0370568	0.085071	TP1_2786	P49915
SRP68	TRUE	Downregulated	2	-0.540558		-0.635075	-0.791352	-0.478798	-9.50258	2.06921e-05	0.000960889	-0.271195	-0.531278	-0.0111113	-2.41501	0.0429147	0.11746	-0.540558	-0.708439	-0.372676	-7.5047	9.3819e-05	0.00167597	-0.00839836	-0.368487	0.35169	-0.054045	0.958261	0.972066	TP1_5208	Q9UHB9
ACSL6	TRUE	Downregulated	2	-0.541385		-0.417011	-0.727784	-0.106237	-3.13772	0.0152687	0.052473	-0.541385	-0.886819	-0.195952	-3.62987	0.00697186	0.0369441	-0.596505	-0.924727	-0.268284	-4.23585	0.00326291	0.013879	-0.769463	-1.54382	0.00489877	-2.30257	0.051144	0.105977	TP1_902	C9J8C7; Q9UKU0; A0A494C0J9; E7ERD7
RPL24	TRUE	Downregulated	2	-0.548328		-0.60097	-0.820955	-0.380985	-6.3881	0.000293071	0.0046597	0.0568579	-0.214062	0.327778	0.486071	0.640269	0.757115	-0.548328	-0.8798	-0.216856	-3.85556	0.00541838	0.0196993	-0.423174	-0.928726	0.0823772	-1.93965	0.089406	0.15973	TP1_935	C9JXB8; C9JNW5; P83731
EIF2A	TRUE	Downregulated	2	-0.567632		-0.580402	-0.95646	-0.204345	-3.60899	0.00784063	0.0331559	0.320385	-0.0523886	0.693159	1.99057	0.0825948	0.183064	-0.567632	-0.944588	-0.190676	-3.5097	0.00875324	0.0273001	-0.418263	-0.974357	0.137831	-1.74289	0.120566	0.197604	TP1_4726	Q9BY44; F8WAE5
ACBD3	TRUE	Downregulated	2	-0.568565		-0.779774	-1.07849	-0.481063	-6.10419	0.00039113	0.00563197	-0.437943	-0.785264	-0.0906216	-2.92036	0.0198019	0.0726133	-0.568565	-0.941364	-0.195766	-3.55467	0.00821611	0.0261923	0.309929	-0.0532008	0.673059	1.97774	0.0843405	0.153195	TP1_4838	Q9H3P7
CTTN	TRUE	Downregulated	2	-0.583665		-0.583665	-0.915922	-0.251409	-4.10773	0.00400811	0.0215175	0.0166287	-0.408104	0.441362	0.0908253	0.929939	0.958882	-0.8353	-1.04464	-0.625962	-9.30011	2.1463e-05	0.000751399	-0.632264	-1.17974	-0.0847933	-2.67613	0.0287905	0.0710562	TP1_3356	Q14247
MCTS1; MCTS2	TRUE	Downregulated	2	-0.594974		-1.34534	-1.78333	-0.907336	-7.18238	0.000137056	0.00297756	-0.353928	-0.794268	0.0864122	-1.86156	0.100615	0.208566	-0.594974	-1.04211	-0.147834	-3.10133	0.0157492	0.0419459	0.15098	-0.720146	1.02211	0.401614	0.69877	0.766895	TP1_5281	Q9ULC4; A0A3B3IRV3
SEC24A	TRUE	Downregulated	2	-0.596066		-0.261576	-0.543326	0.0201749	-2.17092	0.0643991	0.143862	-0.596066	-0.967724	-0.224408	-3.7145	0.00618252	0.0340396	-0.721107	-1.0118	-0.430415	-5.78178	0.000515269	0.00440584	-0.52742	-1.05954	0.00469889	-2.29677	0.051604	0.106623	TP1_2077	O95486
RPS21	TRUE	Downregulated	2	-0.600582		-1.04033	-1.4995	-0.581161	-5.29796	0.00093712	0.00946033	0.09703	-0.375944	0.570004	0.475137	0.6477	0.763533	-0.600582	-0.930946	-0.270218	-4.23714	0.00325743	0.013879	-0.357713	-1.11044	0.395011	-1.10121	0.303693	0.406017	TP1_3027	Q8WVC2; Q9BYK1; P63220
MYO10	TRUE	Downregulated	2	-0.603054		-0.422965	-1.18734	0.341411	-1.29392	0.23456	0.362778	-0.930673	-1.53853	-0.322816	-3.54606	0.00786064	0.0398606	-0.603054	-1.07587	-0.130234	-2.97272	0.0190297	0.0483364	-0.270929	-1.00488	0.463025	-0.855375	0.417895	0.520521	TP1_131	A0A0A0MQX1; Q9HD67; E9PEW5
DOCK6	TRUE	Downregulated	2	-0.614452		-0.407878	-0.755612	-0.0601435	-2.7428	0.0272528	0.0783017	-0.614452	-1.00379	-0.225111	-3.65517	0.00672519	0.0359369	-0.829611	-1.238	-0.421225	-4.73475	0.00173296	0.00927424	-0.0997952	-0.584083	0.384493	-0.477502	0.646125	0.723586	TP1_4459	Q96HP0; K7ESB7
XRN1	TRUE	Downregulated	2	-0.628385		-0.577206	-1.11106	-0.0433552	-2.52826	0.037558	0.0982645	-1.12631	-1.52897	-0.723659	-6.47853	0.000214176	0.00474425	-0.628385	-1.09554	-0.161226	-3.13513	0.0149901	0.0403946	0.0993464	-0.345408	0.544101	0.517608	0.619117	0.70092	TP1_4042	Q8IZH2; H7C5E4
HECTD1	TRUE	Downregulated	2	-0.631171		-0.690977	-1.03276	-0.349197	-4.72746	0.0018331	0.0134687	-0.408444	-0.82515	0.00826093	-2.27015	0.0536758	0.136701	-0.631171	-0.996589	-0.265753	-4.02578	0.00430648	0.0168844	-0.603554	-1.13361	-0.0734992	-2.63855	0.0304951	0.0739918	TP1_115	A0A087X2H1; Q9ULT8; G3V4V5
LAMC1	TRUE	Downregulated	2	-0.632887		-0.632887	-0.795507	-0.470267	-9.10046	2.78687e-05	0.00109311	-1.0852	-1.39128	-0.779124	-8.21161	4.17185e-05	0.00176608	-0.0923316	-0.348706	0.164043	-0.8394	0.427056	0.510348	0.460423	0.0150625	0.905783	2.3956	0.0443062	0.0964265	TP1_2281	P11047
AHNAK	TRUE	Downregulated	2	-0.635276		-0.635276	-0.98461	-0.285942	-4.25239	0.00332214	0.0194732	-0.107936	-0.536502	0.320629	-0.586705	0.574496	0.703014	-1.14478	-1.49804	-0.791524	-7.55311	8.98371e-05	0.00166546	-0.475067	-0.99963	0.049496	-2.09859	0.0700499	0.133024	TP1_3189	Q09666
COG8	TRUE	Downregulated	2	-0.640672		-0.409987	-0.86248	0.0425063	-2.1187	0.0696879	0.152848	-0.713285	-1.19247	-0.234105	-3.44758	0.0090618	0.0439255	-0.640672	-1.10925	-0.172089	-3.18671	0.0139048	0.0383668							TP1_842	B4DYU2; Q96MW5; H3BQV3
SENP3; SENP3-EIF4A1	TRUE	Downregulated	2	-0.645901		-0.680328	-1.07271	-0.287941	-4.0543	0.00429926	0.0224954	0.0757114	-0.203221	0.354644	0.628654	0.547527	0.681502	-0.645901	-0.954343	-0.337459	-4.88074	0.00145	0.00841047	-0.342312	-0.861074	0.176451	-1.52906	0.165818	0.253702	TP1_4852	Q9H4L4; A0A087X0R7
SHC1	TRUE	Downregulated	2	-0.64699		-0.64699	-1.04325	-0.250725	-3.81789	0.00589325	0.0270289	-0.276059	-0.716597	0.164479	-1.45134	0.185662	0.318206	-0.927428	-1.38887	-0.465991	-4.68448	0.00184399	0.00959836	-0.0893427	-0.695249	0.516563	-0.341683	0.741631	0.800754	TP1_2532	P29353; X6R6D0; H0Y539
POMGNT1	TRUE	Downregulated	2	-0.648028		-0.210466	-0.720115	0.299182	-0.965657	0.364668	0.496606	-0.720642	-1.08789	-0.353399	-4.54481	0.0020099	0.0172861	-0.648028	-0.994404	-0.301653	-4.36055	0.00277598	0.0123974							TP1_4280	Q8WZA1
RAVER1	TRUE	Downregulated	2	-0.650695		-0.736479	-1.10175	-0.371205	-4.71469	0.00186184	0.0134847	-0.650695	-1.0066	-0.294794	-4.23446	0.00302278	0.0215784	-0.288771	-0.578098	0.000555973	-2.32626	0.050342	0.0968409	-0.150355	-0.559566	0.258856	-0.851414	0.419962	0.522914	TP1_88	A0A087WZ13; Q8IY67
BTF3	TRUE	Downregulated	2	-0.658228		-0.658228	-1.02522	-0.291233	-4.19399	0.0035823	0.0201946	0.291133	-0.168257	0.750522	1.47019	0.180981	0.312291	-0.667927	-0.965302	-0.370552	-5.23502	0.000952712	0.0064618	-1.31153	-2.34857	-0.274491	-2.93058	0.0195588	0.0541943	TP1_2416	P20290; A0A7I2YQL2; A0A7I2V3T6; A0A7I2V5Y3
SYNPO	TRUE	Downregulated	2	-0.669396		-0.669396	-0.949648	-0.389144	-5.5853	0.000679813	0.0078922	0.217903	-0.0929311	0.528736	1.62362	0.144054	0.2676	-1.10048	-1.38287	-0.818087	-9.08294	2.53148e-05	0.000837591	0.0684242	-0.446625	0.583473	0.307844	0.766277	0.820914	TP1_4071	Q8N3V7
RAD23A	TRUE	Downregulated	2	-0.674975		0.0892093	-0.327897	0.506316	0.50012	0.6315	0.727223	-0.674975	-1.03823	-0.31172	-4.30354	0.0027569	0.0205054	-0.899025	-1.4148	-0.383245	-4.06257	0.00410024	0.0163195	0.00444164	-1.7583	1.76718	0.00595818	0.995412	0.997857	TP1_2884	P54725; A0A494C0B4; K7ENJ0; K7ELW1
SPTAN1	TRUE	Downregulated	2	-0.675002		-1.24046	-1.73462	-0.746299	-5.88788	0.000520934	0.00665041	-0.226403	-0.540099	0.0872934	-1.67156	0.134096	0.253804	-0.675002	-0.994359	-0.355645	-4.92632	0.00137236	0.00810664	-0.810656	-1.44767	-0.173646	-2.9489	0.019026	0.0532106	TP1_248	A0A0D9SF54
SUSD5	TRUE	Downregulated	2	-0.699902		-1.51183	-1.8695	-1.15415	-9.88384	1.57579e-05	0.000815371	-0.699902	-1.06123	-0.338572	-4.48625	0.00216842	0.0180386	-0.312672	-0.626663	0.00131982	-2.32094	0.0507512	0.0974801	-0.0816883	-0.578936	0.41556	-0.380677	0.713622	0.777596	TP1_1863	O60279
CAMSAP2	TRUE	Downregulated	2	-0.701462		-0.701462	-1.14726	-0.255662	-3.67939	0.0071164	0.0310663	-0.261784	-0.80919	0.285622	-1.1076	0.300996	0.451758	-0.958225	-1.3108	-0.605655	-6.33454	0.000287701	0.00325697	-0.536826	-1.19045	0.116794	-1.90317	0.0945315	0.166032	TP1_3181	Q08AD1
RACK1	TRUE	Downregulated	2	-0.704385		-0.744984	-0.995535	-0.494433	-6.95283	0.00016956	0.00337022	-0.316094	-0.592379	-0.03981	-2.64978	0.0299009	0.0936093	-0.704385	-1.12474	-0.284029	-3.92438	0.00518955	0.0191897	-0.637078	-1.21591	-0.0582442	-2.5504	0.034911	0.0818864	TP1_3028	P63244; J3KPE3; H0Y8W2; D6RAC2; H0YAF8; D6REE5; D6R9L0; H0YAM7; D6R9Z1; D6RHH4; D6RFX4
MSH6	TRUE	Downregulated	2	-0.707422		-0.343577	-0.748603	0.0614497	-1.98359	0.0854465	0.176745	-1.33945	-2.07601	-0.602887	-4.21872	0.00315123	0.0221108	-0.707422	-1.14422	-0.270628	-3.77482	0.006051	0.0212203	-0.207949	-0.603258	0.18736	-1.21896	0.258511	0.358216	TP1_2851	P52701; A0A494C0M1
SORBS2	TRUE	Downregulated	2	-0.708147		-0.708147	-1.21	-0.20629	-3.3057	0.0121673	0.044597	-0.00493303	-0.323711	0.313845	-0.0358406	0.972309	0.982295	-1.11493	-1.39125	-0.838607	-9.40428	1.98523e-05	0.000740569	-1.01616	-1.91666	-0.115656	-2.61485	0.0316231	0.0761116	TP1_1476	H7BXR3
PRKAB1	TRUE	Downregulated	2	-0.708782		-0.270117	-0.69474	0.154506	-1.48751	0.178147	0.2953	-0.781396	-1.13697	-0.425821	-5.08967	0.00101589	0.0120955	-0.708782	-1.0418	-0.375765	-4.96067	0.00131688	0.00787337	-0.815455	-1.52915	-0.101764	-2.64764	0.0300733	0.0732157	TP1_5421	Q9Y478; F5H2X8
ARFGEF2	TRUE	Downregulated	2	-0.718548		-0.718548	-1.118	-0.319098	-4.21899	0.00359257	0.02021	-0.269371	-0.63828	0.0995383	-1.69185	0.130167	0.249215	-1.09381	-1.38526	-0.80236	-8.74726	3.28928e-05	0.00100933	-0.243096	-0.629205	0.143013	-1.45894	0.183726	0.275552	TP1_649	A0A7P0T7Z2; Q9Y6D5; A0A7P0TA34; A0A7P0T9L9
RRM2B	TRUE	Downregulated	2	-0.720886		-0.369892	-0.791882	0.0520972	-2.04968	0.0773437	0.163722	-0.720886	-1.17254	-0.269228	-3.69663	0.00634083	0.0346111	-0.883014	-1.39791	-0.368123	-3.99711	0.004475	0.0172912	-0.604996	-1.27148	0.061488	-2.10345	0.0695272	0.132172	TP1_1405	Q7LG56; H0YAV1
LRSAM1	TRUE	Downregulated	2	-0.736671		-0.374532	-0.894531	0.145468	-1.68421	0.133637	0.243121	-0.880409	-1.44765	-0.313165	-3.59472	0.00733085	0.0380525	-0.736671	-1.30909	-0.164254	-2.99954	0.0182908	0.0468659	-0.566395	-1.08992	-0.0428674	-2.50697	0.0373217	0.0854733	TP1_575	Q6UWE0; A0A6Q8PGT8; A0A6Q8PGB2; A0A6Q8PFL5; A0A6Q8PGF7; A0A6Q8PG02; A0A6Q8PGW1; A0A6Q8PFT9
CPEB4	TRUE	Downregulated	2	-0.736755		-0.736755	-1.08302	-0.390487	-4.97533	0.00136187	0.0117114	-0.360787	-0.83185	0.110275	-1.77387	0.114947	0.231352	-1.10089	-1.56101	-0.640777	-5.57663	0.000645923	0.00509904	-0.138902	-0.586038	0.308235	-0.719842	0.492669	0.589721	TP1_876	B7ZLQ8; Q17RY0; E5RJM0; A0A590UJI5; E5RFP2
ALDH3B1	TRUE	Downregulated	2	-0.737551		-0.842849	-1.25603	-0.429666	-4.77001	0.00174086	0.0131717	-0.737551	-1.09567	-0.379434	-4.76998	0.00150816	0.0150422	-0.173832	-0.479377	0.131713	-1.32601	0.223595	0.307363	0.313521	-0.265508	0.892551	1.25469	0.245956	0.34407	TP1_2695	P43353
GSK3A	TRUE	Downregulated	2	-0.740249		-0.740249	-1.06486	-0.415637	-5.33242	0.000901208	0.00924859	0.0541513	-0.41324	0.521542	0.268335	0.795396	0.873583	-0.779008	-1.29689	-0.261124	-3.50593	0.00880001	0.0273786	-0.635533	-1.21439	-0.0566799	-2.54413	0.035249	0.0823175	TP1_2783	P49840; A8MT37
PSME3	TRUE	Downregulated	2	-0.743413		-0.743413	-0.990331	-0.496495	-7.04027	0.000156259	0.00326125	-0.87348	-1.11878	-0.628175	-8.247	4.04673e-05	0.00175065	-0.0777789	-0.288846	0.133288	-0.858885	0.416872	0.501327	0.0957071	-0.202492	0.393907	0.743715	0.478895	0.577536	TP1_2960	P61289; K7ESG5; K9J957; B3KQ25; K7ENH2; K7EMD0; K7EPX6; K7EKR3
CSPG4	TRUE	Downregulated	2	-0.752952		-0.752952	-0.91355	-0.592353	-10.9632	7.64011e-06	0.000535529	-0.978862	-1.26639	-0.691329	-7.88467	5.55541e-05	0.00213799	-0.0549885	-0.242871	0.132894	-0.682147	0.51555	0.593545	-0.239965	-0.52872	0.0487899	-1.9257	0.0913339	0.162286	TP1_3800	Q6UVK1
NEDD4	TRUE	Downregulated	2	-0.759354		-0.807321	-1.3359	-0.278748	-3.57151	0.00825822	0.0342785	-0.393037	-0.85871	0.0726373	-1.95479	0.0872532	0.190398	-0.759354	-1.09056	-0.428148	-5.34367	0.0008405	0.00596661							TP1_470	A0A3B3IUC1
AIFM2	TRUE	Downregulated	2	-0.765716		-1.09357	-1.43725	-0.749883	-7.44039	0.000108572	0.00255092	-0.765716	-1.39211	-0.139322	-2.8312	0.0226672	0.0790138	-0.463863	-0.818319	-0.109408	-3.05016	0.0169769	0.0443968	-0.0882816	-0.489736	0.313173	-0.509569	0.624483	0.705638	TP1_4635	Q9BRQ8
AHSA1	TRUE	Downregulated	2	-0.778747		-0.778747	-1.09961	-0.457878	-5.6752	0.000616227	0.00738479	-0.604094	-1.50773	0.299547	-1.55537	0.160378	0.28782	-1.00943	-1.35647	-0.662396	-6.77949	0.000184705	0.00252772	-0.406504	-0.897827	0.084819	-1.9172	0.0925277	0.163833	TP1_2071	O95433; G3V438; H0YJG7; H0YJ63
PPP1R12C	TRUE	Downregulated	2	-0.807194		-0.807194	-1.12917	-0.485218	-5.86227	0.000503997	0.00650121	-0.0071277	-0.449283	0.435027	-0.0373357	0.971155	0.98198	-1.03788	-1.38599	-0.68977	-6.94905	0.000156894	0.00226989							TP1_1590	Q9BZL4; K7EL81
PAK4	TRUE	Downregulated	2	-0.822118		-0.848677	-1.30733	-0.39002	-4.32679	0.00302007	0.0182136	-0.822118	-1.47761	-0.16663	-2.90482	0.0202727	0.0734909	-0.811887	-1.29697	-0.326801	-3.90095	0.00509433	0.0189481	-0.873649	-1.59864	-0.148657	-2.79237	0.0241133	0.0625656	TP1_2113	O96013
TUBGCP4	TRUE	Downregulated	2	-0.848191		-0.623168	-1.12858	-0.117752	-2.88315	0.0221401	0.0680881	-0.848191	-1.39508	-0.301304	-3.59208	0.00735859	0.0381058	-0.853852	-1.37175	-0.335957	-3.84268	0.00551428	0.0198316							TP1_5196	Q9UGJ1; H3BPU4
ANKHD1	TRUE	Downregulated	2	-0.852338		-0.852338	-1.21242	-0.492261	-5.53513	0.000718432	0.008162	-0.481065	-0.816631	-0.145498	-3.32028	0.010911	0.0500855	-1.08553	-1.54948	-0.62159	-5.45346	0.00074174	0.00553396	-0.210666	-0.678674	0.257343	-1.04306	0.328232	0.430489	TP1_1160	E9PDP5; Q8IWZ3; H7C2F5; H3BLS9
CLUH	TRUE	Downregulated	2	-0.881174		-0.881174	-1.19531	-0.567032	-6.55916	0.000247396	0.00425695	-0.0909368	-0.581878	0.400005	-0.429002	0.679516	0.787156	-1.11186	-1.45259	-0.771126	-7.60553	8.57367e-05	0.00164457	-0.520506	-1.03044	-0.0105767	-2.3653	0.0464264	0.0994768	TP1_484	I3L2B0; A0A494C0R8; K7EIG1; O75153
YIF1B	TRUE	Downregulated	2	-0.882909		-0.882909	-1.22279	-0.543029	-6.07437	0.00040339	0.00569807	-0.561119	-1.27762	0.155386	-1.81378	0.108199	0.220802	-1.11359	-1.47657	-0.750617	-7.15059	0.000129736	0.00202314							TP1_3590	Q5BJH7; K7ERQ0; K7ERY2; K7EPQ7
PKP2	TRUE	Downregulated	2	-0.890162		-0.890162	-1.23051	-0.549812	-6.11582	0.000386461	0.00558639	-0.277077	-0.752415	0.198262	-1.35004	0.214844	0.35338	-1.12085	-1.48582	-0.755873	-7.15778	0.000128869	0.00201789	-0.591226	-1.14785	-0.0345967	-2.46126	0.0400426	0.0895348	TP1_4606	Q99959
EVPL	TRUE	Downregulated	2	-0.895809		-0.895809	-1.33172	-0.459893	-4.80534	0.00166813	0.0130465	-0.630446	-1.07395	-0.186942	-3.29231	0.0113685	0.0514728	-1.30513	-2.21495	-0.395305	-3.36881	0.011341	0.0328655							TP1_4325	Q92817; K7EKI0
PI4KB	TRUE	Downregulated	2	-0.896137		-0.896137	-1.22995	-0.562325	-6.27745	0.000327596	0.00502901	-1.19944	-1.58017	-0.818698	-7.29628	9.53507e-05	0.0030128	-0.222733	-1.18044	0.734969	-0.546178	0.601348	0.668848	-1.01296	-2.17516	0.149234	-2.01968	0.0790851	0.145564	TP1_197	A0A0B4J1S8; Q9UBF8; E9PL47; F8W860
NKAP	TRUE	Downregulated	2	-0.93782		-0.93782	-1.2583	-0.617337	-6.84267	0.000188154	0.00353026	-0.333937	-1.09153	0.423659	-1.02257	0.337429	0.489195	-1.1685	-1.51515	-0.821855	-7.85658	6.87883e-05	0.00146223							TP1_478	A0A494C050; Q8N5F7
TMUB2	TRUE	Downregulated	2	-0.968508		-0.968508	-1.40415	-0.532864	-5.19856	0.00104989	0.0100525	-1.27181	-1.73776	-0.805856	-6.32166	0.000252278	0.00514	-0.302299	-1.13209	0.527491	-0.852184	0.420847	0.50499							TP1_3845	Q71RG4; K7EKW3; E7ESS3
SNX27	TRUE	Downregulated	2	-0.971127		-0.971127	-1.35957	-0.582687	-5.84606	0.000512764	0.00659142	-1.27443	-1.69994	-0.848907	-6.93659	0.000134919	0.00375211	-0.453494	-0.837907	-0.0690807	-2.74958	0.0265312	0.0621239	-0.25696	-0.818364	0.304444	-1.06062	0.320662	0.423189	TP1_4504	Q96L92; A0A2R8Y8A7; A0A5H1ZRP6
SNX17	TRUE	Downregulated	2	-0.999111		-0.999111	-1.32235	-0.675876	-7.22781	0.000131486	0.00289035	-1.30241	-1.67426	-0.930554	-8.11191	4.54807e-05	0.00188349	-0.10271	-0.441725	0.236304	-0.706139	0.501334	0.57981	-0.63841	-1.2036	-0.0732204	-2.61743	0.031498	0.0759634	TP1_3421	Q15036
CLCN5	TRUE	Downregulated	2	-1.01567		-1.01567	-1.52021	-0.511141	-4.70734	0.00187858	0.0135513	-1.31897	-1.84517	-0.792776	-5.80548	0.00044153	0.00721987	-0.454248	-1.40044	0.491946	-1.12744	0.295502	0.379475							TP1_2835	P51795; A0A2R8YGW0
PUM2	TRUE	Downregulated	2	-1.02069		-1.02069	-1.63795	-0.403444	-3.86675	0.00551767	0.025772	0.0917372	-0.523764	0.707239	0.345197	0.739064	0.830385	-1.25138	-1.87848	-0.624275	-4.65096	0.00192235	0.00984462							TP1_220	A0A0C4DG68; Q8TB72
EEF1A2	TRUE	Downregulated	2	-1.04719		-0.128109	-0.61543	0.359211	-0.616612	0.556245	0.672291	-1.11722	-1.62829	-0.606153	-5.08611	0.00110162	0.0126803	-1.04719	-1.6719	-0.422483	-3.95595	0.00538275	0.0195994	0.303967	-0.154395	0.76233	1.53669	0.163965	0.251623	TP1_422	A0A2U3TZH3; Q05639; A0A2R8Y488
VPS52	TRUE	Downregulated	2	-1.04907		-1.28336	-1.70699	-0.859729	-7.08389	0.000150062	0.00316751	-0.24934	-0.666015	0.167336	-1.38594	0.204074	0.340033	-1.04907	-1.7182	-0.379938	-3.65415	0.00714936	0.0239045	-0.335252	-0.929434	0.258931	-1.30744	0.228362	0.326192	TP1_4052	Q8N1B4
ALKBH5	TRUE	Downregulated	2	-1.06738		-1.06738	-1.39049	-0.744277	-7.72477	8.45982e-05	0.00223072	-1.08211	-1.70237	-0.461841	-4.04056	0.00392898	0.025415	-0.184218	-0.479087	0.110652	-1.45611	0.185704	0.267251	-0.226511	-0.682823	0.2298	-1.15027	0.284147	0.385482	TP1_3777	Q6P6C2
EIF2AK4	TRUE	Downregulated	2	-1.12698		-0.31035	-0.929463	0.308764	-1.17217	0.277431	0.408343	-1.19959	-1.60722	-0.791967	-6.81589	0.000152049	0.00399521	-1.12698	-1.51578	-0.738176	-6.75586	0.000189	0.00255015							TP1_1439	H0YME5; Q9P2K8
TUBB4A	TRUE	Downregulated	2	-1.13325		-2.67499	-2.99286	-2.35713	-19.6785	1.14652e-07	3.2764e-05	-1.13325	-3.34569	1.07919	-1.30293	0.247494	0.39078	-0.460776	-0.79114	-0.130413	-3.25081	0.0126709	0.0357397	-1.98297	-3.60573	-0.360219	-2.9485	0.023922	0.0622493	TP1_2159	P04350
MBNL1	TRUE	Downregulated	2	-1.14322		-1.14322	-1.49648	-0.789965	-7.56747	9.7028e-05	0.0023754	-0.420938	-0.868947	0.0270711	-2.17611	0.0620659	0.150523	-1.5008	-1.84823	-1.15337	-10.0682	1.22809e-05	0.000569863	-0.699509	-1.30088	-0.0981373	-2.69538	0.0279557	0.0694733	TP1_132	C9JP00; A0A0A0MQX8; Q9NR56
SERBP1	TRUE	Downregulated	2	-1.16744		-1.16744	-1.7085	-0.626379	-5.04545	0.00125405	0.0112691	-0.160957	-1.63922	1.3173	-0.27125	0.795937	0.873641	-2.25326	-2.76661	-1.7399	-10.2302	1.09685e-05	0.000538122	-3.53858	-6.52585	-0.551317	-2.90264	0.0274243	0.0684844	TP1_4128	Q8NC51
BCAM	TRUE	Downregulated	2	-1.16829		-1.16829	-1.41383	-0.922745	-11.1259	6.88857e-06	0.000492135	-1.30973	-1.58992	-1.02954	-10.8264	5.64883e-06	0.000613192	-0.310936	-0.589344	-0.0325273	-2.60305	0.0330785	0.072294	-0.35823	-0.703412	-0.0130474	-2.40482	0.043681	0.095529	TP1_2806	P50895; A0A087WXM8; K7ENU8
WBP2	TRUE	Downregulated	2	-1.16879		-1.16879	-1.48668	-0.850901	-8.59749	4.1106e-05	0.00138826	-1.47209	-1.84087	-1.10331	-9.24524	1.78732e-05	0.00111598	0.0948875	-0.156864	0.346639	0.878478	0.406807	0.49093	0.623821	-0.509858	1.7575	1.2795	0.238224	0.335606	TP1_1598	K7ENL2; K7EMC9; Q969T9; K7EIJ0; A6NG10; K7EIN1; K7ESN4
RABGAP1	TRUE	Downregulated	2	-1.20347		-0.395649	-0.994222	0.202924	-1.54562	0.163758	0.28039	-1.27608	-1.64667	-0.905487	-7.975	5.12788e-05	0.00202554	-1.20347	-1.55058	-0.856353	-8.08083	5.67727e-05	0.00133346	-0.906673	-1.70985	-0.103494	-2.61582	0.0315758	0.076085	TP1_5410	Q9Y3P9
KDM2A	TRUE	Downregulated	2	-1.20925		-1.20925	-1.52481	-0.8937	-8.96097	3.09828e-05	0.00116762	0.215176	-0.0732188	0.50357	1.72805	0.123184	0.240929	-1.43994	-1.78177	-1.09811	-9.81802	1.46682e-05	0.000613205							TP1_1515	I3VM54; Q9Y2K7
EDF1	TRUE	Downregulated	2	-1.26358		-1.26358	-1.60333	-0.923822	-8.69658	3.80193e-05	0.00133247	-0.175385	-1.78185	1.43108	-0.26935	0.79698	0.874315	-1.49426	-1.85789	-1.13063	-9.57776	1.74625e-05	0.000692132							TP1_1909	O60869
MACF1	TRUE	Downregulated	2	-1.35219		-1.35219	-1.87442	-0.829954	-6.05456	0.000411771	0.00572932	-0.379742	-0.757685	-0.00179947	-2.32709	0.0491554	0.128893	-1.67707	-2.09641	-1.25773	-9.32138	2.11225e-05	0.000751399							TP1_194	A0A0A6YYJ5
CHMP5	TRUE	Downregulated	2	-1.41478		-1.64547	-2.0119	-1.27905	-10.5006	1.03352e-05	0.000635301	-0.326404	-0.816231	0.163422	-1.54335	0.162258	0.289556	-1.41478	-2.35764	-0.471924	-3.53628	0.00926024	0.028391	0.00788157	-1.20447	1.22024	0.0150644	0.98836	0.994576	TP1_5121	Q9NZZ3
COL2A1	TRUE	Downregulated	2	-1.43378		-1.75106	-2.22869	-1.27343	-8.57276	4.19194e-05	0.00139045	-1.43378	-1.82727	-1.0403	-8.43927	3.43614e-05	0.001699	-0.403181	-0.80133	-0.00503276	-2.3602	0.047808	0.0938161	-0.437903	-0.979016	0.103211	-1.87525	0.0986439	0.171208	TP1_2139	P02458
TSNAX; TSNAX-DISC1	TRUE	Downregulated	2	-1.6268		-1.6268	-1.95536	-1.29823	-11.5778	5.20282e-06	0.000426133	-1.93009	-2.3094	-1.55078	-11.7851	3.01484e-06	0.00039384	-1.32798	-2.38186	-0.274107	-2.97743	0.0205015	0.0513021	0.780888	-0.0232471	1.58502	2.25024	0.0554454	0.112298	TP1_4586	Q99598; C4P0D6; C4P0D8
PRELP	TRUE	Downregulated	2	-1.6644		-1.6644	-1.98811	-1.34069	-12.023	3.98367e-06	0.000369983	-1.8554	-2.22142	-1.48938	-11.7404	3.1011e-06	0.00039384	-0.363305	-0.684899	-0.0417105	-2.63303	0.0316147	0.0703062	-0.799883	-1.94867	0.3489	-1.61491	0.146238	0.230425	TP1_2841	P51888
HAT1	TRUE	Downregulated	2	-1.70056		-1.70056	-2.34223	-1.0589	-6.19718	0.00035548	0.00532504	-2.32388	-2.65617	-1.99159	-16.1974	2.75347e-07	9.6911e-05	-0.939451	-2.40062	0.521716	-1.57455	0.166597	0.245509	-1.2308	-2.20837	-0.253231	-2.91749	0.0199489	0.0548121	TP1_1730	O14929
CCN2	TRUE	Downregulated	2	-1.82049		-1.82049	-2.11998	-1.521	-14.214	1.20688e-06	0.000166057	-2.12379	-2.47692	-1.77066	-13.9294	8.62625e-07	0.000179092	-0.306398	-0.621608	0.00881087	-2.26559	0.0552136	0.103187	-1.07289	-2.10444	-0.0413457	-2.41011	0.0433263	0.0948687	TP1_2530	P29279
CD320	TRUE	Downregulated	2	-2.91379		-2.91379	-3.24599	-2.5816	-20.5106	8.47695e-08	2.91902e-05	-1.02734	-3.51702	1.46233	-1.04964	0.340353	0.491936	-3.14448	-3.49627	-2.79268	-20.833	6.13959e-08	2.07315e-05							TP1_4943	Q9NPF0
B4GALT4	TRUE	Downregulated	2	-3.24715		-3.24715	-3.46978	-3.02451	-34.1044	2.03174e-09	3.62042e-06	-3.55044	-3.82364	-3.27725	-30.0992	2.34966e-09	2.23805e-06	-1.51494	-3.66935	0.639459	-1.79358	0.131332	0.201825	-2.10208	-3.85165	-0.352515	-2.90227	0.0256017	0.0650641	TP1_893	C9J3R8; O60513; E7ETS9
DERL2	FALSE			2.74682	Upregulated	2.74682	-0.112466	5.6061	2.40916	0.0567815	0.13223	0.940313	-1.41324	3.29387	0.99531	0.360705	0.510697	3.57396	3.2992	3.84871	30.318	3.73965e-09	3.55734e-06	3.91944	3.57016	4.26872	26.0027	7.58116e-09	3.73742e-06	TP1_4772	Q9GZP9; I3L1T3
USP38	FALSE			1.99124	Upregulated													1.99124	1.66789	2.31458	14.3533	9.56377e-07	0.000151473	1.27828	0.74466	1.8119	5.55091	0.000595009	0.00489411	TP1_705	A0A804HIT0; Q8NB14; A0A804HL80; A0A804HIS3
SPCS3	FALSE			1.74339	Upregulated	1.9087	0.496881	3.32051	3.28456	0.0160161	0.0542386	1.26339	-0.264456	2.79125	2.03985	0.0890354	0.193317	1.74339	0.255475	3.23131	2.86559	0.0285248	0.0652233	1.69119	0.78705	2.59532	4.33438	0.00266412	0.0128551	TP1_2941	P61009
INPP5K	FALSE			1.64581	Upregulated	-0.131895	-3.00358	2.73979	-0.114924	0.912586	0.93861	1.7194	-0.671314	4.11011	1.82942	0.124812	0.242991	1.64581	-0.796608	4.08823	1.71874	0.144777	0.21921	2.7277	2.30717	3.14823	15.0304	4.99433e-07	7.22244e-05	TP1_4653	Q9BT40; C9JZB0; I3L0Y0
TMEM11	FALSE			1.51357	Upregulated							2.34065	1.89081	2.79049	12.0511	2.55352e-06	0.000347461	0.686503	-0.811991	2.185	1.09126	0.312535	0.396267	1.71993	1.28907	2.1508	9.24991	1.81398e-05	0.00062786	TP1_2377	P17152
MRPL11	FALSE			1.48673	Upregulated							1.67718	1.33223	2.02212	11.2611	4.22408e-06	0.000473346	1.29628	0.0803938	2.51218	2.51909	0.0397442	0.0825923	1.10255	0.540112	1.66498	4.54249	0.00203052	0.0106447	TP1_5399	Q9Y3B7
COL5A1	FALSE			1.18989	Upregulated													1.18989	0.707805	1.67197	5.75277	0.000531824	0.00450689	1.56004	0.975658	2.14443	6.18596	0.000294719	0.00308553	TP1_2427	P20908
SDF2L1	FALSE			1.17275	Upregulated	0.679653	-0.324688	1.68399	1.58727	0.15476	0.270811	1.17275	0.0397773	2.30572	2.42912	0.0442018	0.119694	1.92183	1.60636	2.2373	14.1987	1.03503e-06	0.000151473	1.32897	0.773732	1.8842	5.54635	0.000598129	0.00490384	TP1_4929	Q9HCN8
XXYLT1	FALSE			0.998903	Upregulated	1.23678	0.282282	2.19128	3.03923	0.0179567	0.0588785	0.0800309	-0.656006	0.816068	0.252245	0.807425	0.879191	0.998903	0.258451	1.73936	3.14427	0.0147913	0.0400291	1.07226	0.60057	1.54394	5.26764	0.00082797	0.00586438	TP1_304	A0A140T9D0; Q8NBI6
SLC2A14; SLC2A3	FALSE			0.956929	Upregulated	0.594692	0.0918502	1.09753	2.76549	0.0263494	0.0768954							1.31917	0.871373	1.76696	6.86618	0.000169855	0.00237609	1.23452	0.739898	1.72914	5.78357	0.000457246	0.00407437	TP1_2284	P11169; Q8TDB8
FZD2	FALSE			0.889007	Upregulated													0.889007	0.47449	1.30352	4.9987	0.0012583	0.00766917	1.4107	0.848498	1.97291	5.81448	0.000441757	0.00398648	TP1_3364	Q14332
DAD1	FALSE			0.813862	Upregulated	1.54668	0.519153	2.5742	3.53305	0.00899311	0.0362752	0.813862	-1.14849	2.77621	1.027	0.345878	0.497092	-0.661926	-1.76055	0.436693	-1.42189	0.197644	0.279463	2.35425	1.20272	3.50578	4.76339	0.00166423	0.00924975	TP1_1258	F5GXX5; P61803; F5H895; A0A0B4J239
AGRN	FALSE			0.811027	Upregulated													0.811027	0.469532	1.15252	5.53534	0.000676421	0.00524192	1.1458	0.710102	1.58149	6.09389	0.000325296	0.0033006	TP1_1678	O00468
RAB9A	FALSE			0.775357	Upregulated	0.850542	-0.098432	1.79952	2.1037	0.072021	0.156558	0.752633	-0.242914	1.74818	1.78461	0.117142	0.23306	0.775357	-0.250727	1.80144	1.78664	0.117131	0.184226	1.13809	0.689863	1.58631	5.8837	0.000409131	0.00375751	TP1_2815	P51151
NGFR	FALSE			0.755974	Upregulated	0.952289	0.160246	1.74433	2.81146	0.0246134	0.0733269							0.559659	-0.0992775	1.2186	1.97958	0.0852959	0.143734	2.24544	1.72804	2.76284	10.0564	9.90116e-06	0.000444438	TP1_2225	P08138
RDH10	FALSE			0.733714	Upregulated													0.733714	0.388582	1.07885	4.9549	0.00132601	0.00788357	1.38871	0.807281	1.97013	5.53459	0.000606264	0.00494794	TP1_4045	Q8IZV5; E5RK48
LPCAT3	FALSE			0.727054	Upregulated	0.727054	-0.0258659	1.47997	2.25803	0.056453	0.131736	0.367283	-0.651949	1.38652	0.841559	0.426186	0.572556	0.758592	0.017521	1.49966	2.38584	0.0459792	0.0912152	1.24808	0.770107	1.72606	6.05074	0.000340825	0.00338383	TP1_3761	Q6P1A2; F5H0M4
GGT7	FALSE			0.663445	Upregulated	0.614691	-0.00841716	1.2378	2.30677	0.0524436	0.12489							0.712198	0.0235324	1.40086	2.41038	0.0442956	0.0889887	1.24846	0.789093	1.70784	6.2977	0.0002618	0.00289268	TP1_5234	Q9UJ14
RFT1	FALSE			0.65107	Upregulated	0.391492	-0.231212	1.01419	1.47012	0.182669	0.301071							0.910649	0.495266	1.32603	5.10971	0.00110308	0.0070054	0.96968	0.520162	1.4192	4.99863	0.0011448	0.00721435	TP1_853	Q96AA3; B5MDE0; C9JP01
SLC39A11	FALSE			0.618581	Upregulated	0.618581	0.0885613	1.1486	2.72908	0.0278147	0.0794246													1.46739	1.04088	1.8939	7.97237	5.22135e-05	0.00113636	TP1_1542	J3QLB2; J3KRX2; J3QS49; Q8N1S5; A0A0J9YXZ0; A0A0J9YXE3; J3QQP1; J3QRN3; A0A0J9YXX3; J3KS66; J3QLA9
ATP8B1	FALSE			0.600415	Upregulated	0.50915	-0.275746	1.29405	1.51686	0.170743	0.287148							0.691679	-0.18615	1.56951	1.84314	0.105579	0.170007	1.83289	1.26847	2.3973	7.52501	7.81288e-05	0.00144619	TP1_1820	O43520; A0A2R8Y5C5
SLC35A2	FALSE			0.590218	Upregulated	0.697278	0.0382456	1.35631	2.47406	0.0407473	0.104326	0.226366	-0.369888	0.82262	0.879285	0.405503	0.554745	0.590218	-0.0401474	1.22058	2.1823	0.0626802	0.113598	1.03282	0.569716	1.49593	5.16792	0.000932531	0.00631834	TP1_3054	P78381; B4DE15
CYP4F11	FALSE			0.550951	Upregulated	0.550951	-0.0707772	1.17268	2.07216	0.0747626	0.160663	0.168456	-0.514337	0.85125	0.57141	0.583796	0.708815	0.841622	0.341067	1.34218	3.91885	0.00497237	0.0187014	1.8522	1.39308	2.31133	9.34812	1.68105e-05	0.000597689	TP1_4914	Q9HBI6; F8W978
MRPL45	FALSE			0.548666	Upregulated	-0.142666	-0.827176	0.541843	-0.487365	0.640088	0.734468	0.578134	-0.0669482	1.22322	2.07911	0.0724078	0.167482	0.548666	-0.201642	1.29897	1.7154	0.128292	0.198113	1.29072	0.819331	1.76211	6.34484	0.000249151	0.0028047	TP1_37	A0A0G2JMS5; A0A087WU62; A0A087X2D5; Q9BRJ2
C1GALT1C1	FALSE			0.531108	Upregulated	0.383482	-0.741331	1.50829	0.800214	0.448954	0.57932	0.531108	-0.477616	1.53983	1.23543	0.255058	0.399196	0.893532	0.0961878	1.69088	2.624	0.0327386	0.0717578	1.45501	0.62461	2.2854	4.06021	0.0038477	0.0168913	TP1_4430	Q96EU7
OXA1L	FALSE			0.528766	Upregulated	0.330466	-0.00149201	0.662424	2.32785	0.0508	0.122547	0.528766	0.158059	0.899473	3.30356	0.0111821	0.0510836	0.72163	0.399915	1.04334	5.22802	0.000960492	0.00650298	1.15608	0.416318	1.89584	3.62131	0.00709138	0.0256188	TP1_99	A0A087X0L7; J3KNA0; Q15070; E7EVY0; C9JC63
DHODH	FALSE			0.524588	Upregulated							0.326207	-0.248483	0.900898	1.31465	0.225941	0.36569	0.722969	0.370304	1.07563	4.77806	0.00164318	0.00904818	0.849452	0.22408	1.47482	3.14753	0.0141343	0.0427962	TP1_3115	Q02127; I3NI32
TMEM205	FALSE			0.5109	Upregulated	0.5109	0.225849	0.795951	4.19106	0.00359591	0.02021	0.669951	0.118423	1.22148	2.85025	0.0236831	0.0811437	0.252077	0.0088406	0.495314	2.41545	0.0439557	0.0885895	1.47835	0.973332	1.98337	6.7833	0.00015913	0.00210862	TP1_1594	K7ELQ9; Q6UW68; K7EM09; K7EPR0
MICU1	FALSE			0.509547	Upregulated	0.529413	-0.0121076	1.07093	2.28608	0.0541096	0.127711							0.489681	0.0844562	0.894906	2.81651	0.0240026	0.0577306	0.665862	0.187148	1.14458	3.22313	0.0126372	0.0392224	TP1_297	A0A0U1RRK1; A0A286YF11; Q9BPX6
GRN	FALSE			0.505834	Upregulated	0.657319	0.15763	1.15701	3.07601	0.0166966	0.0557805	0.0146169	-0.578804	0.608038	0.0570483	0.95594	0.973312	0.505834	-0.143448	1.15512	1.82068	0.108984	0.174164	2.64818	2.18875	3.1076	13.3567	1.21372e-06	0.000136202	TP1_2526	P28799; K7EKL3; K7EQ05
MAN1A2	FALSE			0.495159	Upregulated	0.210131	-0.16056	0.580821	1.32553	0.224402	0.352049	0.554393	0.0327541	1.07603	2.46149	0.039945	0.112023	0.495159	0.148559	0.84176	3.32973	0.0113092	0.0328235	0.689173	0.236278	1.14207	3.52614	0.00812586	0.0283852	TP1_1873	O60476
DNAJC25	FALSE			0.486729	Upregulated	0.486729	-0.130367	1.10383	1.84436	0.105313	0.204836	-0.161416	-0.818354	0.495521	-0.569079	0.585301	0.709964	0.545594	-0.071247	1.16244	2.06153	0.0753214	0.131648	0.927645	0.357316	1.49797	3.769	0.00575486	0.0222691	TP1_4815	Q9H1X3
LAMA5	FALSE			0.48045	Upregulated													0.48045	0.00551399	0.955386	2.3578	0.047983	0.0940212	3.82614	1.37822	6.27405	3.77139	0.00829966	0.0287863	TP1_1764	O15230
PLXNA3	FALSE			0.472897	Upregulated	0.547783	0.213354	0.882212	3.83015	0.00579649	0.0267503	0.0574583	-0.360381	0.475297	0.318488	0.758469	0.846943	0.472897	0.0512948	0.894499	2.61431	0.0325206	0.0714903	1.87289	1.00158	2.74419	4.98093	0.00116989	0.0073062	TP1_2837	P51805
UQCC1	FALSE			0.467902	Upregulated	0.714196	0.292678	1.13571	3.96198	0.0048579	0.0241271	0.0827675	-0.532581	0.698115	0.311522	0.763562	0.850386	0.467902	0.038414	0.897391	2.5392	0.0364315	0.0777901	0.698876	0.192116	1.20564	3.19571	0.0131599	0.0403219	TP1_5032	Q9NVA1; B1AKV4; B1AKV2; F6UTR7; B1AKV6; B1AKV3
AGPAT5	FALSE			0.461694	Upregulated	0.205456	-0.283264	0.694177	0.983037	0.356591	0.488653	0.59179	0.0922367	1.09134	2.74369	0.0258991	0.0855265	0.461694	0.0844164	0.838971	2.85225	0.0227562	0.055421	1.11832	0.264929	1.97172	3.0366	0.0166776	0.0481425	TP1_5019	Q9NUQ2
DCAKD	FALSE			0.456147	Upregulated	0.580764	0.1218	1.03973	2.95891	0.0198074	0.0629466	0.456147	-0.0242472	0.936542	2.19916	0.0598961	0.147197	0.211499	-0.253321	0.676319	1.06052	0.321697	0.405317	0.945898	0.322632	1.56916	3.51674	0.00823647	0.0286323	TP1_1616	K7ESP4; Q8WVC6
ARF6	FALSE			0.448371	Upregulated	0.401333	-0.350768	1.15343	1.24779	0.250096	0.380177	0.448371	-0.1577	1.05444	1.71342	0.125927	0.243719	0.814723	0.260816	1.36863	3.42821	0.0098246	0.0296217	1.43637	0.991704	1.88104	7.48517	8.10581e-05	0.00146288	TP1_2993	P62330
UQCRH	FALSE			0.447314	Upregulated	0.447314	-0.222314	1.11694	1.56543	0.159562	0.275551	1.04207	0.522871	1.56126	4.65617	0.00178503	0.0165467	0.284034	-0.219489	0.787557	1.31476	0.227171	0.310707	1.64242	1.09119	2.19366	6.90425	0.000141149	0.00197617	TP1_2218	P07919
UGGT2	FALSE			0.441996	Upregulated	0.941608	0.420591	1.46262	4.226	0.00343704	0.0198578	0.0223412	-0.691878	0.73656	0.0724479	0.944068	0.966388	0.441996	-0.144533	1.02853	1.7564	0.119381	0.186701	2.00985	1.28048	2.73922	6.38538	0.000238813	0.0027157	TP1_5098	Q9NYU1
SPRYD7	FALSE			0.441024	Upregulated													0.441024	0.0198219	0.862226	2.44042	0.0423192	0.086183	0.993308	0.567279	1.41934	5.40274	0.000706298	0.00529953	TP1_3703	Q5W111
YARS2	FALSE			0.431298	Upregulated	0.431298	-0.42597	1.28856	1.18007	0.275034	0.405617	0.339531	-0.423311	1.10237	1.03255	0.333021	0.484648	0.601216	-0.172067	1.3745	1.81868	0.109508	0.174749	1.20431	0.672242	1.73638	5.24495	0.000850572	0.00594242	TP1_5382	Q9Y2Z4; H0YHS6
HACD2	FALSE			0.430081	Upregulated	0.687172	0.101744	1.2726	2.74476	0.0271737	0.0782203	0.430081	-0.00960017	0.869762	2.26549	0.0540632	0.137138	-0.0310461	-0.423178	0.361085	-0.184531	0.858463	0.885217	0.868244	0.453479	1.28301	4.85075	0.00137397	0.0081726	TP1_3820	Q6Y1H2
TGFB2	FALSE			0.425387	Upregulated	0.425387	0.0594098	0.791364	2.71795	0.0282791	0.0805652	0.324264	-0.0282172	0.676745	2.13065	0.0665759	0.158336	0.597524	0.238348	0.956701	3.8774	0.00525972	0.0193927	2.46158	1.47611	3.44704	5.78827	0.000455015	0.00407437	TP1_2967	P61812
HLA-C	FALSE			0.424855	Upregulated	0.424855	-0.433759	1.28347	1.15921	0.282696	0.414179	-0.174912	-1.12585	0.776022	-0.428488	0.68024	0.787516	0.531836	-1.1848	2.24847	0.753264	0.479071	0.558818	0.91917	0.359724	1.47862	3.80722	0.0054549	0.0216209	TP1_302	A0A1W2PR11; Q5QT33; A0A140T962; A0A140T9J9; A0A140T9B3; A0A140T942
FBXL20	FALSE			0.416703	Upregulated	0.408293	0.0360018	0.780585	2.56449	0.0355702	0.094523	0.470368	0.0459098	0.894826	2.56657	0.0339765	0.10217	0.416703	-0.0704701	0.903875	1.9936	0.0835033	0.141465	0.776142	0.348497	1.20379	4.2056	0.00316187	0.0145045	TP1_1550	Q96IG2; J3KTA1
ACOT13	FALSE			0.41299	Upregulated	0.388737	0.100574	0.676899	3.15449	0.0149034	0.0515992	0.41299	0.0758221	0.750159	2.83689	0.0224719	0.078772	0.587836	0.258215	0.917456	4.15658	0.00362034	0.0149084	0.547081	0.172638	0.921524	3.3856	0.00995825	0.0330806	TP1_4948	Q9NPJ3
IL6ST	FALSE			0.409958	Upregulated	-0.302499	-0.987534	0.382536	-1.03258	0.334321	0.465567	0.409958	-0.645699	1.46561	0.907752	0.39252	0.542241	1.11785	0.398678	1.83703	3.62279	0.00746863	0.0246685	1.49587	1.02936	1.96238	7.43021	8.53012e-05	0.00149423	TP1_2653	P40189; A0A494BZU0
RTN1	FALSE			0.403537	Upregulated	0.403537	0.0827306	0.724343	2.94138	0.0203232	0.0640378	0.436757	0.0315798	0.841933	2.49658	0.0378417	0.108241	-1.58326	-1.9873	-1.17921	-9.133	2.43626e-05	0.000813155	2.35283	1.92882	2.77683	12.8585	1.61287e-06	0.000164363	TP1_3521	Q16799; Q2NKQ5
TVP23C	FALSE			0.398817	Upregulated	0.353665	-0.133653	0.840982	1.69703	0.131128	0.240148	0.975745	0.52095	1.43054	4.96901	0.00117724	0.0131873	0.398817	-0.374042	1.17168	1.20339	0.265349	0.348757	2.81336	2.41317	3.21356	16.2901	2.71624e-07	5.4189e-05	TP1_4428	Q96ET8
EMC8	FALSE			0.398114	Upregulated	0.280977	-0.213559	0.775512	1.32857	0.223445	0.351141	0.570007	0.153585	0.986429	3.17027	0.0136154	0.0575747	0.398114	0.0196391	0.776588	2.45168	0.0416019	0.0852425	1.24748	0.821344	1.67362	6.7835	0.000159099	0.00210862	TP1_1813	O43402; M0R1B0
CNIH4	FALSE			0.393878	Upregulated	0.393878	-0.0683896	0.856145	1.99241	0.0843182	0.174898	1.01537	0.509356	1.52137	4.66804	0.00183131	0.0167555	-1.247	-2.77899	0.28499	-1.98477	0.0937072	0.155092	2.20372	1.52917	2.87828	7.57023	7.49463e-05	0.00141649	TP1_772	A6NLH6; Q9P003
PTRH1	FALSE			0.392854	Upregulated	0.392854	0.0361421	0.749565	2.57528	0.0349989	0.0934057	0.072005	-0.43854	0.58255	0.326647	0.752522	0.843019	0.75811	0.336602	1.17962	4.19198	0.0034557	0.0145177	0.995428	0.543739	1.44712	5.1067	0.00100385	0.00667558	TP1_3965	Q86Y79; A0A096LP22; A0A096LP34; C9J7Z1
RMDN1	FALSE			0.389784	Upregulated	0.18546	-0.0834316	0.454352	1.61281	0.148448	0.262487	0.389784	0.0564177	0.72315	2.70802	0.0273499	0.0886836	0.432035	0.172107	0.691964	3.874	0.00528414	0.0193998	0.693761	0.330454	1.05707	4.42493	0.00236535	0.01183	TP1_4407	Q96DB5; E5RH53; H0YB83; H0YB03; H0YC67
MRPS27	FALSE			0.385069	Upregulated	0.400539	0.0929871	0.708091	3.04535	0.0174577	0.0576492	0.321272	-0.0724922	0.715036	1.88967	0.0963921	0.203917	0.385069	0.0663289	0.703809	2.81576	0.0240294	0.0577585	0.646856	0.316296	0.977417	4.53447	0.00205164	0.0107036	TP1_4292	Q92552; G5EA06; D6RH20
OS9	FALSE			0.384528	Upregulated	0.454945	0.00617919	0.90371	2.37056	0.0476275	0.117644	-0.248996	-0.650161	0.15217	-1.43753	0.189421	0.322761	0.384528	0.0239221	0.745133	2.48536	0.0395292	0.0823706	1.57004	1.13805	2.00202	8.42191	3.54564e-05	0.000903005	TP1_3284	Q13438
SLC5A6	FALSE			0.383689	Upregulated	0.0327953	-0.582819	0.64841	0.12457	0.904176	0.934097	0.383689	-0.230361	0.997739	1.44719	0.186784	0.31951	0.592332	-0.0749808	1.25964	2.06885	0.0744882	0.130732	1.03077	0.32955	1.73198	3.40626	0.00966338	0.0325176	TP1_5352	Q9Y289
NDUFAF4	FALSE			0.381514	Upregulated	0.0297637	-0.876385	0.935913	0.077043	0.940661	0.96057	0.425975	0.0565657	0.795384	2.67071	0.0289574	0.0918437	0.381514	-0.00352996	0.766558	2.30937	0.0516529	0.0986149	1.29971	0.841346	1.75807	6.57063	0.000197248	0.00242575	TP1_5123	Q9P032
ABCB7	FALSE			0.37705	Upregulated	0.124203	-0.190322	0.438729	0.923398	0.384882	0.518997	0.400043	0.0338985	0.766188	2.53049	0.0359161	0.104858	0.37705	-0.00978176	0.763882	2.2718	0.0546937	0.102719	0.600229	0.196085	1.00437	3.44152	0.00918134	0.0311333	TP1_520	A0A590UJS8; A0A5F9ZA98; O75027; B4DGL8; A0A087WW65; A0A2R8Y473
RAB4B	FALSE			0.376993	Upregulated	0.413166	-0.0335877	0.85992	2.16256	0.0652184	0.145343	-0.502181	-0.966971	-0.0373922	-2.50239	0.0375045	0.107518	0.376993	-0.141264	0.89525	1.69544	0.130739	0.201157	0.882298	0.321777	1.44282	3.64748	0.0068322	0.0250607	TP1_2943	P61018; M0R0X1
OSMR	FALSE			0.375604	Upregulated	0.542482	0.251894	0.833071	4.36534	0.00287544	0.0177239	0.124736	-0.398615	0.648087	0.552012	0.596387	0.720201	0.375604	0.0780286	0.67318	2.94189	0.019918	0.050224	1.73825	1.28193	2.19457	8.82701	2.53765e-05	0.000765774	TP1_4592	Q99650
SLC4A2	FALSE			0.374153	Upregulated	0.374153	-0.197998	0.946303	1.52915	0.167726	0.284651	0.372365	-0.164648	0.909378	1.60596	0.147892	0.272149	0.608082	0.0644588	1.15171	2.6071	0.0328766	0.0719767	0.977132	0.401714	1.55255	3.93495	0.00456821	0.019254	TP1_2168	P04920; A0A7I2V5T6
SCAMP1	FALSE			0.372181	Upregulated	0.193815	-0.113175	0.500805	1.4763	0.18105	0.299333	0.372181	0.066325	0.678037	2.8183	0.0231161	0.0800656	0.699159	0.406764	0.991554	5.57314	0.000648439	0.0051083	0.581389	0.315008	0.84777	5.05747	0.00106555	0.00693185	TP1_1753	O15126; A0A087WXB0; A0A087WU14
COL6A2	FALSE			0.371348	Upregulated	0.371348	-0.140731	0.883427	1.69572	0.131382	0.240436	0.10043	-0.374925	0.575785	0.489325	0.638065	0.755213	0.67572	-0.108039	1.45948	2.01056	0.0814939	0.138899	1.77928	1.28484	2.27372	8.33879	3.80377e-05	0.000920393	TP1_2305	P12110
CCDC80	FALSE			0.364713	Upregulated	0.179887	-0.0283868	0.388161	2.01965	0.0809269	0.169281	0.364713	0.10382	0.625606	3.23772	0.012321	0.0541441	0.567877	0.223458	0.912296	3.84292	0.00551249	0.0198316	2.96012	2.37676	3.54348	11.7582	3.13813e-06	0.000242303	TP1_3849	Q76M96
ERBIN	FALSE			0.3622	Upregulated	0.3622	0.0763159	0.648084	2.96258	0.0197013	0.0628782	0.704468	0.41825	0.990687	5.7005	0.00049679	0.00786423	0.0779343	-0.258385	0.414254	0.540096	0.604711	0.671785	0.993996	0.612028	1.37596	6.03014	0.000348524	0.00339173	TP1_4548	Q96RT1
TRPM4	FALSE			0.361537	Upregulated	0.361537	-0.00842958	0.731504	2.28508	0.0541912	0.127821	-0.206988	-0.801213	0.387237	-0.80676	0.44369	0.587373	0.368841	0.00297437	0.734707	2.34969	0.0485789	0.094597	1.02411	0.592874	1.45534	5.50306	0.000628687	0.00500977	TP1_4203	Q8TD43
LIPA	FALSE			0.36147	Upregulated	0.762419	0.00490867	1.51993	2.35351	0.0488689	0.119676	-0.291046	-0.715772	0.13368	-1.58709	0.152093	0.277261	0.36147	-0.400934	1.12387	1.10505	0.303151	0.38617	1.81778	0.822364	2.81319	4.23162	0.00305368	0.014186	TP1_171	A0A0A0MT32; P38571; Q5T073
MRPS9	FALSE			0.359409	Upregulated	0.0312424	-0.230701	0.293186	0.2789	0.787946	0.849208	0.359409	-0.00227436	0.721092	2.3015	0.0511378	0.131645	0.401602	0.176784	0.62642	4.1635	0.00358751	0.0148025	1.3796	0.640808	2.11839	4.32714	0.00268975	0.0129129	TP1_3073	P82933
URB2	FALSE			0.356376	Upregulated	0.356376	0.0573802	0.655373	2.78711	0.0255174	0.0750613	0.486799	0.14471	0.828889	3.29579	0.0113104	0.0513619	0.207196	-0.082307	0.496699	1.6681	0.136154	0.207976	0.630716	0.155783	1.10565	3.07731	0.0156926	0.0458893	TP1_3341	Q14146
SURF4	FALSE			0.354917	Upregulated	0.40906	0.0966844	0.721436	3.06211	0.0170372	0.0565117	0.354917	0.0650748	0.644759	2.83606	0.0225004	0.078772	-0.0636823	-0.291501	0.164137	-0.651513	0.534065	0.610429	0.758672	0.242266	1.27508	3.40433	0.00969048	0.032522	TP1_1770	Q5T8U5; O15260; B7Z1G8
APP	FALSE			0.354565	Upregulated	0.354565	0.0816953	0.627435	3.03845	0.0176342	0.0581802	-0.497869	-0.956091	-0.0396473	-2.52301	0.0367451	0.10606	0.525222	0.265646	0.784799	4.71597	0.00177356	0.00939888	1.36526	0.906383	1.82414	6.89425	0.000142547	0.00198342	TP1_2173	P05067; E9PG40; A0A0A0MRG2; H7C0V9
INTS1	FALSE			0.35111	Upregulated	0.499906	0.213093	0.786719	4.07569	0.00418002	0.0220266	0.35111	-0.00948441	0.711705	2.25514	0.0549344	0.138335	0.32718	0.0213173	0.633043	2.49318	0.0390629	0.0816224	1.03502	0.348488	1.72155	3.49348	0.00851713	0.029296	TP1_4059	Q8N201
TOMM22	FALSE			0.350559	Upregulated	0.347833	0.022907	0.672759	2.50321	0.038999	0.100822	0.35844	0.0794878	0.637391	2.97602	0.0182065	0.0689456	0.350559	0.097751	0.603366	3.23195	0.0130216	0.0365122	0.640035	0.170646	1.10942	3.15966	0.0138821	0.0421748	TP1_4997	Q9NS69
PMPCB	FALSE			0.346017	Upregulated	0.23005	0.00519212	0.454908	2.39235	0.0460865	0.114769	0.346017	0.0750068	0.617028	2.95707	0.0187341	0.0700475	0.636575	0.357977	0.915172	5.32557	0.000858137	0.00604669	0.470688	0.163471	0.777905	3.55024	0.00784957	0.0276351	TP1_1951	O75439; G3V0E4; F8WAZ6
MARCHF5	FALSE			0.346015	Upregulated	0.346015	-0.100402	0.792431	1.81245	0.110457	0.212395	0.238096	-0.277782	0.753974	1.06894	0.317036	0.466914	0.394091	-0.06561	0.853792	1.99809	0.0829363	0.140692	1.84329	1.29476	2.39183	7.78683	6.15744e-05	0.00122625	TP1_5072	Q9NX47
GPR89A; GPR89B	FALSE			0.345215	Upregulated	0.532937	0.325836	0.740038	6.01734	0.00042805	0.00584227	0.345215	0.0946854	0.595744	3.19139	0.0131953	0.0564242	0.113331	-0.101072	0.327734	1.23201	0.254983	0.339234	0.560318	0.208646	0.91199	3.69204	0.006414	0.0240928	TP1_871	P0CG08; B7ZAQ6; U3KPV2; E9PKY3; A0A087WW82; A0A087WW78
SLC25A1	FALSE			0.341496	Upregulated	0.179231	-0.178159	0.536621	1.17269	0.277238	0.40822	0.341496	0.0303041	0.652688	2.5416	0.0353069	0.103956	0.637482	0.388395	0.88657	5.965	0.000423006	0.00392571	0.892898	0.512337	1.27346	5.43686	0.000678782	0.00517546	TP1_2862	P53007
PMPCA	FALSE			0.340894	Upregulated	0.232526	0.0518116	0.41324	3.00878	0.018414	0.0599309	0.340894	0.0716282	0.610159	2.93216	0.0194518	0.0717072	0.505939	0.224967	0.78691	4.19691	0.00343345	0.0144837	0.519567	0.167536	0.871598	3.42003	0.00947198	0.0319679	TP1_3201	Q10713
CASK	FALSE			0.339998	Upregulated	0.176972	-0.135892	0.489836	1.3227	0.225296	0.352708	0.35514	0.0631438	0.647137	2.8169	0.0231651	0.0801627	0.339998	0.102418	0.577577	3.3355	0.011216	0.0326277	1.0477	0.586237	1.50917	5.26099	0.000834522	0.00586452	TP1_410	O14936; A0A2R8YE77; A0A2U3TZM1; A0A2U3TZM4; A0A7I2RJN6; A0A2U3TZN6; A0A2R8YFN5; Q5JS79; A0A2R8YEK3; A0A2R8Y6F8
WDR36	FALSE			0.339855	Upregulated	0.339855	0.00816548	0.671545	2.39593	0.0458389	0.114463	0.234282	-0.0916766	0.56024	1.66466	0.135489	0.255349	0.342697	-0.12502	0.810414	1.70774	0.128369	0.198151	1.31558	0.868426	1.76273	6.8176	0.000153786	0.00206966	TP1_175	A0A0A0MTB8; Q8NI36
SLC30A1	FALSE			0.33392	Upregulated	0.511709	0.185319	0.838099	3.66604	0.00724792	0.0314556	-0.0453757	-0.509299	0.418547	-0.226531	0.826608	0.892428	0.33392	-0.0372364	0.705077	2.09691	0.071378	0.126309	0.476109	0.148663	0.803556	3.36927	0.010198	0.0335664	TP1_5489	Q9Y6M5
DAP3	FALSE			0.332563	Upregulated	0.37817	0.0458287	0.710511	2.66081	0.0307942	0.0852125	0.248325	-0.157322	0.653972	1.41782	0.194905	0.32896	0.332563	-0.00162751	0.666754	2.31939	0.0508713	0.0976482	0.962019	0.46123	1.46281	4.45142	0.00228497	0.0115821	TP1_2818	P51398; V9GZ03; V9GYL9; V9GYA7; V9GYJ9; V9GZ61
TMEM30A	FALSE			0.329979	Upregulated	0.329979	0.0248375	0.635121	2.52869	0.0375336	0.0982645	-0.785345	-1.99399	0.423301	-1.5436	0.167564	0.29625	0.705667	0.453027	0.958307	6.51016	0.000240895	0.00296637	1.9676	1.52364	2.41156	10.2699	8.49497e-06	0.000401387	TP1_5031	Q9NV96; A0A669KBF5; A0A669KBE6
BSG	FALSE			0.325491	Upregulated	0.325491	-0.0276837	0.678665	2.15583	0.0659531	0.146674	0.0545656	-0.230156	0.339287	0.443863	0.669188	0.779458	0.830777	0.559383	1.10217	7.13474	0.00013167	0.0020366	0.692844	0.222345	1.16334	3.4123	0.00957899	0.0322684	TP1_677	A0A7P0TA85; P35613; A0A7P0TB04; I3L192; A0A087WUV8
DNAJA3	FALSE			0.323819	Upregulated	0.406286	-0.120994	0.933565	1.80178	0.112229	0.214802	0.101157	-0.363322	0.565636	0.504407	0.627903	0.747815	0.323819	-0.106236	0.753875	1.75498	0.119634	0.186866	0.616439	0.17524	1.05764	3.23762	0.0123699	0.0387275	TP1_4431	Q96EY1
HADHB	FALSE			0.320312	Upregulated	0.239482	0.0179826	0.460982	2.5282	0.0375615	0.0982645	0.320312	0.0615519	0.579072	2.86699	0.0214685	0.0763169	0.658128	0.462191	0.854065	7.82865	7.04748e-05	0.00147625	0.966089	0.629347	1.30283	6.64797	0.000182324	0.00232998	TP1_2899	P55084; F5GZQ3; B5MD38
GOLGA5	FALSE			0.317398	Upregulated	0.203223	-0.169158	0.575603	1.27614	0.24045	0.368663	0.398638	0.0808549	0.71642	2.90534	0.0202566	0.0734909	0.317398	0.0485218	0.586274	2.75135	0.0264611	0.0620743	1.24323	0.762851	1.72362	5.997	0.000361313	0.00348784	TP1_4187	Q8TBA6
ACAT1	FALSE			0.316756	Upregulated	0.266967	0.0270304	0.506903	2.60179	0.0336358	0.0907459	0.316756	0.0512878	0.582224	2.76352	0.0251274	0.0839049	0.643833	0.47094	0.816725	8.67943	3.47157e-05	0.00102455	0.65182	0.38854	0.9151	5.73692	0.000481764	0.00419907	TP1_2480	P24752; A0A5F9ZHL1; A0A5F9ZHJ7; A0A5F9ZHJ0; A0A5F9ZHD4; A0A5F9ZI66
EMG1	FALSE			0.313607	Upregulated	0.10734	-0.307357	0.522037	0.605261	0.563077	0.679387	0.497749	0.226124	0.769374	4.24415	0.00298386	0.0214754	0.313607	0.0478847	0.579329	2.75075	0.0264847	0.0620914	0.992916	0.554098	1.43173	5.24322	0.000852325	0.00594311	TP1_4341	Q92979; A0A087WVM7
DLST	FALSE			0.30512	Upregulated	0.144268	-0.229236	0.517773	0.903864	0.394607	0.529039	0.30512	-0.0928808	0.70312	1.77849	0.1145	0.231188	0.373825	0.0394432	0.708206	2.60567	0.0329477	0.0720909	0.74191	0.353638	1.13018	4.42777	0.00235658	0.01183	TP1_2636	P36957; Q86SW4
EMC3	FALSE			0.304981	Upregulated	0.304981	-0.165576	0.775539	1.51556	0.171065	0.287287	0.0749735	-0.345407	0.495353	0.413062	0.690675	0.794287	0.393958	-0.0145771	0.802493	2.24758	0.0567492	0.105332	0.503521	0.141278	0.865765	3.22097	0.0126776	0.0392797	TP1_5125	Q9P0I2
SPARC	FALSE			0.304942	Upregulated	0.304942	-0.0786821	0.688567	1.85876	0.103068	0.202882	-0.551156	-1.05066	-0.0516526	-2.55833	0.034578	0.102928	0.952208	0.648017	1.2564	7.29589	0.000113411	0.00191659	1.39698	0.924156	1.8698	6.84639	0.000149453	0.00204842	TP1_2251	P09486; F5GY03
BCAT2	FALSE			0.304274	Upregulated	0.304274	0.0272907	0.581258	2.56875	0.0353432	0.0940493	0.220202	-0.0326208	0.473025	2.01723	0.079281	0.178734	0.741649	0.557413	0.925885	9.38248	2.01779e-05	0.000745138	0.824927	0.408729	1.24112	4.59288	0.00190311	0.0102154	TP1_1779	O15382; B3KSI3; M0QXF9; M0QZ10; M0QZP4
AGK	FALSE			0.304095	Upregulated	0.0425146	-0.151851	0.23688	0.511481	0.623901	0.721829	0.355841	0.0879715	0.62371	3.07668	0.0156534	0.0621448	0.304095	0.110242	0.497948	3.6562	0.00712896	0.0238783	0.587532	0.260188	0.914877	4.15907	0.00336572	0.015259	TP1_3578	Q53H12; A0A3B3ISZ0; E9PC15; A0A3B3ITD0; E9PG39; A0A3B3ISY9; A0A3B3ITX7
HSD17B11	FALSE			0.300316	Upregulated							0.104208	-0.330163	0.53858	0.555637	0.594022	0.718028	0.496423	0.0886161	0.90423	2.83721	0.0232722	0.0562585	0.862044	0.380043	1.34404	4.1443	0.00343338	0.0154502	TP1_1070	D6RCD0; Q8NBQ5
YIF1A	FALSE			0.299146	Upregulated	0.299146	-0.0317621	0.630054	2.11391	0.0701937	0.153665	0.626321	0.151794	1.10085	3.06197	0.0161792	0.0635491	0.167936	-0.156711	0.492584	1.20566	0.264418	0.347894	0.816619	0.402306	1.23093	4.56731	0.00196664	0.0104316	TP1_764	A6NGW1; O95070; E9PIZ0; C9JST7
RRP8	FALSE			0.298366	Upregulated	0.298366	0.0186527	0.57808	2.49429	0.0395256	0.101829	0.454732	0.125927	0.783536	3.20308	0.0129688	0.055958	0.0452805	-0.264602	0.355163	0.340571	0.74272	0.790283	0.75227	0.303572	1.20097	3.88498	0.00489508	0.0201124	TP1_1797	O43159; E9PPY3
TMED10	FALSE			0.296404	Upregulated	-0.149912	-0.409363	0.10954	-1.35111	0.21646	0.342628	0.459935	0.256354	0.663516	5.2325	0.000855489	0.0107679	0.296404	0.019538	0.57327	2.49522	0.0389426	0.0814605	0.444002	0.176728	0.711277	3.84944	0.00514288	0.0207506	TP1_2773	P49755; G3V2K7
VMP1	FALSE			0.296284	Upregulated	0.296284	-0.30619	0.898757	1.15428	0.284931	0.416084	-0.193306	-0.830744	0.444132	-0.712342	0.498568	0.640656	0.533851	-0.0109727	1.07868	2.30923	0.0536476	0.101305	0.75481	0.347492	1.16213	4.29411	0.00280996	0.0132945	TP1_4447	Q96GC9; K7EL93; K7EL74; K7ENU2; K7EK01; K7EMI0; K7ELS2
LRPAP1	FALSE			0.295079	Upregulated	0.295079	0.0226751	0.567483	2.53301	0.0372913	0.0979062	0.253115	-0.00760327	0.513833	2.24852	0.0554996	0.139238	0.425622	0.200485	0.650758	4.40627	0.00261777	0.0119575	0.581104	0.194378	0.96783	3.48193	0.00866021	0.0297312	TP1_2558	P30533; A0A3B3IRQ7
TGOLN2	FALSE			0.294591	Upregulated	0.294591	-0.063874	0.653056	1.92169	0.0937839	0.188532	0.213685	-0.224945	0.652315	1.1283	0.292676	0.44285	0.797961	0.458296	1.13763	5.4755	0.000723495	0.00548386	1.1594	0.682766	1.63603	5.63661	0.000539555	0.00454789	TP1_525	A0A5F9UY30; O43493
FECH	FALSE			0.293536	Upregulated	0.293536	-0.0874945	0.674566	1.80141	0.112291	0.21481	0.257979	-0.1535	0.669458	1.45207	0.185465	0.318011	0.75751	0.271679	1.24334	3.6341	0.00735174	0.0244096	1.1454	0.753605	1.5372	6.77432	0.000160564	0.0021198	TP1_2456	P22830; A0A499FJN5; K7ELX4
ANK2	FALSE			0.292569	Upregulated	0.28753	0.0621563	0.512903	2.98326	0.0191137	0.0615262	0.292569	-0.0875083	0.672646	1.78281	0.113402	0.229697	0.463376	0.159818	0.766934	3.55783	0.00817974	0.0261326	1.1748	0.857478	1.49212	8.57896	3.10959e-05	0.000834411	TP1_528	A0A5F9ZH58
KDSR	FALSE			0.291112	Upregulated	0.37869	0.0753287	0.682052	2.91901	0.0210022	0.0658015	0.228777	-0.125676	0.583229	1.49487	0.174236	0.303362	0.291112	0.00847372	0.57375	2.40062	0.044958	0.0897981	0.665313	0.314704	1.01592	4.39716	0.0024529	0.0120994	TP1_1610	Q06136; K7ERC8; K7EQS7
ZMPSTE24	FALSE			0.285697	Upregulated	0.285697	0.028788	0.542606	2.60039	0.0337067	0.0908712	0.151493	-0.113887	0.416873	1.32213	0.223554	0.362752	0.379827	0.156671	0.602983	3.96709	0.00465915	0.0177814	0.707778	0.355908	1.05965	4.66106	0.00174441	0.00960761	TP1_1982	O75844
HSPA5	FALSE			0.284805	Upregulated	0.245794	0.0256334	0.465955	2.61062	0.0331943	0.089933	0.284805	0.0493226	0.520287	2.80117	0.0237265	0.0811437	0.56267	0.278907	0.846434	4.62159	0.001994	0.0101028	0.759619	0.503205	1.01603	6.86474	0.000146762	0.00201924	TP1_2280	P11021; A0A7P0TB36; A0A7P0TAI0
CLPTM1	FALSE			0.284405	Upregulated	0.284405	-0.0553715	0.624181	1.95729	0.0888969	0.180861	-0.0854823	-0.412275	0.24131	-0.605834	0.561824	0.6933	0.346052	0.0494134	0.642691	2.71899	0.0277778	0.064213	0.773106	0.480979	1.06523	6.1325	0.000312065	0.00322018	TP1_2108	O96005
OCIAD1	FALSE			0.282675	Upregulated	0.0854024	-0.196751	0.367556	0.707776	0.500735	0.625789	0.282675	0.0434938	0.521857	2.73722	0.0261562	0.0861215	0.375114	0.116232	0.633995	3.37719	0.010566	0.0312139	0.754798	0.435601	1.074	5.4795	0.000646028	0.00507942	TP1_5070	Q9NX40; D6RG39; D6RIT9; D6RDK6; D6RBN5; D6RDI5; D6RA54; D6RC55
AXL	FALSE			0.281304	Upregulated	0.281304	-0.244179	0.806787	1.25178	0.248717	0.378837	0.122095	-0.478389	0.722579	0.470918	0.650579	0.765742	0.351016	-0.198123	0.900155	1.48983	0.176863	0.256464	1.12075	0.455169	1.78632	3.90193	0.00478151	0.0197756	TP1_2557	P30530; M0R0W6
DAGLB	FALSE			0.281222	Upregulated	0.339239	0.147073	0.531405	4.12802	0.00390322	0.0211686	0.281222	0.0170159	0.545429	2.46522	0.0397155	0.11159	0.203175	-0.0211686	0.427518	2.11082	0.069884	0.12414	0.543009	0.209563	0.876454	3.77356	0.00571813	0.0221747	TP1_4134	Q8NCG7; E7ET49
SYVN1	FALSE			0.280813	Upregulated	0.296798	-0.106958	0.700555	1.71891	0.126949	0.234634	-0.240171	-0.790476	0.310133	-1.01845	0.340225	0.491936	0.280813	-0.0779951	0.639622	1.8241	0.10786	0.172585	0.999401	0.564043	1.43476	5.3194	0.000778821	0.0056386	TP1_3920	Q86TM6; E9PMA1; E9PK19
BCL2L13	FALSE			0.280492	Upregulated	0.280492	0.0523443	0.50864	2.87485	0.0224126	0.0687555	0.489985	0.229063	0.750908	4.34933	0.0025947	0.0198531	0.146947	-0.0959943	0.389888	1.40979	0.198493	0.280559	0.568097	0.234721	0.901472	3.94873	0.00448223	0.018954	TP1_4714	Q9BXK5; A0A087WX97; A0A087WTL4
SLC12A9	FALSE			0.279532	Upregulated	0.435149	0.243681	0.626618	5.31438	0.000919812	0.00936193	-0.00348462	-0.261472	0.254503	-0.0312829	0.975829	0.984094	0.279532	0.00145152	0.557613	2.34291	0.0490828	0.0952232	0.77879	0.330268	1.22731	4.02352	0.00404515	0.0175891	TP1_4715	Q9BXP2
SPG7	FALSE			0.279141	Upregulated	0.143759	-0.89847	1.18599	0.323532	0.755374	0.823661	0.279141	-0.483187	1.04147	0.849467	0.421136	0.569421	0.445796	-0.299983	1.19157	1.39472	0.203038	0.285716	1.10474	0.678691	1.53079	6.00853	0.000356805	0.00345361	TP1_374	Q9UQ90; A0A2U3TZH1; A0A2R8YFW4; A0A2R8Y4Y7; A0A2R8Y7B8; A0A2R8Y726; A0A2R8Y3M4; A0A2R8YGZ0; A0A2R8Y6K2; A0A2R8Y7E2; A0A2R8YDQ1; A0A2R8YEH4; J3KRF6
FRYL	FALSE			0.277192	Upregulated	0.570484	0.205017	0.935951	3.65012	0.00740838	0.0318912	-0.234634	-0.761206	0.291938	-1.03201	0.332983	0.484648	0.277192	-0.0745274	0.628911	1.83687	0.10581	0.170284	0.876997	0.308709	1.44529	3.57602	0.00756502	0.0269504	TP1_2026	O94915; F2Z2S2
LAMP1	FALSE			0.275566	Upregulated	0.547506	0.139745	0.955267	3.1456	0.015287	0.0524874	-0.29448	-0.789861	0.200902	-1.38479	0.205604	0.342225	0.275566	-0.0984251	0.649556	1.71735	0.126544	0.196131	0.399762	0.120971	0.678553	3.32271	0.010916	0.0352197	TP1_2293	P11279
SSR3	FALSE			0.270342	Upregulated	0.30385	0.120029	0.487672	3.86522	0.00552901	0.025772	0.0110306	-0.17953	0.201591	0.134065	0.896743	0.94121	0.270342	0.0440344	0.49665	2.78425	0.0251886	0.0598493	4.28221	3.93221	4.63221	28.3513	3.89222e-09	2.79539e-06	TP1_905	C9JA28; Q9UNL2
STING1	FALSE			0.269805	Upregulated	0.269805	-0.0666378	0.606247	1.87521	0.100559	0.199559	-0.0289415	-0.424057	0.366174	-0.169647	0.869602	0.922851	0.657743	0.296325	1.01916	4.24171	0.00323808	0.0138326	0.960194	0.419595	1.50079	4.11579	0.00356818	0.0159568	TP1_3952	Q86WV6; A0A494C0W5; J3QTB1; A0A494C0T1
YME1L1	FALSE			0.268059	Upregulated	0.15241	-0.0123153	0.317136	2.16354	0.0651218	0.145215	0.268059	-0.0153516	0.551469	2.1906	0.0606926	0.148611	0.485269	0.253348	0.71719	4.87681	0.00145692	0.0084377	0.679183	0.38022	0.978146	5.26429	0.000831265	0.00586452	TP1_4566	Q96TA2; Q96I63
RRAS	FALSE			0.264118	Upregulated	0.0478323	-0.155323	0.250988	0.550559	0.598136	0.704079	0.264118	-0.154565	0.682802	1.46345	0.182765	0.314799	0.577944	0.359213	0.796675	6.15842	0.000345016	0.00355769	0.975234	0.690633	1.25984	7.94038	5.37076e-05	0.00115081	TP1_2270	P10301
ECM1	FALSE			0.262012	Upregulated	0.262012	-0.128089	0.652113	1.57057	0.157913	0.274403	-0.409856	-0.865064	0.0453531	-2.08531	0.0713959	0.165966	0.823622	0.450389	1.19686	5.14329	0.00106037	0.00682689	1.40955	0.940125	1.87897	6.958	0.000133891	0.00194658	TP1_3509	Q16610
EOGT	FALSE			0.261696	Upregulated	0.261696	-0.0170108	0.540404	2.19564	0.0620369	0.140234	0.0782655	-0.281006	0.437537	0.504542	0.627813	0.747815	0.325731	-0.124592	0.776055	1.69168	0.132205	0.202921	0.734325	0.364189	1.10446	4.59724	0.00189252	0.0101737	TP1_3625	Q5NDL2
CLSTN2	FALSE			0.25911	Upregulated													0.25911	-0.0894558	0.607675	1.73258	0.123703	0.192354	0.959185	0.53239	1.38598	5.20778	0.000889086	0.00613283	TP1_4851	Q9H4D0
QRSL1	FALSE			0.258603	Upregulated	0.085892	-0.726623	0.898407	0.247191	0.81147	0.866766	0.258603	-0.229019	0.746225	1.22829	0.255086	0.399196	0.374514	-0.0282895	0.777317	2.16705	0.0641524	0.115762	0.999279	0.507172	1.49139	4.7054	0.00164896	0.00919859	TP1_4797	Q9H0R6; X6R772
ERAP1	FALSE			0.258087	Upregulated	0.395096	0.181205	0.608987	4.31938	0.00304876	0.0183568	-0.0939891	-0.429921	0.241943	-0.648002	0.535576	0.671674	0.258087	0.0265589	0.489615	2.5981	0.0333265	0.0727106	0.91721	0.610642	1.22378	6.93286	0.000137234	0.00195513	TP1_5103	Q9NZ08
UQCRC1	FALSE			0.257065	Upregulated	0.143541	-0.045099	0.332182	1.77932	0.11605	0.220525	0.257065	0.0506646	0.463466	2.88458	0.0209037	0.0748255	0.258817	0.102234	0.4154	3.8525	0.00544098	0.0196993	0.40885	0.139012	0.678687	3.511	0.00830483	0.0287863	TP1_2572	P31930
KTN1	FALSE			0.252809	Upregulated	0.135422	-0.0710377	0.341881	1.53379	0.1666	0.283129	0.468745	0.241486	0.696004	4.77711	0.0014947	0.014947	0.252809	0.0227812	0.482837	2.56157	0.035219	0.0758823	0.548625	0.26324	0.834009	4.45466	0.00227533	0.0115569	TP1_3927	Q86UP2
SLC25A11	FALSE			0.25271	Upregulated	0.271854	0.0812113	0.462497	3.33447	0.0115184	0.0430924	0.186552	-0.0599692	0.433073	1.75265	0.118695	0.235291	0.25271	0.000162435	0.505257	2.33224	0.0498861	0.0963535	0.526125	0.157432	0.894819	3.30669	0.0111753	0.0357314	TP1_3127	Q02978; I3L1P8
CLPX	FALSE			0.251744	Upregulated	0.0924239	-0.102346	0.287194	1.10962	0.301871	0.43383	0.251744	-0.0320954	0.535584	2.05417	0.0749024	0.171708	0.526337	0.28056	0.772114	4.99133	0.00126942	0.0076913	0.632994	0.314497	0.951492	4.60535	0.00187294	0.0101161	TP1_2002	O76031
MRPS2	FALSE			0.250878	Upregulated	0.214893	-0.176106	0.605892	1.28516	0.237445	0.365263	0.250878	-0.178675	0.680431	1.35268	0.214035	0.352713	0.320072	0.00892672	0.631217	2.39761	0.0451641	0.0901624	1.27727	0.761367	1.79316	5.73703	0.000481707	0.00419907	TP1_5392	Q9Y399
SDHA	FALSE			0.247884	Upregulated	0.202543	-0.0199817	0.425067	2.12839	0.0686753	0.151322	0.247884	-0.0446719	0.54044	1.96241	0.0862408	0.188729	0.608996	0.424422	0.79357	7.69021	7.95471e-05	0.00158469	0.815292	0.435812	1.19477	4.97845	0.00117345	0.00730861	TP1_2562	P31040; D6RFM5
WDR3	FALSE			0.24628	Upregulated	0.215031	-0.11233	0.542392	1.53598	0.166071	0.282947	0.24628	-0.12138	0.61394	1.55143	0.160334	0.28782	0.379721	-0.171641	0.931084	1.60517	0.149422	0.225169	0.767243	0.332462	1.20202	4.08914	0.00369939	0.0163414	TP1_5315	Q9UNX4
PSAP	FALSE			0.243559	Upregulated	0.243559	0.062774	0.424343	3.15031	0.0149936	0.0517669	-0.177153	-0.507763	0.153457	-1.24103	0.250596	0.394207	0.643338	0.399545	0.887131	6.15051	0.000347875	0.00356674	1.47307	1.19136	1.75478	12.1168	2.51095e-06	0.000209693	TP1_2210	P07602
TMBIM6	FALSE			0.243101	Upregulated	0.434078	-0.0366633	0.904819	2.15624	0.0658444	0.146562	-0.0873935	-0.835667	0.66088	-0.270732	0.793651	0.873351	0.243101	-0.164669	0.650871	1.38952	0.204327	0.287312	1.41634	0.721756	2.11093	4.72511	0.00160837	0.00908121	TP1_1302	F8VQW0; F8VX73; F8VPI1; F8W201; F8W086; F8VR05; F8VQQ5; F8VSI7; F8VVJ4; P55061; F8W1G3
MYO5A	FALSE			0.242564	Upregulated	0.512136	0.267163	0.757109	4.88853	0.00150971	0.0122726	0.174017	-0.107315	0.45535	1.43259	0.190783	0.323965	0.242564	0.00323001	0.481898	2.36219	0.0476632	0.0936529	1.51974	0.772179	2.26731	4.71076	0.00163781	0.00917533	TP1_1345	G3V394; F8WE88; Q9Y4I1
APOL2	FALSE			0.242149	Upregulated	0.178839	-0.00950631	0.367184	2.22034	0.0597633	0.136965	0.242149	-0.0610195	0.545318	1.8499	0.102418	0.211841	0.681982	0.491914	0.872051	8.36291	4.48644e-05	0.00115265	0.508791	0.161047	0.856535	3.39039	0.009889	0.0329753	TP1_4624	Q9BQE5
RDH11	FALSE			0.240277	Upregulated	0.223446	-0.0486947	0.495587	1.91995	0.0940294	0.188923	0.240277	-0.140499	0.621053	1.46148	0.182942	0.314962	0.528375	0.234331	0.822418	4.18817	0.00347303	0.0145219	0.57011	0.135112	1.00511	3.03698	0.0166682	0.0481425	TP1_4194	Q8TC12; G3V2G6; G3V234; H0YJ46
ACOT8	FALSE			0.238748	Upregulated	0.299298	-0.0320522	0.630648	2.11217	0.0703793	0.15389	0.180702	-0.267458	0.628862	0.933854	0.378363	0.527466	0.238748	-0.0730779	0.550573	1.78452	0.11446	0.180939	1.04732	0.330648	1.76398	3.38633	0.00994766	0.033076	TP1_1715	O14734; E9PJN0; H7C5A7; E9PIS4
ARL6IP5	FALSE			0.238125	Upregulated	0.388669	0.188475	0.588864	4.53983	0.00230912	0.0153726	0.238125	-0.0739725	0.550223	1.76711	0.116129	0.231712	0.167014	-0.161498	0.495526	1.18494	0.272043	0.355468	1.02488	0.549752	1.50002	4.99839	0.00114513	0.00721435	TP1_1991	O75915
AP2A1	FALSE			0.237913	Upregulated	0.332594	0.17546	0.489729	4.94943	0.00140425	0.0118684	0.19395	-0.00586312	0.393764	2.2481	0.0555354	0.139238	0.237913	0.0479248	0.427902	2.91867	0.0206157	0.0514269	0.561597	0.29921	0.823983	4.95967	0.00120081	0.00739642	TP1_2095	O95782
THOC5	FALSE			0.237697	Upregulated	0.778583	0.230439	1.32673	3.3214	0.0117342	0.0435055	-0.0211588	-0.391834	0.349516	-0.132205	0.898166	0.941645	0.237697	-0.091902	0.567296	1.68086	0.133601	0.20465	1.24365	0.358452	2.12885	3.25557	0.012047	0.0379148	TP1_3317	Q13769; F8WCP5
PON2	FALSE			0.236157	Upregulated	0.24955	-0.0405803	0.539681	2.0113	0.0819529	0.170946	-0.109414	-0.417705	0.198877	-0.821984	0.435474	0.58096	0.236157	0.0686205	0.403693	3.28538	0.0120543	0.034486	0.527524	0.211914	0.843134	3.87312	0.0049763	0.0203408	TP1_281	A0A0J9YXF2; Q15165; G3XAK4
CPD	FALSE			0.233338	Upregulated	0.233338	0.0342669	0.43241	2.74087	0.0273311	0.0783448	-0.423575	-0.845962	-0.00118878	-2.32558	0.0494999	0.129241	0.317495	0.149337	0.485653	4.40062	0.00263678	0.0120011	0.754916	0.467722	1.04211	6.09106	0.000326292	0.0033006	TP1_1999	O75976
AKAP12	FALSE			0.233146	Upregulated	0.0820313	-0.106447	0.270509	1.01772	0.340882	0.472529	0.448287	0.233297	0.663278	4.82933	0.00139995	0.01444	0.233146	0.0332179	0.433075	2.71799	0.0278195	0.0642704	2.4215	1.82638	3.01662	9.42864	1.58018e-05	0.000573176	TP1_3126	Q02952
POFUT1	FALSE			0.232757	Upregulated	0.138638	-0.250382	0.527659	0.835521	0.429886	0.563434	0.232757	-0.131862	0.597376	1.47847	0.178463	0.309207	0.39014	0.0438423	0.736438	2.62695	0.0319704	0.0707252	0.436265	0.148177	0.724353	3.50909	0.00832766	0.0288376	TP1_4844	Q9H488
CDIPT	FALSE			0.231988	Upregulated	1.04385	0.529019	1.55867	4.75358	0.00184354	0.0134687	0.224217	-0.364979	0.813414	0.886499	0.402664	0.551456	0.231988	-0.363431	0.827408	0.912477	0.390463	0.474213	1.78607	0.645512	2.92662	3.63234	0.00704734	0.0255839	TP1_1716	O14735; B3KY94; H3BUR9
DNAJC11	FALSE			0.230812	Upregulated	0.246046	0.0345544	0.457538	2.72041	0.0281758	0.0803323	0.230812	0.00707296	0.45455	2.38928	0.0446536	0.120745	0.00148871	-0.208016	0.210993	0.016562	0.987216	0.989605	0.512139	0.133327	0.890952	3.1328	0.0144471	0.0433958	TP1_5037	Q9NVH1; B1AK20
DPP7	FALSE			0.229356	Upregulated	0.229356	0.0209361	0.437776	2.57325	0.0351056	0.0935765	-0.343507	-0.563641	-0.123373	-3.61409	0.00713069	0.0372796	0.266918	0.0710339	0.462802	3.17594	0.0141244	0.0386365	0.687257	0.381083	0.993432	5.2014	0.000895891	0.00614853	TP1_5214	Q9UHL4
ACADSB	FALSE			0.228858	Upregulated	0.228858	-0.110112	0.567827	1.57876	0.156035	0.272017	-0.0926716	-0.562496	0.377153	-0.456837	0.660233	0.772829	0.337174	-0.0749451	0.749294	1.90689	0.0952122	0.156832	0.859562	0.330477	1.38865	3.76462	0.00579034	0.0223261	TP1_2700	P45954
STX4	FALSE			0.228816	Upregulated	0.159411	-0.352531	0.671353	0.728131	0.488899	0.614779	0.228816	-0.176782	0.634413	1.30659	0.228533	0.368447	0.650679	0.30511	0.996247	4.3886	0.00267774	0.012144	0.84258	0.347858	1.3373	3.94657	0.00449564	0.0189704	TP1_3214	Q12846; C9JFM5; A0A087WWW0
NBAS	FALSE			0.228074	Upregulated	0.41549	0.209864	0.621116	4.72491	0.00183881	0.0134687	0.18562	-0.0843854	0.455625	1.59222	0.150941	0.275748	0.228074	0.0137646	0.442384	2.48044	0.0398254	0.0826708	0.541522	0.15307	0.929975	3.23034	0.0125035	0.0389974	TP1_743	A2RRP1; H0Y5G7
GNAI2	FALSE			0.226688	Upregulated	0.226688	0.0336714	0.419705	2.74628	0.027112	0.0781876	0.0224931	-0.389932	0.434919	0.126644	0.902469	0.944868	0.460269	0.210718	0.709821	4.29878	0.00300649	0.0131642	0.439671	0.138391	0.740951	3.38164	0.0100159	0.0332083	TP1_2166	P04899
CD81	FALSE			0.225803	Upregulated	0.225803	-0.00336837	0.454974	2.30399	0.0526645	0.125095	-0.125645	-0.527521	0.276232	-0.724106	0.490132	0.632246	0.334392	0.0320585	0.636726	2.57788	0.0343606	0.074412	1.02374	0.630407	1.41707	6.03115	0.00034814	0.00339173	TP1_774	E9PJK1; E9PRJ8; H0YDL9; H0YDJ9; E9PIF1; A6NMH8; P60033
FUCA2	FALSE			0.225247	Upregulated	0.382982	-0.153923	0.919888	1.66799	0.136877	0.246724	-0.154943	-0.876581	0.566694	-0.497283	0.632693	0.751546	0.225247	-0.201218	0.651712	1.23103	0.255327	0.33951	1.06207	0.415096	1.70905	3.80395	0.00547985	0.0216751	TP1_4663	Q9BTY2
CORO1C	FALSE			0.224522	Upregulated	0.224522	-0.060659	0.509702	1.84098	0.105846	0.205766	0.19224	0.000511218	0.383968	2.32224	0.0495252	0.129241	0.490752	0.32496	0.656544	6.8991	0.000164569	0.00235408	0.531458	0.253214	0.809703	4.42601	0.00236199	0.01183	TP1_5287	Q9ULV4; B4E3S0; H0YHL7
ANO6	FALSE			0.223263	Upregulated	0.259511	-0.0395605	0.558582	2.02905	0.0797885	0.167466	-0.124191	-0.449706	0.201324	-0.883626	0.403294	0.55212	0.223263	-0.0980744	0.544601	1.61938	0.146326	0.221116	0.422331	0.115261	0.7294	3.18703	0.0133301	0.0407698	TP1_3566	Q4KMQ2; A0A7P0TBC5; A0A7P0TAW4; A0A7P0T8Y2; A0A7P0TAF4; A0A7P0TBI1
FASTKD2	FALSE			0.222914	Upregulated	0.216763	-0.0892496	0.522776	1.65637	0.139241	0.250136	0.361263	-0.0833013	0.805826	1.88208	0.0975152	0.205046	0.222914	-0.0708594	0.516688	1.76856	0.117229	0.184245	1.21164	0.701714	1.72157	5.50599	0.000626564	0.00500977	TP1_5101	Q9NYY8
DDX55	FALSE			0.222895	Upregulated	0.222895	-0.0121533	0.457943	2.21745	0.0600243	0.137285	0.441002	0.206277	0.675728	4.35142	0.00258753	0.0198531	0.0735064	-0.140649	0.287662	0.8	0.44818	0.529768	1.18653	0.650926	1.72214	5.13339	0.000972044	0.00651233	TP1_4175	Q8NHQ9; F5H5U2
NDUFA8	FALSE			0.221889	Upregulated	0.221889	-0.0279148	0.471692	2.07705	0.0742123	0.159954	0.126172	-0.125889	0.378234	1.15933	0.280556	0.429457	0.284097	0.0370561	0.531137	2.68035	0.0294393	0.0666389	0.873346	0.262581	1.48411	3.31346	0.0110649	0.0355055	TP1_2843	P51970
SLC39A7	FALSE			0.22088	Upregulated	0.163466	-0.527684	0.854616	0.555133	0.595472	0.701834	0.384063	0.029121	0.739004	2.50608	0.0372917	0.107293	0.22088	-0.178236	0.619996	1.28989	0.235243	0.318768	1.90117	1.16833	2.63402	6.01144	0.000355677	0.00345199	TP1_4283	Q92504
CRAT	FALSE			0.22034	Upregulated	0.22034	0.0284451	0.412235	2.68498	0.0297032	0.0835965	0.158599	-0.0511999	0.368397	1.75084	0.11902	0.235493	0.337883	0.167095	0.508671	4.61108	0.00202034	0.0101788	0.745155	0.313289	1.17702	3.99822	0.00418761	0.0180301	TP1_684	A0A7P0TAR1; P43155; A0A7P0T9R9; A0A7P0T9E7; H0Y4Z7; A0A7P0TBF3
MMUT	FALSE			0.218676	Upregulated	0.218676	0.0386884	0.398665	2.84099	0.0235614	0.0715119	0.15401	-0.156744	0.464763	1.14784	0.284997	0.434682	0.446665	0.200011	0.693318	4.22074	0.00332798	0.0141171	0.64138	0.314886	0.967873	4.55209	0.00200555	0.0105593	TP1_2440	P22033
CCDC47	FALSE			0.218045	Upregulated	0.0599485	-0.19629	0.316187	0.547073	0.60041	0.706054	0.218045	0.00879835	0.427292	2.41344	0.0430182	0.117518	0.273448	0.0677835	0.479112	3.09891	0.0158051	0.0420256	0.408592	0.100143	0.71704	3.06956	0.0158752	0.0462726	TP1_4367	Q96A33
HIBADH	FALSE			0.217654	Upregulated	0.217654	0.0270732	0.408235	2.67054	0.0303502	0.0847752	0.0510176	-0.216497	0.318532	0.441695	0.670691	0.780273	0.278542	0.0960293	0.461056	3.55706	0.00818862	0.026139	0.669991	0.329665	1.01032	4.56187	0.00198045	0.0104585	TP1_2573	P31937
RBM34	FALSE			0.217015	Upregulated	0.217015	-0.0730959	0.507126	1.74919	0.12137	0.227722	0.719278	0.438023	1.00053	5.92307	0.000387542	0.00660434	0.0468047	-0.403334	0.496943	0.242347	0.814973	0.85028	1.23491	0.792167	1.67765	6.46329	0.000220255	0.00257505	TP1_2687	P42696; A2A2V2
STT3B	FALSE			0.21619	Upregulated	0.21619	-0.131379	0.563759	1.45447	0.186825	0.306156	0.0669039	-0.191322	0.325129	0.60007	0.565469	0.695801	0.365168	0.0939702	0.636365	3.13834	0.0149199	0.0402911	0.665257	0.341065	0.989449	4.75507	0.00154877	0.0088561	TP1_4197	Q8TCJ2
CANX	FALSE			0.214352	Upregulated	0.558436	0.242903	0.873968	4.13847	0.00385033	0.0210044	0.0225814	-0.241166	0.286329	0.198295	0.847882	0.90666	0.214352	0.00724816	0.421456	2.41231	0.044166	0.0887754	0.743218	0.496073	0.990364	6.9684	0.000132536	0.0019347	TP1_2515	P27824; A0A7P0TAE9; A0A7P0T840; A0A7P0T937; A0A7P0TB65; A0A7P0T8G1; A0A7P0T9L0; A0A7P0Z484; A0A7P0Z4D6; D6RGY2; A0A7P0TAR9
RARS2	FALSE			0.213039	Upregulated	0.323161	0.00235374	0.643967	2.35552	0.0487213	0.119423	0.126843	-0.2123	0.465986	0.86623	0.412198	0.560884	0.213039	-0.102057	0.528136	1.57583	0.156008	0.233062	0.81398	0.38802	1.23994	4.42807	0.00235566	0.01183	TP1_3643	Q5T160
UGCG	FALSE			0.212804	Upregulated	0.212804	-0.152922	0.57853	1.36062	0.213572	0.339213	0.184955	-0.141363	0.511273	1.31273	0.226556	0.365909	0.365928	0.0169934	0.714863	2.44425	0.0420742	0.0858864	1.51114	0.844692	2.17759	5.2542	0.000841272	0.0058969	TP1_3518	Q16739
COL18A1	FALSE			0.212256	Upregulated	0.416871	-0.287795	1.12154	1.38334	0.206804	0.330441							0.00764032	-0.36936	0.384641	0.0472349	0.963553	0.970579	1.06282	0.556675	1.56896	4.86583	0.00134846	0.00808657	TP1_2648	P39060; H7BXV5; H7C457
TRIO	FALSE			0.211471	Upregulated	0.211471	0.00215279	0.420789	2.36241	0.0482169	0.118705	0.420455	0.194143	0.646767	4.3029	0.00275924	0.0205054	-0.00839164	-0.271138	0.254354	-0.0744397	0.942597	0.95552	0.579529	0.303562	0.855496	4.86617	0.00134788	0.00808657	TP1_1998	O75962; E7EWP2; E7EPJ7; F5H228
DECR1	FALSE			0.210049	Upregulated	0.179437	0.0152975	0.343577	2.55629	0.0360103	0.0952837	0.210049	-0.0349184	0.455016	1.98592	0.0831859	0.183839	0.396053	0.15569	0.636417	3.84042	0.00553133	0.0198741	0.475794	0.214847	0.736741	4.22509	0.00308044	0.0142366	TP1_3514	Q16698
NCSTN	FALSE			0.208781	Upregulated	0.208781	-0.0529635	0.470526	1.8652	0.102078	0.201499	-0.299427	-0.68894	0.0900853	-1.78041	0.113816	0.230291	0.236979	-0.0157191	0.489676	2.18576	0.062351	0.113244	0.780789	0.539071	1.02251	7.48504	8.10675e-05	0.00146288	TP1_4289	Q92542; H0Y6T7; Q5T205; H0Y3Z4
BCKDHA	FALSE			0.208751	Upregulated	0.208751	-0.196438	0.613941	1.20471	0.265379	0.394669	-0.620608	-1.16544	-0.0757784	-2.63819	0.0304371	0.0949757	0.37253	0.000497799	0.744561	2.33386	0.0497632	0.0961784	1.24358	0.589899	1.89726	4.40837	0.00241713	0.0119888	TP1_1281	P12694; F5GXU9
PLCB4	FALSE			0.207732	Upregulated	0.207732	-0.114859	0.530323	1.50578	0.173504	0.289533	0.242805	-0.108716	0.594327	1.59976	0.149259	0.273697	0.123573	-0.236087	0.483233	0.8008	0.447744	0.529417	1.11172	0.721246	1.50219	6.59742	0.00019193	0.00239313	TP1_647	A0A7P0MRI8; Q15147
ERAP2	FALSE			0.206338	Upregulated	0.441444	0.266089	0.616799	5.88666	0.000491119	0.00644703	-0.0848717	-0.378496	0.208752	-0.669455	0.522511	0.661824	0.206338	0.0142075	0.398468	2.50309	0.0384803	0.0807599	0.671714	0.401199	0.94223	5.7539	0.000472677	0.00416026	TP1_3760	Q6P179; D6RGW0
CADM1	FALSE			0.20582	Upregulated	0.20582	-0.0808325	0.492473	1.67897	0.134676	0.244058	0.167715	-0.190759	0.526189	1.08359	0.310882	0.461695	0.365527	0.141008	0.590046	3.79456	0.00588931	0.0208261	1.29303	0.968568	1.61749	9.2345	1.83588e-05	0.000627872	TP1_111	A0A087X1W8; A0A0A0MTJ8; X5DQS5; Q9BY67; A0A087X0T8
IKBIP	FALSE			0.204357	Upregulated	0.204357	-0.071188	0.479902	1.73424	0.124095	0.231085	0.149956	-0.12733	0.427242	1.25253	0.246603	0.389695	0.483491	0.242483	0.724499	4.67575	0.00186407	0.00967639	0.734089	0.452921	1.01526	6.04995	0.000341116	0.00338383	TP1_3843	Q70UQ0
OGFOD3	FALSE			0.201003	Upregulated	0.403944	-0.0253523	0.83324	2.20027	0.0616044	0.139464	0.0136204	-0.52434	0.55158	0.0586394	0.954713	0.972322	0.201003	-0.500136	0.902142	0.668177	0.523943	0.600483	1.02895	0.556073	1.50183	5.04216	0.00108558	0.00699875	TP1_3792	Q6PK18; J3QRG1
DHRS7	FALSE			0.200733	Upregulated	0.200733	-0.00879274	0.410259	2.24023	0.0579925	0.134148	0.123305	-0.275124	0.521734	0.717696	0.494008	0.635654	0.407873	0.154163	0.661582	3.74699	0.00628715	0.0217677	0.445741	0.107402	0.784081	3.05281	0.0162778	0.047216	TP1_5391	Q9Y394; H0YJ66; H0YJR8
MICU2	FALSE			0.199763	Upregulated	0.199763	-0.175099	0.574624	1.2461	0.250678	0.380576	0.0690073	-0.356102	0.494117	0.375962	0.716957	0.811529	0.512325	0.179315	0.845335	3.58576	0.00786543	0.0254329	0.794248	0.251067	1.33743	3.3883	0.00991918	0.0330119	TP1_4036	Q8IYU8
HYOU1	FALSE			0.197955	Upregulated	0.297446	0.122247	0.472645	3.96998	0.00480651	0.0239883	0.0569269	-0.167382	0.281236	0.587787	0.573283	0.702654	0.197955	0.0327277	0.363182	2.79241	0.0248831	0.0593606	0.693298	0.425246	0.96135	5.99337	0.000362749	0.00349231	TP1_476	A0A494C039; Q9Y4L1; A0A087X054; E9PJ21; A0A087WWI4; K7EQK2
MAN2A1	FALSE			0.197595	Upregulated	0.331765	0.178141	0.485388	5.04991	0.00124753	0.0112691	0.113775	-0.19271	0.420261	0.859783	0.415534	0.564013	0.197595	0.0463472	0.348842	3.04496	0.0171073	0.0446762	0.965262	0.710116	1.22041	8.76649	2.6655e-05	0.000768433	TP1_3515	Q16706
NOMO2; NOMO3	FALSE			0.197427	Upregulated	0.276523	0.136005	0.41704	4.60161	0.00213888	0.0147694	0.197427	-0.0781677	0.473021	1.65915	0.136612	0.256614	0.094651	-0.0675247	0.256827	1.36029	0.213007	0.295692	0.671814	0.420838	0.92279	6.20278	0.000289481	0.00308553	TP1_3598	Q5JPE7; J3KN36; P69849; A0A7I2V6B0; A0A7I2V3P4; A0A7I2V4T6; A0A7I2V2Z5; A0A7I2V4D7
YIPF5	FALSE			0.197218	Upregulated	0.197218	-0.0968612	0.491296	1.56817	0.158466	0.274837	0.595848	0.189194	1.0025	3.39359	0.00980175	0.0466535	0.171965	-0.0965699	0.4405	1.49256	0.176164	0.255743	0.946044	0.373413	1.51867	3.8283	0.00529661	0.021157	TP1_4354	Q969M3
GNL3	FALSE			0.196405	Upregulated	0.196405	0.0550298	0.337781	3.24856	0.013019	0.0469114	0.836579	0.641446	1.03171	9.92947	1.06474e-05	0.000814537	0.176021	-0.00207164	0.354113	2.30363	0.0521067	0.0990834	0.399132	0.128806	0.669458	3.42135	0.00945384	0.0319367	TP1_4692	Q9BVP2
RPN1	FALSE			0.196045	Upregulated	0.276236	0.13408	0.418392	4.54389	0.0022975	0.0153715	-0.0528661	-0.295484	0.189752	-0.504666	0.627729	0.747815	0.196045	-0.00225857	0.394348	2.30419	0.0520618	0.0990475	0.620251	0.356275	0.884226	5.44469	0.000672633	0.00517546	TP1_2164	P04843; B7Z4L4
GFM1	FALSE			0.194988	Upregulated	0.348057	0.085567	0.610547	3.10062	0.0161108	0.0545097	0.0793402	-0.234512	0.393192	0.585488	0.574753	0.703014	0.194988	-0.143847	0.533823	1.34126	0.218831	0.302123	0.667344	0.346185	0.988503	4.81504	0.00143656	0.00838361	TP1_4546	Q96RP9; C9IZ01; F8WAU4
AP2A2	FALSE			0.194601	Upregulated	0.372107	0.230736	0.513477	6.15487	0.000371231	0.00542963	0.194601	0.0125173	0.376684	2.47528	0.0391046	0.110702	0.170555	-0.00415215	0.345262	2.27535	0.0543994	0.102268	0.633889	0.295405	0.972372	4.33956	0.002646	0.0128056	TP1_2031	O94973; A0A0G2JS82
LRP1	FALSE			0.192629	Upregulated	0.192629	-0.13115	0.516408	1.39118	0.204513	0.328192	-1.1852	-1.909	-0.461408	-3.81457	0.0057003	0.032163	0.357071	-0.0117596	0.725902	2.25643	0.0559894	0.104278	1.82132	1.2341	2.40855	7.18708	0.000107283	0.00170004	TP1_3165	Q07954
RPN2	FALSE			0.191385	Upregulated	0.237117	-0.00156848	0.475803	2.32299	0.051174	0.12305	-0.363836	-0.648685	-0.0789874	-2.95829	0.0186996	0.0700475	0.191385	-0.0536155	0.436386	1.82068	0.108415	0.1734	0.568792	0.279614	0.857969	4.55783	0.00199077	0.0104976	TP1_2165	P04844
DDOST	FALSE			0.190608	Upregulated	0.190608	0.0170661	0.36415	2.56831	0.0353666	0.0940493	-0.0756293	-0.330156	0.178897	-0.688188	0.511265	0.651914	0.25382	0.0816025	0.426037	3.43512	0.00972847	0.0293551	0.590335	0.315413	0.865257	4.97575	0.00117734	0.0073146	TP1_237	P39656; A0A0C4DGS1
ECHS1	FALSE			0.190057	Upregulated	0.190057	-0.0310421	0.411156	2.01006	0.0821061	0.171074	0.150643	-0.0570936	0.358379	1.67952	0.132506	0.252226	0.380467	0.227616	0.533318	5.80152	0.000504329	0.00433176	0.523601	0.125782	0.92142	3.0499	0.0163489	0.0473471	TP1_2547	P30084
FAM3C	FALSE			0.187946	Upregulated	0.187946	-0.0938769	0.469769	1.55944	0.160497	0.27668	-0.0229496	-0.25624	0.210341	-0.227839	0.825627	0.891873	0.509909	0.340409	0.67941	7.01158	0.000147844	0.00218041	0.630252	0.336267	0.924238	4.96774	0.00118897	0.00736139	TP1_4285	Q92520; C9JP35; C9JMN4
CKAP4	FALSE			0.186496	Upregulated	0.186496	-0.0143144	0.387307	2.17167	0.0643258	0.143785	0.120865	-0.0896859	0.331417	1.32952	0.22122	0.360654	0.467345	0.203148	0.731542	4.1229	0.00378486	0.0153861	0.411212	0.139527	0.682898	3.50727	0.00834957	0.0288737	TP1_3161	Q07065
GOLM1	FALSE			0.184804	Upregulated	0.184804	-0.090853	0.46046	1.56767	0.158583	0.274912	-0.230373	-0.462937	0.0021904	-2.29425	0.0517138	0.132717	0.496409	0.2568	0.736019	4.82869	0.00154462	0.00875213	1.3816	0.993339	1.76985	8.24579	4.11772e-05	0.000960178	TP1_4115	Q8NBJ4
COMT	FALSE			0.181871	Upregulated	0.110028	-0.0708351	0.290891	1.42254	0.195572	0.316994	0.210077	-0.0805725	0.500727	1.67401	0.133605	0.253125	0.181871	-0.048128	0.411871	1.84303	0.104834	0.169166	0.761975	0.357927	1.16602	4.36996	0.00254211	0.0124369	TP1_2438	P21964; A0A7I2V370; E7EMS6; E7EUU8; A0A7I2V3G7; H7BZ45
ATRX	FALSE			0.181653	Upregulated	0.181653	-0.123073	0.486378	1.39394	0.203712	0.327049	-0.230989	-0.780619	0.318641	-0.973354	0.359573	0.509662	0.248218	-0.122592	0.619029	1.56018	0.159627	0.237351	1.01411	0.396318	1.6319	3.80375	0.00548137	0.0216751	TP1_2709	P46100; A0A6Q8PHA4
ESYT1	FALSE			0.181637	Upregulated	0.25748	0.115936	0.399024	4.25366	0.00331669	0.0194732	0.181637	-0.0379204	0.401194	1.91605	0.0925851	0.198397	0.18065	0.0207074	0.340592	2.63249	0.0316404	0.0703223	0.317834	0.0773747	0.558294	3.06287	0.0160348	0.0466621	TP1_4649	Q9BSJ8
MAK16	FALSE			0.180866	Upregulated	-0.454735	-1.27278	0.363311	-1.30384	0.231936	0.360008	0.180866	-0.162373	0.524106	1.22042	0.25789	0.402854	0.508399	0.0639641	0.952834	2.66618	0.0300739	0.0675908	1.96778	1.54564	2.38993	10.8015	5.8697e-06	0.000319365	TP1_4722	Q9BXY0
SEL1L	FALSE			0.18078	Upregulated	0.486146	0.277175	0.695117	5.43991	0.0007986	0.00862441	-0.0254195	-0.329485	0.278646	-0.19362	0.851417	0.908947	0.18078	0.00239441	0.359166	2.36202	0.0476756	0.0936529	0.998548	0.666821	1.33028	6.97521	0.000131657	0.0019347	TP1_5175	Q9UBV2
SIRT3	FALSE			0.180516	Upregulated	-0.0947922	-0.787444	0.59786	-0.320014	0.757793	0.825547	0.437205	-0.209548	1.08396	1.56566	0.156999	0.282955	0.180516	-0.512764	0.873796	0.606876	0.561757	0.635211	1.2976	0.544109	2.05109	3.99054	0.00423193	0.0181347	TP1_5008	Q9NTG7; E9PK80; E9PM75; E9PN58
PRKCSH	FALSE			0.180269	Upregulated	0.180269	-0.206275	0.566814	1.09274	0.309109	0.440824	0.176425	-0.0642501	0.417101	1.69777	0.128926	0.247335	0.185443	-0.0571751	0.428061	1.78148	0.114982	0.181614	0.492175	0.189186	0.795164	3.76411	0.00579447	0.0223261	TP1_1592	K7ELL7; P14314
RHOT1	FALSE			0.179989	Upregulated	0.179989	-0.0730499	0.433029	1.6633	0.137826	0.247834	0.036376	-0.294272	0.367024	0.2548	0.805463	0.879191	0.189058	-0.051876	0.429992	1.8289	0.107084	0.171561	0.665229	0.316213	1.01425	4.41668	0.002391	0.0119251	TP1_4013	Q8IXI2; H7BXZ6
IGF2BP2	FALSE			0.179524	Upregulated	0.042943	-0.339037	0.424923	0.262883	0.799801	0.858832	0.2479	-0.104588	0.600389	1.62885	0.142935	0.26604	0.179524	-0.241292	0.60034	0.994314	0.350904	0.43378	0.563693	0.267761	0.859624	4.41388	0.00239976	0.0119377	TP1_1335	F8W930; Q9Y6M1
HLA-C	FALSE			0.178588	Upregulated	0.178588	-0.405756	0.762933	0.714654	0.496715	0.62236	-0.378827	-0.876052	0.118398	-1.76457	0.116577	0.232179	0.505276	-0.452893	1.46345	1.23477	0.254892	0.339232	0.919671	0.532478	1.30686	5.50395	0.000628036	0.00500977	TP1_256	Q5RIP0; A0A0G2JIF0; A0A0G2JH50; A2BF26; A0A1W2PS56; A0A140TA19; A0A140T9S7; A0A140T9Q4
PNPLA6	FALSE			0.178035	Upregulated	0.178035	-0.0117784	0.367848	2.19326	0.0622606	0.140351	0.185646	-0.0259128	0.397204	2.03238	0.0774561	0.176184	0.0392107	-0.234208	0.312629	0.33425	0.747298	0.794265	0.781289	0.445332	1.11725	5.38887	0.000717836	0.00536415	TP1_426	A0A384DVU0; Q8IY17
NLN	FALSE			0.17354	Upregulated	0.159906	-0.0520417	0.371853	1.7642	0.118692	0.22417	0.328683	0.120975	0.536392	3.66499	0.00663198	0.0356387	0.17354	-0.0313904	0.37847	1.97373	0.0860563	0.144706	0.532602	0.271627	0.793577	4.72905	0.00160041	0.00905605	TP1_4739	Q9BYT8; E9PCB6
STX12	FALSE			0.171819	Upregulated	-0.022761	-0.285827	0.240305	-0.20232	0.84511	0.891676	0.171819	-0.109381	0.453018	1.41516	0.195657	0.329546	0.340944	0.0503308	0.631556	2.7344	0.0271426	0.0631281	0.637997	0.374056	0.901938	5.6012	0.000561746	0.00468035	TP1_3966	Q86Y82; B1AJQ6
SAMM50	FALSE			0.170717	Upregulated	0.322189	0.136126	0.508253	4.04912	0.00432865	0.0225223	0.13593	-0.0776737	0.349533	1.47386	0.17967	0.310591	0.170717	-0.0168059	0.358241	2.12186	0.0687198	0.122415	0.580337	0.332914	0.827761	5.43512	0.000680149	0.00517546	TP1_5441	Q9Y512
UACA	FALSE			0.170623	Upregulated													0.170623	-0.281844	0.62309	0.878909	0.406588	0.490867	0.932855	0.433878	1.43183	4.33215	0.002672	0.0128621	TP1_1445	H0YNH8; Q9BZF9; F5H2B9
AHNAK2	FALSE			0.169729	Upregulated	0.0532883	-0.281569	0.388146	0.37212	0.720219	0.797025	0.490607	0.16461	0.816603	3.48554	0.00857707	0.0423847	0.169729	-0.131336	0.470795	1.31398	0.227418	0.310933	1.32301	0.48885	2.15716	3.67523	0.00656848	0.0244154	TP1_3987	Q8IVF2
NIPSNAP2	FALSE			0.167779	Upregulated	-0.0184909	-0.278292	0.241311	-0.166428	0.872271	0.910505	0.167779	-0.115674	0.451231	1.3709	0.208527	0.345853	0.330376	0.0728786	0.587873	2.9904	0.0185391	0.0473114	0.575483	0.26803	0.882936	4.33734	0.00265376	0.0128259	TP1_1935	O75323; H7C333
NUCB1	FALSE			0.167425	Upregulated	0.167425	-0.0673839	0.402234	1.66731	0.137013	0.246849	-0.151658	-0.452638	0.149321	-1.16702	0.277616	0.425983	0.581585	0.324868	0.838303	5.28022	0.000904139	0.00627783	1.3599	0.990109	1.72969	8.52156	3.26163e-05	0.000854927	TP1_3123	Q02818; H7BZI1
PRKDC	FALSE			0.167333	Upregulated	0.369893	0.220284	0.519503	5.78133	0.000549501	0.00686811	0.100466	-0.128528	0.329461	1.01612	0.340031	0.491936	0.167333	0.0100534	0.324613	2.47972	0.0398687	0.0827155	0.642759	0.374399	0.91112	5.55008	0.00059558	0.00489411	TP1_3059	P78527
ITGA3	FALSE			0.166335	Upregulated	0.166335	-0.0242723	0.356942	2.04059	0.0784115	0.165417	-0.472197	-0.922585	-0.0218094	-2.44234	0.0421101	0.115674	0.602751	0.376704	0.828797	6.2149	0.000325361	0.00345623	1.12666	0.761762	1.49156	7.15465	0.000110665	0.00173537	TP1_2494	P26006
STT3A	FALSE			0.163928	Upregulated	0.163928	-0.199483	0.527339	1.05676	0.324167	0.455304	-0.258745	-0.617227	0.0997359	-1.67169	0.13407	0.253804	0.237665	-0.10283	0.57816	1.62685	0.144722	0.21921	0.584648	0.207146	0.962151	3.58876	0.00742838	0.0265162	TP1_2726	P46977
SUN1	FALSE			0.162272	Upregulated	0.513249	0.105608	0.920891	2.94416	0.0202406	0.0638859	0.0526179	-0.382285	0.487521	0.280214	0.786596	0.866917	0.162272	-0.346158	0.670702	0.743884	0.479484	0.559128	0.65709	0.23367	1.08051	3.59603	0.00735171	0.0263473	TP1_1186	E9PHI4; O94901; H0Y6N5; H0Y742
GNS	FALSE			0.161733	Upregulated	0.161733	-0.0860731	0.40954	1.52615	0.168457	0.285255	-0.27428	-0.505347	-0.043212	-2.74919	0.0256828	0.0852365	0.343473	0.123593	0.563354	3.64083	0.0072832	0.0242667	0.785098	0.498579	1.07162	6.34951	0.000247936	0.0028047	TP1_2351	P15586; H7C3P4; F6S8M0; H0YFA9; F5H4C6
CD151	FALSE			0.160741	Upregulated	0.0193309	-0.198853	0.237515	0.207176	0.841451	0.889835	0.160741	-0.176515	0.497997	1.10387	0.302517	0.45324	0.703147	0.417544	0.988749	5.73823	0.000540345	0.00454667	0.924734	0.499539	1.34993	5.03963	0.00108892	0.00700772	TP1_1578	K4DIA7; P48509; E9PMR4; E9PRJ3
ATP13A1	FALSE			0.160628	Upregulated	0.236534	0.0563991	0.416669	3.07048	0.0168311	0.056005	-0.0510429	-0.298554	0.196468	-0.477629	0.646003	0.76224	0.160628	-0.0711449	0.392401	1.6153	0.14721	0.222275	0.452377	0.183682	0.721071	3.90131	0.00478558	0.0197756	TP1_4932	Q9HD20
HLA-C	FALSE			0.159036	Upregulated	0.159036	-0.00797104	0.326044	2.22675	0.0591863	0.136062	-0.420845	-0.686007	-0.155683	-3.67588	0.00653021	0.0353411	0.620282	0.420389	0.820175	7.23245	0.000120238	0.00194684	0.882565	0.532678	1.23245	5.84506	0.000427002	0.00389179	TP1_742	P10321; A2AEA2; A0A140T9E1
TBL2	FALSE			0.158547	Upregulated	0.0402218	-0.111544	0.191988	0.619724	0.554012	0.669972	0.158547	-0.0542101	0.371304	1.72593	0.123577	0.241327	0.515647	0.355652	0.675642	7.51172	9.32299e-05	0.0016733	0.465102	0.180337	0.749866	3.7847	0.00562951	0.0220209	TP1_1165	E9PF19; Q9Y4P3; Q96E41
ITGB5	FALSE			0.152915	Upregulated	0.152915	-0.0577488	0.363579	1.69735	0.131067	0.240148	-0.280664	-0.533406	-0.0279219	-2.57193	0.0336975	0.101572	0.178068	-0.0481394	0.404276	1.83473	0.10615	0.170609	0.657038	0.255231	1.05884	3.78916	0.00559447	0.02198	TP1_2393	P18084; V9GZ57; H7C4W1
SNRPB2	FALSE			0.150907	Upregulated	0.150907	-0.185674	0.487488	1.04841	0.327438	0.458945	-0.0378107	-0.361583	0.285962	-0.270474	0.79381	0.873351	0.554014	0.325789	0.782239	5.65785	0.000590255	0.00476841	0.520499	0.162317	0.878682	3.36733	0.0102269	0.0336001	TP1_2233	P08579
CMAS	FALSE			0.148724	Upregulated	-0.238593	-0.447803	-0.0293817	-2.66676	0.0305219	0.0850694	0.148724	-0.0743722	0.371821	1.54397	0.162108	0.289529	0.241746	-0.0463846	0.529876	1.95553	0.0884611	0.148279	0.882573	0.474889	1.29026	5.01645	0.00112014	0.0071446	TP1_4167	Q8NFW8
NAMPT	FALSE			0.147334	Upregulated	0.147334	-0.00730322	0.301971	2.22792	0.0590816	0.135906	0.112287	-0.0832266	0.3078	1.33015	0.22102	0.360482	0.174731	-0.0243573	0.37382	2.04559	0.0771681	0.133849	1.24181	0.915636	1.56799	8.82214	2.54768e-05	0.000765774	TP1_670	P43490; A0A7P0T9I9; A0A7P0T895; A0A7P0T931; A0A7P0T973; A0A7P0T8L3; A0A7P0T862; A0A7P0TAS5; A0A7P0T8D2; A0A0C4DFS8
MTARC2	FALSE			0.146878	Upregulated	0.146878	-0.251503	0.545259	0.862124	0.415646	0.551138	-1.06114	-1.43651	-0.685769	-6.5473	0.000199522	0.00462182	0.523898	0.207614	0.840181	3.86068	0.00538073	0.0195994	1.45503	0.973512	1.93655	7.00211	0.000128245	0.00191887	TP1_4366	Q969Z3; F6V6Z1
TM9SF2	FALSE			0.146529	Upregulated	0.146529	-0.0191085	0.312167	2.0686	0.0751657	0.161038	-0.299655	-0.615526	0.0162167	-2.19715	0.0600819	0.1474	0.250697	0.0998784	0.401516	3.87425	0.00528231	0.0193998	0.803226	0.447493	1.15896	5.23218	0.000863593	0.00601	TP1_4600	Q99805
TMED7; TMED7-TICAM2	FALSE			0.145895	Upregulated	0.120196	-0.0418466	0.282238	1.73449	0.124049	0.231085	0.145895	-0.175716	0.467505	1.05065	0.324857	0.475675	0.392981	0.229759	0.556202	5.61161	0.000621264	0.00495569	0.67988	0.407637	0.952124	5.78688	0.000455556	0.00407437	TP1_190	Q9Y3B3; A0A0A6YYA0
PDHA1	FALSE			0.144789	Upregulated	0.00599952	-0.135532	0.147532	0.0991227	0.92367	0.947648	0.144789	-0.0864389	0.376016	1.45026	0.185954	0.318562	0.333401	0.182406	0.484396	5.14633	0.00105659	0.00681413	0.37404	0.0958742	0.652206	3.1159	0.014815	0.0440767	TP1_2231	P08559
SLC1A4	FALSE			0.142085	Upregulated	0.142085	-0.206073	0.490243	0.954298	0.370021	0.501323	-0.31815	-1.01403	0.377728	-1.05889	0.321318	0.47158	0.398024	-0.0648381	0.860886	2.00425	0.0821653	0.139821	0.4761	0.139806	0.812394	3.28056	0.0116122	0.0367606	TP1_2692	P43007
PRDX5	FALSE			0.141038	Upregulated	0.141038	-0.00482743	0.286904	2.26097	0.0562024	0.131244	0.19115	-0.0609052	0.443206	1.75642	0.118021	0.234442	0.124301	-0.0354277	0.28403	1.81378	0.109545	0.174749	0.713232	0.357211	1.06925	4.64221	0.00178679	0.00978105	TP1_2543	P30044
CUL4B	FALSE			0.139797	Upregulated	0.139797	-0.0713909	0.350985	1.54789	0.163218	0.279814	-0.155255	-0.466073	0.155562	-1.15689	0.281496	0.430549	0.152764	-0.0954458	0.400974	1.43449	0.19158	0.273635	0.624731	0.324735	0.924726	4.82556	0.00141779	0.00830553	TP1_546	Q13620; K4DI93; A0A669KAX4; A0A7P0T954; A0A7P0T9L3; A0A7P0TAQ3; A0A804CL36; A0A7P0T9C8; A0A7P0T8P8; A0A7P0T9D0; A0A669KBG9; A0A7P0T9P5; A0A7P0TAF9
INTS3	FALSE			0.136309	Upregulated	0.476902	0.0890702	0.864733	2.87539	0.0223948	0.0687555	0.136309	-0.270306	0.542923	0.776409	0.460385	0.604018	0.101756	-0.147371	0.350882	0.95199	0.370617	0.454024	0.473138	0.113001	0.833276	3.04432	0.016486	0.0477044	TP1_3722	Q68E01
SPATA20	FALSE			0.134703	Upregulated	0.134703	-0.09101	0.360415	1.39551	0.203259	0.326604	-0.0321283	-0.422899	0.358642	-0.190421	0.853838	0.909965	0.219326	0.00752577	0.431126	2.41356	0.0440825	0.0886542	0.723093	0.287521	1.15866	3.84684	0.00516152	0.0208025	TP1_298	A0A0U1RRL8; Q8TB22
PEX14	FALSE			0.132182	Upregulated	-0.107588	-0.434473	0.219297	-0.769628	0.465343	0.594072	0.376444	0.0314177	0.72147	2.52696	0.0361117	0.104867	0.132182	-0.209984	0.474347	0.900386	0.395763	0.480037	1.3727	0.940119	1.80527	7.35327	9.16623e-05	0.00155264	TP1_1943	O75381
WDR75	FALSE			0.132079	Upregulated	0.132079	-0.481916	0.746074	0.503013	0.629561	0.726116	0.0195898	-0.490681	0.529861	0.0889156	0.931388	0.959714	1.29967	0.531485	2.06785	3.95852	0.00491046	0.018536	0.791133	0.334096	1.24817	4.01113	0.00411424	0.0177788	TP1_3994	Q8IWA0
MTIF2	FALSE			0.130629	Upregulated	0.130629	-0.137952	0.399211	1.1373	0.290847	0.422729	0.570524	0.313847	0.827201	5.14799	0.000946732	0.0113787	0.112864	-0.138948	0.364676	1.04465	0.328517	0.411472	1.25012	0.806479	1.69377	6.52963	0.000205706	0.00248514	TP1_2712	P46199
ITGB1	FALSE			0.128296	Upregulated	0.128296	-0.0701665	0.326759	1.51163	0.17204	0.288156	-0.206465	-0.528123	0.115193	-1.48663	0.17635	0.306242	0.405956	0.187851	0.624061	4.33817	0.00285719	0.0126709	0.776886	0.331897	1.22188	4.04555	0.00392534	0.0171497	TP1_594	H7C4K3; A0A7I2V2F9; E7EUI6; P05556; A0A7I2V348; C9JPK5; A0A7I2V5Z8; A0A7I2V5T3
SMPD1	FALSE			0.126246	Upregulated	0.126246	-0.149895	0.402387	1.06905	0.31863	0.45008	-0.511681	-1.04678	0.0234206	-2.21469	0.0584767	0.145144	0.277688	0.0502273	0.505149	2.84541	0.0229894	0.0557518	0.963133	0.510685	1.41558	4.93273	0.0012413	0.00755509	TP1_2381	P17405; G3V1E1; E9PQT3
ALDH18A1	FALSE			0.125698	Upregulated	0.125698	-0.045164	0.296561	1.72026	0.126694	0.234397	-0.17909	-0.467261	0.109081	-1.43937	0.188918	0.322192	0.262556	0.0218681	0.503243	2.5425	0.03625	0.0774894	0.314126	0.0732774	0.554975	3.02224	0.0170402	0.048875	TP1_2891	P54886
POGLUT1	FALSE			0.121943	Upregulated	0.121943	-0.185898	0.429784	0.926281	0.383477	0.51729	0.0996712	-0.239205	0.438547	0.681206	0.515439	0.655144	0.485457	0.182381	0.788533	3.7333	0.0064069	0.0220663	0.977783	0.523182	1.43238	4.98404	0.00116543	0.00729685	TP1_4117	Q8NBL1; H7C5H0
ITPR3	FALSE			0.120774	Upregulated	0.316156	0.143876	0.488435	4.2912	0.00316063	0.0188774	0.120774	-0.0984389	0.339987	1.27602	0.238608	0.381013	0.117865	-0.0510179	0.286747	1.62664	0.144766	0.21921	0.362525	0.0998301	0.625219	3.19784	0.0131186	0.040264	TP1_3378	Q14573
MRPL37	FALSE			0.119543	Upregulated	0.0773027	-0.245204	0.39981	0.560489	0.591683	0.698475	0.119543	-0.213331	0.452417	0.831753	0.430258	0.5764	0.329253	0.0539381	0.604567	2.78737	0.0250714	0.0596976	1.35721	0.800508	1.9139	5.64931	0.000531832	0.00452429	TP1_4745	Q9BZE1; S4R369
EDEM3	FALSE			0.117978	Upregulated	0.117978	-0.211163	0.447119	0.838166	0.428143	0.561724	-0.198615	-0.677646	0.280417	-0.960278	0.365714	0.51549	0.273886	-0.151542	0.699314	1.50051	0.174144	0.253994	1.26279	0.390716	2.13486	3.35543	0.0104061	0.0340332	TP1_4755	Q9BZQ6
SYNE1	FALSE			0.116072	Upregulated	0.170812	-0.0205824	0.362206	2.08689	0.0731179	0.158202	-0.234006	-0.45487	-0.0131417	-2.45387	0.0404171	0.112813	0.116072	-0.0940572	0.326202	1.28746	0.236042	0.319664	0.719418	0.260116	1.17872	3.62955	0.00700867	0.0255255	TP1_4157	Q8NF91
ERLEC1	FALSE			0.114472	Upregulated	0.114472	-0.0932078	0.322152	1.28889	0.236213	0.364415	-0.0596861	-0.358516	0.239144	-0.462592	0.656279	0.769835	0.475299	0.247149	0.703449	4.85556	0.00149494	0.00856666	0.429297	0.145632	0.712963	3.50689	0.00835416	0.0288737	TP1_4414	Q96DZ1
SRP14	FALSE			0.113359	Upregulated	-0.264759	-0.539735	0.0102163	-2.25148	0.0570144	0.132629	0.113359	-0.105656	0.332373	1.19876	0.265748	0.412088	0.3024	0.116725	0.488075	3.79596	0.005878	0.0208101	0.563081	0.244	0.882161	4.08921	0.00369902	0.0163414	TP1_2637	P37108; H0YLA2
SEC61A1	FALSE			0.11213	Upregulated	0.11213	-0.153459	0.377719	0.987241	0.354659	0.486722	-0.134308	-0.431954	0.163339	-1.04508	0.327268	0.478102	0.504326	0.245791	0.762861	4.54659	0.00219059	0.0106588	0.906796	0.559	1.25459	6.04164	0.000344202	0.00338747	TP1_836	B4DR61; P61619
UBR5	FALSE			0.111461	Upregulated	0.136165	-0.157649	0.42998	1.08369	0.312499	0.443997	-0.370808	-0.904687	0.163071	-1.60863	0.147305	0.27152	0.111461	-0.197465	0.420388	0.840936	0.426247	0.509861	1.26378	0.299188	2.22837	3.03597	0.0166933	0.0481491	TP1_2035	O95071; E7EMW7
SLC35B1	FALSE			0.110603	Upregulated	0.528738	0.0240103	1.03347	2.4496	0.0422763	0.10706	0.110603	-0.592977	0.814182	0.364084	0.72546	0.818964	-0.117429	-0.628502	0.393644	-0.535534	0.607709	0.673953	0.893818	0.293601	1.49404	3.45072	0.00905982	0.0307927	TP1_1065	D6RE58; D6RHG0; D6RB73; P78383; D6RG34; D6R9G9; D6R981
CA12	FALSE			0.107949	Upregulated	0.107949	-0.438933	0.654832	0.46299	0.656872	0.746035	-0.991294	-1.66064	-0.321949	-3.45867	0.00956508	0.0457252	0.610019	0.215187	1.00485	3.60101	0.0076994	0.0251686	2.01592	0.722978	3.30886	3.63596	0.00736862	0.0263816	TP1_1822	O43570; B3KUB4
SNU13	FALSE			0.107262	Upregulated	0.107262	-0.523633	0.738157	0.398781	0.701475	0.782342	-0.0498912	-0.671917	0.572135	-0.186846	0.856697	0.912246	0.255758	-0.438037	0.949554	0.869963	0.412884	0.496842	1.3867	0.755128	2.01828	5.08778	0.00102708	0.00675506	TP1_466	A0A3B3IUA2; B1AHD1; P55769
ITM2B	FALSE			0.106106	Upregulated	0.196316	-0.170534	0.563166	1.25135	0.248865	0.378907	-0.190344	-0.589244	0.208555	-1.10516	0.301988	0.452626	0.106106	-0.273302	0.485515	0.65182	0.533877	0.610397	1.17378	0.726818	1.62074	6.08536	0.000328305	0.00330513	TP1_5351	Q9Y287; A0A3B3IUC0
SCFD1	FALSE			0.103993	Upregulated	0.103993	-0.0574067	0.265393	1.50665	0.173285	0.289458	0.364388	0.18155	0.547227	4.6158	0.00183445	0.0167555	0.0966537	-0.0661484	0.259456	1.38373	0.206021	0.288733	0.3993	0.127105	0.671495	3.3993	0.00976172	0.0327305	TP1_626	Q8WVM8; A0A7I2V5I2; A0A7I2V3B4; A0A7I2V4U2; A0A7I2V4B8; A0A7I2V5Z4; A0A7I2V4R0; A0A7I2V320; A0A7I2V3G4; A0A7I2V590; A0A7I2V2U5; B7Z5N7; A0A7I2V448; A0A7I2V362; G3V2M8; H0YIZ7; A0A7I2V3C9; A0A7I2YQR2; G3V5E2; A0A7I2V5H5; A0A7I2V534
TRIP11	FALSE			0.10358	Upregulated	0.0677921	-0.179195	0.314779	0.641824	0.540328	0.659001	0.298724	0.0141075	0.583341	2.43086	0.0418775	0.115241	0.10358	-0.183403	0.390563	0.841229	0.426093	0.509837	0.709131	0.308805	1.10946	4.10471	0.00362212	0.0161378	TP1_3473	Q15643; H0YJ97
GATB	FALSE			0.102985	Upregulated	-0.0356283	-0.475525	0.404269	-0.189389	0.854872	0.898655	0.102985	-0.35528	0.56125	0.520485	0.617163	0.738734	0.333267	-0.126218	0.792751	1.6905	0.131702	0.202311	0.905271	0.458176	1.35237	4.6919	0.0016774	0.00929558	TP1_1984	O75879; D6REA0; D6RDU9
SERINC1	FALSE			0.100926	Upregulated	0.100926	-0.292901	0.494752	0.59925	0.56687	0.68197	-0.154426	-0.431511	0.12266	-1.29079	0.233695	0.37537	0.400098	0.144298	0.655897	3.64553	0.00723565	0.0241294	0.664567	0.219537	1.1096	3.46035	0.00893455	0.0304691	TP1_4991	Q9NRX5
AP2B1	FALSE			0.100484	Upregulated	0.319418	0.115725	0.523111	3.66687	0.00723972	0.0314556	0.0407194	-0.211615	0.293054	0.373745	0.718542	0.812598	0.100484	-0.0904063	0.291375	1.22689	0.256791	0.34045	0.602642	0.324961	0.880322	5.02902	0.00110309	0.00708621	TP1_3021	P63010; A0A087X253; A0A087WU93; A0A087WZQ6; A0A087WYD1
GOLGA2	FALSE			0.0984258	Upregulated	-0.126158	-0.306142	0.0538256	-1.63905	0.142836	0.254991	0.0984258	-0.130183	0.327035	0.997162	0.348591	0.499485	0.122406	-0.0836872	0.328499	1.38431	0.205852	0.288729	0.770876	0.497067	1.04469	6.52389	0.000206922	0.00248514	TP1_564	A0A6Q8KRG2; Q08379
PPT1	FALSE			0.0966472	Upregulated	0.0966472	-0.176505	0.3698	0.827362	0.433865	0.566342	-0.213466	-0.571615	0.144683	-1.38043	0.205695	0.342227	0.293317	0.0167352	0.569899	2.47177	0.0403528	0.0833564	0.624738	0.284577	0.964898	4.25582	0.0029567	0.0138791	TP1_361	A0A2C9F2P4; A0A286YFF7; P50897; Q5T0S4; A0A286YFE3; A0A286YFL8
RETSAT	FALSE			0.0959157	Upregulated	0.0959157	-0.119235	0.311066	1.04246	0.330011	0.461194	-0.157652	-0.392086	0.0767818	-1.5575	0.158902	0.285709	0.301372	0.089911	0.512833	3.32174	0.0114397	0.0331011	0.44204	0.114561	0.769519	3.12786	0.0145536	0.0435153	TP1_3751	Q6NUM9; H7C3J0
AP2M1	FALSE			0.0956386	Upregulated	0.0748449	-0.129281	0.278971	0.857385	0.418097	0.552555	0.0956386	-0.128954	0.320231	0.986249	0.353592	0.504564	0.366333	0.183954	0.548712	4.68162	0.00185055	0.00961935	0.403008	0.159357	0.64666	3.83278	0.00526361	0.0211156	TP1_1175	E9PFW3; Q96CW1; A0A087WY71; C9JJ47
PYCR2	FALSE			0.0954494	Upregulated	0.0954494	-0.38986	0.580759	0.459903	0.658777	0.74761	0.090144	-0.252121	0.432409	0.609993	0.559202	0.691516	0.239278	-0.0441003	0.522657	1.96802	0.0868029	0.145757	0.416389	0.124528	0.70825	3.30592	0.0111879	0.0357314	TP1_4391	Q96C36; A0A087WTV6
SCP2	FALSE			0.0927927	Upregulated	0.0927927	-0.123926	0.309511	1.00122	0.348289	0.480551	-0.119784	-0.385141	0.145572	-1.04549	0.327091	0.478027	0.256433	0.0221497	0.490717	2.55109	0.0357817	0.0767039	0.506901	0.119796	0.894005	3.03434	0.0167341	0.0482279	TP1_2445	P22307; E9PLD1
HSPA13	FALSE			0.0925979	Upregulated	0.0925979	-0.0912711	0.276467	1.17762	0.275384	0.405973	-0.0978974	-0.331822	0.136027	-0.96927	0.361482	0.511418	0.302204	0.0414233	0.562984	2.70096	0.0285406	0.0652233	0.466814	0.197857	0.735771	4.02189	0.00405414	0.0175891	TP1_2747	P48723
CPQ	FALSE			0.0922309	Upregulated	0.0922309	-0.255361	0.439822	0.620467	0.553548	0.669629	-0.226398	-0.788439	0.335644	-0.932939	0.378807	0.527699	0.279621	-0.590472	1.14971	0.751602	0.475501	0.555505	0.648403	0.152114	1.14469	3.02747	0.0169071	0.0486487	TP1_5472	Q9Y646; E5RH35; E5RJZ7; E5RJP8; E5RJA8
ALG3	FALSE			0.0915576	Upregulated	0.517531	0.13024	0.904821	3.12472	0.0155585	0.0531736	0.00387362	-0.498076	0.505824	0.0178733	0.986188	0.991599	0.0915576	-0.379333	0.562448	0.453178	0.663177	0.721999	1.01188	0.582038	1.44172	5.45494	0.000664674	0.00515305	TP1_1486	H7C0X4; Q92685; C9J7S5
NPC2	FALSE			0.0915273	Upregulated	0.0915273	-0.27667	0.459724	0.581275	0.578301	0.689028	-0.246622	-0.60299	0.109746	-1.60281	0.148585	0.273086	0.49013	0.165911	0.81435	3.52343	0.00858534	0.0270076	0.936712	0.396585	1.47684	4.01865	0.00407215	0.0176394	TP1_1108	G3V2V8; J3KMY5; H0YIZ1; G3V3E8; E7EMS2; G3V3D1; P61916
CALU	FALSE			0.0884989	Upregulated	0.444571	0.09333	0.795811	2.9597	0.0197846	0.0629279	0.0248671	-0.279152	0.328886	0.189441	0.854581	0.91044	0.0884989	-0.273915	0.450913	0.569464	0.585649	0.656763	0.652544	0.183536	1.12155	3.22403	0.0126205	0.039216	TP1_1847	O43852; H0Y875
SNAP23	FALSE			0.0861689	Upregulated	-0.0979006	-0.492893	0.297091	-0.579573	0.57939	0.689437	0.0861689	-0.183685	0.356023	0.739557	0.481217	0.624042	0.485586	0.235098	0.736074	4.51827	0.00227026	0.0109346	1.00408	0.25703	1.75113	3.1145	0.014846	0.0441142	TP1_1652	O00161; H3BNE1; H3BR18; H3BM38; H3BPJ0; H3BV99; H3BP15; H3BQY9
SSR1	FALSE			0.0835744	Upregulated	0.0835744	-0.193827	0.360976	0.704492	0.502661	0.627482	-0.232576	-0.539713	0.0745606	-1.75381	0.118487	0.235191	0.243593	-0.0221547	0.50934	2.13643	0.0672127	0.120142	0.953651	0.540474	1.36683	5.34839	0.000752712	0.00552759	TP1_434	A0A3B3IRT8; P43307; C9J3L8; C9J5W0; E9PAL7; C9IZQ1
MIA3	FALSE			0.0825075	Upregulated	0.355836	0.174397	0.537276	4.58596	0.00218067	0.0150022	0.0786536	-0.17227	0.329577	0.725983	0.489043	0.631826	0.0825075	-0.26624	0.431255	0.551411	0.597308	0.666107	1.2184	0.789705	1.6471	6.5858	0.000194216	0.00239816	TP1_3600	Q5JRA6; A0A0A0MRH6
ABHD16A	FALSE			0.078683	Upregulated	0.078683	-0.112106	0.269472	0.96436	0.365276	0.497033	0.017416	-0.220018	0.25485	0.169885	0.869421	0.922851	0.313996	0.04122	0.586773	2.68294	0.0293246	0.0664563	0.4631	0.139913	0.786286	3.32041	0.0109529	0.0353068	TP1_261	A0A0G2JJD3; O95870; A0A0G2JI89
PPIB	FALSE			0.0762856	Upregulated	0.056389	-0.107212	0.21999	0.805969	0.445352	0.576274	0.0762856	-0.223762	0.376333	0.588846	0.572607	0.702167	0.307901	0.129396	0.486406	4.02026	0.00433839	0.0169397	0.545214	0.219539	0.870888	3.8793	0.00493385	0.0202254	TP1_690	A0A7P0Z497; P23284; A0A7P0TB45
LGALS1	FALSE			0.0761412	Upregulated	-0.0705591	-0.332592	0.191474	-0.629662	0.547833	0.665366	0.0761412	-0.25625	0.408532	0.530543	0.610493	0.732823	0.437134	0.159079	0.715189	3.66419	0.00705025	0.0236771	0.610921	0.308413	0.91343	4.67969	0.00170358	0.00942615	TP1_2248	P09382
TMED4	FALSE			0.0705184	Upregulated	0.0705184	-0.166318	0.307355	0.69625	0.507518	0.631423	0.0367297	-0.24629	0.319749	0.300573	0.77159	0.856573	0.392478	0.190642	0.594315	4.53221	0.00223067	0.0108124	0.724296	0.254544	1.19405	3.57287	0.00759916	0.0270348	TP1_3910	Q7Z7H5; F8W7F7
CDS2	FALSE			0.0704011	Upregulated	0.687206	0.347345	1.02707	4.72821	0.00183143	0.0134687	-0.277231	-0.642518	0.0880561	-1.75775	0.117784	0.234094	0.0704011	-0.332007	0.47281	0.407762	0.69478	0.749736	0.831675	0.285272	1.37808	3.52704	0.00811542	0.0283763	TP1_2087	O95674
DNAJC10	FALSE			0.0638068	Upregulated	0.299971	0.0593007	0.54064	2.91453	0.0211409	0.0659986	-0.182593	-0.501316	0.136131	-1.32684	0.222063	0.361557	0.0638068	-0.169435	0.297049	0.637609	0.542601	0.617958	0.613282	0.310843	0.91572	4.69885	0.00166268	0.00924975	TP1_683	A0A7P0TAQ9; Q8IXB1; A0A7P0Z431; A0A7P0TB97
DST	FALSE			0.0625334	Upregulated	0.0625334	-0.184131	0.309198	0.592812	0.570949	0.684997	0.0416286	-0.249038	0.332295	0.3317	0.748846	0.840007	0.29253	0.0574435	0.527616	2.90026	0.0211871	0.052485	0.669383	0.280286	1.05848	3.98645	0.00425576	0.0182151	TP1_655	A0A7P0T890; Q03001; F8W9J4; E9PHM6; F6QMI7
DNAJB11	FALSE			0.0583707	Upregulated	0.043179	-0.127185	0.213543	0.59266	0.571046	0.684997	0.0583707	-0.134946	0.251687	0.699319	0.504655	0.645653	0.314669	0.135112	0.494225	4.08456	0.00398212	0.0158992	0.420066	0.162178	0.677954	3.77447	0.00571089	0.0221747	TP1_5170	Q9UBS4
NT5DC3	FALSE			0.0554884	Upregulated	0.13432	-0.0830053	0.351645	1.44524	0.189317	0.309556	-0.0602864	-0.296017	0.175444	-0.592315	0.570395	0.700131	0.0554884	-0.160205	0.271182	0.599596	0.566352	0.639457	0.41363	0.0950226	0.732237	3.00833	0.0173995	0.0496694	TP1_3931	Q86UY8
CDK5RAP3	FALSE			0.0553892	Upregulated	-0.0570063	-0.256795	0.142782	-0.667212	0.524864	0.646938	0.0553892	-0.180737	0.291515	0.543289	0.602097	0.724799	0.107578	-0.0753119	0.290468	1.37097	0.209801	0.292093	0.466426	0.18958	0.743273	3.90404	0.00476756	0.0197466	TP1_4481	Q96JB5; J3QQY1
ATP6AP2	FALSE			0.0532889	Upregulated	0.0532889	-0.30624	0.412818	0.346589	0.738535	0.810774	-0.234662	-0.667766	0.198441	-1.25488	0.245792	0.389383	0.381352	-0.00627845	0.768982	2.29299	0.0529575	0.1004	0.712446	0.279105	1.14579	3.80971	0.00543589	0.0215932	TP1_311	O75787; H7C3E1; A0A1C7CYW4; A0A1B0GVW0; A0A1B0GVB9; A0A1B0GTB0; A0A1B0GWJ8; A0A1B0GUT7; A0A1B0GTU8; B7Z1I9; A0A1B0GU12; B7Z413; A0A1B0GVC7; A0A1B0GV60; A0A1B0GW13
MLEC	FALSE			0.0494364	Upregulated	0.0494364	-0.255203	0.354075	0.379466	0.714984	0.793164	-0.0590575	-0.396172	0.278057	-0.40574	0.695828	0.798045	0.203513	-0.0486231	0.455648	1.88127	0.0989657	0.161546	0.644033	0.364144	0.923922	5.33203	0.000767325	0.00560054	TP1_3347	Q14165; F5H1S8; H0YG07
SUMF2	FALSE			0.0482884	Upregulated	0.0482884	-0.165441	0.262018	0.528311	0.612733	0.715593	-0.0101503	-0.228303	0.208003	-0.107762	0.916903	0.952334	0.31571	0.1109	0.52052	3.59279	0.00778849	0.0253292	0.734336	0.461864	1.00681	6.24514	0.000276748	0.00302067	TP1_1536	J3KQJ1; Q8NBJ7; C9JL30; A8MXB9; A0A494C1B1; C9J660; H7C3B2; F8WA42; E9PBT8
MPDU1	FALSE			0.0441792	Upregulated	0.843987	0.346278	1.3417	3.97745	0.0049161	0.0242219	0.0441792	-0.370849	0.459207	0.246542	0.811623	0.881292	-0.165172	-0.471025	0.140682	-1.25868	0.245718	0.329674	1.43714	0.596749	2.27753	3.97487	0.00447457	0.0189483	TP1_1507	J3QS48; I3L295; J3KT75; J3QW43; J3QRD5; O75352; J3KTK8; J3QQZ4; I3L1D2
FAM8A1	FALSE			0.0396615	Upregulated	0.0396615	-0.379659	0.458982	0.221175	0.830928	0.881216	-0.0101185	-0.456727	0.43649	-0.0524736	0.959469	0.974821	0.282296	-0.0958909	0.660482	1.73977	0.122383	0.190781	0.747896	0.202051	1.29374	3.17498	0.0135701	0.0414179	TP1_5173	Q9UBU6
ACADVL	FALSE			0.0395038	Upregulated	0.0395038	-0.138309	0.217316	0.519502	0.618565	0.719464	-0.141472	-0.415388	0.132445	-1.19619	0.266692	0.412712	0.309662	0.135129	0.484196	4.13526	0.00372357	0.0151856	0.366978	0.138801	0.595154	3.72682	0.00610665	0.0232053	TP1_2770	P49748
LMAN2	FALSE			0.0386704	Upregulated	0.0386704	-0.164847	0.242188	0.444312	0.669505	0.755762	-0.159091	-0.358635	0.0404521	-1.84654	0.102943	0.212351	0.25484	0.0861386	0.423542	3.52081	0.00861717	0.0270531	0.426836	0.120743	0.732929	3.2313	0.0124857	0.0389974	TP1_3224	Q12907; D6RBV2; D6RDX1; D6RIU4
ITM2C	FALSE			0.0383338	Upregulated	0.0383338	-0.265231	0.341899	0.295285	0.77588	0.839369	-0.504541	-1.08256	0.0734792	-2.02164	0.0787455	0.1781	0.545554	0.177699	0.913409	3.45664	0.00943568	0.0287913	0.700479	0.275846	1.12511	3.82253	0.00533943	0.0212807	TP1_4965	Q9NQX7; E7EUS6; C9JG41; B8ZZM6
NNMT	FALSE			0.0361871	Upregulated	0.284388	-0.035838	0.604614	2.07666	0.0742562	0.159954	-0.131347	-0.487851	0.225156	-0.853311	0.418902	0.567775	0.0361871	-0.357752	0.430126	0.214101	0.836144	0.86779	2.09248	1.33305	2.85191	6.38473	0.000238976	0.0027157	TP1_2657	P40261
LAMP2	FALSE			0.0318441	Upregulated	0.411443	0.112401	0.710486	3.21728	0.0136159	0.0483585	-0.301912	-0.658843	0.0550196	-1.96072	0.0866406	0.189357	0.0318441	-0.280202	0.34389	0.237851	0.818332	0.85285	0.906045	0.557942	1.25415	6.03131	0.000348082	0.00339173	TP1_2318	P13473; H0YCG2
PI4KA	FALSE			0.0286576	Upregulated	0.297447	0.0457399	0.549155	2.76328	0.0264358	0.0770615	-0.0492709	-0.360402	0.26186	-0.366772	0.723532	0.81703	0.0286576	-0.222202	0.279517	0.266258	0.797176	0.835608	1.07332	0.297975	1.84866	3.20778	0.0129272	0.0398515	TP1_2683	P42356
GOLGA1	FALSE			0.024008	Upregulated	-0.0550368	-0.25214	0.142067	-0.652935	0.533526	0.653335	0.024008	-0.191558	0.239574	0.257945	0.80312	0.87792	0.137995	-0.0652574	0.341248	1.58242	0.154506	0.231455	0.86023	0.310446	1.41001	3.6257	0.00704713	0.0255839	TP1_4324	Q92805
DHRS4	FALSE			0.0199419	Upregulated	-0.0807063	-0.434017	0.272605	-0.534148	0.608885	0.712502	0.0199419	-0.378899	0.418783	0.115802	0.910733	0.948577	0.362443	0.00327624	0.72161	2.352	0.0484082	0.094545	0.996004	0.472145	1.51986	4.40571	0.00242557	0.0119888	TP1_4665	Q9BTZ2; F5GWZ1
TPST1	FALSE			0.0164569	Upregulated	0.0164569	-0.591469	0.624383	0.0633008	0.951201	0.96761	-0.355134	-0.731776	0.0215075	-2.1838	0.0613331	0.149316	0.20264	-0.158813	0.564093	1.30667	0.229768	0.313358	1.23736	0.803553	1.67116	6.60955	0.000189574	0.00238864	TP1_1881	O60507
SSR4	FALSE			0.0125028	Upregulated	0.0125028	-0.198242	0.223247	0.138727	0.893361	0.926771	-0.21891	-0.473267	0.0354469	-1.9933	0.0822495	0.18255	0.196675	-0.0634203	0.45677	1.76242	0.118309	0.185407	0.650191	0.376167	0.924216	5.49821	0.000632211	0.00502272	TP1_2823	P51571; A6NLM8
LMAN2L	FALSE			0.00930144	Upregulated	0.227749	-0.0031078	0.458605	2.30688	0.0524351	0.12489	-0.0484119	-0.340892	0.244068	-0.383359	0.711684	0.809891	0.00930144	-0.266882	0.285485	0.0784957	0.939477	0.953002	0.678517	0.316621	1.04041	4.34457	0.00262855	0.0127901	TP1_4803	Q9H0V9
MRC2	FALSE			0.00070691	Upregulated	0.00202108	-0.199359	0.203401	0.0234682	0.981896	0.98933	-0.825577	-1.12342	-0.527732	-6.41974	0.000227654	0.00488273	0.00070691	-0.205444	0.206858	0.00799231	0.993831	0.994615	0.35726	0.115771	0.59875	3.42812	0.00936149	0.0316844	TP1_5164	Q9UBG0
CTSZ	FALSE			-0.00227821	Upregulated	-0.0586565	-0.412803	0.29549	-0.387297	0.709422	0.788364	-0.00227821	-0.370616	0.366059	-0.0143251	0.98893	0.992839	0.931189	0.681112	1.18127	8.67875	3.47343e-05	0.00102455	1.1572	0.815948	1.49845	7.85784	5.77875e-05	0.0011858	TP1_667	Q9UBR2; A0A7P0T989; A0A7P0T8I6; A0A7P0TBB5; A0A7P0T8X2; A0A7P0TBM7; A0A7P0T900; A0A7P0TA25; A0A7P0TB41; A0A7P0T9U1; A0A7P0Z4R9; A0A7P0TAD4; A0A7P0TAT6; A0A7P0T926; A0A7P0Z469
IGFBP2	FALSE			-0.00459782	Upregulated	-0.00459782	-0.290746	0.28155	-0.0375727	0.971021	0.982328	-1.19995	-1.95836	-0.441535	-3.67047	0.00668596	0.0357795	0.602677	0.31126	0.894094	4.82018	0.00156072	0.00878481	1.96798	1.33424	2.60172	7.19585	0.000106389	0.00169936	TP1_2391	P18065; C9JMY1
NIPSNAP1	FALSE			-0.0111243	Upregulated	-0.0111243	-0.268325	0.246076	-0.101138	0.922124	0.946349	-0.0426421	-0.378906	0.293622	-0.293703	0.776643	0.859677	0.142136	-0.0890311	0.373303	1.43308	0.191966	0.273909	1.78441	1.3136	2.25521	8.78257	2.63083e-05	0.000768074	TP1_4610	Q9BPW8; H7C2U6
HLA-A	FALSE			-0.0119138	Upregulated	-0.0119138	-0.176843	0.153016	-0.168913	0.870384	0.909302	-0.242401	-0.540243	0.0554413	-1.88494	0.0970906	0.204373	0.597274	0.368984	0.825564	6.09791	0.000367552	0.00367306	0.671872	0.401326	0.942419	5.75459	0.000472311	0.00416026	TP1_2162	Q5SRN5; P04439; A0A1W2PS24; Q5SRN7; Q5SUL5; A0A0G2JIF2; A0A0G2JL56; A0A0G2JI36; A0A1W2PSE7; A0A1W2PQD0
PDHB	FALSE			-0.0168396	Upregulated	-0.109325	-0.37063	0.151981	-0.978321	0.35877	0.49102	-0.0168396	-0.313363	0.279684	-0.13153	0.898683	0.94169	0.198772	0.00170285	0.395841	2.35088	0.0484909	0.094545	0.529668	0.19636	0.862976	3.68237	0.00650237	0.0242723	TP1_2286	P11177; C9J634
CDH2	FALSE			-0.0204388	Upregulated	-0.150748	-0.307146	0.00564972	-2.25389	0.0568074	0.13223	0.0496314	-0.146469	0.245732	0.586177	0.574312	0.703014	-0.0204388	-0.237831	0.196954	-0.219132	0.832362	0.865575	0.439881	0.168413	0.711349	3.75479	0.00587084	0.0225961	TP1_2403	P19022; C9J126; C9JMH2; A0A6Q8PF58; A0A6Q8PHJ8
PLOD3	FALSE			-0.0217917	Upregulated	-0.0217917	-0.164667	0.121083	-0.356654	0.731292	0.805679	-0.488404	-0.715678	-0.26113	-4.97713	0.00116555	0.0131584	0.166939	0.0187204	0.315158	2.62512	0.0319945	0.0707375	0.454557	0.18521	0.723905	3.91062	0.00472437	0.0196039	TP1_1888	O60568
SIL1	FALSE			-0.0220638	Upregulated	-0.0220638	-0.363549	0.319421	-0.151084	0.88394	0.919328	-0.568435	-1.17727	0.0403954	-2.16239	0.0633943	0.153062	0.352083	-0.0710315	0.775198	1.93946	0.0906381	0.150733	1.0969	0.597665	1.59614	5.09131	0.0010227	0.00675093	TP1_1076	D6REA1; Q9H173
FADS3	FALSE			-0.0367745	Upregulated	-0.0367745	-0.582898	0.509349	-0.157802	0.878875	0.915595	-0.86222	-1.54563	-0.178809	-2.94415	0.0199968	0.0728372	0.477342	-0.118897	1.07358	1.88391	0.100572	0.163816	0.946974	0.477576	1.41637	4.67483	0.00171412	0.00945532	TP1_1243	E9PS00; Q9Y5Q0
GJA1	FALSE			-0.0382964	Upregulated	-0.0382964	-0.18874	0.112147	-0.595246	0.569405	0.684133	-0.116675	-0.420763	0.187413	-0.888647	0.400749	0.549892	0.471155	0.311425	0.630885	6.87496	0.000168428	0.00236951	0.985361	0.696248	1.27447	7.89763	5.57791e-05	0.00116455	TP1_2380	P17302
PRMT1	FALSE			-0.0389216	Upregulated	-0.0810772	-0.340144	0.177989	-0.731811	0.486779	0.612651	-0.0389216	-0.382464	0.30462	-0.262398	0.799807	0.875902	0.438376	0.175228	0.701524	3.88276	0.00522163	0.0192797	0.622168	0.307159	0.937177	4.57672	0.00194299	0.0103328	TP1_1211	E9PKG1; Q99873; E9PIX6; E9PQ98; H0YDE4
P4HA2	FALSE			-0.0448984	Upregulated	-0.0448984	-0.226515	0.136718	-0.578078	0.580348	0.689697	-0.6243	-0.969438	-0.279163	-4.1894	0.0032111	0.0224071	0.542294	0.368191	0.716397	7.25977	0.000117244	0.00194158	0.588484	0.28066	0.896307	4.42999	0.00234975	0.01183	TP1_1786	O15460
PLXNB2	FALSE			-0.0517338	Upregulated	-0.0517338	-0.255812	0.152344	-0.592775	0.570973	0.684997	-0.158429	-0.497497	0.180639	-1.08217	0.311471	0.462293	0.24036	0.0019632	0.478757	2.34993	0.0485607	0.094597	0.700531	0.253897	1.14716	3.6345	0.00695943	0.0254235	TP1_1740	O15031
CAV1	FALSE			-0.0587463	Upregulated	-0.0587463	-0.271981	0.154489	-0.644219	0.538857	0.658072	0.235151	0.0116131	0.45869	2.43638	0.0415222	0.114554	-0.1094	-0.304681	0.0858799	-1.30573	0.230072	0.313383	0.562999	0.220824	0.905174	3.81267	0.00541349	0.0215281	TP1_3130	Q03135; E9PCT5
CD70	FALSE			-0.0707236	Upregulated	-0.294101	-0.471683	-0.116519	-3.87266	0.005474	0.0256819	-0.039452	-0.272936	0.194032	-0.391348	0.706007	0.805812	-0.0707236	-0.250989	0.109542	-0.914419	0.388804	0.472802	0.555605	0.304708	0.806501	5.13146	0.000974302	0.00651531	TP1_2587	P32970
CAV2	FALSE			-0.0717804	Upregulated	0.264499	-0.106855	0.635852	1.66551	0.137377	0.247266	-0.315486	-0.694305	0.0633322	-1.92885	0.090789	0.195759	-0.0717804	-0.474867	0.331306	-0.415051	0.689663	0.74529	1.08598	0.536768	1.63519	4.58197	0.00192994	0.0102978	TP1_2828	P51636; E9PCT3
FKBP14	FALSE			-0.0741067	Upregulated	0.294024	-0.00664649	0.594695	2.28667	0.0540613	0.127678	-1.14111	-2.60717	0.324947	-1.92691	0.1046	0.214954	-0.0741067	-0.405852	0.257638	-0.520651	0.617548	0.683072	1.85658	0.639342	3.07381	3.55367	0.0082019	0.0285818	TP1_5058	Q9NWM8
TMED9	FALSE			-0.0809972	Upregulated	-0.0809972	-0.470854	0.30886	-0.487281	0.640361	0.734468	-0.167866	-0.39479	0.0590594	-1.71328	0.125953	0.243719	0.213997	0.0112431	0.41675	2.45998	0.0410809	0.0844934	0.442872	0.113339	0.772406	3.11421	0.0148523	0.0441142	TP1_4691	Q9BVK6
CD63	FALSE			-0.0831927	Upregulated	-0.0831927	-0.654083	0.487697	-0.342038	0.742002	0.813138	-0.309878	-0.741457	0.121701	-1.66569	0.135636	0.255349	0.33846	0.065674	0.611246	2.89187	0.0214528	0.0529519	0.672515	0.176976	1.16805	3.1448	0.0141917	0.0428976	TP1_1310	F8VV56; F8W022; F8VWK8; P08962; F8VNT9
ABI3BP	FALSE			-0.0863404	Upregulated	-0.0863404	-0.531696	0.359015	-0.453334	0.663287	0.751253	-0.76033	-1.14456	-0.376098	-4.58309	0.00191312	0.016892	0.292006	-0.0741987	0.65821	1.8585	0.102421	0.16633	2.96152	2.12827	3.79477	8.23587	4.15286e-05	0.000962124	TP1_3909	Q7Z7G0; H7C556
PYCR1	FALSE			-0.0968343	Upregulated	-0.0968343	-0.28465	0.0909813	-1.20562	0.265049	0.394336	-0.224348	-0.634139	0.185443	-1.27006	0.240938	0.383287	0.360915	0.183207	0.538623	4.7336	0.00173542	0.00927424	0.581663	0.26369	0.899637	4.23887	0.00302427	0.0140858	TP1_2582	P32322; E2QRB3; J3KQ22
VAT1	FALSE			-0.104759	Upregulated	-0.0299012	-0.302216	0.242414	-0.256761	0.804347	0.86089	-0.242114	-0.519435	0.0352077	-2.02202	0.078699	0.1781	-0.104759	-0.353996	0.144477	-0.979657	0.357638	0.440963	0.733993	0.410214	1.05777	5.25306	0.000842415	0.0058969	TP1_4578	Q99536
HNRNPH2	FALSE			-0.115218	Upregulated	-0.397761	-0.86996	0.074438	-1.9758	0.0870823	0.178834	-0.115218	-0.380551	0.150114	-1.00573	0.344704	0.496659	0.134206	-0.0930265	0.361438	1.37656	0.208138	0.290522	0.678754	0.251324	1.10618	3.67974	0.00652664	0.0243124	TP1_2907	P55795
P4HTM	FALSE			-0.119241	Upregulated	-0.119241	-0.476595	0.238114	-0.780255	0.459435	0.588755	-0.733784	-1.17831	-0.289255	-3.82312	0.00530685	0.0306268	0.27546	-0.0396427	0.590563	2.03751	0.0781202	0.134807	0.569124	0.208118	0.930131	3.6531	0.00677789	0.0250152	TP1_5081	Q9NXG6
CTSD	FALSE			-0.123199	Upregulated	-0.123199	-0.355811	0.109412	-1.23848	0.253334	0.383706	-0.432672	-0.657824	-0.207519	-4.45073	0.00227115	0.0183388	0.22914	0.0288487	0.42943	2.66645	0.0300621	0.0675908	0.689268	0.39794	0.980595	5.48247	0.000643817	0.00507942	TP1_331	A0A1B0GVD5; A0A1B0GWE8; P07339; A0A1B0GW44; F8W787; A0A1B0GVP3; A0A1B0GV23; C9JH19
FN1	FALSE			-0.125323	Upregulated	-0.125323	-0.277187	0.0265411	-1.92969	0.0926641	0.186786	-0.68346	-1.05486	-0.312056	-4.26567	0.00293112	0.0212716	0.294069	0.133253	0.454886	4.262	0.00315359	0.0136357	2.00485	1.6746	2.33509	14.0676	8.22456e-07	0.00010548	TP1_2142	P02751
COL11A1	FALSE			-0.128146	Upregulated	-0.128146	-0.476858	0.220565	-0.859311	0.417099	0.552218	-0.979182	-1.41257	-0.545797	-5.23286	0.000855123	0.0107679	0.199668	-0.127326	0.526661	1.42319	0.194715	0.276245	1.02883	0.415389	1.64227	3.88634	0.00488587	0.0200975	TP1_2303	P12107; C9JMN2; A0A2R8Y4M5; A0A2R8Y4I5; A0A2R8Y5N4; A0A2R8YDU3; H7C381
TMEM237	FALSE			-0.137699	Upregulated	-0.137699	-0.384789	0.109392	-1.30312	0.231563	0.35979	0.244967	-0.100679	0.590614	1.64144	0.140275	0.262242	-0.497631	-1.45372	0.45846	-1.22983	0.258346	0.341796	1.5151	1.0082	2.022	6.92607	0.000138152	0.00195513	TP1_62	Q96Q45; A0A087WWU1
UQCR10	FALSE			-0.137862	Upregulated	-0.137862	-1.92909	1.65337	-0.192191	0.854443	0.898459	0.476024	-0.0910991	1.04315	1.95533	0.0883803	0.192197	-1.29809	-2.84525	0.249078	-2.04582	0.0860631	0.144706	2.08786	1.43573	2.74	7.41878	8.62145e-05	0.00150289	TP1_5183	Q9UDW1
CALM1; CALM2; CALM3	FALSE			-0.138627	Upregulated	0.329583	0.0840339	0.575132	3.13861	0.015249	0.052473	-0.138627	-0.490302	0.213049	-0.912967	0.38859	0.537591	-0.412674	-0.666712	-0.158637	-3.78619	0.00595722	0.0210076	0.881997	0.370196	1.3938	3.99333	0.00421577	0.018087	TP1_2266	P0DP25; P0DP24; P0DP23; E7EMB3; M0QZ52; Q96HY3
GPC1	FALSE			-0.138854	Upregulated	-0.287833	-0.643998	0.0683322	-1.88973	0.0983927	0.196125	-0.138854	-0.496655	0.218946	-0.89881	0.395635	0.544617	0.520065	0.175539	0.864592	3.51827	0.00864811	0.0270832	1.13415	0.695419	1.57288	5.99022	0.000363997	0.00349495	TP1_2603	P35052; H7C410; H7C024
PCDHB2	FALSE			-0.139694	Upregulated	-0.139694	-0.618858	0.33947	-0.681718	0.516153	0.639809	-1.51769	-2.03182	-1.00356	-6.83687	0.000148905	0.00393979	0.577947	0.0461889	1.10971	2.53459	0.0367743	0.0782584	1.26302	0.838284	1.68776	6.89065	0.000143053	0.00198342	TP1_5448	Q9Y5E7
SSB	FALSE			-0.156313	Upregulated	-0.156313	-0.305185	-0.00744073	-2.45523	0.041919	0.106591	-0.168329	-0.369132	0.032474	-1.94151	0.0890475	0.193317	0.0682547	-0.0840337	0.220543	1.04462	0.328529	0.411472	0.331445	0.0920628	0.570828	3.20841	0.0129151	0.0398515	TP1_2187	P05455
LAMB1	FALSE			-0.158826	Upregulated	-0.158826	-0.308632	-0.00901999	-2.47916	0.0404362	0.103672	-0.798791	-1.07525	-0.522335	-6.69202	0.000172176	0.0043443	0.0691481	-0.119603	0.257899	0.853856	0.419484	0.503831	0.584345	0.207406	0.961285	3.59226	0.0073914	0.0264368	TP1_2219	P07942; G3XAI2; A0A7I2V4J9; A0A7I2V5X5; A0A7I2V2T9; A0A7I2V3I5; A0A7I2V682; A0A7I2V3J7; A0A7I2V2J0; A0A7I2V5R0; A0A7I2V407
G6PD	FALSE			-0.165787	Upregulated	-0.165787	-0.342484	0.01091	-2.19398	0.0621928	0.140329	0.0264369	-0.21472	0.267594	0.253898	0.806134	0.879191	-0.195271	-0.353336	-0.0372056	-2.87935	0.021856	0.053757	0.405092	0.147874	0.662309	3.64941	0.00681352	0.0250177	TP1_2297	P11413; E7EUI8; E7EM57
CPA4	FALSE			-0.180317	Upregulated	-0.180317	-0.394939	0.0343053	-1.9646	0.087925	0.180082	-0.373144	-0.706683	-0.0396045	-2.59107	0.0327206	0.0996527	0.258942	0.0382674	0.479616	2.73492	0.0271215	0.0631281	1.391	0.931677	1.85033	7.01742	0.000126347	0.00190282	TP1_5224	Q9UI42; B7Z5J4
ARL1	FALSE			-0.183189	Upregulated	0.02226	-0.465102	0.509622	0.107132	0.917572	0.942578	-0.206862	-0.774621	0.360897	-0.85089	0.4213	0.569421	-0.183189	-0.660626	0.294248	-0.897526	0.397712	0.481787	1.05637	0.545087	1.56764	4.78769	0.00148658	0.00858247	TP1_2660	P40616; F8VYN9; B4DZG7
SLC38A10	FALSE			-0.186904	Upregulated	0.216747	-0.139521	0.573014	1.42262	0.195551	0.316994	-0.186904	-0.541883	0.168074	-1.21946	0.258236	0.403064	-0.233458	-0.613951	0.147035	-1.43006	0.192802	0.274452	1.63497	1.11547	2.15446	7.29281	9.70323e-05	0.00158383	TP1_4915	Q9HBR0
HLA-A	FALSE			-0.189463	Upregulated	-0.189463	-0.375308	-0.00361845	-2.38389	0.046679	0.115763	-0.667691	-0.986548	-0.348835	-4.84988	0.00136447	0.0142819	0.566503	0.388691	0.744314	7.42566	0.000100752	0.00175051	0.539588	0.187466	0.891709	3.55091	0.00784205	0.0276351	TP1_301	Q53Z42; A0A140T9I0; A0A140T9X5; A0A140T913; A0A140T955; A0A140T933; A0A1W2PRT9; A0A1W2PPQ2
TIMP3	FALSE			-0.189677	Upregulated	-0.189677	-0.515886	0.136532	-1.35966	0.213861	0.339526	-0.492975	-0.865197	-0.120754	-3.06742	0.0158718	0.0627134	0.0240034	-0.425234	0.47324	0.124535	0.904148	0.922575	1.09216	0.475828	1.7085	4.1062	0.00361483	0.0161253	TP1_2623	P35625
IFITM3	FALSE			-0.199885	Upregulated	-0.199885	-0.836361	0.43659	-0.737125	0.484163	0.611167	-0.689939	-1.73231	0.352435	-1.6177	0.156617	0.282533	0.114051	-0.239692	0.467794	0.751459	0.475175	0.555303	0.622965	0.24147	1.00446	3.78394	0.00563553	0.0220209	TP1_1246	E9PS44; A0A7P0TBF9; Q01628
GAS6	FALSE			-0.20977	Upregulated							-0.441619	-1.20246	0.319222	-1.34654	0.216256	0.355008	0.0220783	-0.75802	0.802177	0.0660009	0.949098	0.959947	0.744549	0.330019	1.15908	4.16205	0.00335228	0.015238	TP1_3367	Q14393
PLD3	FALSE			-0.2274	Upregulated	-0.2274	-0.640461	0.185661	-1.28732	0.236731	0.364769	-1.21778	-1.79507	-0.64049	-4.88567	0.00130501	0.0140059	-0.0283677	-0.389058	0.332323	-0.183309	0.859389	0.885932	0.955768	0.548605	1.36293	5.43944	0.000676748	0.00517546	TP1_3983	Q8IV08
DGAT1	FALSE			-0.238829	Upregulated	0.716293	-0.255675	1.68826	1.72856	0.1258	0.233091	-0.688952	-1.65349	0.27558	-1.66721	0.136643	0.256614	-0.238829	-1.47032	0.992666	-0.458536	0.660458	0.719863	1.59606	1.07589	2.11624	7.11003	0.000115514	0.00179572	TP1_1988	O75907; A0A0A0MR74
CSF1	FALSE			-0.246321	Upregulated							-0.277929	-0.66099	0.105132	-1.68041	0.132329	0.252212	-0.214713	-0.577504	0.148078	-1.37942	0.207292	0.28985	1.09855	0.494172	1.70294	4.21191	0.00313523	0.0144527	TP1_2257	P09603; E9PJA2; E9PKP4; E9PQ08
SDF4	FALSE			-0.254269	Upregulated	-0.254269	-0.525534	0.0169954	-2.19186	0.0623928	0.140564	-0.417369	-0.662324	-0.172414	-3.94625	0.0044724	0.0276172	0.23112	0.041663	0.420578	2.84328	0.0230622	0.0558413	0.7231	0.418858	1.02734	5.50743	0.000625523	0.00500977	TP1_524	A0A5F9UP49; Q9BRK5; A0A5F9UJX7; H0Y3T6; G3V1E2
TXNDC15	FALSE			-0.266658	Upregulated	-0.266658	-0.647746	0.11443	-1.63622	0.143434	0.255689	-0.473207	-1.176	0.229585	-1.55946	0.158444	0.285154	-0.132438	-0.724368	0.459492	-0.521478	0.616999	0.683061	0.717266	0.270164	1.16437	3.71744	0.00618794	0.0233904	TP1_1401	H0Y997; Q96J42; H0Y928
AKAP8L	FALSE			-0.274117	Upregulated	0.0792835	-0.204029	0.362596	0.654377	0.532647	0.653222	-0.401531	-0.786846	-0.0162158	-2.41353	0.0430126	0.117518	-0.274117	-0.580892	0.0326574	-2.08262	0.0729452	0.128677	1.52764	1.08748	1.96779	8.0424	4.91019e-05	0.00107515	TP1_679	A0A7P0TAE3; Q9ULX6; A0A7P0TAJ5
VPS39	FALSE			-0.275875	Upregulated	-0.24835	-0.582686	0.0859857	-1.73697	0.123593	0.230611	-0.275875	-0.612019	0.06027	-1.9008	0.0947684	0.201827	-0.382425	-0.818826	0.0539762	-2.04246	0.0775352	0.134223	1.10392	0.633621	1.57421	5.4392	0.000676933	0.00517546	TP1_4483	Q96JC1
SETD1B	FALSE			-0.31054	Upregulated	0.0131182	-7.67179	7.69802	0.0045687	0.996554	0.998974	-2.36788	-7.28258	2.54682	-1.22554	0.273137	0.420143	-0.31054	-7.99715	7.37607	-0.108619	0.918324	0.935034	4.20445	3.83646	4.57244	26.4755	6.59838e-09	3.73742e-06	TP1_129	Q9UPS6
DHRS3	FALSE			-0.387232	Upregulated	-0.170604	-0.615029	0.273821	-0.897639	0.397604	0.532289	-0.472648	-0.945209	-8.6889e-05	-2.31649	0.0499671	0.129995	-0.387232	-0.863852	0.0893872	-1.89362	0.0971381	0.159147	1.01701	0.323254	1.71078	3.39693	0.00979533	0.0327819	TP1_1990	O75911
MTHFD2	FALSE			-0.410495	Upregulated	0.0491708	-0.264301	0.362643	0.366792	0.724025	0.79976	-1.14216	-2.36901	0.0846774	-2.23063	0.0633504	0.153062	-0.410495	-1.90817	1.08718	-0.66833	0.528435	0.605084	1.91331	1.48014	2.34648	10.2353	8.70687e-06	0.000406057	TP1_602	A0A7I2V2U6; P13995; A0A7I2V482; A0A7I2YQD4; B9A062
UNC93B1	FALSE			-0.476127	Upregulated	-0.621447	-1.32282	0.0799245	-2.07189	0.0747929	0.160663	-0.476127	-1.45488	0.502624	-1.1352	0.291305	0.441476	0.440216	-0.301198	1.18163	1.38465	0.205866	0.288729	1.23909	0.57309	1.90509	4.31121	0.00274702	0.0131177	TP1_4811	Q9H1C4
CRIM1	FALSE			-0.493472	Upregulated	-0.493472	-0.908931	-0.0780135	-2.77745	0.0258858	0.0757348	-0.767479	-1.23847	-0.296486	-3.774	0.00568515	0.0321371	-0.15077	-0.565111	0.26357	-0.848109	0.422482	0.506473	1.51046	0.689031	2.3319	4.26096	0.00293651	0.0138204	TP1_5119	Q9NZV1
FHL2	FALSE			-0.616662	Upregulated	-0.944754	-1.81055	-0.0789554	-2.5612	0.0363301	0.0959932	-0.0552544	-0.478134	0.367625	-0.302622	0.770086	0.855651	-0.616662	-0.922688	-0.310636	-4.69658	0.00181657	0.00950859	1.54982	1.00048	2.09915	6.53754	0.000204042	0.00247539	TP1_3351	Q14192
RAB6C; RAB6D	FALSE			-0.710559	Upregulated	0.149974	-1.58656	1.8865	0.205836	0.842999	0.890958	-0.794976	-1.97091	0.380961	-1.59552	0.154223	0.279559	-0.710559	-1.89668	0.475557	-1.4155	0.199685	0.28193	2.25089	1.8054	2.69638	11.7082	3.23881e-06	0.000242303	TP1_3582	Q53S08; Q9H0N0
APOB	FALSE			-0.763706	Upregulated	0.330811	-0.0589283	0.72055	1.9848	0.0852906	0.176521	-0.763706	-3.01791	1.4905	-0.861783	0.426879	0.573083	-2.56113	-2.95952	-2.16274	-14.9836	6.985e-07	0.000126562	2.38039	1.78079	2.97999	9.1993	1.88704e-05	0.000639278	TP1_2154	P04114; A8MUN2
ALG8	FALSE			-0.779374	Upregulated	-0.779374	-1.49953	-0.0592174	-2.53064	0.0374241	0.0981162	-0.547166	-1.3524	0.258073	-1.58191	0.154373	0.279559	-1.40651	-1.79579	-1.01723	-8.42115	4.2771e-05	0.00114994	1.95389	1.50138	2.40639	10.0056	1.02735e-05	0.000444485	TP1_661	Q9BVK2; A0A7P0T919; H0YDD3; A0A7P0TAL7; H0YDV4; A0A804G6E3; A0A7P0T8Q8; A0A7P0TA89; A0A7P0Z449; A0A7P0T810; H0YD42; H0YCV0; H0YEE0; E9PR58; A0A7P0T845; A0A7P0T837; A0A7P0TAA8; A0A7P0TAA1; E9PKA5; A0A7P0T9Y0; A0A7P0T9Q0; E9PP96; A0A7P0T9J9; A0A7P0T9A3
SPCS1	FALSE			-0.882597	Upregulated	-0.882597	-2.14957	0.384375	-1.64418	0.143744	0.255874	-0.384689	-1.98431	1.21493	-0.597422	0.573373	0.702654	-1.84055	-2.19358	-1.48753	-12.1517	3.20272e-06	0.000263875	1.13456	0.350388	1.91873	3.35263	0.0104486	0.0341411	TP1_526	A0A5F9YFS9; C9JBL1; Q9Y6A9
HTATIP2	FALSE			-0.951917	Upregulated	-0.643088	-1.34091	0.0547367	-2.15494	0.0659736	0.146674	-1.66239	-2.07977	-1.24502	-9.22484	1.81603e-05	0.00111598	-0.951917	-2.03412	0.13029	-2.07839	0.0761196	0.132678	1.35006	0.514885	2.18523	3.74581	0.00594549	0.0227857	TP1_1193	E9PI87; Q9BUP3
ACSF2	FALSE			-1.05294	Upregulated	-1.05294	-3.40923	1.30334	-1.12065	0.309359	0.44084	-1.33432	-3.77935	1.11072	-1.38816	0.221813	0.361467	0.427572	-0.411684	1.26683	1.21355	0.265631	0.348887	3.10757	2.67782	3.53732	16.7563	2.19263e-07	4.92108e-05	TP1_4395	Q96CM8; E9PF16
DMD	FALSE			-1.36635	Upregulated	-1.14972	-2.37697	0.077533	-2.19887	0.0624425	0.14059	-1.45176	-2.73392	-0.169609	-2.68638	0.0317316	0.0978133	-1.36635	-2.65072	-0.0819781	-2.5153	0.0400689	0.082905	2.14482	1.6653	2.62435	10.3645	7.94424e-06	0.000388487	TP1_13	P11532; A0A075B6G3; A0A5H1ZRP8; A0A087WV90
PROX1	FALSE			1.64493	Downregulated													1.64493	-0.0575451	3.3474	2.33226	0.056072	0.104381	-2.39324	-2.91176	-1.87471	-10.6951	6.31208e-06	0.000333333	TP1_4320	Q92786
AKAP13	FALSE			1.64209	Downregulated	1.64209	0.257323	3.02687	2.78827	0.026216	0.0765663													-1.42878	-1.99002	-0.867537	-5.89909	0.000402243	0.00371325	TP1_3211	Q12802; A0A087WTD7; A8MYJ1
H1-4	FALSE			1.37911	Downregulated	-1.10054	-4.08415	1.88308	-0.9402	0.389128	0.524316	2.2857	-0.800262	5.37167	1.88406	0.116221	0.231712	1.37911	-1.56334	4.32156	1.20832	0.281437	0.365609	-2.44048	-4.13884	-0.742117	-3.50864	0.0125105	0.0389974	TP1_2272	P10412
EIF4A2	FALSE			0.933284	Downregulated							0.933284	-0.188897	2.05546	1.95171	0.0903815	0.194991							-1.56608	-2.01712	-1.11504	-8.04582	4.89554e-05	0.00107515	TP1_3355	Q14240; E7EQG2
TBC1D15	FALSE			0.634853	Downregulated							0.634853	0.276515	0.993191	4.10326	0.00360736	0.0240702							-0.975861	-1.40999	-0.541733	-5.20882	0.000887979	0.00613283	TP1_906	C9JA93
POLR1G	FALSE			0.59694	Downregulated	0.59694	-0.164468	1.35835	1.8389	0.106823	0.207015	1.10586	0.32805	1.88366	3.33868	0.0118222	0.0526991	-1.21206	-1.72941	-0.694711	-5.46052	0.000735845	0.00551937	-1.32376	-1.9164	-0.731119	-5.17591	0.000923635	0.00628177	TP1_1785	O15446
RABEP1	FALSE			0.573475	Downregulated	0.726123	0.261242	1.191	3.65241	0.00738501	0.0318275	0.573475	0.0505475	1.0964	2.53994	0.0353974	0.104062	0.160929	-0.510965	0.832824	0.558249	0.592859	0.66231	-1.36397	-1.81882	-0.909119	-6.94873	0.000135113	0.00195513	TP1_3444	Q15276
CENPE	FALSE			0.56656	Downregulated							0.56656	-0.0690616	1.20218	2.06442	0.0737303	0.169633							-2.08153	-2.5897	-1.57335	-9.49163	1.50598e-05	0.00056333	TP1_3118	Q02224
MAP2K1	FALSE			0.503366	Downregulated	0.159041	-0.487681	0.805763	0.575045	0.582294	0.690904	0.571735	0.0285888	1.11488	2.43797	0.0414208	0.114515	0.503366	-0.0457396	1.05247	2.13659	0.0671962	0.120142	-1.10984	-1.6652	-0.554482	-4.63081	0.00181297	0.00989421	TP1_3120	Q02750
SLC43A3	FALSE			0.368808	Downregulated	-0.560299	-1.23232	0.111721	-1.94962	0.089929	0.182461	0.368808	-0.389667	1.12728	1.12804	0.293079	0.443283	0.782538	0.0401576	1.52492	2.46526	0.0413183	0.0848899	-1.1364	-1.9781	-0.294696	-3.12854	0.014539	0.0435104	TP1_4114	Q8NBI5; H0YD64; E9PS74
CMSS1	FALSE			0.320626	Downregulated	-0.133231	-0.557216	0.290755	-0.734791	0.485067	0.611403	0.320626	0.0244584	0.616793	2.50733	0.0372201	0.107187	0.534727	0.250234	0.81922	4.38081	0.00270462	0.0121932	-1.62081	-2.06935	-1.17226	-8.37326	3.69424e-05	0.000920393	TP1_4618	Q9BQ75; C9J384
MRRF	FALSE			0.292599	Downregulated	-0.312738	-0.452264	-0.173212	-5.24127	0.000999702	0.00982733	0.301217	0.113696	0.488738	3.72032	0.0061319	0.0339572	0.292599	0.0396376	0.545561	2.69595	0.0287564	0.0655198	-4.93905	-5.38458	-4.49352	-25.6882	8.32619e-09	3.73742e-06	TP1_4415	Q96E11
ERH	FALSE			0.263871	Downregulated	0.263871	-0.12218	0.649922	1.5983	0.151639	0.266859	0.693045	0.410197	0.975893	5.67491	0.000511394	0.00788831	0.232175	-0.11108	0.57543	1.5765	0.155855	0.232957	-2.67632	-3.12246	-2.23018	-13.9007	8.99624e-07	0.000111398	TP1_3081	P84090; G3V279
ALYREF	FALSE			0.239719	Downregulated	0.053808	-0.28777	0.395386	0.368357	0.722907	0.799285	0.323055	0.0439355	0.602174	2.68063	0.0285208	0.0912275	0.239719	-0.04595	0.525389	1.95584	0.0884192	0.148275	-0.452365	-0.716056	-0.188674	-3.97524	0.00432174	0.0184528	TP1_3934	Q86V81; E9PB61
TOP2A	FALSE			0.200709	Downregulated	1.03411	0.252008	1.81621	3.10134	0.0164207	0.0552061	-0.424464	-1.07392	0.224993	-1.5137	0.169492	0.298045	0.200709	-0.24928	0.650697	1.03958	0.33072	0.413486	-0.856504	-1.2292	-0.483811	-5.32534	0.000773392	0.0056106	TP1_2296	P11388
[truncated: 2,759 more rows]
