# Supplementary material for: Selective targeting of TBXT with DARPins identifies regulatory networks and therapeutic vulnerabilities in chordoma
Source: Sci Adv. 2025 Sep 3;11(36):eadu2796. doi: 10.1126/sciadv.adu2796 (PMC12407079; doi:10.1126/sciadv.adu2796)
Supplement: Supplementary file 2 — Datasets S1 to S7 [file sciadv.adu2796_datasets_s1_to_s7.zip › adu2796_dataset_s5.xlsx]

## Sheet: Overview
Supplementary Data S5: Gene set enrichment analysis of the DDA-MS proteome data
Fast preranked geneset enrichment analysis (FGSEA) was applied to moderated t-value sorted proteins. Gene sets from the following collections were tested:
MSigDB_Hallmark_2023 collection
ARCHS4_Tissues collection
GO_Biological_Process_2023 collection

## Sheet: MSigDB_Hallmark_2023
	T-DARPin A2								T-DARPin B1								T-DARPin D4								TBXT KO
Pathway	Normalized enrichment score	Enrichment score	Adjusted p-value	p-value	log2 error of p-value	Set size	Significance	Leading edge	Normalized enrichment score	Enrichment score	Adjusted p-value	p-value	log2 error of p-value	Set size	Significance	Leading edge	Normalized enrichment score	Enrichment score	Adjusted p-value	p-value	log2 error of p-value	Set size	Significance	Leading edge	Normalized enrichment score	Enrichment score	Adjusted p-value	p-value	log2 error of p-value	Set size	Significance	Leading edge
ADIPOGENESIS	1.51609	0.365281	0.0866111	0.0145682	0.38073	103	FALSE	SQOR, GRPEL1, APLP2, SCARB1, MDH2, AIFM1, CS, ACO2, DLAT, DLD, ESYT1, MGST3, POR, SAMM50, AK2, MTCH2, ACADM, SDHB, CYC1, DHCR7, ATP5PO, ACOX1, IMMT, HIBCH, BCL2L13, NDUFA5, CRAT, PTCD3, ACAA2, DECR1, IDH3A, GHITM, LPCAT3, DHRS7, RAB34, ETFB, SLC25A10, ECHS1	1.18138	0.295768	0.399706	0.183865	0.138805	100	FALSE	GRPEL1, IDH3A, AK2, DLD, MTCH2, CS, REEP5, MGST3, SQOR, PTCD3, AIFM1, SUCLG1, BCL2L13, NDUFS3, ATP5PO, MDH2, CYC1, ACADM, MRPL15, POR, ACO2, SCARB1, UQCRQ, UQCRC1, IMMT, SDHB, ETFB, ACAA2, DLAT, SLC25A1, PEX14, AGPAT3, ITSN1, RTN3, TST, DECR1, HADH, UQCR10, ESYT1, IDH3G, CRAT, PRDX3, ECHS1, RMDN3, CPT2, DHCR7, CMPK1, SAMM50, SLC5A6, DBT, RAB34, HIBCH	2.08973	0.497708	0.000201788	2.40574e-05	0.57561	103	TRUE	SQOR, ATP5PO, CS, DLD, GRPEL1, AK2, CYC1, IDH3A, MDH2, APLP2, AIFM1, DHCR7, SUCLG1, MTCH2, NDUFS3, ACADM, SLC25A1, ACO2, ECHS1, CD151, ATP1B3, SCARB1, HIBCH, SDHC, ETFB, CRAT, SDHB, ACAA2, PTCD3, POR, RAB34, RTN3, ACOX1, MTARC2, IDH3G, UQCRC1, DECR1, HADH, DHRS7, MRPL15, RETSAT, REEP5, DLAT	2.04414	0.500881	4.79152e-05	5.86717e-06	0.610527	101	TRUE	SQOR, UQCR10, PEX14, APLP2, DGAT1, MTARC2, SDHB, AIFM1, GRPEL1, ACO2, LPCAT3, SLC25A1, SAMM50, MGST3, CD151, CS, MTCH2, MDH2, SCARB1, CYC1, REEP5, ACOX1, BCKDHA, PTCD3, ACADM, ATP5PO, DECR1, NDUFS3, CRAT, DLAT, BCL2L13, POR, IDH3A, IMMT, DHCR7, UQCRC1, SLC5A6, RETSAT, ESYT1, DHRS7, ECHS1, SCP2, AK2, DLD, HIBCH, RMDN3, ATP1B3
ALLOGRAFT_REJECTION	-1.69419	-0.520768	0.0634787	0.00888702	0.38073	40	FALSE	ITGB2, STAT1, RPS3A, EIF3D, UBE2N, RPS19, ABI1, DARS1, TPD52, RARS1, ABCE1, EIF3A, RPS9, FAS, TAPBP, WARS1, RPL9	-0.808501	-0.231322	0.856974	0.79798	0.05653	41	FALSE	ITGB2, STAT1, EGFR, HLA-A, TAP1, GALNT1	-1.10211	-0.290147	0.402222	0.297645	0.113787	43	FALSE	ITGB2, STAT1, EIF3D, RPS9, ABCE1, AARS1, RARS1, EIF3A, RPS19, RPS3A, EIF3J, EIF5A, CAPG, NME1, WARS1, FLNA, TPD52, ABI1, EIF4G3, DARS1, NPM1	-0.691477	-0.195762	0.940678	0.940678	0.0511148	42	FALSE	UBE2N, RPS19, ITGB2, STAT1, RPS3A, ABCE1, EIF3A, EIF3D, AARS1
ANDROGEN_RESPONSE	1.32294	0.385006	0.256967	0.108753	0.222056	38	FALSE	RRP12, GNAI3, ITGAV, B4GALT1, UAP1, B2M, LMAN1, MYL12A, SPCS3, ABCC4	1.04373	0.310932	0.512541	0.345631	0.0982123	38	FALSE	RRP12, VAPA, UAP1, AKAP12	1.46482	0.419394	0.14647	0.0531136	0.266351	38	FALSE	RRP12, GNAI3, UBE2J1, UAP1, ITGAV, LMAN1, B4GALT1, VAPA, B2M, PLPP1, ABCC4, SPCS3, AKAP12	1.11043	0.340525	0.372411	0.311321	0.102822	33	FALSE	AKAP12, RRP12, ITGAV, B2M, LMAN1, SPCS3, UAP1, B4GALT1
ANGIOGENESIS	1.26227	0.609335	0.404709	0.242826	0.130106	6	FALSE	ITGAV, NRP1, APP, LRPAP1	-0.726583	-0.345076	0.856974	0.805556	0.0587186	6	FALSE	FSTL1, APP, PTK2	1.87306	0.837799	0.00796779	0.00127485	0.45506	7	TRUE	NRP1, ITGAV, TIMP1, APP, LRPAP1	1.54161	0.699494	0.110699	0.0497018	0.287857	7	FALSE	NRP1, ITGAV, APP, LRPAP1
APICAL_JUNCTION	0.74121	0.191559	0.942054	0.904372	0.0649408	72	FALSE	SIRPA, TGFBI, NF2, B4GALT1, MYH9, DLG1, MYL12B, NFASC, ACTN4, GNAI2, CRAT, ARPC2, ADAM9, RASA1	-1.09829	-0.280607	0.481322	0.288793	0.116234	75	FALSE	CDH11, TIAL1, TUBG1, JUP, PARVA, SORBS3, FSCN1, NECTIN2, CNN2, TSPAN4, EGFR, RSU1, NF1, CTNNA1, CTNND1, FLNC, GTF2F1, GNAI1, ATP1A3, INPPL1, ITGA3, ARPC2	1.03575	0.258247	0.486111	0.388889	0.086795	74	FALSE	MPZL1, TGFBI, SIRPA, ITGA3, RRAS, ADAM9, B4GALT1, NFASC, CRAT, NF2, STX4, ITGB1, GNAI2, HADH, DLG1, MYH9, THY1	-0.932709	-0.230767	0.627425	0.589011	0.0755015	74	FALSE	SHROOM2, SORBS3, FSCN1, WASL, YWHAH, CNN2, PLCG1, VCL
APICAL_SURFACE	0.989451	0.410711	0.68611	0.481221	0.0899861	10	FALSE	B4GALT1, ADAM10, APP, DCBLD2, ATP8B1, THY1	-0.888172	-0.373522	0.763434	0.626016	0.0684715	9	FALSE	APP, FLOT2, SHROOM2, EPHB4, THY1	0.828168	0.338329	0.73402	0.675299	0.0637845	10	FALSE	ADAM10, B4GALT1, APP, THY1, DCBLD2, EPHB4, ATP8B1	-0.920161	-0.37253	0.602938	0.541414	0.0755015	10	FALSE	SHROOM2, FLOT2, HSPB1
APOPTOSIS	1.44061	0.399209	0.14114	0.0455971	0.321776	53	FALSE	HMOX1, SOD2, IGF2R, DNAJC3, CD44, EBP, TSPO, SLC20A1, VDAC2	1.00032	0.280475	0.593211	0.438976	0.0852885	53	FALSE	HMOX1, CD44, SQSTM1, DIABLO, VDAC2, BCAP31, SOD2	1.47557	0.3936	0.14647	0.0556586	0.261664	54	FALSE	SOD2, HMOX1, CD44, SLC20A1, IGF2R, TIMP1, BCAP31, DNAJC3, APP, DIABLO, EBP, TXNIP, TGFB2	1.39021	0.387004	0.123677	0.0580524	0.257206	51	FALSE	SOD2, IGF2R, APP, HMOX1, CD44, DNAJC3, SLC20A1, TGFB2, EBP, DAP3, PPT1, TIMP3, BCAP31, CAV1, IFITM3, DIABLO, VDAC2, RETSAT, TAP1, RHOT2
BILE_ACID_METABOLISM	-0.60859	-0.19972	0.962295	0.962295	0.0383206	28	FALSE	FDXR, OPTN, CAT, PFKM, PHYH	-0.582605	-0.177891	0.988072	0.988072	0.0459538	30	FALSE	PFKM, FDXR, CAT, AMACR, PHYH, DHCR24	1.06056	0.314852	0.443608	0.346014	0.0940503	29	FALSE	NPC1, SLC29A1, CROT, SLC35B2, IDH2, RETSAT, HSD17B11, PECR, GSTK1, HSD17B4, SCP2, ABCD1, PRDX5, GNPAT, ACSL1	1.14291	0.363204	0.372411	0.297456	0.107972	29	FALSE	PRDX5, HSD17B11, NPC1, RETSAT, SCP2, ACSL1, GSTK1, HSD17B4, ABCD1, SLC22A18, IDH2, SLC35B2, PNPLA8, GNPAT
CHOLESTEROL_HOMEOSTASIS	-0.958112	-0.308444	0.68611	0.495177	0.0684715	30	FALSE	ALCAM, LGALS3, PLSCR1, CD9	-1.74208	-0.531922	0.043073	0.00346185	0.431708	30	TRUE	LGALS3, ALCAM, ALDOC, FASN, ACAT2, CYP51A1, FDPS, ANXA5, PLSCR1, GNAI1, ACSS2, CD9, CTNNB1	-0.852885	-0.246288	0.73402	0.67316	0.0679923	30	FALSE	ALCAM, FASN, LGALS3, S100A11, ATXN2, ACSS2, STX5, ANXA5, ACAT2	-1.11755	-0.344975	0.372411	0.311609	0.107554	29	FALSE	ACAT2, LGALS3, PLSCR1, ANXA5, ALDOC, FASN, ACSS2, ATXN2, FDPS, CD9, ACTG1
COAGULATION	1.28509	0.41067	0.311224	0.155612	0.179782	25	FALSE	ITGB3, SERPINE1, PRSS23, CTSB, LAMP2, CAPN2, ADAM9, GSN, SPARC, MMP14, GNG12, LRP1, GNB2	-1.20683	-0.390625	0.425084	0.20404	0.13649	24	FALSE	GDA, FN1, LRP1, ARF4, TIMP3, WDR1, SPARC, CD9, PREP, LAMP2, CAPN2	1.99449	0.601839	0.0155881	0.00342939	0.431708	27	TRUE	SERPINE1, PRSS23, CTSB, ITGB3, SPARC, TIMP1, GNB2, HTRA1, ADAM9, FN1, CD9, RAC1, GNG12, MMP14	1.7598	0.578428	0.038425	0.0108522	0.38073	25	TRUE	ITGB3, FN1, PRSS23, CTSB, LRP1, SPARC, SERPINE1, LAMP2
COMPLEMENT	1.4875	0.416503	0.131194	0.0341105	0.321776	49	FALSE	CD59, SERPINE1, CPM, GNAI3, CTSL, ERAP2, RHOG, CTSB, PRCP, PDP1, LAMP2, CALM1, CALM3, GNAI2, ADAM9, HSPA5	-1.08864	-0.298999	0.501792	0.311111	0.10714	49	FALSE	LGALS3, HSPA1A, GRB2, CTSD, FN1, CTSC, EHD1, LRP1, ANXA5, PLSCR1, PPP2CB, USP14, PREP, ME1, PSMB9, SRC, LAMP2, USP15, HPCAL4, CSRP1, LIPA	2.00344	0.539777	0.00851315	0.00170263	0.45506	52	TRUE	CTSL, SERPINE1, CD59, CTSB, PPP4C, CPM, GNAI3, TIMP1, GNB2, ADAM9, GNB4, RHOG, PRCP, PDP1, HSPA5, STX4, GNAI2, FN1, KYNU	1.67856	0.476812	0.0380662	0.00932234	0.38073	48	TRUE	FN1, CD59, CTSL, CTSB, KYNU, LRP1, HSPA5, SERPINE1, LAMP2, ERAP2, PRCP, CTSD, PDP1, LIPA, CALM1, CALM3, CPM, STX4, GNAI2, GNAI3, CPQ, ADAM9, RHOG
DNA_REPAIR	-0.781987	-0.220302	0.904924	0.850629	0.0420772	60	FALSE	BCAM, EDF1, PCNA, NELFB, DDB2, FEN1, POLD1, SUPT5H, TSG101, DDB1, RFC3, IMPDH2, RAE1	-1.29778	-0.338407	0.319865	0.0973085	0.206588	64	FALSE	BCAM, PCNA, POLD1, FEN1, SSRP1, DDB2, RFC5, RFC2, RRM2B, RFC4, GTF2F1, LIG1, RFC3, SURF1	1.13459	0.291087	0.348374	0.229927	0.120433	64	FALSE	AK3, SF3A3, SRSF6, BCAP31, RALA, NUDT21, SEC61A1, POLR1C, CSTF3	-1.18259	-0.315233	0.277064	0.200436	0.143759	55	FALSE	LIG1, FEN1, PCNA, RFC3, SSRP1, TSG101, ALYREF, POLD1, GTF3C5, SUPT5H, PNP, BCAM, HPRT1, ADRM1, NELFB, RRM2B, RFC2, RAE1, GTF2F1, IMPDH2, POLR3C, XPC, SRSF6, RFC4, RFC5, DCTN4, UMPS
E2F_TARGETS	-1.21239	-0.320493	0.311224	0.154574	0.138805	89	FALSE	PA2G4, PCNA, MCM7, DNMT1, RPA1, MCM5, NAP1L1, MCM6, MCM3, POLD2, DEK, POLD1, TRIP13, MKI67, MCM2, MCM4, PPP1R8, EIF2S1, DDX39A, XPO1, RFC3, ANP32E, HMGB2, SMC4, KPNA2, TUBG1, SRSF2, TMPO, XRCC6	-1.85817	-0.455683	0.00337337	0.000202402	0.518848	90	TRUE	MCM7, PCNA, POLD1, DNMT1, MCM3, MSH2, MCM4, MCM5, MCM2, POLD2, NASP, MCM6, SHMT1, TRIP13, SSRP1, RPA1, SRSF2, TUBG1, KPNA2, RFC2, XPO1, DEK, ANP32E, RBBP7, CSE1L, CDK4, ORC2, LIG1, NCAPD2, SMC4, RFC3	-1.25974	-0.287445	0.197248	0.0986239	0.216543	90	FALSE	NAP1L1, TMPO, TUBG1, RPA1, SSRP1, MKI67, DNMT1, CSE1L, XPO1, PSIP1, CTPS1, NOLC1, PA2G4, NUP153, POLD1, IPO7, MCM5, TRIP13, MCM7, MCM3, EIF2S1, MCM2, MCM4, PPP1R8, NCAPD2, GSPT1, SHMT1, MCM6, LIG1, NME1, ANP32E, HMGB2, RFC1, PCNA, RANBP1, TUBB, DEK, PRPS1, KIF4A, SMC4	-2.5627	-0.614831	5.01965e-11	2.21026e-12	0.898671	92	TRUE	KIF4A, MCM7, NCAPD2, SMC4, MCM5, MCM2, MKI67, MCM4, CENPE, LMNB1, LIG1, KPNA2, TRIP13, MCM6, MCM3, PCNA, TMPO, DNMT1, PSIP1, TOP2A, CDK1, RFC3, CIT, DIAPH3, SSRP1, NAP1L1, NASP, RACGAP1, DEK, SPC24, PRPS1, HMGB3, ORC2, HMGB2, SHMT1, POLD1, NUP153, RFC1, CSE1L, LBR, PNN, PPP1R8, TUBB, TUBG1, POLD2, RPA1, RANBP1, CTPS1, CTCF
EPITHELIAL_MESENCHYMAL_TRANSITION	2.24316	0.579969	0.0001372	5.48799e-06	0.610527	73	TRUE	IGFBP3, NT5E, PLOD2, CD59, ITGB3, SERPINE1, TGFBI, DAB2, SERPINE2, ITGAV, LOXL2, VIM, COLGALT1, QSOX1, CD44, TNC, ITGA5	1.24235	0.332068	0.399706	0.159309	0.152145	71	FALSE	IGFBP3, CD44, NT5E, VIM, ITGB3, CD59	2.44322	0.603837	4.3356e-06	1.73424e-07	0.690132	77	TRUE	IGFBP3, NT5E, PLOD2, SERPINE1, CD59, SERPINE2, CD44, TGFBI, COLGALT1, ITGB3, LOXL2, SPARC, GJA1, ITGAV, TIMP1, PLOD1, HTRA1, COL5A1, ECM1, TNC, IGFBP2, PVR, ITGB1, FN1, QSOX1, PPIB, SNTB1, CADM1, LGALS1, EDIL3, VIM, GPC1, DAB2, ITGA5, THY1	2.61411	0.681379	5.01965e-11	3.07326e-12	0.898671	74	TRUE	IGFBP3, SERPINE2, ITGB3, FN1, LOXL2, NT5E, CD59, PLOD2, TGFBI, CADM1, ITGAV, PLOD1, TNC, COL6A2, ABI3BP, QSOX1, GJA1, ITGA5, DAB2, IGFBP2, LRP1, ECM1, SPARC, CD44, NNMT, SERPINE1, COL5A1, GPC1, COLGALT1, PVR, LGALS1, TIMP3, ITGB1, SNTB1, DST, PLOD3, COL11A1, PPIB, ITGB5, CDH2
ESTROGEN_RESPONSE_EARLY	1.23004	0.348516	0.315259	0.163934	0.181383	48	FALSE	RRP12, MYBBP1A, MYOF, PRSS23, PPIF, B4GALT1, SCARB1, CD44	-1.21355	-0.336445	0.399706	0.176591	0.149208	48	FALSE	SLC2A1, PAPSS2, TGM2, SLC26A2, ALDH3B1, TPBG, FLNB, FASN, RHOBTB3, RPS6KA2, ZNF185, CA12, KRT18	1.36681	0.371749	0.169128	0.0745698	0.227987	50	FALSE	PRSS23, RRP12, CD44, MYBBP1A, GJA1, DHCR7, PPIF, MYOF, B4GALT1, SCARB1, AMFR, GLA, IL6ST, CA12, ENDOD1, SLC7A5, SLC16A1, CANT1	1.18525	0.338199	0.281985	0.212928	0.128789	47	FALSE	PRSS23, RRP12, MYOF, GJA1, IL6ST, MYBBP1A, CD44, FHL2, UGCG, PPIF, SCARB1, B4GALT1, CA12, DHCR7, DHRS3, SLC1A4
ESTROGEN_RESPONSE_LATE	1.15581	0.323251	0.404709	0.237838	0.147331	50	FALSE	ALDH3A2, ATP2B4, MYOF, PRSS23, PPIF, SCARB1, CD44	-1.38261	-0.379035	0.292838	0.0702811	0.24134	50	FALSE	PRLR, PAPSS2, LSR, DLG5, CKB, HSPA4L, SLC26A2, ALDH3B1, TPBG, FLNB, UNC13B, RPS6KA2, CA12, UGDH, GFUS, JAK1, CD9, ADD3, SORD	1.38469	0.37307	0.1678	0.0704762	0.234393	52	FALSE	PRSS23, CD44, ATP2B4, ALDH3A2, DHCR7, PPIF, MYOF, SCARB1, ETFB, AMFR, GLA, SLC29A1, CYP4F11, IDH2, CD9, IL6ST, CA12	1.09793	0.307872	0.372411	0.307692	0.103197	50	FALSE	ALDH3A2, PRSS23, CYP4F11, MYOF, IL6ST, CD44, ATP2B4, PPIF, SCARB1, CAV1, CA12, DHCR7, PLXNB1, SLC1A4
FATTY_ACID_METABOLISM	1.62878	0.408211	0.0634787	0.00874725	0.38073	85	FALSE	ALDH3A2, NSDHL, MDH2, CPT1A, EPHX1, ETFDH, ACOT2, ACO2, DLD, PTPRG, ACADM, MIX23, ACSL4, SUCLG2, ACOX1, HSD17B10, HIBCH, HCCS, FH, BCKDHB, CRAT, BPHL, ACAA2, DECR1, HADHB, ERP29, HSD17B4, SDHA, ACOT8, ECHS1, RDH11	0.992809	0.255109	0.593211	0.43074	0.0843144	87	FALSE	MIX23, DLD, IDH3B, AUH, SUCLG1, CPT1A, ALDH3A2, ETFDH, MDH2, ACADM, ACO2, SUCLG2, HSD17B10, ACOT2, HADHB, ACAA2, CRYZ, FH, MIF, SUCLA2, ERP29, DECR1, HADH, SDHA, IDH3G, DLST, YWHAH, CRAT, ECHS1, CPT2, HSDL2, EPHX1, RDH11, PDHA1	2.17516	0.528604	0.000201788	2.42145e-05	0.57561	87	TRUE	ACSL4, ALDH3A2, ETFDH, DLD, HADHB, SDHA, MDH2, ACOT2, AUH, CRYZ, SUCLG1, IDH3B, ACADM, FH, ACO2, CPT1A, ECHS1, CPOX, NSDHL, SUCLA2, PDHA1, SUCLG2, HIBCH, PTPRG, SDHC, HCCS, CRAT, ACAA2, MIX23, BPHL, GRHPR, RDH11, ACADVL, BCKDHB, ACOX1, IDH3G, DECR1, HADH, HSD17B10, LGALS1, SERINC1	1.61501	0.410008	0.0380662	0.0085582	0.38073	85	TRUE	ALDH3A2, EPHX1, CPT1A, ACSL4, HADHB, ETFDH, ACOT2, ACO2, SDHA, MDH2, LGALS1, PTPRG, DLST, ACOX1, ACADM, DECR1, HSD17B11, CRAT, NSDHL, ACADVL, PDHB, SERINC1, ACOT8, RETSAT, PDHA1, ECHS1, RDH11, DLD, ACSL1, HIBCH
G2M_CHECKPOINT	-0.968234	-0.258198	0.68611	0.521944	0.0646485	82	FALSE	MCM5, EWSR1, MCM6, MCM3, SMC2, MKI67, MCM2, G3BP1, DDX39A, XPO1, SMAD3, SLC12A2, SMC4, CUL5, UPF1, KPNA2, SRSF2, TMPO, RBM14, PAFAH1B1, DMD, CDK4, LIG3, HSPA8, GSPT1, CUL1	-1.09768	-0.275154	0.481322	0.285115	0.11524	83	FALSE	MCM3, MCM5, MCM2, NASP, MCM6, SMC2, SRSF2, KPNA2, EWSR1, XPO1, TOP1, TNPO2, BUB3, CDK4, SLC12A2, KIF23, SMC4, DMD, KIF4A, SMAD3, NUMA1, CBX1, ORC5, PAFAH1B1, CUL1, LIG3	-0.931251	-0.217638	0.687592	0.599089	0.0764767	81	FALSE	TMPO, RBM14, KIF23, MKI67, UPF1, XPO1, EWSR1, RAD23B, NOLC1, MCM5, MCM3, LIG3, TNPO2, MCM2, G3BP1, SMC2, KIF5B, PRMT5, CUL1, TOP1, GSPT1, MCM6, DMD, SMAD3, SLC12A2, KIF4A, SMC4, NASP, CTCF, CUL5, RAD21, SRSF2, SFPQ, KPNB1	-2.35266	-0.57069	1.31738e-07	1.34426e-08	0.74774	83	TRUE	KIF4A, SMC2, SMC4, MCM5, MCM2, MKI67, CENPE, LMNB1, KPNA2, MCM6, KIF23, MCM3, NUP50, TMPO, KIF11, TOP2A, CDK1, TPX2, NASP, RACGAP1, HMGB3
GLYCOLYSIS	2.12668	0.518347	0.000339139	2.03483e-05	0.57561	98	TRUE	IGFBP3, AK3, NT5E, PLOD2, TGFBI, ERO1A, AK4, SLC25A13, NSDHL, SLC16A3, B4GALT1, QSOX1, FAM162A, CD44, MDH2, ME2, B4GALT7, DLD, PC, VLDLR, AGL, SRD5A3, GOT2, PLOD1	1.05229	0.267022	0.512541	0.358779	0.0949752	94	FALSE	IGFBP3, CD44, NT5E, DLD, AK4, MDH2, GOT2, GCLC, FAM162A, TXN, ERO1A, B4GALT7, PLOD2, EXT1, HSPA5	2.30984	0.554665	5.46377e-06	3.27826e-07	0.674963	99	TRUE	IGFBP3, AK3, NT5E, PLOD2, CD44, TGFBI, SLC16A3, DLD, AK4, ME2, P4HA2, MDH2, ERO1A, GOT2, PLOD1, B4GALT7, SLC25A13, COL5A1, FAM162A, AGRN, NSDHL, B4GALT1, ALDH7A1	1.6414	0.405448	0.0182759	0.00300154	0.431708	97	TRUE	IGFBP3, NT5E, PLOD2, B4GALT7, TGFBI, PLOD1, QSOX1, HSPA5, CD44, TPST1, SLC16A3, COL5A1, AGRN, GPC1, ERO1A, SLC25A13, MDH2, P4HA2, PC, B4GALT1, NSDHL, ME2, G6PD, B3GAT3, GOT2
HEDGEHOG_SIGNALING	1.43379	0.56849	0.184729	0.0738916	0.261664	12	FALSE	NRP1, L1CAM, MYH9, VLDLR, PML, RTN1, RASA1	-0.996375	-0.390687	0.620094	0.483673	0.0819779	12	FALSE	NRP2, DPYSL2, VLDLR, NF1	1.08461	0.403019	0.443608	0.340304	0.0978773	13	FALSE	NRP1, L1CAM, PML, MYH9, THY1	1.77283	0.716548	0.0280425	0.00572296	0.407018	11	TRUE	L1CAM, RTN1, NRP1
HEME_METABOLISM	-0.795329	-0.230181	0.884127	0.806962	0.0447749	52	FALSE	BCAM, ABCG2, SLC2A1, ALDH1L1, NEK7, OPTN, CAT, ASNS, MPP1, ACSL6, BLVRA	-1.44564	-0.389035	0.241785	0.0435213	0.321776	53	FALSE	SLC2A1, BCAM, HTATIP2, ABCG2, GMPS, RAD23A, P4HA2, ACSL6, ADD1, CAT, TOP1, PPP2R5B, ASNS	0.848556	0.228622	0.753799	0.708571	0.0593488	52	FALSE	TFRC, CTSB, TRIM58, P4HA2, BSG, CPOX, HTRA2, FECH, NNT, ENDOD1, PC	0.928238	0.257713	0.610592	0.560748	0.0697793	53	FALSE	TRIM58, TFRC, CTSB, FECH, LAMP2, MGST3, P4HA2, PC, HTATIP2, BSG, SLC30A1
HYPOXIA	1.94795	0.502708	0.00607039	0.000607039	0.477271	71	TRUE	IGFBP3, HMOX1, SERPINE1, TGFBI, ERO1A, AK4, FAM162A, SCARB1, MYH9, NDST1	1.20367	0.321713	0.399706	0.183398	0.141225	70	FALSE	IGFBP3, HMOX1, NDST1, AKAP12, AK4, SERPINE1, MYH9, FAM162A, HK1, ERO1A, SCARB1, CAVIN3	2.07408	0.517472	0.00280351	0.000392491	0.498493	73	TRUE	IGFBP3, HMOX1, SERPINE1, TGFBI, AK4, P4HA2, ERO1A, SLC2A3, PDK1, SLC25A1, COL5A1, FAM162A, SCARB1	1.5196	0.398377	0.0573644	0.0199019	0.352488	72	FALSE	IGFBP3, TGFBI, AKAP12, HSPA5, HMOX1, SERPINE1, COL5A1, GPC1, SLC2A3, ERO1A, SLC25A1, PRDX5, SCARB1, P4HA2
IL2_STAT5_SIGNALING	1.52344	0.426092	0.121778	0.0292266	0.352488	51	FALSE	NT5E, SYNGR2, ITGAV, IGF2R, NRP1, CD44, COL6A1, PTRH2, PLEC, NOP2, MYO1C, MYO1E, ENPP1, LCLAT1, SLC2A3	-1.28997	-0.352341	0.319865	0.115152	0.186433	51	FALSE	ABCB1, ALCAM, P4HA1, TGM2, HK2, SNX9, RNH1, PLSCR1, AHCY, SLC1A5, ANXA4, AMACR, IGF2R, NDRG1, DCPS, DHRS3, FAH, ECM1, GALM, HUWE1, SWAP70, ITGA6, ENPP1, CSF1, IFITM3	1.36574	0.369969	0.169128	0.0777989	0.222056	51	FALSE	NT5E, CD44, NRP1, CTSZ, SLC2A3, IGF2R, ITGAV, COL6A1, ECM1, CKAP4, PLPP1, PTRH2, ENPP1	1.57359	0.437988	0.060331	0.0233937	0.352488	52	FALSE	NT5E, NRP1, COL6A1, ITGAV, IGF2R, CTSZ, ECM1, CD44, CD81, SLC2A3, CSF1, PTRH2, IFITM3, CKAP4, DHRS3
IL6_JAK_STAT3_SIGNALING	1.33717	0.474859	0.277943	0.127854	0.188204	16	FALSE	HMOX1, ITGB3, CD44, OSMR	1.22025	0.431215	0.427746	0.213873	0.129443	17	FALSE	HMOX1, CD44, ITGB3	1.25419	0.432726	0.318213	0.197292	0.135741	17	FALSE	HMOX1, CD44, ITGB3, CD9, IL6ST, OSMR	1.44714	0.530507	0.161329	0.0856031	0.213928	16	FALSE	ITGB3, OSMR, IL6ST, HMOX1, CD44, CSF1
INFLAMMATORY_RESPONSE	1.53481	0.486057	0.14114	0.0446768	0.321776	26	FALSE	ITGB3, SERPINE1, GNAI3, ATP2B1, ITGA5, RHOG, OSMR	0.955949	0.307266	0.620094	0.48008	0.0810802	26	FALSE	RHOG, ITGB3, PVR, SERPINE1, GNAI3	1.6905	0.501862	0.0599392	0.0155842	0.38073	29	FALSE	SERPINE1, ITGB3, GNAI3, TIMP1, TAPBP, RHOG, PVR, ATP2C1, ATP2B1, ITGA5, ATP2A2, OSMR, MMP14	1.62949	0.531722	0.0508584	0.0162173	0.352488	26	FALSE	ITGB3, OSMR, NAMPT, ITGA5, SERPINE1, PVR, CD70, CSF1, AXL, GNAI3, ATP2A2, ATP2C1, RHOG
INTERFERON_ALPHA_RESPONSE	-1.47836	-0.47984	0.14114	0.0458977	0.321776	31	FALSE	TRIM25, SAMD9, EIF2AK2, TRIM26, SAMD9L, PLSCR1, CNP, PARP9, STAT2, ADAR, OGFR, WARS1, TRIM21, LAP3, TXNIP	-1.73805	-0.517723	0.043073	0.0043073	0.407018	33	TRUE	SAMD9, SAMD9L, STAT2, CNP, TRIM26, PARP9, EIF2AK2, MOV10, PLSCR1, TAP1, PARP14, TXNIP, PSMB9, TRIM25, HLA-C, CSF1, IFITM3	-1.43929	-0.407629	0.154255	0.0617021	0.266351	32	FALSE	TRIM25, SAMD9, EIF2AK2, SAMD9L, TRIM26, STAT2, PSME1, PARP9	-1.08205	-0.30819	0.400424	0.34322	0.103958	41	FALSE	OGFR, STAT2, SAMD9L, TRIM25, SAMD9, PLSCR1, LAP3, TDRD7, EIF2AK2, BST2, TRIM21
INTERFERON_GAMMA_RESPONSE	-1.07004	-0.314676	0.560706	0.358852	0.0847985	49	FALSE	TRIM25, STAT3, STAT1, EIF2AK2, TRIM26, SAMD9L, PLSCR1, OAS3, STAT2, ADAR, OGFR, FAS, TAPBP, WARS1, TRIM21, MVP, LAP3	-1.65863	-0.455549	0.058296	0.00699552	0.407018	49	FALSE	SAMD9L, OAS3, SAMHD1, STAT2, MVP, TRIM26, STAT1, EIF2AK2, STAT3, HLA-A, ZNFX1, PLSCR1, TAP1, PARP14, VAMP8, TXNIP, RIGI, FAS, RNF213, MTHFD2, PSMB9	-1.14052	-0.28927	0.360871	0.25261	0.123257	50	FALSE	TRIM25, STAT1, EIF2AK2, STAT3, SAMD9L, TRIM26, OAS3, STAT2, PSME1	-1.00477	-0.2617	0.500471	0.439189	0.0928481	62	FALSE	OAS3, OGFR, STAT2, SAMD9L, TRIM25, RIPK1, PLSCR1, LAP3, TDRD7, SAMHD1, EIF2AK2, STAT3, IFIT1, BST2, TRIM21, STAT1
KRAS_SIGNALING_DN	-1.23832	-0.552164	0.404709	0.227513	0.118815	9	FALSE	COL2A1, SYNPO	-1.28785	-0.541609	0.399706	0.182927	0.145516	9	FALSE	COL2A1, IGFBP2	-1.14973	-0.462136	0.398018	0.286573	0.111918	9	FALSE	SYNPO, AKR1B10, VPS50	1.26606	0.521632	0.277064	0.197239	0.137251	10	FALSE	PTPRJ, IGFBP2, TGFB2, IDUA
KRAS_SIGNALING_UP	1.62466	0.514513	0.116854	0.0257078	0.352488	26	FALSE	IGFBP3, ERO1A, NRP1	1.45211	0.466744	0.292838	0.0677291	0.245042	26	FALSE	IGFBP3, AKAP12, TOR1AIP2	1.95813	0.601454	0.00840882	0.00151359	0.45506	26	TRUE	IGFBP3, NRP1, ERO1A, ENG	1.61594	0.545148	0.0508584	0.0166068	0.352488	23	FALSE	IGFBP3, NRP1, AKAP12, ENG, ERO1A
MITOTIC_SPINDLE	-1.34439	-0.354117	0.14114	0.0479876	0.257206	91	FALSE	PALLD, SORBS2, SYNPO, SPTBN1, SPTAN1, PREX1, CLASP1, CKAP5, PDLIM5, FLNB, SHROOM2, ABI1, MYO9B, MAPRE1, STAU1, CTTN, YWHAE, ANLN, CD2AP, MAP1S, SEPTIN9, CAPZB, ARHGEF7, SMC4, WASF2, VCL, PPP4R2, TUBGCP2, PAFAH1B1, LLGL1, GEMIN4, ARFIP2, FLNA, RAB3GAP1, CSNK1D, ARFGEF1, FSCN1, EZR, MYH10, KIF5B, RABGAP1, RFC1, EPB41L2	-1.10371	-0.269624	0.477522	0.257862	0.122108	93	FALSE	RABGAP1, PREX1, DYNC1H1, SUN2, FLNB, ANLN, FSCN1, PALLD, CSNK1D, TBCD, NF1, KIF23, MYO9B, RANBP9, GEMIN4, SMC4, KIF4A, STAU1, NUMA1, PAFAH1B1, ARHGEF7, ATG4B, VCL, RFC1, ARFGEF1, TUBGCP3, SPTAN1, SHROOM2, WASL, CAPZB, YWHAE, TLK1, SEPTIN9, CKAP5, HOOK3, TOP2A, PDLIM5, SPTBN1, TUBGCP2	-2.10256	-0.480097	1.47492e-05	1.17994e-06	0.643552	91	TRUE	SHROOM2, SORBS2, CTTN, SYNPO, WASF2, RABGAP1, MAPRE1, SPTBN1, PALLD, ANLN, PDLIM5, KIF23, ARHGEF7, VCL, FLNB, SPTAN1, CD2AP, CKAP5, CLASP1, DYNC1H1, MAP1S, STAU1, RAB3GAP1, ARFGEF1, TAOK2, GEMIN4, MYO9B, PREX1, FSCN1, HOOK3, CSNK1D, KLC1, TBCD, KIF5B, SEPTIN9, ABR, RFC1, TUBGCP2, MYH10, EPB41L2, RANBP9, WASL, FLNA, KIF4A, ABI1, SMC4, PXN, PPP4R2, CLIP1, ATG4B, TUBA4A, ITSN1, ARHGDIA, LLGL1, TUBGC…	-2.49723	-0.594055	2.25872e-10	1.84385e-11	0.863415	94	TRUE	KIF4A, SHROOM2, SMC4, ANLN, CENPE, LMNB1, KIF23, PDLIM5, ARFGEF1, FSCN1, WASL, PREX1, MYO9B, EZR, PALLD, MAPRE1, VCL, AKAP13, CKAP5, MAP1S, KIF11, SORBS2, TOP2A, BCAR1, CDK1, TPX2, SPTBN1, CLASP1, RACGAP1, PCM1, ABR, CD2AP, SPTAN1, RFC1, PPP4R2, ARHGEF11, WASF2, STAU1, FLNB, CDC27, TUBGCP2, ARHGDIA, PXN, ARHGEF7, HOOK3, KIF5B, CTTN, RABGAP1, DYNC1H1, MYO1E, SEPTIN9, ACTN4
MTORC1_SIGNALING	-0.90628	-0.226897	0.80382	0.691285	0.0487011	129	FALSE	ITGB2, SYTL2, PSME3, FDXR, RPA1, USO1, EIF2S2, ABCF2, CCT6A, SLC2A1, ACSL3, EPRS1, CD9, CACYBP, ETF1, NMT1, STIP1, MCM2, MCM4, ASNS, HK2, SORD, DDX39A, CTSC	-1.25799	-0.292713	0.319865	0.0920502	0.213928	127	FALSE	SLC2A1, ITGB2, PSME3, MCM4, GMPS, P4HA1, MCM2, HK2, RPA1, TUBG1, CTSC, EPRS1, LDHA, CYP51A1, NMT1, PGM1, FDXR, PFKL, ACLY, VLDLR, GSK3B, PSAT1, SLC1A5	0.977098	0.222889	0.611837	0.501706	0.0707899	129	FALSE	SDF2L1, PLOD2, TFRC, AK4, ERO1A, HSPA9, SLC2A3, DHCR7, PDK1, SHMT2, HSPA5, PNO1, GLA, RRP9, EBP, RDH11, PSMB5, CD9, CALR, PSMA3, HSPD1, ATP2A2, TOMM40, CYB5B, SLC7A5, FKBP2, PSMC6, DDX39A, YKT6, CANX, PSMC4, RAB1A, M6PR, RPN1, PSMC2, SSR1, HSP90B1, VLDLR, NAMPT, SQSTM1, PSMA4, SLC1A4, HSPE1	0.880059	0.207325	0.766462	0.75082	0.0496901	128	FALSE	PLOD2, MTHFD2, TFRC, NAMPT, HSPA9, CANX, HSPA5, SLC2A3, CALR, ERO1A, SDF2L1, RPN1, SSR1, EBP, IMMT, G6PD, DHCR7, PNO1, SLC1A4, AK4, RDH11, ATP2A2, TOMM40, SQLE, RAB1A
MYC_TARGETS_V1	-1.66547	-0.40209	0.00335119	0.000268095	0.498493	173	TRUE	RRM1, RPS3, PCBP1, CCT2, CCT7, PA2G4, RACK1, TCP1, PCNA, MCM7, EIF4A1, RPS2, EIF3D, TRIM28, CCT5, CCT4, CCT3, EIF4G2, PPM1G, MCM5, HSP90AB1, NAP1L1, EIF2S2, PABPC4, PABPC1, FAM120A, SERBP1, MCM6, POLD2, DEK, EPRS1, RPL18, RPS5, APEX1, ETF1, EEF1B2, MCM2, YWHAE, MCM4, RPS6, UBA2, G3BP1, ABCE1, IARS1, EIF2S1, CBX3, RPL14, RPLP0, XPO1, AIMP2	0.949529	0.216404	0.664587	0.53167	0.0738053	174	FALSE	GNL3, DDX21, RSL1D1, NOP56, PHB2, FBL, HNRNPU, ERH, HSPE1, NOP16, TOMM70, SF3A1, NPM1, TUFM, HSPD1, SRSF1, CYC1, RPL18, SLC25A3, GOT2, SNRPD3, RPL14, PHB1, NOLC1, HNRNPA3, RPL34, PSMD7, RPL6, HNRNPA1, SNRPA, RPS10, PSMC6, SRSF3, DUT, VDAC3, PRDX4, MRPL9, CSTF2, DDX18	-0.900567	-0.184318	0.785773	0.754342	0.0691198	174	FALSE	SERBP1, NAP1L1, RPS10, FAM120A, RRM1, EIF3D, IARS1, TRIM28, RPS3, CAD, XPOT, ABCE1, EIF4H, EPRS1, EIF4G2, RPS2, IMPDH2, HSP90AB1, HDGF, PPM1G, APEX1, PCBP1, XPO1, PTGES3, CTPS1, RAD23B, RACK1, GLO1, EIF4A1, NOLC1, EIF3B, PA2G4, RPS6, EIF3J, UBA2, MCM5, EEF1B2, MCM7, EIF2S1, MCM2, G3BP1, CUL1, MCM4, KARS1, EIF1AX, GSPT1, MCM6, ETF1, CSTF2, NME1	-1.50704	-0.330548	0.0182759	0.00335679	0.431708	166	TRUE	ERH, MCM7, MCM5, MCM2, RRM1, MCM4, KPNA2, MCM6, PABPC4, PCNA, TRIM28, RPS6, NAP1L1, EIF4H, DEK, ETF1, ORC2, CAD, PABPC1, FAM120A, RPS5, PCBP1, LDHA, ABCE1, EIF3D, RPS10, PSMB3, POLD2, PSMC4, SERBP1, RANBP1, CTPS1, EIF4A1, AP3S1, EIF1AX, PA2G4, HSP90AB1, G3BP1, HDGF, EIF4G2, RACK1, RPS3
MYC_TARGETS_V2	1.56905	0.447859	0.0866111	0.0173222	0.352488	44	FALSE	RRP12, MYBBP1A, UTP20, MRTO4, PHB1, PPAN, NOP2, LAS1L, TBRG4, PES1, NIP7, NOC4L, TFB2M, GNL3, WDR43, SUPV3L1, BYSL, RRP9, IMP4, HSPD1, HSPE1	2.29506	0.661978	0.000174691	6.98766e-06	0.610527	47	TRUE	RRP12, MRTO4, MYBBP1A, GNL3, TFB2M, PES1, PPAN, NOC4L, UTP20, NOP56, NOP2, IMP4, LAS1L, SUPV3L1, NIP7, HSPE1, NOP16, TCOF1, BYSL, NPM1, HSPD1, WDR43, MPHOSPH10, PHB1, NOLC1	1.579	0.438419	0.0700833	0.0224267	0.352488	47	FALSE	RRP12, IMP4, MRTO4, PHB1, MYBBP1A, TBRG4, WDR43, NOC4L, UTP20, PPAN, PES1, TFB2M, RRP9, NOP56, SUPV3L1, HSPD1, NOP2, LAS1L, NDUFAF4, GNL3, EXOSC5, BYSL	1.22949	0.357797	0.274299	0.177358	0.142057	41	FALSE	RRP12, MYBBP1A, NDUFAF4, WDR43, TBRG4, UTP20, PHB1, MRTO4, SUPV3L1, GNL3, LAS1L, PES1
MYOGENESIS	1.70525	0.483083	0.0866111	0.0167984	0.352488	47	FALSE	IGFBP3, SYNGR2, IGFBP7, MYH9, PC, AGL, MYO1C	1.49347	0.433166	0.292838	0.0683594	0.24134	45	FALSE	IGFBP3, IGFBP7	1.6692	0.460469	0.0599392	0.0151924	0.38073	48	FALSE	IGFBP3, IGFBP7, IGF1, SPARC, AGRN, APP, CRAT, ITGB1	1.39354	0.397632	0.135852	0.0665399	0.24134	47	FALSE	IGFBP3, IGFBP7, DMD, COL6A2, APP, SPARC, AGRN, PC, ITGB1, CRAT, ITGB5, PLXNB2
NOTCH_SIGNALING	-0.853005	-0.451187	0.786963	0.661049	0.0618406	5	FALSE	CUL1, ARRB1, SKP1	-0.72395	-0.360191	0.856974	0.8	0.0593488	5	FALSE	CUL1, ARRB1, SKP1	-0.553101	-0.2718	0.965743	0.946429	0.04783	5	FALSE	CUL1, ARRB1, NOTCH2, SKP1, PRKCA
OXIDATIVE_PHOSPHORYLATION	2.70722	0.63417	1.03322e-13	2.06644e-15	1.00732	130	TRUE	TIMM13, ATP5ME, GRPEL1, SLC25A12, LRPPRC, OGDH, PHB2, HSPA9, AFG3L2, ATP5F1B, HADHA, CYCS, MDH2, SLC25A3, CPT1A, AIFM1, ETFDH, MRPS12, SLC25A6, CS, ACO2, OAT, DLAT, DLD, GLUD1, OPA1, VDAC1, VDAC2, MGST3, ATP5F1C, VDAC3, ATP1B1, ATP6V1G1, POR, TIMM50, TOMM70, ATP5F1D, ACADM, ETFA, GOT2, SDHB, CYC1, SLC25A5, ATP5F1A, NNT, ATP5PO, PDHX, SLC25A11, HSD17B10, ATP5PD, PDP1, IMMT, HCCS, PMPCA, FH, ATP5MG…	2.81657	0.668167	2.67733e-16	5.35466e-18	1.09593	132	TRUE	TIMM13, MRPL11, UQCRB, MRPS11, GRPEL1, IDH3A, AFG3L2, HSPA9, CYCS, PHB2, OGDH, SUPV3L1, OPA1, SLC25A5, SLC25A6, COX4I1, NDUFS2, LRPPRC, VDAC2, ATP5F1C, DLD, IDH3B, UQCRC2, TOMM70, UQCRH, CS, MGST3, ATP5F1A, AIFM1, HTRA2, SUCLG1, NDUFS3, ATP5PO, CPT1A, MRPS30, ETFDH, COX5B, GLUD1, ATP5F1B, MDH2, CYC1, SLC25A3, GOT2, ACADM, NDUFB5, ATP5MG, MRPS22, MRPL15, TIMM9, POR, PDHX, ATP5PD, ACO2, ATP5PB, OXA…	3.06793	0.69851	3.19163e-21	6.38326e-23	1.2379	133	TRUE	NDUFA6, MRPS11, ATP5PO, ACAT1, ETFDH, CS, DLD, ATP5F1A, GRPEL1, CYC1, HADHB, SDHA, PHB2, SLC25A6, IDH3A, OAT, MDH2, OGDH, ATP5PB, LRPPRC, ETFA, HSPA9, GOT2, AIFM1, SLC25A12, TIMM50, TIMM13, SUCLG1, NDUFS3, ATP5F1C, IDH3B, ACADM, FH, OPA1, ACO2, CPT1A, MRPS30, ATP1B1, ECHS1, ATP5F1B, GLUD1, TOMM70, SLC25A5, SUCLA2, OXA1L, CYCS, HADHA, PDHA1, NDUFS2, ATP5MG, ATP5MF, SDHC, HTRA2, ETFB, HCCS, PDP1, C…	2.76267	0.652204	4.36941e-15	8.91715e-17	1.05746	125	TRUE	TIMM50, OGDH, ATP5F1D, UQCR10, HADHA, CPT1A, HSPA9, UQCRH, SLC25A12, SDHB, HADHB, AIFM1, ETFDH, GLUD1, COX15, GRPEL1, ACO2, LRPPRC, ACAT1, ATP5F1C, OPA1, OAT, ATP1B1, MGST3, ATP5F1A, CS, SDHA, TOMM70, SLC25A3, MDH2, AFG3L2, PDP1, SLC25A5, MRPS22, CYC1, MRPL11, SUPV3L1, SLC25A6, DLST, RHOT1, BCKDHA, ACADM, ATP5PO, DECR1, NDUFS3, DLAT, NDUFS2, POR, UQCRC2, IDH3A, ACADSB, IMMT, ACADVL, ATP5F1B, PDHB…
P53_PATHWAY	0.930169	0.257937	0.68611	0.546448	0.0913924	54	FALSE	HMOX1, SLC3A2, FAM162A, STEAP3, EPHX1	-1.08219	-0.285559	0.512541	0.333333	0.103576	57	FALSE	PCNA, PRKAB1, HSPA4L, EPS8L2, CTSD, DDB2, KIF13B, FDXR, DGKA, EPHA2, TAP1, RAP2B, VAMP8, NDRG1, RB1, RACK1, APP, TXNIP, NINJ1, FAS, FUCA1	0.916349	0.243891	0.687592	0.581952	0.0672065	53	FALSE	HMOX1, FAM162A, STEAP3, PROCR, APP, SEC61A1, TXNIP, RHBDF2, SLC3A2, RETSAT, EPHX1, FUCA1, CTSD, HRAS, CD81, DCXR	1.28414	0.360088	0.231416	0.136961	0.16318	50	FALSE	STEAP3, EPHX1, PROCR, APP, HMOX1, SEC61A1, CD81, CTSD
PANCREAS_BETA_CELLS	-0.967295	-0.481711	0.68611	0.533698	0.0709609	6	FALSE	SRP9, STXBP1, SRP14, SRPRB, SPCS1	0.845493	0.402445	0.770839	0.662921	0.0617054	6	FALSE	SRP14, SRPRB, SRP9, STXBP1, SEC11A, SPCS1	-1.24081	-0.562681	0.348374	0.228346	0.126254	6	FALSE	SPCS1	1.34702	0.682445	0.223108	0.12749	0.175204	5	FALSE	SRP14, SPCS1, SRPRB, SEC11A, STXBP1
PEROXISOME	0.940333	0.261304	0.68611	0.562162	0.0891647	52	FALSE	SOD2, TSPO, ACSL4, SLC35B2, ACOX1, TOP2A, NUDT19, CRAT, GNPAT, HSD17B4, STS, PRDX5, ACOT8, RDH11	-0.886459	-0.238554	0.770839	0.651822	0.0662842	53	FALSE	ABCB1, MSH2, CTBP1, MVP, FDPS, CAT, VPS4B, CDK7, IDE, DHCR24, DHRS3	1.32703	0.353978	0.189394	0.0909091	0.202072	54	FALSE	SOD2, ACSL4, CRAT, NUDT19, SLC35B2, RDH11, ACOX1, IDH2, CADM1, RETSAT, HSD17B11, HRAS, HMGCL, GSTK1, HSD17B4, SCP2, ABCD1, STS, ECI2, PRDX5, ACOT8, GNPAT, ACSL1	1.51288	0.42109	0.0917424	0.0374459	0.321776	52	FALSE	SOD2, CADM1, PEX14, ACSL4, SEMA3C, PRDX5, ACOX1, HSD17B11, CRAT, DHRS3, ACOT8, RETSAT, RDH11, SCP2, ACSL1, GSTK1, HSD17B4, ABCD1, MVP, PEX11B, NUDT19, IDH2, HMGCL, SLC35B2, GNPAT, HRAS, ELOVL5, TSPO
PI3K_AKT_MTOR_SIGNALING	-0.783141	-0.230306	0.884127	0.813397	0.0447749	49	FALSE	PIN1, UBE2N, SLC2A1, MAPK1, PAK4, STAT2, PPP1CA, MAPK9, AKT1S1, CDK4, ACTR3, GRB2, ACTR2, PRKAR2A, ARF1, DUSP3, GSK3B, ARPC3, GRK2, RPS6KA3, RPS6KA1, ECSIT, EGFR, CFL1, PLCG1, CDK2, PRKAG1, AKT1, RAC1	-1.30442	-0.361639	0.319865	0.112936	0.190023	48	FALSE	SLC2A1, STAT2, GRB2, RPS6KA3, RPS6KA1, EGFR, GSK3B, PAK4, CDK4, ARF1, GRK2, CAB39, RPTOR, PIN1, MAPK1, CDK2	0.55149	0.152135	0.994197	0.994197	0.0444181	48	FALSE	RALB, PDK1, AP2M1, RAC1, ECSIT, CALR	-1.57408	-0.435974	0.038425	0.0109786	0.38073	46	TRUE	SLC2A1, UBE2N, MAPK9, PIN1, STAT2, PLCG1, GRB2, RIPK1, CDK1
PROTEIN_SECRETION	-0.960391	-0.261142	0.68611	0.51735	0.0653834	76	FALSE	KRT18, COPB2, VPS4B, ARCN1, GBF1, SEC24D, USO1, COPE, MAPK1, COPB1, ARFGEF2, TPD52, SCRN1, TSG101, CTSC, ANP32E, OCRL, SEC31A	-0.86949	-0.221956	0.84675	0.74514	0.0629395	76	FALSE	SEC24D, GBF1, COPB2, COPE, CTSC, RPS6KA3, OCRL, EGFR, TOM1L1, KRT18, ANP32E, IGF2R, VPS4B, ARF1, AP1G1, COPB1, ATP6V1H, LAMP2, CAV2, ARFGEF1, MON2, MAPK1, ARFGEF2, CD63	-0.935277	-0.220037	0.687592	0.605081	0.0766747	78	FALSE	ARFGEF2, COPB1, KRT18, ARCN1, COPB2, COPE, OCRL, MON2, AP3B1, SEC24D, VPS4B, GBF1, DNM1L, ARFGEF1, SEC31A, TSG101, USO1	1.17287	0.304416	0.277064	0.193896	0.131458	76	FALSE	RER1, IGF2R, LAMP2, RAB9A, STX12, LMAN1, ATP1A1, SCAMP1, AP2B1, ADAM10, CAV2, SEC22B, PPT1, DST, TMED10, AP2M1, RAB2A, CD63, SNAP23, ERGIC3, GNAS
REACTIVE_OXYGEN_SPECIES_PATHWAY	1.33559	0.43454	0.256967	0.113065	0.2114	23	FALSE	SOD2, ABCC1, PRDX4	1.34495	0.441525	0.319865	0.112426	0.186433	24	FALSE	GCLM, NDUFS2, SOD2, FTL, GCLC, TXN, PRDX4	1.702	0.536329	0.0658919	0.0197676	0.352488	24	FALSE	SOD2, NDUFA6, ABCC1, PRDX4, NDUFS2	1.25324	0.426121	0.274299	0.179134	0.144631	22	FALSE	SOD2, ABCC1, PRDX4, NDUFS2, G6PD, FTL, HMOX2, NQO1
SPERMATOGENESIS	-0.656365	-0.223899	0.946441	0.927512	0.0402478	24	FALSE	AGFG1, HSPA4L, HSPA2, STAM2, SLC12A2, SNAP91, PRKAR2A, TALDO1, COIL, LPIN1, PSMG1, IDE, NCAPH	-1.54399	-0.499755	0.184175	0.0294681	0.352488	24	FALSE	NCAPH, HSPA4L, HSPA2, TALDO1, LPIN1, SNAP91, RFC4, SLC12A2, MTOR, IDE	-1.35055	-0.424073	0.217288	0.121681	0.190023	22	FALSE	HSPA4L, AGFG1, TSN, HSPA2, IDE, NCAPH, SNAP91, MTOR, COIL, PSMG1, SLC12A2, STAM2	-1.3605	-0.441491	0.194707	0.107287	0.193813	22	FALSE	NCAPH, HSPA4L, CDK1, AGFG1, HSPA2
TGF_BETA_SIGNALING	0.971965	0.361135	0.68611	0.491726	0.0891647	14	FALSE	SERPINE1, ENG, SLC20A1	-0.610164	-0.228277	0.927644	0.909091	0.0515309	14	FALSE	CTNNB1, SMAD3, HDAC1, CDK9, SPTBN1, PPP1CA	1.3128	0.470795	0.28075	0.162835	0.15017	15	FALSE	SERPINE1, SLC20A1, ENG, RHOA	1.25106	0.492359	0.277064	0.203557	0.135002	12	FALSE	ENG, SLC20A1, SERPINE1
TNFA_SIGNALING_VIA_NFKB	1.48607	0.470622	0.167267	0.0602162	0.321776	26	FALSE	SOD2, SERPINE1, B4GALT1, CD44, TNC, ATP2B1, PANX1, MARCKS, SLC2A3, LDLR, SQSTM1, NAMPT	1.06096	0.336132	0.512541	0.353535	0.0992333	29	FALSE	CD44, SQSTM1, KYNU, SOD2, SERPINE1	1.62732	0.486018	0.119145	0.0405092	0.321776	28	FALSE	SOD2, SERPINE1, CD44, SLC2A3, B4GALT1, TNC, PANX1, ATP2B1, KYNU, IL6ST	1.5803	0.50724	0.0601463	0.0220945	0.352488	28	FALSE	SOD2, NAMPT, TNC, KYNU, IL6ST, CD44, SERPINE1, SLC2A3, CSF1, B4GALT1
UNFOLDED_PROTEIN_RESPONSE	0.820193	0.212937	0.884127	0.784367	0.0713053	70	FALSE	ERO1A, PARN, HSPA9, DNAJC3, PDIA6, CALR, MTREX, H2AX, HYOU1, SPCS3, DKC1, SEC11A, HSP90B1, HSPA5, SLC30A5, RRP9, SLC7A5, SDAD1, FKBP14, YIF1A, EXOSC9, EXOSC10, NOP14, EXOSC2, ALDH18A1, ATP6V0D1, NOP56, PDIA5	1.16081	0.308565	0.433887	0.225621	0.125033	72	FALSE	DDX10, DKC1, HSPA9, NOP56, NOP14, SDAD1, PARN, NPM1, EXOSC10, MTREX, NOLC1, ERO1A, YIF1A, EXOSC4, HSPA5, GOSR2, HSP90B1, SLC7A5, RPS14	-1.25543	-0.300349	0.212235	0.114607	0.197822	71	FALSE	SPCS1, EIF4G1, BAG3, EDC4, IARS1, TARS1, EEF2, XPOT, DCTN1, SHC1, ASNS, SKIC3, TUBB2A, ARFGAP1, EIF4A1, NOLC1, SEC31A, GEMIN4	1.22269	0.320056	0.262395	0.16065	0.146416	70	FALSE	MTHFD2, HSPA9, HSPA5, DNAJC3, HYOU1, CALR, ERO1A, SSR1, DKC1, YIF1A, SPCS3, PDIA6, FKBP14, PARN, SPCS1, SLC1A4, ALDH18A1, PDIA5, MTREX, SRPRA, EXOSC10, SDAD1, HSP90B1, SRPRB, NOP14, SLC30A5, PREB, SEC11A, ATP6V0D1
UV_RESPONSE_DN	1.09623	0.306588	0.496949	0.308108	0.127505	50	FALSE	ITGB3, ATP2B4, SERPINE1, DAB2, ABCC1, NRP1, ATP2B1, VLDLR, DLG1	-1.30078	-0.350054	0.319865	0.107287	0.193813	53	FALSE	EFEMP1, PDGFRB, LAMC1, MGLL, COL11A1, MET, ERBB2, VLDLR, SYNJ2, ANXA4, ADD3, ANXA2, SYNE1, SMAD3	1.19333	0.324564	0.315488	0.189293	0.138022	50	FALSE	SERPINE1, ATP2B4, ITGB3, NRP1, GJA1, ABCC1, FZD2, ATP2C1, BCKDHB, ATP2B1, DLG1, DAB2	1.79502	0.486614	0.00927777	0.0013254	0.45506	57	TRUE	ITGB3, NRP1, GJA1, ABCC1, DAB2, PEX14, EFEMP1, PLCB4, FHL2, ATP2B4, SERPINE1, FZD2, LTBP1, DLG1, COL11A1, CAV1, ATRX, SYNE1
UV_RESPONSE_UP	1.33798	0.361725	0.184729	0.0718085	0.276501	61	FALSE	HMOX1, SOD2, TFRC, GRPEL1, PPIF, DDX21, EPHX1, RPN1, MGAT1, H2AX	1.1031	0.302576	0.481322	0.2818	0.111463	59	FALSE	HMOX1, PPIF, DDX21, GRPEL1, SQSTM1, HNRNPU, SOD2, CYB5B	1.31064	0.341085	0.208094	0.108209	0.184706	61	FALSE	SOD2, HMOX1, TFRC, MGAT1, GRPEL1, BSG, PPIF, GGH, IGFBP2, GLS, DDX21, CYB5R1, IL6ST, EPHX1, MMP14, CYB5B, HSPA13, HNRNPU, PPT1, TST, YKT6	1.38649	0.372852	0.142545	0.0727273	0.224966	59	FALSE	SOD2, EPHX1, TFRC, IL6ST, IGFBP2, DGAT1, HMOX1, GRPEL1, RPN1, MGAT1, PPIF, TMBIM6, PPT1, HSPA13
WNT_BETA_CATENIN_SIGNALING	-0.92471	-0.412327	0.68611	0.56261	0.0667426	9	FALSE	RBPJ, CTNNB1, CUL1, CSNK1E	-1.7152	-0.721332	0.0588966	0.00824553	0.38073	9	FALSE	RBPJ, CSNK1E, GNAI1, NUMB, CTNNB1, CUL1, NCSTN	-1.18283	-0.475437	0.359543	0.244489	0.122679	9	FALSE	RBPJ, CSNK1E, CUL1	0.836241	0.399524	0.715721	0.686508	0.0628004	6	FALSE	NCSTN, CTNNB1, HDAC2, GNAI1
XENOBIOTIC_METABOLISM	1.18913	0.30732	0.34912	0.188525	0.168238	72	FALSE	HMOX1, SERPINE1, NPC1, PGRMC1, LONP1, EPHX1, ETFDH, ACOX3, ACO2, PC, POR, SSR3	0.755436	0.201909	0.904923	0.868726	0.0504983	70	FALSE	HMOX1, LONP1, KYNU, ETFDH, SERPINE1, GCLC, POR, ACO2	1.59731	0.398263	0.0658919	0.0194383	0.352488	74	FALSE	HMOX1, SERPINE1, NPC1, ETFDH, IGF1, ACO2, MAN1A1, SHMT2, LONP1, PYCR1, BPHL, POR, CROT, ACOX3, ACOX1, MCCC2, TGFB2, KYNU, NFS1, DHRS7, RETSAT, PC, ATP2A2, EPHX1, CYB5A, SSR3	1.43331	0.373599	0.0942757	0.0404039	0.321776	74	FALSE	SSR3, EPHX1, KYNU, HMOX1, TPST1, ETFDH, SERPINE1, ACO2, TGFB2, LONP1, TMBIM6, ACOX1, COMT, PYCR1, PC, POR, NPC1, SLC35B1, RETSAT, DHRS7, ATP2A2, NFS1

## Sheet: ARCHS4_Tissue
	T-DARPin A2								T-DARPin B1								T-DARPin D4								TBXT KO
Pathway	Normalized enrichment score	Enrichment score	Adjusted p-value	p-value	log2 error of p-value	Set size	Significance	Leading edge	Normalized enrichment score	Enrichment score	Adjusted p-value	p-value	log2 error of p-value	Set size	Significance	Leading edge	Normalized enrichment score	Enrichment score	Adjusted p-value	p-value	log2 error of p-value	Set size	Significance	Leading edge	Normalized enrichment score	Enrichment score	Adjusted p-value	p-value	log2 error of p-value	Set size	Significance	Leading edge
ADIPOSE (BULK TISSUE)	1.32613	0.281437	0.0403345	0.0261427	0.352488	260	TRUE	IGFBP3, NT5E, HMOX1, ALDH3A2, PLOD2, LOXL4, ASPH, ITGB3, SIRPA, ANGPTL2, EPB41L1, CPM, DAB2, RFTN1, AK4, LGALS3BP, IGFBP7, MYOF, LOXL2, NRP1, SYNM, STEAP3, COL6A1, EPHX1, NDST1, ACOT1, ACOT2	-1.77837	-0.376225	1.19027e-05	2.64504e-06	0.627257	258	TRUE	MFGE8, TRIL, ATP9A, LAMA4, PRELP, BCAM, EFEMP1, SCARA5, OLFM2, EEPD1, PDGFRB, LAMC1, LGALS3, CSPG4, MGLL, EHD2, CDH11, LAMB1, PLS3, PAPSS2, MRC2, COL6A3, SUN2, KANK1, KIAA1217, GFPT2, DDR2, ALDOC, SHMT1, PDLIM4, ACO1, ABLIM2, HK2, PPL, FASN, ABI3BP, LIMCH1, FERMT2, TUBG2, RPS6KA2, INF2, PARVA, SLC27A3, COBLL1, SORBS3, LRP1, FSTL1, CRIM1, ANXA6, OLFML2A, PGM1, DOCK6, FKBP9, TSPAN4, EGFR, CAT, VLDL…	1.45557	0.301579	0.0303842	0.0112534	0.38073	266	TRUE	IGFBP3, NT5E, HMOX1, LOXL4, PLOD2, ASPH, CPM, RNASE1, SIRPA, RFTN1, ITGB3, IGFBP7, NRP1, ALDH3A2, CTSZ, AK4, LGALS3BP, LOXL2, IGF1, ANGPTL2, SPARC, ACOT1, ACOT2, GJA1, EPB41L1, RRAS, ENG, SLC25A1, COL6A1, MAN1A1, HTRA1, COL5A1, CD151, GLUD2, THEM6, MYOF, STEAP3	1.79001	0.384684	4.27531e-05	1.22717e-05	0.593325	257	TRUE	IGFBP3, ALDH3A2, STEAP3, ITGB3, LOXL2, NT5E, LGALS3BP, PLOD2, CCDC80, NRP1, IGFBP7, EPHX1, ASPH, NGFR, SIRPA, AKAP12, APOB, COL6A1, MYOF, ANK2, COL6A2, ABI3BP, ENG, RRAS, GJA1, CTSZ, ANGPTL2, DAB2, SLC38A10, LRP1, DGAT1, RFTN1, ECM1, EFEMP1, SPARC, HMOX1, NNMT, GLUD2, ACOT1, ACOT2, COL5A1, CD81, GPC1, SYNM, SEMA3C, EPB41L1, SLC25A1, CLSTN2, CD151, COL18A1, LGALS1, FADS3, CAV2, HIBADH, PTPRG, CRIM…
ADRENAL GLAND	-1.38289	-0.315271	0.023566	0.0122194	0.38073	244	TRUE	TSPAN7, TUBB4A, TRIL, RHOBTB3, CCDC141, LAMA4, TSNAX-DISC1, TANC1, CSPG4, KIAA1217, EHD3, PAPSS2, LAMC1, PITPNM3, CALD1, COL2A1, ABLIM2, ABCG2, PRLR, LIMCH1, CLUH, CADM4, CDH11, COBLL1, AFAP1L1, SORBS2, FDXR, SCARA5, SYNPO, SPTBN1, CPEB4, ABCB1, YAP1, PLD1, FLNB, SHROOM2, DLG5, PPP2R1A, ARFGEF2, JPH2, FSTL1, DYNC2H1, DDR2, NEK7, CAVIN2, UNC13B, TNKS1BP1, PDGFRB, CAMSAP2, PHYH, LSR, PARD3, NCAM1, …	-1.99518	-0.424167	4.28135e-07	1.93669e-08	0.733762	243	TRUE	TSPAN7, TRIL, LAMA4, TSNAX-DISC1, SCARA5, ABCG2, COL2A1, PDGFRB, LAMC1, PRLR, CSPG4, TANC1, ABCB1, CDH11, LAMB1, PAPSS2, MRC2, CCDC141, LSR, DLG5, KIAA1217, DDR2, EHD3, COL11A1, ACO1, ABLIM2, EEF1A2, SLC26A2, FLNB, FASN, MINK1, RHOBTB3, LIMCH1, UNC13B, PLBD2, CADM4, ZNF185, OCRL, COBLL1, ANKS1A, PPP2R1A, NECTIN2, XYLT1, SLC8A1, FSTL1, DOCK6, KIF13B, EGFR, FDXR, RAB30, NCAM1, TIMP3, PLCD1, EPHA2, …	-1.21464	-0.236951	0.107347	0.0683544	0.276501	253	FALSE	APOB, COBLL1, KIAA1217, SHROOM2, PITPNM3, TANC1, SORBS2, EHD3, CALD1, SYNPO, ARFGEF2, PRLR, LAMA4, CLUH, LIMCH1, CLTB, SPTBN1, CAVIN2, YAP1, TRIL, CAMSAP2, CCDC141, LSR, SCYL1, FLNB, DLG5, CPEB4, HS1BP3, LGALSL, ABLIM2, FASN, OCRL, JCAD, PAPSS2, DOCK6, UNC13B, AFAP1L1, FLNC, NEK7, MINK1, ABCB1, ABCG2, PDGFRB, PPP2R1A, TLN1, JPH2, RHOBTB3, EEF1A2, ZNF185, TAOK2, TOM1L2, ACO1, XYLT1, TNKS1BP1, ACSS…	1.36228	0.296156	0.0261553	0.015908	0.352488	245	TRUE	ALDH3A2, ACSF2, NCEH1, NRP1, EPHX1, ASPH, DMD, NGFR, APOB, COL6A1, MAN2A1, ITGAV, GALNT2, ANK2, PBXIP1, COL6A2, GOLM1, GJA1, DAB2, DGAT1, SPARC, GNS, FKBP10, GLUD2, COL5A1, FMNL2, GPC1, SYNM, SLC2A14, EPB41L1, PVR, VAT1, PPIF, LONP1, SLC39A14, COL18A1, PDP1, SCARB1, MBOAT7, HIBADH, LTBP1, SGSH, PTPRG, PC, TIMP3, SNTB1, CRAT, DST, COL11A1, HSPG2, SPATA20, POR, NPC1, LAMA5, CDH2, ACADVL, ITPR1, SYN…
ALPHA CELL	-1.90315	-0.505375	0.00056562	8.37955e-05	0.538434	82	TRUE	TSPAN7, MPP2, ATP9A, OLFM2, BCAM, KIAA1217, SIPA1L3, STXBP6, PAPSS2, ABLIM2, PRLR, COBLL1, SORBS2, SEC24D, SYNPO, CPEB4, CLCN5, PDLIM4, PPL, SHROOM2, TEAD1, TMEM163, TPD52, PLXNA2, NACAD, C1QTNF3-AMACR, C1QTNF3, GDA, TJP1, OCRL, AP3B2, EDIL3, SPAG1, AMACR, STXBP1	-2.24275	-0.566336	9.17318e-07	8.49368e-08	0.704976	79	TRUE	TSPAN7, ATP9A, BCAM, OLFM2, SEC24D, PRLR, SIPA1L3, PLXNA2, PAPSS2, CLCN5, EDIL3, KIAA1217, PDLIM4, ABLIM2, EEF1A2, PPL, TMEM163, GDA, P4HA2, C1QTNF3-AMACR, C1QTNF3, OCRL, COBLL1, NEO1, P4HTM, AP3B2, SNAP91, TOM1L1, PLS1, AMACR, GNAI1	-1.72612	-0.399111	0.00829246	0.00137521	0.45506	85	TRUE	COBLL1, KIAA1217, OLFM2, SHROOM2, SORBS2, ATP9A, RTN1, SYNPO, PRLR, SIPA1L3, PPL, PLXNA2, AP3B2, PLS1, CPEB4, TJP1, PDLIM4, ABLIM2, OCRL, SEC24D, PAPSS2, STXBP6, TMEM163	-1.71462	-0.425069	0.00383707	0.00174089	0.45506	77	TRUE	SHROOM2, DHRS2, TSPAN7, PAPSS2, PROX1, PLS1, STXBP6, KIAA1217, NAV2, COBLL1, GDA, ATP9A, SIPA1L3, OLFM2, AP3B2, PPL, SORBS2, BCAR1
ALVEOLAR CELL TYPE II	1.30472	0.306812	0.0933747	0.0726248	0.287805	119	FALSE	HMOX1, MYO1B, SOD2, NCEH1, RRP12, SNX25, SQOR, RRAS2, CPM, MYOF, FMNL2, QSOX1, LPCAT1, TNC	-1.07208	-0.250872	0.328828	0.301426	0.109684	125	FALSE	LGALS3, MGLL, CCDC141, LSR, ANXA8L1, HSPA1B, HSPA1A, EDIL3, KIAA1217, KHDRBS3, TOR4A, MET, PPL, TMEM163, TPBG, EPS8L2, DSG2, COBLL1, EGFR, EVPL, GALNT3, TOM1L1, KRT18, SLC1A5, UGDH, PLS1, EPHA2, TRIM16L, TRIM16, CADPS2	1.35725	0.30468	0.107347	0.0685831	0.287805	126	FALSE	SOD2, SNX25, HMOX1, USP38, SQOR, RRAS2, NCEH1, RRP12, MYO1B, CPM, RNASE1, ACSL4, GJA1, LPCAT1, ITGA3, ADAM9, MYOF, RDH10, TNC, FMNL2, PVR, GLS, QSOX1, CYP4F11, TGFB2, KYNU, CD9, TMEM63B, GDF15	1.51556	0.367491	0.0216882	0.0126514	0.38073	115	TRUE	SOD2, MYO1B, SQOR, NCEH1, RRAS2, CYP4F11, RRP12, OSMR, NAMPT, MYOF, TNC, QSOX1, GJA1, KYNU, ATP8B1, ITGA3, ACSL4, HMOX1, FMNL2, TGFB2, USP38, RDH10, PVR, UGCG
ALVEOLAR MACROPHAGE	1.49612	0.350587	0.0316886	0.0182314	0.352488	129	TRUE	HMOX1, NCEH1, LPCAT2, TFRC, SIRPA, SIRPB1, SQOR, TGFBI, EPB41L1, DAB2, MYOF, MTHFD1L, ITPR1, CTSL, NRP1, FMNL2, STEAP3, ITGA5, ACOX3, ACOT1, SLC25A24, TOR1B, PI4K2A, POR, CTSB, SNTB1, ITPR2, ADGRE5, SOAT1, PAG1	-1.79516	-0.414744	0.000331887	0.000143737	0.518848	133	TRUE	TNS3, TSNAX-DISC1, ITGB2, ABCG2, LGALS3, EHD4, SAMD9L, MGAT5, SORT1, HSPA1B, HSPA1A, MAN2B1, OAS3, SAMHD1, SLFN11, TGM2, HK2, PARP9, HEXB, MINK1, CD109, CTSD, FN1, CTSC, RPS6KA1, ZNF185, ADGRE5, SLC27A3, ERI1, SLC8A1, LRP1, SH3BP4	1.54643	0.345476	0.0498329	0.0239936	0.352488	133	TRUE	CTSL, HMOX1, SQOR, NCEH1, LPCAT2, TFRC, CTSB, TGFBI, SIRPA, SIRPB1, NRP1, CTSZ, ACOT1, CORO1C, EPB41L1, MIPEP, PSAP, SLC25A24, MYOF, ITPR1, STEAP3, CLPB, MTHFD1L, PAG1, FMNL2, PI4K2A, GLA, POR, FN1, ADGRE5, ACOX3, CD9, SNTB1, GNS, IL1RAP	1.70501	0.40124	0.00174413	0.000678273	0.477271	139	TRUE	PTPRJ, STEAP3, FN1, GRN, SQOR, PSAP, NCEH1, NRP1, TGFBI, SIRPA, SIRPB1, TFRC, LPCAT2, CTSL, NAMPT, MYOF, CTSB, CTSZ, ITGA5, DAB2, LRP1, HMOX1, GNS, ACOT1, FMNL2, SEMA3C, EPB41L1, CTSD, PNPLA6
AMNIOTIC FLUID	-1.56581	-0.370574	0.00603583	0.00201194	0.431708	173	TRUE	SLC4A11, EHD2, TANC1, KIAA1217, SIPA1L3, STXBP6, EHD3, PAPSS2, PITPNM3, SYTL2, SAMD9, ABLIM2, CLMN, SNX9, PRLR, LIMCH1, ABLIM1, KRT18, COBLL1, RAPH1, CDK18, SORBS2, LGALS3, ANXA8L1, SYNPO, TRIM16, GSK3A, PABPC1, EFEMP1, SLC2A1, YAP1, EVPL, PPP1R13L, PDLIM4, PPL, PLD1, CRYAB, MET, SHROOM2, JPH2, TEAD1, UBAP2, PDLIM1, UNC13B, RAI14, TNKS1BP1, PLXNA2, EPS8L2, DSG2, S100A10, PARD3, JUP, LMO7, CD2AP, …	-1.43575	-0.315832	0.00832397	0.00585761	0.407018	181	TRUE	SLC4A11, SLC2A1, EFEMP1, BICD2, SAMD9, LGALS3, PRLR, SIPA1L3, TANC1, EHD2, PLXNA2, PAPSS2, ANXA8L1, CDK18, KIAA1217, EHD3, PDLIM4, ABLIM2, MET, TGM2, SNX9, PPL, EPS8L2, LIMCH1, UNC13B, DSG2, RPS6KA2, ZNF185, JUP, COBLL1, ANKS1A, SEC24A, CLMN, SH3BP4, EGFR, TCP11L1, EVPL, GALNT3, KLC3, TOM1L1, KRT18, SEC24B, PLS1, PLCD1, EPHA2, TRIM32, TRIM16, FMOD, NDRG1, RANBP9, STK39, XRCC1, ANXA8, SPAG1, CPA4,…	-1.85143	-0.375316	0.000415245	2.30692e-05	0.57561	177	TRUE	APOB, SLC4A11, COBLL1, KIAA1217, SHROOM2, PITPNM3, TANC1, SORBS2, CLMN, RAPH1, EHD3, SAMD9, SYNPO, PRLR, XRCC1, ANXA8L1, LIMCH1, KRT18, EPS8L2, SIPA1L3, CDK18, PPL, YAP1, PLXNA2, KIAA1671, PDLIM1, PPP1R13L, AFDN, SEC24A, SNX9, CRYAB, PLS1, CD2AP, TJP1, TRIM16, PDLIM4, SH3BP4, LGALSL, ABLIM2, UBAP2, SEC24B, ARHGAP35, LGALS3, JCAD, PAPSS2, MET, UNC13B, STXBP6, RAB11FIP1, ABLIM1, STRN, S100A11, ASAP…	-1.81197	-0.394105	4.7108e-05	1.39579e-05	0.593325	166	TRUE	SHROOM2, DHRS2, PAPSS2, PLS1, KRT18, PDLIM1, SLC2A1, STXBP6, KIAA1217, UNC13B, NAV2, COBLL1, CLMN, SLC4A11, ANXA8L1, WASL, EHD3, JPH2, SIPA1L3, CASKIN2, LGALS3, TANC1, ABLIM1, EPS8L2, LIMCH1, CRYAB, RAPH1, PPL, TCP11L1, YAP1, SAMD9, ZNF185, SORBS2, UBAP2, CIT, TRIM16, GALNT3, PITPNM3, PPP1R13L, RAB11FIP1, LMO7, CD2AP, CDK18, SH3PXD2B, PABPC1, ANKS1A, TGM2, KLC3, PARD3, TRIOBP, SAP130, KIAA1671, P…
ASTROCYTE	1.34496	0.277034	0.0180172	0.00850813	0.38073	345	TRUE	IGFBP3, NT5E, MYO1B, NCEH1, PLOD2, LOXL4, SNX25, GALNT2, ITGB3, SERPINE1, ANGPTL2, TGFBI, RRAS2, EPB41L1, RFTN1, SFXN3, ITGAV, LGALS3BP, IGFBP7, MYOF, PRSS23, LOXL2, MTHFD1L, VIM, POFUT2, MOGS, FMNL2, SYNM, PTDSS2, STEAP3, TNC, COL6A1, ITGA5, B4GALT7, NDST1, PI4K2A, GLUD2, PTPRG, OSMR, BOP1, PC, PLEC, GPX8, RAB35, ENDOD1, TXNDC5, SLC25A22	-1.52502	-0.312443	0.000496651	0.000229931	0.518848	342	TRUE	MFGE8, TRIL, SLC4A11, LAMA4, SLC2A1, EFEMP1, OLFM2, PDGFRB, LAMC1, CSPG4, TANC1, EHD2, PCDHB2, CDH11, PLXNA2, LAMB1, PLS3, SORT1, MRC2, EDIL3, DLG5, KIAA1217, KHDRBS3, GFPT2, DDR2, COLGALT2, EHD3, PDLIM4, COL11A1, MET, TPBG, FASN, EPS8L2, UNC13B, SUSD5, CNN3, ANLN, FERMT2, FN1, RPS6KA2, P4HA2, CADM4, MYLK, ZNF185, OCRL, PARVA, SORBS3, SDF4, NEO1, FSCN1, EEF2, NECTIN2, ATP13A2, LRP1, ALDH1L2, FSTL…	1.60944	0.323498	0.00311693	0.000259745	0.498493	357	TRUE	IGFBP3, SNX25, NT5E, LOXL4, GALNT2, RRAS2, NCEH1, PLOD2, SERPINE1, PRSS23, PORCN, MYO1B, TGFBI, RFTN1, ITGB3, IGFBP7, SFXN3, LGALS3BP, LOXL2, ANGPTL2, SPARC, P4HA2, GJA1, RAB35, DHCR7, SLC25A22, TXNDC5, EPB41L1, ITGAV, ITGA3, RRAS, PLOD1, B4GALT7, COL6A1, HTRA1, COL5A1, CD151, GLUD2, ADAM9, TMED7-TICAM2, AGRN, MYOF, MGAT4B, STEAP3, MOGS, BCL2L2-PABPN1, ECM1, MTHFD1L, FZD2, TNC, GOLM1, IGFBP2, FMN…	1.85488	0.391816	3.12558e-07	4.44234e-08	0.719513	355	TRUE	IGFBP3, MYO1B, STEAP3, ITGB3, FN1, LOXL2, NT5E, LGALS3BP, PLOD2, CCDC80, NCEH1, IGFBP7, B4GALT7, TGFBI, NGFR, RRAS2, PRSS23, AKAP12, COL6A1, OSMR, ITGAV, GALNT2, MYOF, PLOD1, TNC, COL6A2, GOLM1, RRAS, GJA1, ITGA5, ANGPTL2, IGFBP2, LRP1, ITGA3, RFTN1, CPA4, ECM1, EFEMP1, TMEM237, APP, PCDHB2, SPARC, TPST1, FHL2, NNMT, GGT7, FKBP10, GLUD2, SERPINE1, COL5A1, FMNL2, AGRN, IKBIP, SEC61A1, SLC39A7, GPC…
ATRIUM	-1.4534	-0.329732	0.0108927	0.00453862	0.407018	263	TRUE	MPP2, TRIL, EPHA4, EBF2, MFGE8, CCDC141, LAMA4, EHD2, TANC1, BCAM, CSPG4, KIAA1217, STXBP6, SLC20A2, EHD3, KANK1, LAMC1, CLIC4, CALD1, GFPT2, KRT18, CLUH, ANK3, CDH11, PALLD, MCC, PKP2, CDK18, AFAP1L1, PPP1R12C, SORBS2, ANXA8L1, SCARA5, SYNPO, COLGALT2, EFEMP1, LIMS2, PDLIM5, YAP1, PDLIM4, PPL, PLD1, CRYAB, FERMT2, AHNAK, JPH2, FSTL1, CAMK2D, TEAD1, NEK7, CAVIN1, CAVIN2, AFAP1, TNKS1BP1, PDGFRB	-1.89145	-0.39949	1.18831e-06	1.32034e-07	0.690132	260	TRUE	MFGE8, TRIL, LAMA4, BCAM, EFEMP1, EPHA4, SCARA5, PDGFRB, LAMC1, CSPG4, TANC1, EHD2, CDH11, PLXNA2, LAMB1, MGAT5, MRC2, CCDC141, ANXA8L1, COL6A3, KANK1, CDK18, KIAA1217, GFPT2, ALDOC, COLGALT2, EHD3, PDLIM4, EEF1A2, SLC20A2, TGM2, PPL, ABI3BP, ANK3, FERMT2, FN1, RPS6KA2, P4HA2, JUP, PARVA, SORBS3, NECTIN2, SLC8A1, LRP1, FSTL1, PALLD, OLFML2A, PGM1, DOCK6, SH3BP4, FKBP9, ERBB2, TSPAN4, EGFR, VLDLR,…	-1.38969	-0.267876	0.0245173	0.00862647	0.38073	272	TRUE	APOB, PPP2R5B, KIAA1217, SLC20A2, TANC1, SORBS2, EPHA4, KANK1, EHD3, CALD1, SYNPO, MFGE8, GFPT2, ANK3, ANXA8L1, LAMA4, CLUH, AHNAK, CLTB, KRT18, BAG3, CDK18, PALLD, PKP2, MCC, PPL, PPP1R12C, PDLIM5, CAVIN2, YAP1, PLXNA2, TRIL, CCDC141, VCL, CRYAB, TJP1, PDLIM4, PYGB, SH3BP4, AFAP1, ARHGAP35, FHL1, JCAD, CAMK2D, DOCK6, FHL2, STXBP6, AFAP1L1, FLNC, NEK7, TUBB6, PDGFRB, ASAP2, LMO7, PARVA, JPH2, EEF…	1.4832	0.317476	0.00402383	0.00186288	0.45506	265	TRUE	IGFBP3, ITGB3, FN1, CCDC80, IGFBP7, DMD, TGFBI, NGFR, APOB, COL6A1, OSMR, ITGAV, ANK2, COL6A2, NFASC, ABI3BP, ENG, RRAS, QSOX1, GJA1, ITGA5, OGDH, ANGPTL2, LRP1, ECM1, EFEMP1, SPARC, SLC25A12, FHL2, NNMT, FKBP10, ACOT2, COL5A1, AGRN, GPC1, SYNM, SEMA3C, TGFB2, PTDSS2, PVR, CLSTN2, SLC39A14, COL18A1, PTGES2, CAV2, LTBP1, PTPRG, P4HA2, CSF1, GAS6, TIMP3, CRAT, SLC4A2, PCDHB4, PCDHB7, HSPG2, SPATA20…
BASAL CELL	1.24565	0.2603	0.0659865	0.0488789	0.321776	297	FALSE	IGFBP3, NT5E, MYO1B, NCEH1, ALDH3A2, LOXL4, SERPINE1, SQOR, TGFBI, RRAS2, ITGAV, MYOF, MTHFD1L, RGPD3, MOGS, ABCC1, SLC16A3, FMNL2, SLC4A7, QSOX1, STEAP3, TNC, NDST1, UAP1, PCK2, PI4K2A, OSMR, PPAN-P2RY11, ITPR3, PC, PLEC, ENDOD1, TXNDC5, HYOU1, PANX1, MYO1C, ERMP1, NOP9, FKBP10, SLC30A1, PROCR	-1.31796	-0.274164	0.019836	0.0150607	0.38073	295	TRUE	SLC4A11, SLC2A1, BCAM, EFEMP1, LAMC1, LGALS3, CSPG4, TANC1, EHD2, PLXNA2, ALCAM, LAMB1, PLS3, SLFN5, LSR, ANXA8L1, DLG5, KIAA1217, PDLIM4, SLC20A2, MET, HK2, PPL, TPBG, FLNB, FASN, EPS8L2, MINK1, CD109, UNC13B, DSG2, RPS6KA1, P4HA2, ZNF185, OCRL, JUP, COBLL1, FSCN1, XPOT, ALDH1L2, PALLD, OLFML2A, IGFBP2, DOCK6, SH3BP4, FKBP9, EGFR, FDXR, CA12, EVPL, GALNT3, KLC3, TOM1L1, KRT18, PSAT1, SLC1A5, PLS…	-1.27352	-0.242766	0.0831203	0.0484868	0.321776	302	FALSE	SLC4A11, COBLL1, KIAA1217, SLC20A2, SHROOM2, PITPNM3, TANC1, RAPH1, TRIM25, SYNPO, ANXA8L1, CLUH, AHNAK, CLTB, KRT18, EPS8L2, BAG3, PALLD, PKP2, MCC, PPL, PAWR, NCKAP1, YAP1, PLXNA2, CAMSAP2, KIAA1671, LSR, PDLIM1, ALCAM, PPP1R13L, AFDN, XPOT, FLNB, DLG5, TRIP6, PLS1, CD2AP, TJP1, TRIM16, PDLIM4, PYGB, HS1BP3, SH3BP4, FASN, OCRL, LGALS3, MET, DOCK6, AKR1B10, FHL2, SHC1, UNC13B, ASNS, AFAP1L1, STR…	1.43592	0.306075	0.00760443	0.00380221	0.431708	290	TRUE	IGFBP3, MYO1B, ALDH3A2, STEAP3, SQOR, NT5E, NCEH1, TMEM87B, TGFBI, NGFR, RRAS2, CYP4F11, PROCR, OSMR, ITGAV, MYOF, TNC, RRAS, QSOX1, GJA1, ABCC1, ATP8B1, IGFBP2, ITGA3, CPA4, ECM1, EFEMP1, APP, FHL2, SLC16A3, FKBP10, SERPINE1, FMNL2, AGRN, CPD, HYOU1, GPC1, MOGS, SEMA3C, TGFB2, TMED7-TICAM2, PVR, PDP1, SLFN5, PCK2, EOGT, CAV2, P4HA2, MTHFD1L, PYCR1, PC, GAS6, ITGB1, DST, UAP1, HSPG2, CAV1, ITGB5,…
BETA CELL	-1.70635	-0.407467	0.00277498	0.000770829	0.477271	156	TRUE	TSPAN7, MPP2, RHOBTB3, ATP9A, OLFM2, BCAM, KIAA1217, SIPA1L3, PAPSS2, COL2A1, ABLIM2, KRT18, COBLL1, MCC, PKP2, RAPH1, GBF1, SORBS2, SEC24D, PTPN23, SEC16A, CPEB4, EVPL, PDLIM4, PPL, FLNB, SHROOM2, DLG5, DYNC2H1, TEAD1, TMEM163, TPD52, PHF2, UNC13B, SCRN1, LSR, PLXNA2, EPS8L2, DSG2, PARD3, JUP, NACAD, C1QTNF3-AMACR, GDA, GALNT3, OCRL	-2.02624	-0.454079	2.34429e-06	3.59958e-07	0.674963	157	TRUE	TSPAN7, ATP9A, BCAM, OLFM2, COL2A1, SEC24D, SIPA1L3, PCDHB2, PLXNA2, PAPSS2, LSR, UBR4, EDIL3, DLG5, KIAA1217, PDLIM4, PHF2, ABLIM2, EEF1A2, GBF1, PPL, TMEM163, FLNB, FASN, EPS8L2, RHOBTB3, UNC13B, GDA, DSG2, C1QTNF3-AMACR, OCRL, JUP, SEC16A, COBLL1, NEO1, NECTIN2, GAA, P4HTM, AP3B2, SEC24A, EVPL, GALNT3, SNAP91, VLDLR, TOM1L1, KRT18	-1.5958	-0.329021	0.00817196	0.00113499	0.45506	162	TRUE	COBLL1, KIAA1217, OLFM2, SHROOM2, SORBS2, RAPH1, ATP9A, RTN1, SEC16A, KRT18, EPS8L2, SIPA1L3, PKP2, MCC, PPL, PTPN23, PLXNA2, LSR, AP3B2, AFDN, SEC24A, FLNB, DLG5, CPEB4, PDLIM4, ABLIM2, FASN, POM121C, PHF2, OCRL, ARHGAP35, SEC24D, PAPSS2, GBF1, UNC13B, RAB11FIP1, TMEM163	-1.4813	-0.32882	0.00923607	0.00478907	0.407018	153	TRUE	SHROOM2, DHRS2, TSPAN7, PAPSS2, PROX1, KRT18, SEC16A, KIAA1217, UNC13B, NAV2, COBLL1, GDA, ATP9A, SIPA1L3, MCC, CASKIN2, EPS8L2, OLFM2, RAPH1, AP3B2, PPL, SORBS2, BCAR1, GALNT3, PDE5A, RAB11FIP1, LSR, PARD3, TMEM163, SAP130, KIF21A, KLC2, PLEKHA7, ARHGEF11, PTPN23, OCRL, MYH14, FASN, SCRN1, PLXNA2
BLASTOCYST	-1.15903	-0.298161	0.249381	0.217054	0.113313	102	FALSE	TUBB4A, SLC4A11, TSNAX-DISC1, STXBP6, ABCG2, KRT18, PKP2, METTL1, FDXR, ANXA8L1, TRIP13, TOE1, SENP3-EIF4A1, RAI14, KHDRBS3, ANLN, DSG2, RPLP0P6, PARD3, JUP, RPS26P11, RFC3, ANXA2P2, TUBA1C, RPL9P7, TUBB8	-1.07357	-0.256033	0.324514	0.294466	0.10925	106	FALSE	SLC4A11, NCAPH, TSNAX-DISC1, ABCG2, LAMB1, ANXA8L1, KHDRBS3, TOE1, TRIP13, ANLN, DSG2, JUP, NCAPG, SH3BP4, FDXR, CA12	0.955153	0.223269	0.557097	0.531306	0.0702813	104	FALSE	RRAS2, SCO2, AK4, GJA1, SLC2A14, DHCR7, RIDA, GLUD2, MYOF, NOC4L, CLPB, ATAD3A, HCCS, WDR18, PPAN-P2RY11, RRP9, BOP1, CA12, MRPL15, DAB2, WDR5, PTDSS2, SLC27A4, NKRF, ISOC2, CCDC51, ATAD3B, LYAR	-1.55699	-0.371645	0.0101734	0.00536928	0.407018	96	TRUE	KIF4A, NCAPH, KRT18, ANLN, NCAPG, CENPE, STXBP6, TRIP13, ABCG2, SLC4A11, ANXA8L1, CDK1, RFC3, DIAPH3, HMGB1P1, TPX2, RACGAP1
BLOOD DENDRITIC CELLS	-1.4047	-0.307419	0.00500814	0.00162301	0.45506	415	TRUE	CDV3, ARPC5, RPSA, ITGB2, RPL23, EDF1, RPL10A, MBNL1, CCT2, RACK1, RPS3A, RPL11, DYNLL1, RPL13, RPL24, RPS20, RBPJ, EIF4A1, RPS2, EIF3D, RPS18, RPS14, RPS7, LGALS3, CCT8, NACA, PLSCR1, ARF5, AIMP1, RPL7A, RPS17, UBE2N, RPS21, NAP1L1, MTDH, PABPC1, CCT6A, RPS8, RPL4, LRRFIP1, RPS11, CNN2, RPL15, DEK, EIF3H, RPS15, RPS4X, EIF3M, PRKAR1A, CACYBP, RPL18, COPE, RPS19, ABI1, EEF1G, RPS5, MFF, RPS23, AH…	1.69454	0.346737	1.43281e-05	3.44935e-06	0.627257	439	TRUE	PLP2, MRPL11, UQCRB, DOCK8, RHOG, VAPA, CD44, RSL1D1, SCO2, VIM, RAB32, NIFK, KYNU, CHCHD3, FTH1, SLC25A5, SLIRP, HSPE1, SLC25A6, COX4I1, TMED10, NOP16, VDAC2, KTN1, EIF6, RPL23A, RPL30, UQCRH, RPS24, REEP5, SCFD1, RPL32, MRPL3, STX7, RPL18A, SUCLG1, NPM1, CNPY3, RPL37A, COX5B, MRPL13, CLK1, RPL26, RPL27, RPS7, RPS13, RPL28, APOOL, CYC1, RPL18, FTL, SLC25A3, SNRPD3, MYL6, NIPSNAP3A, NDUFB5, RPL17…	-0.939279	-0.17313	0.717902	0.704607	0.0770737	427	FALSE	MAP1LC3B2, MAP1LC3B, SPCS1, CDV3, ITGB2, MBNL1, EDF1, NAP1L1, TBCA, APOBEC3C, MTDH, RPS10, AHNAK, RBPJ, EIF3D, EIF2AK4, RPS9, NACA, DPYSL2, RPSA, RPL23, OSBPL8, CACYBP, LRRFIP1, BTF3, RPL13, EIF5, COPE, RPS2, EIF3M, EEF1D, LGALS3, RPS24, SENP3-EIF4A1, PSME1, CAMK2D, ANKRD44, RPS8, TAGLN2, RAB11FIP1, EEF1A1P5, EEF1A1, S100A11, RPS23, RPS21, MFF, STK4, CNN2, RACK1, EIF4A1, RPLP1, RPS26P11, RPS26, R…	0.728698	0.151686	1	1	0.0339724	398	FALSE	SSR3, GRN, TGFBI, KYNU, ARF6, UQCR10, UQCRH, SDHB, HADHB, CD44, SCO2, SSR4, PRCP, B2M, SSR1, SNU13, SLC25A3, EIF6, DAD1, SLC25A5, LGALS1, HLA-C, HLA-A, CDV3, CYC1, MRPL11, REEP5, SLC25A6, KTN1, COMT, TPP1, PPT1, C1QBP, DECR1, HSD17B11, SRP14, RSL1D1, NPC2, CALM1, CALM2, NIPSNAP3A, AXL, PPIB, PON2, TMED10, FTH1, SYNE1, FRYL, SCFD1, VDAC2, SNRPB2, SPCS1, SSB, TOMM22, SNAP23, GNAI3, SCP2, GSTK1, APO…
BLOOD PBMC	0.902823	0.191084	0.784924	0.755853	0.0845557	253	FALSE	SNX25, SIRPB1, TGFBI, SGSH, DDX31, PTGES2, POFUT2, MOGS, PBXIP1, POLRMT, MFSD5, PTDSS2, LPCAT1, B4GALT7, PCK2, TOR1B, SCO2, PI4K2A, PPAN-P2RY11, ERAP1, ITPR3, ESYT1, PLEC, CLCN7, POR, INTS1, RAB35, PANX1, NOP9, SNTB1, ELOVL1, INTS5, SUCLG2, ISOC2, DHX37, B3GLCT, ATP13A1, SH3BP5L, TMEM115, MBLAC2, URB2, MARS2, CLPB, ALG12, SIGMAR1, PCYOX1L, DPP7, ARPC4-TTLL3, SLC25A20, RRP9, POC1B-GALNT4, ATAD3A, …	-1.18452	-0.250166	0.130644	0.10766	0.195789	256	FALSE	POLD1, HTATIP2, EEPD1, SAMD9, CCDC141, CCDC22, LSR, MAN2B1, OAS3, SUN2, TOE1, SAMHD1, GSDMD, STAT1, CORO1B, MINK1, MAD1L1, EDC4, RAVER1, RPS6KA1, C1QTNF3-AMACR, ZNF185, VPS16, SLC27A3, SDF4, EHD1, ATP13A2, GAA, SIPA1, ANXA6, DPP7, FDXR, FKBP8, NAPRT, DGKA, PLCD1, TRIM3, PPP2R5B, TRIM32, FAM50A, STXBP2, PI4K2B, DCPS, SURF1, VPS18, VPS51, FYCO1, ADD3, DDX20, INPPL1, TXNIP, PLEKHO2, SMAD3, DDX58, HD…	0.911523	0.189378	0.667044	0.648515	0.0567672	256	FALSE	SNX25, PORCN, TGFBI, SIRPB1, SGSH, POC1B-GALNT4, SCO2, RAB35, LPCAT1, PTGES2, RNASET2, B4GALT7, SLC25A1, DDX31, PCYOX1L, TMED7-TICAM2, THEM6, TMEM115, MOGS, CLPB, SUCLG2, RDH14, PBXIP1, ATAD3A, CLCN7, PI4K2A, SF3A2, PPAN-P2RY11, PANX1, POR, RRP9, TXNIP, SARS2, POLRMT, SNTB1, POFUT2, PTDSS2, RETSAT, NOP9, XAB2, SLC25A20, DPP7, PCK2, RELL1, TOR1B, ACAD11, RRS1, TMEM259, ELOVL1, LMF2, NCLN, CHMP6, S…	0.805517	0.174884	0.979458	0.943182	0.0387962	247	FALSE	PTPRJ, INPP5K, B4GALT7, TGFBI, SIRPB1, PBXIP1, AKAP8L, SLC38A10, ERAP1, GGT7, CLPTM1, MOGS, TMED7-TICAM2, SCO2, SDF4, PTDSS2, SLC25A1, PNPLA6, DPP7, PTGES2, HLA-C, PCK2, DDX31, SGSH, UNC93B1, TOR1B, SNTB1, SLC4A2, ATP13A1, SPATA20, POR, HTATIP2, INTS1, SLC5A6, DHRS3, ACOT8, POLRMT, LPCAT1, ITPR3, ATAD3A, RETSAT, IDUA, NAGLU, URB2, ESYT1
BLYMPHOCYTE	1.16318	0.256704	0.171429	0.142857	0.204295	178	FALSE	NT5E, SYNGR2, SNX25, RRAS2, QSOX2, RFTN1, HEATR1, DDX31, TMEM62, ITPR1, MOGS, NUP205, LPCAT1, NOC3L, B4GALT7, ITPR3, POP1, RAB35, ENDOD1, SCFD2, MYO1C, NOP9, INTS5, MYO1E, UTP3, DCAF1, DHX37, B3GLCT, SH3BP5L, MBLAC2, URB2, MARS2, CLPB, SLC38A1, U2AF2, PCYOX1L, ARPC4-TTLL3, RRP9, POC1B-GALNT4, ATAD3A, RHBDF2, STS	0.89416	0.199327	0.740318	0.733463	0.0587186	180	FALSE	MBLAC2, RRAS2, DDX31, REXO4, NT5E, NKRF, NOC3L, HEATR1, YBEY, RFTN1, MBD2, DHX37, RRS1, ATAD3A, HTRA2, UTP3, UTP14A, MYO1E, RBM15, URB2, MEPCE, DNAJB2, B4GALT7, RAB35, STS, NUP205, CLASRP, INTS5, HNRNPA1L2, MYO1C	1.0895	0.235681	0.32546	0.289298	0.0999277	185	FALSE	SNX25, NT5E, RRAS2, RFTN1, POC1B-GALNT4, CTSZ, RAB35, HEATR1, QSOX2, LPCAT1, B4GALT7, TMEM62, DDX31, PCYOX1L, TMED7-TICAM2, HNRNPA1L2, ITPR1, SHMT2, MOGS, CLPB, PRPF19, ATAD3A, HTRA2	-1.35386	-0.292564	0.0285643	0.0182494	0.352488	171	TRUE	PTK2B, NCAPH, MCM5, MCM2, PDLIM1, PARP10, PRKCD, LMNB1, LIG1, COBLL1, EHD3, SIPA1L3, SAMD9, RFC3, SWAP70, GALNT3, TTC27, RACGAP1, TDRD7, MALT1, CIP2A, TOE1, LSR, POLD1, CCDC141, PPP6R1, KIFC1, KLC2, DENND3, SMARCD2, OTULIN, OSBPL11, PPP1R8, NFATC2, MBD2, CCDC22, EBF1, STRN
BONE MARROW (BULK TISSUE)	-1.7227	-0.381906	3.42042e-05	1.58353e-06	0.643552	339	TRUE	PRELP, RPSA, CIRBP, RPS3, RPL10A, MBNL1, SPTLC3, CCT2, CCT7, RACK1, RPS3A, RPL11, RPL13, RPL24, RPS20, MCM7, EIF4A1, RPS2, EIF3D, RPS18, CCT4, EIF3C, RPS14, RPS7, ZC3HAV1, NACA, MCM5, RPL7A, RPS17, HSP90AB1, RPS21, EWSR1, PABPC1, RPS8, LIMS3, LIMS1, RPL4, LRRFIP1, MCM3, POLD2, RPS11, RPL15, ANP32A, EIF3H, RPS15, RPS4X, EIF3M, DDAH2, RPL18, COPE, RPS19, EEF1G, RPS5, RPS23, SPG21, APEX1, BTF3, EEF1…	1.49961	0.314432	0.0021195	0.00119931	0.45506	348	TRUE	TIMM13, DOCK8, NCOR1, VAPA, DKC1, CD44, TRIM58, RSL1D1, NCL, FBL, KYNU, NOP58, FTH1, AK2, SLC25A5, SLIRP, SLC25A6, IDH3B, RPL23A, RPL30, RPS24, RPL32, RPL18A, NPM1, CNPY3, CPT1A, RPL37A, AUP1, RPL26, SRSF1, RPL27, RPS7, WDR43, RPS13, RPL28, MDH2, APOOL, RPL18, FTL, NIPSNAP3A, RPL17, LPCAT2, RPL14, RPL29, LRRC57, RPL35, RAB8A, TXN, RPL10, RPL15, RPL34, RPS16, RPL3, RPL7A, CNST, RPL13, RPL6, RPL9, …	-1.07034	-0.201431	0.265438	0.228571	0.147331	345	FALSE	PDCD6, MBNL1, NOP53, APOBEC3C, WASF2, RPS10, YBX3, EIF3D, CAVIN2, RPS9, NACA, ANP32A, EIF3C, RPSA, RPS3, EIF4H, LRRFIP1, CLINT1, BTF3, RPL13, COPE, RPS2, EIF3M, EEF1D, EIF4B, RPS24, SENP3-EIF4A1, IMPDH2, HSP90AB1, PSME1, SPTLC3, RPS8, TAGLN2, APEX1, EEF1A1P5, EEF1A1, RPS23, ZC3HAV1, RPS21, EWSR1, PSIP1, MAT2A, PRDX6, NEDD4, ST13P5, ST13P4, RACK1, EIF4A1, RPLP1, RPS26P11, RPS26, RPL24, GSTP1, RPS7…	-0.922213	-0.185344	0.756722	0.714681	0.0774768	326	FALSE	MCM7, MCM5, MCM2, KCNAB2, CMSS1, MCM3, RPS17, CPNE1, PSIP1, RPS19, HMGB1P1, HMGB1, RPS13, RPS6, RNF130, EIF4H, ANKRD28, HSPB1, HMGB2, TPM3, PABPC1, RPS7, RPS5, BST2, RPS14, NACA, NONO, RPSA, RSU1, LDHA, NUDC, RPL13, RPS3A, LRRFIP1, RPS18, PNN, RPS20, WASF2, GTF3C5, EIF3D, ZC3HAV1, CAVIN2, BZW2, RPS10, ST13P5, ST13P4, HINT1, POLD2, EIF3C, EEF1G, BTF3, MAT2A, RPS4X, EIF4A1, EEF1D, CLINT1, EEF1A1P5,…
BRAIN (BULK)	-1.81934	-0.446214	0.00056165	7.8007e-05	0.538434	132	TRUE	TSPAN7, TUBB4A, MPP2, TRIL, EPHA4, ATP9A, OLFM2, CSPG4, STXBP6, SUSD5, EHD3, PITPNM3, ABLIM2, SALL1, ABCG2, LIMCH1, CADM4, CDK18, SYNPO, COLGALT2, CNP, CRYAB, ALDH1L1, SHROOM2, CKB, TMEM163, ATP13A2, GAS7, KHDRBS3, HABP4, SCRN1, KCNAB2, PLXNA2, ANLN, HSPA2, NCAM1, NACAD, ACSL6, GDA, GDI1, AP3B2, EDIL3, NFIX, SH3GLB2, TUBG2, STXBP1, SLC9A6, CADPS2, PREPL, PPM1H, NDRG3, TUBB2A	-1.92092	-0.446557	2.85464e-05	7.66523e-06	0.593325	129	TRUE	TSPAN7, TRIL, ATP9A, NDRG3, EPHA4, ABCG2, OLFM2, CSPG4, PLXNA2, CDK18, EDIL3, KHDRBS3, ALDOC, COLGALT2, EHD3, CNP, ABLIM2, EEF1A2, CKB, TMEM163, LIMCH1, KCNAB2, HSPA2, SUSD5, GDA, ANLN, GAS7, TUBG2, CADM4, ENO2, ATP13A2, AP3B2, ACSL6, NCAM1, SNAP91, SLC9A6, TRIM3, PPP2R5B	-1.53467	-0.323151	0.0245173	0.00846137	0.38073	140	TRUE	PPM1H, PPP2R5B, OLFM2, SHROOM2, PITPNM3, EPHA4, EHD3, ATP9A, RTN1, SYNPO, SALL1, LIMCH1, CDK18, ANLN, PLXNA2, TUBG2, TRIL, CKB, AP3B2, CRYAB, ABLIM2, KHDRBS3, SLC9A6, JCAD, STXBP6, TMEM163, ABCG2, TUBB2A, ACSL6, GAS7, EEF1A2, CALM3, TOM1L2, GDA, HSPA2, CAP2, SH3GLB2, ATP13A2, COLGALT2	-1.5363	-0.34429	0.00451562	0.00217419	0.431708	134	TRUE	PPM1H, SHROOM2, TSPAN7, PROX1, ANLN, KCNAB2, STXBP6, SALL1, ABCG2, CAP2, GDA, TRIL, ATP9A, EHD3, PIP5K1C, CKB, HABP4, CASKIN2, CADM4, EPHA4, OLFM2, LIMCH1, CRYAB, AP3B2, BCAR1, CIT, PITPNM3, GAS7, CDK18, TUBB2A, HSPA2, TMEM163, ATP13A2, GOT1, KLC2, ALDOC, MYH14, SCRN1, PLXNA2
BREAST (BULK TISSUE)	-1.47668	-0.33866	0.00854662	0.00324455	0.431708	234	TRUE	SLC4A11, TRIL, EBF2, EBF1, MFGE8, LAMA4, PRELP, OLFM2, EHD2, TANC1, BCAM, CSPG4, KIAA1217, SIPA1L3, PITPNM3, AIFM2, PRLR, KRT18, CLUH, CADM4, CDK18, AFAP1L1, PPP1R12C, SORBS2, ANXA8L1, SCARA5, ARFGAP1, PTPN23, SYNPO, HSPA1B, EFEMP1, LIMS2, YAP1, EVPL, PPP1R13L, INF2, RAVER1, PDLIM4, PPL, CRYAB, ALDH1L1, FLNB, SHROOM2, PAK4, AHNAK, JPH2, CAVIN1, TNKS1BP1, PDGFRB, ATP13A2, MYLK, LSR, EPS8L2, DSG2, …	-1.82331	-0.390833	5.6605e-06	9.9583e-07	0.643552	234	TRUE	MFGE8, TRIL, SLC4A11, LAMA4, PRELP, BCAM, EFEMP1, SCARA5, OLFM2, PDGFRB, PRLR, CSPG4, SIPA1L3, TANC1, EHD2, MRC2, LSR, ANXA8L1, HSPA1B, COL6A3, SUN2, CDK18, KIAA1217, PDLIM4, PPL, TPBG, FLNB, FASN, EPS8L2, MINK1, DSG2, RAVER1, CADM4, MYLK, INF2, JUP, SLC27A3, SORBS3, NECTIN2, ATP13A2, GAA, LRP1, OLFML2A, IGFBP2, DOCK6, SH3BP4, ERBB2, TSPAN4, EGFR, CA12, SIN3B, EVPL, KRT18, LIMS2, TIMP3, TRIM3, EP…	-1.34501	-0.263732	0.0525649	0.0262824	0.352488	242	FALSE	SLC4A11, KIAA1217, OLFM2, SHROOM2, PITPNM3, TANC1, SORBS2, SYNPO, MFGE8, PRLR, ANXA8L1, LAMA4, CLUH, AHNAK, KRT18, EPS8L2, SIPA1L3, CDK18, PPL, PPP1R12C, INF2, PTPN23, YAP1, TRIL, KIAA1671, LSR, PPP1R13L, FLNB, CRYAB, HSPA1B, PDLIM4, PHLDB1, PYGB, SH3BP4, FASN, JCAD, MYLK, NFIC, DOCK6, AFAP1L1, FLNC, MINK1, PDGFRB, MAP1S, UPF1, JPH2, ARFGAP1, PAK4, TAOK2, SORBS3, TOM1L2, EHBP1L1, TNKS1BP1, PRRC2A…	1.31171	0.284859	0.0613164	0.0454195	0.321776	240	FALSE	IGFBP3, SETD1B, STEAP3, LGALS3BP, CCDC80, EPHX1, NGFR, COL6A1, MYOF, TNC, COL6A2, NFASC, ENG, ANGPTL2, SLC38A10, IGFBP2, LRP1, DGAT1, EFEMP1, NNMT, GGT7, FKBP10, COL5A1, AGRN, GPC1, MOGS, SYNM, EPB41L1, CLSTN2, COL18A1, CAV2, SCARB1, SGSH, UNC93B1, PC, CSF1, GAS6, TIMP3, SLC4A2, PCDHB4, PCDHB7, ATP13A1, HSPG2, CAV1, ITGB5, LAMA5, AHNAK2, CA12, PLXNB2, TMEM132A, INTS1, PLXNB1, MRC2, SLC5A6, POLRMT…
CARDIAC MUSCLE FIBER	-1.44888	-0.329711	0.0160583	0.00713701	0.407018	246	TRUE	MPP2, EPHA4, MFGE8, RHOBTB3, CCDC141, LAMA4, TANC1, BCAM, CSPG4, SLC20A2, SUSD5, EHD3, LAMC1, CLIC4, COL2A1, GFPT2, PDLIM7, ABLIM1, KRT18, CADM4, CDH11, PALLD, MCC, PKP2, AFAP1L1, SORBS2, FDXR, ANXA8L1, SYNPO, COLGALT2, LIMS2, PDLIM5, YAP1, CLCN5, PDLIM4, PPL, CRYAB, SHROOM2, FERMT2, JPH2, FSTL1, CAMK2D, TEAD1, TMEM163, SENP3, NEK7, CAVIN1, PDLIM1, UNC13B, RAI14, AFAP1, TNKS1BP1, HABP4, PFKM, PLX…	-1.9103	-0.404781	1.18597e-06	1.20794e-07	0.690132	244	TRUE	MFGE8, LAMA4, BCAM, EPHA4, COL2A1, LAMC1, CSPG4, TANC1, PCDHB2, CDH11, PLXNA2, LAMB1, PLS3, MGAT5, MRC2, CCDC141, ANXA8L1, CLCN5, EDIL3, GFPT2, ALDOC, COLGALT2, EHD3, PDLIM4, COL11A1, EEF1A2, SLC20A2, TGM2, PPL, TMEM163, RHOBTB3, UNC13B, SUSD5, PFKM, ANLN, FERMT2, DSG2, FN1, RPS6KA2, CADM4, C1QTNF3-AMACR, ZNF185, OCRL, JUP, PARVA, NEO1, FSCN1, NECTIN2, SLC8A1, FSTL1, ANXA6, PALLD, OLFML2A, PGM1, …	-1.19882	-0.233037	0.118321	0.0788804	0.257206	257	FALSE	SLC20A2, SHROOM2, TANC1, SORBS2, EPHA4, EHD3, SYNPO, MFGE8, GFPT2, ANXA8L1, LAMA4, KRT18, BAG3, PALLD, PKP2, MCC, ANLN, PPL, PDLIM5, YAP1, PLXNA2, CCDC141, PDLIM1, VCL, CRYAB, MYO18A, PDLIM7, TJP1, PDLIM4, PYGB, SH3BP4, AFAP1, OCRL, JCAD, SENP3, CAMK2D, FHL2, UNC13B, AFAP1L1, ABLIM1, TMEM163, FLNC, NEK7, STRN, TUBB6, ASAP2, LMO7, PARVA, JPH2, RHOBTB3, EEF1A2, PFKP, ZNF185, TOM1L2, NXN, ANXA6, FER…	1.24263	0.266976	0.0819657	0.0629921	0.224966	255	FALSE	IGFBP3, ITGB3, FN1, LOXL2, DMD, NGFR, COL6A1, ITGAV, ANK2, COL6A2, RRAS, GJA1, IGFBP2, ITGA3, PCDHB2, SLC25A12, PLCB4, FHL2, ATP2B4, GGT7, FKBP10, ACOT1, COL5A1, AGRN, SLC39A7, GPC1, SYNM, FZD2, TGFB2, TMED7-TICAM2, EPB41L1, PTDSS2, XXYLT1, CLSTN2, COL18A1, PTGES2, LTBP1, IGF2BP2, UACA, PYCR1, GAS6, TIMP3, CRAT, DLAT, SLC4A2, PCDHB4, PCDHB7, COL11A1, HSPG2, SPATA20, CAV1, ITGB5, LAMA5, CDH2, AHNA…
CD19+ B CELLS	-1.21529	-0.316963	0.183847	0.154908	0.13649	93	FALSE	EBF1, CCDC141, TSNAX-DISC1, SIPA1L3, EHD3, ITGB2, SAMD9, MBNL1, DOCK11, COBLL1, SAMD9L, MCM5, SIPA1, RPS11, TOE1, TMEM163, SENP3-EIF4A1, CD70, MAD1L1, MALT1, PXK, C1QTNF3-AMACR, DENND3	-1.62413	-0.40176	0.00541145	0.00345732	0.431708	90	TRUE	TSNAX-DISC1, ITGB2, SAMD9, SIPA1L3, SAMD9L, MGAT5, MCM5, CCDC141, UHRF2, TOE1, VPS13C, EHD3, TMEM163, DENND3, MAD1L1, RPS6KA1, C1QTNF3-AMACR, COBLL1, XYLT1, SIPA1	-1.2815	-0.291748	0.130245	0.0880361	0.227987	94	FALSE	COBLL1, ITGB2, MBNL1, EHD3, SAMD9, SAMD9L, SIPA1L3, CCDC141, DOCK11, MALT1, TOE1, SIPA1, SENP3-EIF4A1, ANKRD44, CYFIP2, TMEM163, DENND3, PXK, XYLT1, NFKB2, EHBP1L1, MCM5, TRAPPC10, RPS11, SWAP70, FCHSD1, ZNF316, TSNAX-DISC1	-1.45661	-0.353876	0.0232234	0.013762	0.38073	87	TRUE	PTK2B, MCM5, PARP10, LMNB1, COBLL1, EHD3, SIPA1L3, SAMD9L, AKAP13, SAMD9, SWAP70, ITGB2, TDRD7, MALT1, TOE1, DOCK11, CCDC141, TMEM163, DENND3, SMARCD2, OTULIN, NFATC2, EBF1, PXK, MBNL1, OAS2, MYO1E, CYFIP2, VAV2, MAD1L1
CD34+ CELL	-1.61541	-0.349631	7.21426e-05	4.00792e-06	0.610527	475	TRUE	THOC3, EEF2, RPSA, CIRBP, ITGB2, RPL23, RPS3, EDF1, SYTL2, PCBP1, RPL10A, MBNL1, SPTLC3, SNX17, CCT2, CCT7, FKBP8, PA2G4, RACK1, RPS3A, RPL11, MGLL, PCNA, RPL13, RPL24, RPS20, MCM7, RPS2, EIF3D, RPS18, CCT4, EIF3C, RPS14, CDC37, RPS7, AHSA1, NACA, ARF5, MCM5, RPL7A, RPS17, ARHGEF1, HSP90AB1, GOLPH3, RPS21, SIPA1, EWSR1, MTDH, PABPC1, SERBP1, RPS8, LIMS3, RPL4, LRRFIP1, MCM6, MCM3, POLD2, RPS11, R…	1.35393	0.273463	0.00981131	0.00708595	0.407018	485	TRUE	TIMM13, MRPL11, DOCK8, NCOR1, RHOG, VAPA, NSA2, DKC1, CD44, RSL1D1, RAB32, NOP56, NCL, PHB2, FBL, IGFBP7, ERH, NOP58, FTH1, AK2, SLC25A5, SLIRP, EMD, SLC25A6, COX4I1, WDR18, IDH3B, RPL23A, SCAMP2, MRPL38, RPL30, RPS24, RPL32, RPL18A, NPM1, CNPY3, TUFM, NDUFS3, CPT1A, RPL37A, AUP1, LBR, RPL26, SRSF1, RPL27, MYDGF, RPS7, RPS13, RPL28, MDH2, CYC1, RPL18, FTL, NIPSNAP3A, RPL17, LPCAT2, RPL14, PHB, RP…	-1.02857	-0.187566	0.359762	0.32312	0.126254	480	FALSE	PDCD6, PPM1H, GAR1, SH3KBP1, ITGB2, SERBP1, MBNL1, EDF1, NOP53, APOBEC3C, MTDH, RPS10, YBX3, EIF3D, AHSA1, CAVIN2, RPS9, NACA, MGLL, ANP32A, EIF3C, RPSA, ARHGEF1, RBM14, RPS3, EEF2, RPL23, MORF4L1, EIF4H, LRRFIP1, CLINT1, BTF3, RPL13, FARSA, COPE, RPS2, EIF3M, EEF1D, SIPA1, RPS24, IMPDH2, HSP90AB1, PSME1, USP10, SPTLC3, ZYX, SLFN11, RPS8, HGS, TAGLN2, APEX1, PCBP1, EEF1A1P5, EEF1A1, RPS23, MAP1S,…	-1.07591	-0.208994	0.253096	0.213256	0.161979	456	FALSE	PPM1H, PTK2B, ERH, RPS28, MCM7, MCM5, MCM2, KCNAB2, ARHGEF1, MCM6, MCM3, RPS17, PCNA, DNAJC9, FLOT2, MAP1S, CPNE1, PSIP1, RPS19, NAP1L4, HMGB1P1, HMGB1, RPS13, RPS6, RNF130, ITGB2, EIF4H, DEK, ALDOA, HSPB1, HMGB2, TPM3, PABPC1, SPART, RPS7, PFKL, POLD1, RPS5, BST2, RPS14, NACA, PPP6R1, RPL23, NONO, PCBP1, MED16, MTDH, RPSA, TUBA1B, LBR, RBM42, LDHA, NUDC, STXBP2, RPL13, CDC37, RPS3A, LRRFIP1, RPS…
CD4+ T CELL	-1.08959	-0.273596	0.312639	0.286585	0.0949752	116	FALSE	CCDC141, ITGB2, SPECC1L-ADORA2A, SAMD9, STAT1, ATG16L1, ST3GAL1, RPS14, SAMD9L, ZC3HAV1, DNAJB1, LIMS2, PARP9, ABCB1, AIP, TOE1, STK4, CD70, HNRNPLL, RECQL, SMAD3, FAS, ACSL6, ANP32E, TRIM21, PLCD1, SPAG1, STXBP2, CYFIP2, EXOC2, TXNIP	-1.23455	-0.291871	0.14287	0.121704	0.181383	115	FALSE	ITGB2, SAMD9, SAMD9L, ABCB1, SLFN5, CCDC141, RECQL, TOE1, SAMHD1, PARP9, STAT1, HNRNPLL, RPS6KA1, ST3GAL1, ADGRE5, AIP, ACSL6, STK4, DGKA, LIMS2, ANP32E, PLCD1, TAP1, STXBP2, ANXA8, DCPS, TTC27, SPAG1, FYCO1, TXNIP, SMAD3, DDX58, ORC5, FAS, RNF213, DHRS3	-1.03387	-0.226715	0.396933	0.363855	0.108394	116	FALSE	SH3KBP1, ITGB2, STAT1, SAMD9, APOBEC3C, SAMD9L, CCDC141, SPECC1L-ADORA2A, TOE1, AIP, DNAJB1, ANKRD44, CYFIP2, PARP9, ABCB1, ZC3HAV1, ACSL6, SLFN5, ATG16L1, STK4	-0.96338	-0.220267	0.620942	0.569196	0.0780892	117	FALSE	PTK2B, ATG16L1, ABCB1, SAMD9L, STK4, SAMD9, SPECC1L-ADORA2A, TTC27, ITGB2, RACGAP1, DNAJB1, SAMHD1, TOE1, TES, CCDC141, ST3GAL1, TRIM21, RPS14, STAT1, STXBP2, EML4, ZC3HAV1, AIP, MAT2B, NFATC2, DGKA, DDX58
CEREBELLUM	-1.90273	-0.494236	0.000446846	5.79244e-05	0.557332	97	TRUE	TSPAN7, TUBB4A, MPP2, TRIL, EBF2, EBF1, ATP9A, LAMA4, TANC1, ABCG2, CADM4, ANK3, CDH11, MCC, SORBS2, SCARA5, COLGALT2, CPEB4	-1.87439	-0.453219	0.000169607	6.43877e-05	0.538434	101	TRUE	TSPAN7, TRIL, ATP9A, LAMA4, SCARA5, ABCG2, TANC1, CDH11, PLXNA2, EDIL3, COLGALT2, COL11A1, EEF1A2, ANK3, CADM4, NEO1, SLC8A1, LRP1, AP3B2, EGFR, CA12, TCP11L1, NCAM1, SNAP91, FLNC, CADPS2, LMBRD2, GFRA1, IPO11, DMD, ATP1A3	-1.29474	-0.28768	0.132153	0.0907029	0.224966	102	FALSE	APOB, SHROOM2, TANC1, SORBS2, ATP9A, RTN1, ANK3, LAMA4, MCC, PLXNA2, TRIL, CAMSAP2, AP3B2, CPEB4, AFAP1, JCAD, FLNC, ABCG2, ASAP2	1.05831	0.263092	0.37828	0.332746	0.0946646	101	FALSE	L1CAM, RTN1, DMD, NGFR, APOB, ANK2, TNC, NFASC, ANGPTL2, LRP1, PLCB4, CLSTN2, TRIO, PTPRG, HSPA13, DST, PCDHB16, PCDHB7, COL11A1, CDH2, ITPR1, CA12, SYNE1, TMEM132A
CEREBRAL CORTEX	-1.88618	-0.45147	0.00016186	1.19896e-05	0.593325	153	TRUE	TSPAN7, TUBB4A, MPP2, TRIL, EPHA4, ATP9A, OLFM2, DDAH1, STXBP6, SUSD5, EHD3, PITPNM3, ABLIM2, SALL3, SALL1, LIMCH1, CADM4, ANK3, SORBS2, SYNPO, COLGALT2, CRYAB, SHROOM2, CKB, DYNC2H1, CAMSAP2, GAS7, KHDRBS3, HABP4, SCRN1, PLXNA2, ANLN, HSPA2, PARD3, NCAM1, NACAD	-1.6047	-0.363769	0.0021195	0.00121675	0.45506	152	TRUE	TSPAN7, TRIL, ATP9A, EPHA4, OLFM2, PLXNA2, EDIL3, KHDRBS3, ALDOC, COLGALT2, EHD3, COL11A1, ABLIM2, EEF1A2, CKB, LIMCH1, HSPA2, SUSD5, ANK3, ANLN, GAS7, TUBG2, CADM4, ENO2, SLC8A1, AP3B2, MYO10, EGFR, RAB30, NCAM1, SNAP91, UBXN6, PPP2R5B, CADPS2, NCDN, STK39, TOM1L2, DMD, ATP1A3, ABHD6, ZBTB7A, SNTA1, GOT1	-1.51161	-0.311662	0.0144339	0.00387578	0.431708	162	TRUE	PPP2R5B, OLFM2, SHROOM2, PITPNM3, SORBS2, EPHA4, EHD3, ATP9A, RTN1, SYNPO, SALL3, SALL1, ANK3, LIMCH1, ANLN, PLXNA2, TUBG2, TRIL, CAMSAP2, CKB, AP3B2, CRYAB, ABLIM2, KHDRBS3, STXBP6, TUBB2A, ASAP2, PSIP1, GAS7, EEF1A2, CALM1, TOM1L2, HSPA2, CAP2, FLRT2, MAP1B, COLGALT2, NUCKS1, TUBB4A, GDI1, CADM4, PREPL, GOT1, SNAP91, MYO10	-1.44649	-0.321133	0.0199601	0.0114586	0.38073	148	TRUE	SHROOM2, PTK2B, TSPAN7, PROX1, ANLN, STXBP6, SALL3, SALL1, CAP2, TRIL, ATP9A, EHD3, PIP5K1C, CKB, HABP4, CASKIN2, CADM4, ANK3, EPHA4, OLFM2, LIMCH1, CRYAB, AP3B2, PSIP1, SORBS2, CIT, PITPNM3, GAS7, ARHGAP21, TUBB2A, HSPA2, PARD3, KIF21A, GOT1, ALDOC, MYH14, SCRN1, PLXNA2, GNL1, TUBG2
CHONDROCYTE	1.59167	0.33655	0.00254851	0.000637129	0.477271	256	TRUE	IGFBP3, NT5E, HMOX1, MYO1B, SOD2, NCEH1, PLOD2, LOXL4, SNX25, ASPH, GALNT2, ITGB3, SIRPA, SERPINE1, ANGPTL2, TGFBI, RRAS2, DAB2, SERPINE2, ITGAV, MYOF, SLC39A14, PRSS23, CTSL, RGPD3, SLC4A7, SYNM, FNDC3B, STEAP3, TNC, COL6A1, ITGA5, UAP1, PTPRG, OSMR, CALR, ITPR3, POP1, PLEC, GPX8, ENDOD1, SCFD2, PANX1, MYO1C, ATL3, FKBP10, ACSL4, PROCR	-1.66987	-0.352989	0.000158189	5.71238e-05	0.557332	255	TRUE	MFGE8, LAMA4, TSNAX-DISC1, PRELP, EFEMP1, ACAN, COL2A1, SAMD9, PDGFRB, LAMC1, CSPG4, SAMD9L, EHD2, CDH11, PLS3, P4HA1, PAPSS2, MRC2, SPTLC3, PLEKHH2, COL6A3, KANK1, EDIL3, KIAA1217, GFPT2, DDR2, COLGALT2, PDLIM4, COL11A1, MET, SNX9, TPBG, EPS8L2, ABI3BP, RHOBTB3, CD109, SUSD5, ANLN, FERMT2, FN1, RPS6KA2, P4HA2, C1QTNF3, NCAPG, PARVA, COBLL1, IQGAP3, XYLT1, SLC8A1, LRP1, ALDH1L2, FSTL1, CRIM1, PPF…	1.80284	0.373423	0.000960718	6.22688e-05	0.538434	263	TRUE	IGFBP3, SOD2, SNX25, NT5E, CTSL, HMOX1, LOXL4, GALNT2, RRAS2, NCEH1, PLOD2, SERPINE1, PRSS23, SERPINE2, MYO1B, SLC39A14, ASPH, TGFBI, SIRPA, ITGB3, GALNT4, POC1B-GALNT4, ACSL4, ANGPTL2, UAP1, SPARC, P4HA2, GJA1, ITGAV, COL6A1, MAN1A1, HTRA1, COL5A1, ADAM9, TMED7-TICAM2, MYOF, STEAP3, BCL2L2-PABPN1, ECM1, NFASC, RDH10, PROCR, TNC, GOLM1, PTPRG, IKBIP, PVR, FNDC3B, PANX1, FN1, ATL3, TGFB2, FKBP9, C…	1.95507	0.42014	3.12558e-07	4.63049e-08	0.719513	258	TRUE	IGFBP3, SOD2, SERPINE2, MYO1B, STEAP3, ITGB3, FN1, NT5E, PLOD2, CCDC80, NCEH1, ASPH, TGFBI, RRAS2, SIRPA, PRSS23, AKAP12, PROCR, CTSL, COL6A1, OSMR, ITGAV, GALNT2, MYOF, TNC, COL6A2, NFASC, GOLM1, ABI3BP, GJA1, ITGA5, ATP8B1, IL6ST, ANGPTL2, DAB2, LRP1, CPA4, ECM1, EFEMP1, ACSL4, FNDC3B, SPARC, HMOX1, TPST1, NNMT, FKBP10, SERPINE1, COL5A1, IKBIP, GPC1, SYNM, SEMA3C, TGFB2, TMED7-TICAM2, CALR, RDH…
CINGULATE GYRUS	-1.74565	-0.411286	0.000407054	4.52282e-05	0.557332	192	TRUE	TSPAN7, TUBB4A, SLC4A11, MPP2, TRIL, EPHA4, ATP9A, PRELP, DDAH1, CSPG4, STXBP6, SUSD5, EHD3, PITPNM3, ABLIM2, SALL1, ABCG2, LIMCH1, CADM4, ANK3, RAPH1, SORBS2, SYNPO, SPTBN1, SPTAN1, HSPA1B, COLGALT2, EFEMP1, ABCB1, HSPA4L, CRYAB, SHROOM2, CKB, DYNC2H1, SORT1, PDGFRB, ATP13A2, CAMSAP2, GAS7, KHDRBS3, HABP4, SCRN1, PFKM, KCNAB2, PLXNA2, ANLN, HSPA2, NCAM1, ACSL6, TRIM32, GDA, TJP1, HINT3, GDI1, AP…	-2.05339	-0.449193	3.56837e-07	9.91213e-09	0.74774	191	TRUE	TSPAN7, TRIL, SLC4A11, MAP1LC3B2, ATP9A, PRELP, EFEMP1, EPHA4, ABCG2, PDGFRB, CSPG4, ABCB1, PLXNA2, SORT1, DYNC1H1, HSPA1B, EDIL3, KHDRBS3, ALDOC, COLGALT2, EHD3, ABLIM2, EEF1A2, CKB, HSPA4L, LANCL1, FASN, LIMCH1, KCNAB2, HSPA2, SUSD5, GDA, ANK3, PFKM, ANLN, GAS7, TUBG2, CADM4, HSPE1-MOB4, ENO2, NEO1, FSCN1, ATP13A2, SLC8A1, P4HTM, LRP1, AP3B2, ACSL6, EGFR, TCP11L1, NCAM1, SNAP91, SLC9A6, TRIM32,…	-1.38198	-0.277045	0.0489743	0.0224042	0.352488	200	TRUE	MAP1LC3B2, SLC4A11, SHROOM2, PITPNM3, SORBS2, EPHA4, RAPH1, EHD3, ATP9A, RTN1, SYNPO, SALL1, ANK3, RPS10-NUDT3, LIMCH1, SPTBN1, ANLN, PLXNA2, TUBG2, TRIL, CAMSAP2, CKB, AP3B2, CRYAB, SPTAN1, TJP1, HSPA1B, HSPA4L, ABLIM2, FASN, KHDRBS3, SLC9A6, JCAD, STXBP6, CYFIP2, ABCB1, ABCG2, DYNC1H1, PDGFRB, TUBB2A, ACSL6, GAS7, EEF1A2, TOM1L2, GDA, HSPA2, CAP2, MAP1B, ATP13A2, COLGALT2, FSCN1, TUBB4A, PFKM, …	-1.38364	-0.295251	0.0177147	0.00979903	0.38073	189	TRUE	SHROOM2, PTK2B, TSPAN7, PROX1, ANLN, KCNAB2, STXBP6, SALL1, MAP1LC3B2, ABCG2, CAP2, GDA, TRIL, SLC4A11, FSCN1, ATP9A, EHD3, YWHAH, CKB, HABP4, CADM4, ANK3, EPHA4, ABCB1, LIMCH1, HSPA4L, CRYAB, RAPH1, AP3B2, TCP11L1, ACOT7, SORBS2, BCAR1, CIT, SPTBN1, PITPNM3, GAS7, SPTAN1, TUBB2A, HSPA2, HSPA1B, KIF21A, ATP13A2, GOT1, KLC2, HSPE1-MOB4, ALDOC, FASN, LANCL1, SCRN1, PLXNA2, RPS10-NUDT3
COLON (BULK TISSUE)	1.3289	0.288679	0.0650765	0.0476022	0.321776	205	FALSE	IGFBP3, NT5E, HMOX1, SQOR, GALNT7, ANGPTL2, TGFBI, LGALS3BP, MYOF, SLC39A14, TMEM62, MOGS, SLC16A3, QSOX1, STEAP3, TNC, COL6A1, UAP1, ITPR3, ATP1B1, PLEC, MCU, ENDOD1, TXNDC5	-1.49242	-0.323921	0.00582983	0.00383257	0.431708	203	TRUE	EFEMP1, HTATIP2, SCARA5, ABCG2, SAMD9, PDGFRB, LGALS3, PRLR, MGLL, ABCB1, PLXNA2, LAMB1, PAPSS2, LSR, EDIL3, KIAA1217, TOR4A, ABLIM2, MET, TGM2, HK2, SLC26A2, FLNB, CORO1B, EPS8L2, MINK1, UNC13B, DSG2, RPS6KA1, INF2, JUP, RRBP1, NEO1, NECTIN2, CLMN, SH3BP4, ERBB2, KIF13B, EGFR, CA12, EVPL, GALNT3, NAPRT, KRT18, PLS1, PLCD1, ANXA4, PPP2R5B, EPHA2, AMACR, FLNC, AIFM2, FMOD, NDRG1, PI4K2B, ACSS2, SP…	1.40207	0.298912	0.0800107	0.0459321	0.321776	210	FALSE	IGFBP3, NT5E, HMOX1, SQOR, GALNT7, SLC39A14, RNASE1, TGFBI, GALNT4, CTSZ, SLC16A3, LGALS3BP, ANGPTL2, UAP1, TXNDC5, ITGA3, RRAS, TMEM62, COL6A1, ATP1B1, COL5A1, THEM6, AGRN, MYOF, MGAT4B, STEAP3, MOGS, SUCLG2, TNC, GOLM1, PYCR1, CRAT	1.53667	0.339157	0.00761348	0.00387723	0.431708	206	TRUE	IGFBP3, STEAP3, SQOR, NT5E, LGALS3BP, TMEM87B, TGFBI, NGFR, COL6A1, MYOF, TNC, COL6A2, GOLM1, RRAS, QSOX1, CTSZ, GALNT7, ATP8B1, ANGPTL2, ITGA3, DGAT1, EFEMP1, HMOX1, PLCB4, SLC16A3, NNMT, COL5A1, AGRN, SLC39A7, MOGS, SEMA3C, TRPM4, ATP1B1, SLC35A2, SLC39A14, COL18A1, UNC93B1, PYCR1, GAS6, RRBP1, CRAT, UAP1, HSPG2, SPATA20, ITM2C, CAV1, HTATIP2, CA12, PLXNB2, LAMB1, TXNDC5, PLXNB1
COLONIC MUCOSA	-1.70362	-0.59851	0.0254699	0.0139141	0.38073	21	TRUE	KIAA1217, SPTLC3, SCARA5, UBE2NL, GDA, GALNT3, TCAF2, AKR1B10, ACTG2, ACTA2, FMOD, ST13P5, PLPP2, PLS1	-1.95467	-0.647915	0.00296086	0.00172717	0.45506	22	TRUE	SCARA5, SPTLC3, KIAA1217, TCAF2, ABI3BP, GDA, CA12, GALNT3, PLS1, FMOD	-1.65265	-0.53662	0.0413647	0.0164693	0.352488	21	TRUE	KIAA1217, PLS1, SPTLC3, AKR1B10, ST13P5, GDA, TCAF2, SCARA5	-1.64668	-0.567879	0.0274741	0.0172985	0.352488	18	TRUE	PLS1, AKR1B10, UBE2NL, KIAA1217, GDA, SCARA5, TCAF2, GALNT3
CORD BLOOD	-1.41921	-0.312693	0.0100107	0.00398574	0.407018	383	TRUE	RPSA, ITGB2, QKI, PCBP1, RPL10A, MBNL1, MCTS1, RACK1, DOCK11, RPS3A, RPL11, RPL13, RPL24, RPS20, EIF4A1, RPS2, EIF3D, HAT1, RPS18, DNMT1, RPS14, RPS7, ZC3HAV1, CCT8, NACA, PLSCR1, MCM5, AIMP1, RPL7A, RPS17, RPS21, NAP1L1, MTDH, PABPC1, CCT6A, SERBP1, RPS8, RPL4, LRRFIP1, MCM6, RPS11, RPL15, RCC2, DEK, EIF3H, RPS15, RPS4X, CACYBP, RPL18, RPS19, AIP, EEF1G, RPS5, RPS23, AHNAK, BTF3, ETF1, EEF1B2, S…	1.62664	0.333174	0.000159892	5.92194e-05	0.557332	403	TRUE	PLP2, TIMM13, MRPL11, UQCRB, DOCK8, RHOG, DDX21, CD44, SCO2, PPAN-P2RY11, VIM, RAB32, CYCS, PHB2, NOP58, CHCHD3, FTH1, SLC25A5, SLIRP, TMEM126A, HSPE1, COX4I1, NOP16, KTN1, RPL23A, RPL30, NDUFB9, UQCRH, RPS24, RPL32, RPL18A, RER1, NPM1, CNPY3, RPL37A, LYAR, COX5B, MRPL13, CLK1, RPL26, UTP18, RPL27, MYDGF, RPS7, RPS13, RPL28, CYC1, RPL18, SLC25A3, SNRPD3, NIPSNAP3A, RPL17, SNRPF, LPCAT2, RPL14, RP…	-0.911918	-0.16947	0.800894	0.793478	0.0711327	395	FALSE	MAP1LC3B2, SH3KBP1, SPCS1, ITGB2, SERBP1, MBNL1, NAP1L1, TBCA, MTDH, RPS10, AHNAK, DYNC1LI1, EIF3D, RPS9, NACA, RPSA, UPF2, DOCK11, CACYBP, LRRFIP1, BTF3, RPL13, RPS2, AIP, EEF1D, QKI, RPS24, SENP3-EIF4A1, DNMT1, PSME1, DIAPH1, ZYX, RPS8, TAGLN2, PCBP1, EEF1A1, S100A11, RPS23, ZC3HAV1, RPS21, STK4, ATIC, PXK, RACK1, FKBP15, EIF4A1, RPLP1, RPS26, RPL24, GSTP1, CALM1, ANXA6, RPS7, EIF3F, RPS19, RPS…	-0.926981	-0.182458	0.777952	0.741935	0.0739901	368	FALSE	PTK2B, RPS28, MCM5, MCM2, KCNAB2, DIAPH1, LMNB1, KPNA2, MCM6, MAP1LC3B2, RPS17, DNMT1, CACYBP, STK4, RCC2, PLSCR1, RPS19, RPS13, RPS6, GALNT3, NAP1L1, ITGB2, ANXA5, DEK, ETF1, SAMHD1, HMGB2, TPM3, PABPC1, DOCK11, RPS7, RPS5, BST2, RPS14, NACA, DYNC1LI1, PCBP1, RFC1, MTDH, RPSA, LDHA, STXBP2, RPL13, RPS3A, ANXA6, LRRFIP1, RPS18, RPS20, EIF3D, ZC3HAV1, YWHAB, AIP, RPS10, HINT1, PSMB3, FMNL1, EEF1G,…
DENDRITIC CELL	-1.45137	-0.319129	0.00380534	0.00116274	0.45506	385	TRUE	CDV3, ARPC5, RPSA, ITGB2, RPL23, EDF1, SAMD9, RPL10A, MBNL1, DOCK11, RPS3A, RPL11, DYNLL1, RPL13, RPL24, RPS20, RBPJ, EIF4A1, EIF3D, RPS18, RPS14, SAMD9L, RPS7, LGALS3, CCT8, NACA, PLSCR1, ARF5, AIMP1, RPS17, RPS21, NAP1L1, MTDH, PABPC1, CCT6A, RPS8, RPL4, LRRFIP1, RPS11, CNN2, RPL15, DEK, EIF3H, RPS15, RPS4X, EIF3M, PRKAR1A, RPL18, COPE, RPS19, ABI1, AIP, EEF1G, RPS5, MFF, RPS23, AHNAK, BTF3, CA…	1.58507	0.325339	0.000371863	0.000165273	0.518848	407	TRUE	PLP2, MRPL11, UQCRB, DOCK8, RHOG, VAPA, CD44, RSL1D1, SCO2, VIM, RAB32, KYNU, CHCHD3, FTH1, SLC25A5, SLC25A6, COX4I1, TMED10, NOP16, VDAC2, KTN1, EIF6, RPL23A, RPL30, UQCRH, RPS24, REEP5, SCFD1, RPL32, MRPL3, STX7, RPL18A, SUCLG1, NPM1, CNPY3, RPL37A, COX5B, MRPL13, CLK1, RPL26, RPL27, RPS7, RPS13, RPL28, CYC1, RPL18, FTL, SLC25A3, SNRPD3, MYL6, NIPSNAP3A, NDUFB5, RPL17, SNRPF, RPL14, RPL29, FAM1…	-1.11959	-0.20801	0.155515	0.112601	0.21925	398	FALSE	MAP1LC3B2, MAP1LC3B, SH3KBP1, SPCS1, CDV3, ITGB2, MBNL1, EDF1, SAMD9, NAP1L1, TBCA, MTDH, SAMD9L, RPS10, AHNAK, RBPJ, EIF3D, EIF2AK4, RPS9, NACA, CAST, DBNL, DPYSL2, RPSA, DOCK11, RPL23, OSBPL8, LRRFIP1, BTF3, RPL13, EIF5, COPE, EIF3M, AIP, EEF1D, LGALS3, RPS24, SENP3-EIF4A1, PSME1, CAMK2D, ANKRD44, RPS8, TAGLN2, RAB11FIP1, EEF1A1P5, EEF1A1, S100A11, RPS23, RPS21, MFF, STK4, CNN2, FKBP15, EIF4A1,…	0.704902	0.147402	1	1	0.0339724	379	FALSE	SSR3, GRN, TGFBI, KYNU, ARF6, UQCR10, UQCRH, SDHB, HADHB, CD44, SCO2, SSR4, PRCP, B2M, SSR1, SNU13, SLC25A3, EIF6, SLC25A5, LGALS1, HLA-C, HLA-A, CDV3, CYC1, MRPL11, REEP5, SLC25A6, KTN1, COMT, TPP1, UNC93B1, PPT1, C1QBP, DECR1, HSD17B11, SRP14, RSL1D1, NPC2, CALM1, CALM2, NIPSNAP3A, PPIB, PON2, TMED10
DENTATE GRANULE CELL	-1.89209	-0.51749	0.00100589	0.00019559	0.518848	69	TRUE	TSPAN7, TUBB4A, MPP2, TRIL, EPHA4, STXBP6, SUSD5, EHD3, ABLIM2, ABCG2, LIMCH1, ANK3, SORBS2	-1.43754	-0.370414	0.0404681	0.0314752	0.321776	71	TRUE	TSPAN7, TRIL, EPHA4, ABCG2, PCDHB2, EDIL3, ALDOC, EHD3, ABLIM2, TMEM163, LIMCH1, SUSD5, GDA, ANK3	-1.2066	-0.284353	0.193285	0.155702	0.165657	75	FALSE	SHROOM2, SORBS2, EPHA4, EHD3, RTN1, ANK3, LIMCH1, TRIL, CAMSAP2, CRYAB, ABLIM2, SLC9A6, STXBP6, TMEM163, ABCG2, ACSL6, CALM2, CALM1, GDA, CAP2, MAP1B	-1.40516	-0.352544	0.0557952	0.0400704	0.321776	71	FALSE	SHROOM2, TSPAN7, PROX1, STXBP6, ABCG2, CAP2, GDA, TRIL, EHD3, ANK3, EPHA4, LIMCH1, CRYAB, SORBS2, CIT
DORSAL STRIATUM	-1.87091	-0.494643	0.000927632	0.000146016	0.518848	86	TRUE	TSPAN7, TUBB4A, MPP2, TRIL, ATP9A, STXBP6, PITPNM3, ABLIM2, SALL3, ABCG2, PRLR, CADM4, ANK3, CDH11, CDK18, SORBS2, SYNPO, COLGALT2, EFEMP1, ABCB1, CRYAB, SHROOM2, DYNC2H1, UNC13B, CAMSAP2, GAS7, HABP4, PLXNA2, ANLN, NCAM1, NACAD, ACSL6, C1QTNF3, TJP1	-1.90655	-0.476106	0.000197668	7.87012e-05	0.538434	86	TRUE	TSPAN7, TRIL, ATP9A, EFEMP1, ABCG2, PRLR, ABCB1, CDH11, PLXNA2, CDK18, EDIL3, ALDOC, COLGALT2, COL11A1, ABLIM2, EEF1A2, UNC13B, ANK3, ANLN, GAS7, CADM4, C1QTNF3, SLC8A1, ACSL6, EGFR, CA12, NCAM1, SNAP91, FGF2, LMBRD2, GFRA1, NCDN, ATP1A3, SNTA1, ME1, SYNE1, MPP2	-1.33526	-0.303987	0.094606	0.0586907	0.282013	94	FALSE	SHROOM2, PITPNM3, SORBS2, ATP9A, RTN1, SYNPO, SALL3, PRLR, ANK3, CDK18, ANLN, PLXNA2, TRIL, CAMSAP2, CRYAB, TJP1, ABLIM2, JCAD, UNC13B, STXBP6, STRN, ABCB1, ABCG2, ACSL6, GAS7, EEF1A2	-1.34927	-0.327799	0.0551519	0.0388106	0.321776	87	FALSE	SHROOM2, TSPAN7, PROX1, ANLN, STXBP6, SALL3, UNC13B, ABCG2, CAP2, TRIL, ATP9A, HABP4, CADM4, ANK3, ABCB1, CRYAB, SORBS2, CIT, PITPNM3, GAS7
ENDOMETRIUM (BULK)	1.42546	0.314577	0.0380012	0.0242786	0.352488	175	TRUE	IGFBP3, NT5E, LOXL4, SNX25, ITGB3, ATP2B4, ANGPTL2, TGFBI, DAB2, ITGAV, IGFBP7, MYOF, SLC39A14, PRSS23, LOXL2, NRP1, MAN2A1, TNC, COL6A1, GLUD2, PTPRG, OSMR, ITPR3	-1.69709	-0.375781	0.000522616	0.000246791	0.498493	171	TRUE	LAMA4, TSNAX-DISC1, SCARA5, ABCG2, PDGFRB, LAMC1, SEC24D, PRLR, FNDC3A, TANC1, CDH11, LAMB1, SLFN5, MRC2, PLEKHH2, COL6A3, CLCN5, DLG5, KIAA1217, GFPT2, PDLIM4, MET, TGM2, SLC26A2, TPBG, ABI3BP, FERMT2, FN1, P4HA2, MYLK, C1QTNF3-AMACR, C1QTNF3, ZNF185, OCRL, PARVA, NEO1, LRP1, ALDH1L2, FSTL1, PALLD, OLFML2A, SEC24A, SH3BP4, TMLHE, EGFR, CA12, CLIC4, LIMS3, MACF1, TIMP3, TRIM32, FLNC, FGF2, CADPS2…	1.54258	0.335814	0.0284623	0.0102781	0.38073	177	TRUE	IGFBP3, SNX25, NT5E, LOXL4, PRSS23, SLC39A14, ATP2B4, TGFBI, ITGB3, IGFBP7, GALNT4, POC1B-GALNT4, NRP1, LOXL2, IGF1, ANGPTL2, SPARC, P4HA2, GJA1, ITGAV, COL6A1, HTRA1, COL5A1, GLUD2, TMED7-TICAM2, MYOF	1.94487	0.440593	2.64254e-05	7.09571e-06	0.610527	176	TRUE	IGFBP3, ITGB3, FN1, LOXL2, NT5E, RAB6C, NRP1, TMEM87B, IGFBP7, TGFBI, PRSS23, AKAP12, APOB, COL6A1, OSMR, MAN2A1, ITGAV, MYOF, TNC, COL6A2, ABI3BP, FNDC3A, GJA1, IL6ST, ANGPTL2, DAB2, LRP1, ECM1, SPARC, TPST1, ATP2B4, NNMT, FKBP10, GLUD2, COL5A1, SEMA3C, TGFB2, TMED7-TICAM2, CLSTN2, SLC39A14, SLFN5, LTBP1, PTPRG, P4HA2, UACA, TIMP3, DST, PCDHB4, PCDHB7, HSPG2, CAV1, AHNAK2, CA12, LAMB1
ERYTHROBLAST	1.0041	0.21885	0.434303	0.406154	0.11725	199	FALSE	NCEH1, TFRC, ITGB3, QSOX2, MOGS, LONP1, PTDSS2, STEAP3, AP2A1, NBAS, PCK2, ENG, PI4K2A, GLUD2, PPAN-P2RY11, BOP1, PC, CLCN7, PES1, RAB35, NOC4L, NOP9, SNTB1, ELOVL1, INTS5, DHCR7, ISOC2, GDF15, TOP2A, ABCC4, TRIM58, SH3BP5L, MBLAC2, URB2, MARS2, SLC2A14, CRAT, CLPB, BYSL, ABCB6, U2AF2, PCYOX1L, ARPC4-TTLL3, SLC7A5, POC1B-GALNT4, ATP7A, ATAD3A, CHPF2, ABCB10, MGAT4B, UQCRFS1P1, SLC25A10, TRMT61A, …	-1.00699	-0.218034	0.472265	0.446029	0.0862866	205	FALSE	MAP1LC3B2, NCAPH, SLC2A1, POLD1, ABCG2, FEN1, MCM4, MCM5, MCM2, MCM6, TGM2, TRIP13, FASN, ANLN, NCAPG2, TUBG1, RAVER1, RPS6KA1, C1QTNF3-AMACR, HSPE1-MOB4, NCAPG, IQGAP3, FDXR, FKBP8, CAT, EVPL, NAPRT, SLC1A5, PPP2R5B, TUBB6, STXBP2, LIG1, NCAPD2, KIF23, PI4K2B, RFC3	1.03473	0.220622	0.396933	0.362126	0.08654	208	FALSE	NCEH1, TFRC, ITGB3, POC1B-GALNT4, TRIM58, SLC2A14, RAB35, DHCR7, QSOX2, MIPEP, ENG, PCYOX1L, GLUD2, TMED7-TICAM2, CPOX, THEM6, MGAT4B, STEAP3, NOC4L, MOGS, BCL2L2-PABPN1, CLPB, LONP1, PRPF19, ATAD3A, HTRA2, CLCN7, PYCR1, PI4K2A, CRAT, SF3A2, PPAN-P2RY11, SLC29A1, PES1, GALNT10, SARS2, SNTB1, TMEM63B, GDF15, BOP1, FECH, UQCRFS1P1, PTDSS2, PC, NOP9, PCK2, RRS1, ABCC4, ELOVL1, AP2A1, SLC7A5, ISOC2	-1.62689	-0.347629	0.000790635	0.000278186	0.498493	192	TRUE	KIF4A, IQGAP3, NCAPD2, NCAPH, MCM5, MCM2, ANLN, MKI67, NCAPG, MCM4, CENPE, SLC2A1, LMNB1, LIG1, TRIP13, MCM6, KIF23, MAP1LC3B2, FEN1, ABCG2, TUBB6, LMNB2, NCAPG2, DNAJC9, KIF11, ATXN2L, TOP2A, CDK1, RFC3, CIT, DIAPH3, TPX2, RACGAP1, SCAF1, HMGB2, CIP2A, POLD1, TGM2, PPP6R1, MED16, KIFC1, STXBP2, HSPE1-MOB4, PTPN23, FASN, SMARCD2, RPS10-NUDT3, ST13P5, TUBG1, SLC43A3
ESOPHAGUS (BULK TISSUE)	-1.68784	-0.38328	0.000407054	3.83862e-05	0.557332	274	TRUE	SLC4A11, EHD2, TANC1, CSPG4, KIAA1217, SLC20A2, EHD3, KANK1, PITPNM3, SAMD9, ABLIM2, SNX9, ABLIM1, KRT18, CTNND1, CLUH, CADM4, COBLL1, PALLD, MCC, AFAP1L1, FDXR, LGALS3, ANXA8L1, SCARA5, TRIM16, OAS3, EFEMP1, SLC2A1, YAP1, TRIP6, EVPL, PPP1R13L, CD9, PDLIM4, PPL, PLD1, CRYAB, MET, FLNB, SHROOM2, DLG5, AHNAK, JPH2, MKI67, TEAD1, SENP3, CAVIN1, PDLIM1, SH3GL1, UNC13B, TNKS1BP1, SORD, NCKAP1, LSR, A…	-1.89333	-0.39772	4.84e-07	3.58519e-08	0.719513	276	TRUE	SLC4A11, SLC2A1, EFEMP1, SCARA5, BICD2, SAMD9, LGALS3, CSPG4, TANC1, EHD2, PLXNA2, PLS3, MRC2, LSR, ANXA8L1, OAS3, KANK1, DLG5, KIAA1217, EHD3, SHMT1, PDLIM4, ABLIM2, SLC20A2, MET, SNX9, PPL, TPBG, FLNB, EPS8L2, MINK1, CD109, UNC13B, HSPA2, ANLN, CADM4, C1QTNF3-AMACR, ZNF185, OCRL, JUP, COBLL1, NECTIN2, PALLD, OLFML2A, IGFBP2, DOCK6, SH3BP4, ERBB2, KIF13B, EGFR, FDXR, CA12, EVPL, GALNT3, NAPRT, T…	-1.76022	-0.338445	0.00011657	4.88806e-06	0.610527	279	TRUE	SLC4A11, COBLL1, KIAA1217, SLC20A2, SHROOM2, PITPNM3, TANC1, KANK1, EHD3, SAMD9, ANXA8L1, CLUH, AHNAK, CLTB, KRT18, EPS8L2, BAG3, PALLD, MCC, ANLN, PPL, NCKAP1, YAP1, PLXNA2, KIAA1671, CAST, LSR, PDLIM1, OAS3, PPP1R13L, AFDN, SNX9, FLNB, CRYAB, DLG5, TRIP6, PLS1, TJP1, TRIM16, PDLIM4, PYGB, SH3BP4, LGALSL, ABLIM2, OCRL, MKI67, LGALS3, SENP3, MET, DOCK6, AKR1B10, UNC13B, AFAP1L1, ABLIM1, CYFIP1, S…	-1.5501	-0.319291	0.000480306	0.000164549	0.518848	261	TRUE	SHROOM2, PLS1, KRT18, ANLN, PDLIM1, MKI67, AKR1B10, SLC2A1, SLC20A2, KIAA1217, UNC13B, NAV2, COBLL1, TUBB6, SLC4A11, ANXA8L1, EHD3, JPH2, OAS3, MCC, CASKIN2, CADM4, PALLD, LGALS3, TANC1, ABLIM1, EPS8L2, CRYAB, TRIP6, PPL, YAP1, NXN, SAMD9, ZNF185, SCARA5, AFAP1L1, BCAR1, TRIM16, GALNT3, BAG3, PITPNM3, PPP1R13L, RACGAP1, TDRD7, KANK1, HSPB1, LMO7, SHMT1, TP53I3, LSR, SH3PXD2B, CAST, HSPA2, PARD3, …
FETAL BRAIN	-1.71817	-0.40972	0.000952595	0.000158766	0.518848	159	TRUE	TUBB4A, MPP2, TRIL, ATP9A, OLFM2, DDAH1, CSPG4, CNN3, COL2A1, QKI, SALL3, SALL1, CADM4, FDXR, COLGALT2, PREX1, YAP1, PDLIM4, IQGAP3, CRYAB, SHROOM2, FERMT2, DLG5, CKB, MKI67, TEAD1, TMEM163, SENP3, MCM2, PHF2, AFAP1, TNKS1BP1, KHDRBS3, SCRN1, PLXNA2, NCAM1, NACAD, PLXNA1	-2.04426	-0.458553	1.23473e-06	1.48624e-07	0.690132	158	TRUE	TRIL, ATP9A, NCAPH, OLFM2, EEPD1, COL2A1, CSPG4, PCDHB2, PLXNA2, PREX1, MRC2, MCM2, DLG5, KHDRBS3, COLGALT2, PDLIM4, PHF2, COL11A1, EEF1A2, CKB, TMEM163, FASN, CNN3, FERMT2, CADM4, C1QTNF3-AMACR, NCAPG, QKI, IQGAP3, NEO1, FSCN1, IGFBP2, SH3BP4, MYO10, TTYH3, EGFR, FDXR, CA12, NCAM1, SNAP91, PSAT1, PLCD1, TRIM3, EPHA2, FLNC, PLXNA1, STK39, ATP1A3, SNTA1, KIF4A, INPPL1, ANTXR1	-1.31585	-0.270827	0.0927606	0.0549692	0.321776	166	FALSE	OLFM2, SHROOM2, CNN3, ATP9A, RTN1, SALL3, SALL1, YAP1, PLXNA2, TRIL, CKB, CRYAB, DLG5, IQGAP3, PDLIM4, SH3BP4, FASN, AFAP1, PHF2, KHDRBS3, MKI67, QKI, SENP3, TMEM163, FLNC, TUBB2A, ASAP2, EEF1A2, FERMT2, PREX1, TNKS1BP1, CAP2, MAP1B, COLGALT2, FSCN1, TUBB4A, DBN1, NCAPH, GDI1, MCM2, CADM4, ZNF316, SNAP91, MYO10	-1.61815	-0.349962	0.00255802	0.00104216	0.45506	169	TRUE	KIF4A, IQGAP3, SHROOM2, NCAPH, MCM2, PROX1, MKI67, NCAPG, LMNB1, SALL3, SALL1, CAP2, TRIL, LMNB2, FSCN1, ATP9A, PREX1, CKB, CASKIN2, CADM4, PLCG1, OLFM2, CRYAB, YAP1, KIF11, TOP2A, BCAR1, CDK1, TPX2, FLNC, RACGAP1, SCAF1, ARHGAP21, SH3PXD2B, TUBB2A, CNN3, TMEM163, KIF21A, KIFC1, KLC2, MAPK7, EPHA2, FASN, SCRN1, PLXNA2
FETAL BRAIN CORTEX	-1.07906	-0.24447	0.307833	0.27933	0.0913924	286	FALSE	TUBB4A, EPHA4, MAGED2, ATP9A, LAMA4, PRELP, CNN3, SYTL2, KLHL7, SPTLC3, LIMCH1, DYNLL1, ANK3, RBPJ, SNX27, SORBS2, ABI2, SPTAN1, CLASP1, CPEB4, HSPA4L, CSNK1A1, DLG5, PAK4, CKB, CTTN, YWHAE, UBAP2, PUM2, RAI14, RPS15A, CBX3, PLXNA2, NCAM1, PAPOLA, PHLDB1, ACSL6, SAR1A, FBXL18, DPYSL2, ANP32E, SPECC1, FOXK1, SLC12A2, TUBGCP4, GDI1, ADNP, AP3B2, RUFY2, POGZ, STK3, NFIX, SRP9, STXBP1, FLRT2, SLC35A3…	-1.13294	-0.235676	0.163782	0.144068	0.169571	295	FALSE	ATP9A, LAMA4, PRELP, EPHA4, MAGED2, RBPJ, KLHL7, SNX27, PLXNA2, DYNC1H1, SPTLC3, DLG5, TCAF2, NASP, SAR1A, CKB, HSPA4L, TIAL1, ACAT2, CBX3, LIMCH1, FBXL18, ANK3, CNN3, BPTF, MSH6, DYNC1I2, ENO2, DPYSL2, PPP1CB, NEO1, CYP51A1, AP3B2, LRCH3, ACSL6, TUBGCP4, CSNK1E, CA12, COG8, SAR1B, ACTR1A, NCAM1, SNAP91, KLC3, DGKA, ANP32E, RAP2B, SLC27A1, HLTF, P3H1, PAK4, TBL1XR1, SYNJ2BP, GNAI1, CNOT2, SLC12A2…	-0.965432	-0.185236	0.578645	0.557214	0.0850427	292	FALSE	CNN3, SORBS2, EPHA4, KLHL7, CTTN, ATP9A, RTN1, MAGED2, ANK3, LAMA4, LIMCH1, RBPJ, TMPO, ABI2, ARID2, PLXNA2, CKB, DPYSL2, AP3B2, AFDN, MORF4L1, DLG5, SPTAN1, CPEB4, HSPA4L, PHLDB1, UBAP2, CLASP1, ANKRD44, SPTLC3, SAR1A, PUM2, NAA15, CAND1, DYNC1H1, FBXL18, TUBB2A, ASAP2, STRN3, ACSL6, PSIP1, STK3, NEDD4, PAPOLA, PAK4, TUBGCP4, CALM2, CALM1, MSH6, ACTR1A, CAP2, FLRT2, MAP1B, UBA6, LRCH3, SPAG9, VP…	-1.08571	-0.22138	0.255769	0.217877	0.157403	285	FALSE	PHLDB1, KLHL7, ABI2, DPYSL2, CMSS1, CAP2, ACAT2, MAGED2, ATP9A, CKB, ANK3, EZR, EPHA4, TMPO, LIMCH1, HSPA4L, AP3B2, MTAP, ACOT7, RBPJ, WDR62, PSIP1, TCAF2, SORBS2, UBAP2, HMGB1, TCAF1, FBXL18, CLASP1, SYAP1, NASP, SPC24, LRCH3, ARHGAP21, IDH1, SPTAN1, UBA6, STK3, TUBB2A, SAR1A, CNN3, KLC3, KIF21A, SPECC1, LAMA4, UEVLD, VPS53, PLXNA2, IRGQ, TUBB, PAFAH1B2, ZC3H4, TUBB4A, ADNP, DGKA, NAA15, PGM3, D…
FETAL LUNG	-1.18343	-0.264743	0.140888	0.112188	0.154191	324	FALSE	SLC4A11, SPATS2L, EBF1, MFGE8, RHOBTB3, LAMA4, TSNAX-DISC1, EHD2, TANC1, CSPG4, KIAA1217, STXBP6, HDLBP, SUSD5, EHD3, PAPSS2, LAMC1, CNN3, CLIC4, CALD1, SALL1, GFPT2, PDLIM7, CDH11, PALLD, MCC, SNX18, AFAP1L1, FDXR, SEC24D, ARFGAP1, SYNPO, TRIM16, RRBP1, EFEMP1, SLC2A1, YAP1, TRIP6, PDLIM4, IQGAP3, FERMT2, AHNAK, JPH2, FSTL1, MKI67, DYNC2H1, CTTN, TEAD1, DDR2, SENP3-EIF4A1, SENP3, CAVIN1, UNC13B,…	-1.8318	-0.377078	1.71799e-06	2.22702e-07	0.690132	323	TRUE	MFGE8, SLC4A11, LAMA4, TSNAX-DISC1, SLC2A1, EFEMP1, EEPD1, PDGFRB, LAMC1, SEC24D, CSPG4, TANC1, HDLBP, EHD2, CDH11, LAMB1, MGAT5, SLFN5, PAPSS2, MRC2, COL6A3, EDIL3, KIAA1217, GFPT2, DDR2, TOR4A, EHD3, PDLIM4, COL11A1, ACO1, MVP, PLOD3, TGM2, TPBG, EPS8L2, RHOBTB3, CD109, UNC13B, SUSD5, CNN3, ANLN, FERMT2, FN1, RPS6KA2, P4HA2, MYLK, PARVA, IQGAP3, RRBP1, ANKS1A, NEO1, FSCN1, NECTIN2, LRP1, ALDH1L…	1.18648	0.239898	0.166931	0.128289	0.157403	330	FALSE	IGFBP3, NT5E, LOXL4, GALNT2, SERPINE1, MYO1B, ASPH, TGFBI, ITGB3, NRP1, LOXL2, ANGPTL2, SPARC, P4HA2, GJA1, EPB41L1, ABCC1, ITGA3, PLOD1, ENG, COL6A1, HTRA1, COL5A1, CD151, ADAM9, TMED7-TICAM2, AGRN, MYOF, STEAP3, BCL2L2-PABPN1, CLPB, ECM1, MTHFD1L, FZD2, PROCR, TNC, ATAD3A, PTPRG, PYCR1, IKBIP, CRAT, PVR, SEC61A1, PANX1, GALNT10, FN1, RAB34, CKAP4, QSOX1, TGFB2, FKBP9, CCDC80, FKBP10, LRRC59, GD…	1.66078	0.351655	0.000124084	4.02123e-05	0.557332	330	TRUE	IGFBP3, MYO1B, ACSF2, STEAP3, ITGB3, FN1, LOXL2, NT5E, CCDC80, NRP1, EPHX1, ASPH, TGFBI, PROCR, COL6A1, OSMR, MAN2A1, GALNT2, MYOF, PLOD1, TNC, COL6A2, ENG, QSOX1, GJA1, ITGA5, ABCC1, ATP8B1, ANGPTL2, DAB2, LRP1, ITGA3, CPA4, ECM1, EFEMP1, SPARC, TPST1, PLCB4, NNMT, GGT7, FKBP10, SERPINE1, COL5A1, AGRN, IKBIP, SEC61A1, SLC39A7, GPC1, SYNM, SEMA3C, FZD2, TGFB2, TMED7-TICAM2, EPB41L1, PVR, CD151, S…
FIBROBLAST	1.34127	0.265819	0.00855802	0.00332812	0.431708	491	TRUE	IGFBP3, NT5E, HMOX1, MYO1B, NCEH1, PLOD2, LOXL4, CD59, ASPH, GALNT2, ITGB3, ATP2B4, SERPINE1, ANGPTL2, TGFBI, RRAS2, EPB41L1, DAB2, RFTN1, SFXN3, SERPINE2, ITGAV, IGFBP7, SGSH, MYOF, SLC39A14, PRSS23, LOXL2, MTHFD1L, VIM, POFUT2, CTSL, ABCC1, PGRMC1, SLC16A3, NRP1, L1CAM, QSOX1, EEA1, MFSD5, CD44, FNDC3B, STEAP3, TNC, COL6A1, ITGA5, MYH9, NDST1, UAP1, NOMO2, SLC25A24, ENG, PI4K2A, TMEM43, PTPRG, …	-1.52784	-0.302484	0.000130466	4.10728e-05	0.557332	497	TRUE	MFGE8, TNS3, SLC4A11, LAMA4, EFEMP1, ACAN, PDGFRB, LAMC1, SEC24D, LGALS3, CSPG4, MGLL, TANC1, HDLBP, EHD2, PCDHB2, CDH11, ALCAM, LAMB1, PLS3, P4HA1, ARHGEF10, SLFN5, PAPSS2, MRC2, SPDL1, ILK, ANXA8L1, COL6A3, DLG5, GFPT2, DDR2, TOR4A, EHD3, PDLIM4, COL11A1, SEC23A, ACO1, PLOD3, COPG1, MET, TGM2, GBF1, TRIP13, SNX9, TPBG, EPS8L2, ABI3BP, RHOBTB3, CD109, HSPA2, SUSD5, CNN3, ANLN, PLBD2, FERMT2, FN1…	1.49568	0.291173	0.00579688	0.000644098	0.477271	502	TRUE	IGFBP3, NT5E, CTSL, HMOX1, LOXL4, GALNT2, RRAS2, NCEH1, PLOD2, SERPINE1, PRSS23, CD59, MPZL1, SERPINE2, MYO1B, CTSB, SLC39A14, CD44, ASPH, ATP2B4, TGFBI, RFTN1, SGSH, ITGB3, IGFBP7, NRP1, SLC16A3, SFXN3, EEA1, LOXL2, L1CAM, ANGPTL2, UAP1, SPARC, P4HA2, CORO1C, GJA1, TXNDC5, EPB41L1, ABCC1, TM9SF1, ITGAV, TIMP1, ITGA3, RRAS, SLC25A24, PLOD1, ENG, SLC25A1, COL6A1, HTRA1, COL5A1, CD151, ADAM9, TMED7…	1.90409	0.38877	1.99425e-09	1.10792e-10	0.839089	497	TRUE	IGFBP3, SSR3, SERPINE2, MYO1B, STEAP3, ITGB3, FN1, LOXL2, L1CAM, NT5E, CD59, PLOD2, CCDC80, NCEH1, NRP1, TMEM87B, IGFBP7, ASPH, TGFBI, RRAS2, MPZL1, PRSS23, AKAP12, PROCR, CTSL, COL6A1, OSMR, ITGAV, GALNT2, MYOF, PLOD1, TNC, COL6A2, NFASC, ABI3BP, CTSB, ENG, RRAS, QSOX1, GJA1, ITGA5, ABCC1, ATP8B1, IL6ST, ANGPTL2, DAB2, LRP1, ITGA3, RFTN1, CPA4, ECM1, EFEMP1, TMEM237, APP, PCDHB2, FNDC3B, SPARC, …
FORESKIN FIBROBLAST	1.23136	0.252537	0.0417751	0.0274633	0.352488	370	TRUE	IGFBP3, NT5E, MYO1B, SLC35F6, LOXL4, CD59, ASPH, ATP2B4, SERPINE1, ANGPTL2, TGFBI, RRAS2, DAB2, SFXN3, ERO1A, SERPINE2, IGFBP7, MYOF, NF2, PRSS23, LOXL2, MTHFD1L, VIM, HERC4, CTSL, PGRMC1, NRP1, L1CAM, DNAJC3, COLGALT1, EEA1, CD44, FNDC3B, TNC, COL6A1, ITGA5	-1.54395	-0.313948	0.00033098	0.000137908	0.518848	373	TRUE	TNS3, LAMA4, EFEMP1, ACAN, PDGFRB, LAMC1, SEC24D, LGALS3, CSPG4, MGLL, TANC1, HDLBP, EHD2, CDH11, ALCAM, LAMB1, PLS3, P4HA1, ARHGEF10, SLFN5, PAPSS2, SLC30A7, MRC2, ILK, ANXA8L1, PLEKHH2, COL6A3, DLG5, DDR2, STAT2, EHD3, CNP, COL11A1, SEC23A, SAR1A, ACO1, NOCT, MET, TRIP13, ALDH3B1, TPBG, ACAT2, RHOBTB3, LIMCH1, CD109, COPB2, HSPA2, SUSD5, CNN3, ADH5, FERMT2, FN1, TUBG2, P4HA2, MYLK, HSPE1-MOB4, …	1.3885	0.276451	0.0355638	0.0138304	0.38073	383	TRUE	IGFBP3, SLC35F6, NT5E, CTSL, LOXL4, RRAS2, SERPINE1, PRSS23, CD59, MPZL1, SERPINE2, MYO1B, CTSB, CD44, ASPH, ATP2B4, TGFBI, COLGALT1, IGFBP7, NRP1, SFXN3, EEA1, LOXL2, L1CAM, OAT, ANGPTL2, SPARC, P4HA2, ERO1A, CORO1C, GJA1, TIMP1, ITGA3, RRAS, SLC25A24, PLOD1, ENG, SLC25A1, COL6A1, HTRA1, COL5A1, ADAM9, MYOF, ECM1, SUCLG2, MTHFD1L, FZD2, GGH, RDH10, PROCR, TNC, DNAJC3, PTPRG, PYCR1, IKBIP, FNDC3B…	1.97653	0.413728	1.91473e-09	8.86449e-11	0.839089	371	TRUE	IGFBP3, SSR3, SERPINE2, MYO1B, TVP23C, FN1, LOXL2, L1CAM, NT5E, CD59, CCDC80, NRP1, TMEM87B, IGFBP7, ASPH, TGFBI, RRAS2, MPZL1, PRSS23, AKAP12, PROCR, CTSL, COL6A1, OSMR, HERC4, MYOF, PLOD1, TNC, COL6A2, CTSB, ENG, RRAS, GJA1, ITGA5, ATP8B1, ARF6, IL6ST, ANGPTL2, DAB2, LRP1, ITGA3, CPA4, ECM1, EFEMP1, FNDC3B, SPARC, EEA1, CD44, TPST1, DNAJC3, FHL2, ATP2B4, NNMT, FKBP10, SERPINE1, COL5A1, IKBIP, E…
GASTRIC EPITHELIAL CELL	-1.18045	-0.271359	0.154728	0.126074	0.147331	231	FALSE	SLC4A11, TSNAX-DISC1, TANC1, KIAA1217, PITPNM3, SYTL2, SAMD9, CLMN, AIFM2, SNX9, KRT18, CTNND1, CADM4, PKP2, RAPH1, CDK18, SORBS2, FDXR, LGALS3, ANXA8L1, SYNPO, SPTBN1, TRIM16L, TRIM16, OAS3, SLC2A1, YAP1, EVPL, INF2, ALDH3B1, CD9, PDLIM4, PPL, MET, FLNB, SHROOM2, CTNNA1, TMEM163, PDLIM1, TNKS1BP1, HK2, LSR, PLXNA2, GIPC1, EPS8L2, DSG2, PARD3, JUP, SMAD3, LMO7, CD2AP, TP53I3, NACAD	-1.7702	-0.381294	3.29165e-05	9.14347e-06	0.593325	225	TRUE	SLC4A11, TSNAX-DISC1, SLC2A1, HTATIP2, EEPD1, SAMD9, LGALS3, TANC1, PLXNA2, LSR, ANXA8L1, OAS3, CDK18, KIAA1217, TOR4A, PDLIM4, EEF1A2, MET, HK2, SNX9, ALDH3B1, PPL, TMEM163, TPBG, FLNB, FASN, EPS8L2, CTSD, DSG2, P4HA2, CADM4, INF2, ZNF185, JUP, NECTIN2, CYP51A1, IGFBP2, FDPS, CLMN, SH3BP4, ERBB2, KIF13B, EGFR, FDXR, EVPL, GALNT3, TOM1L1, KRT18, PLS1, PPP2R5B, EPHA2, CTNNA1, CTNND1, TRIM16L, TRIM…	-1.28595	-0.252116	0.0735309	0.0394888	0.321776	239	FALSE	PPP2R5B, SLC4A11, KIAA1217, SHROOM2, PITPNM3, TANC1, SORBS2, CLMN, RAPH1, SAMD9, SYNPO, ANXA8L1, CLTB, KRT18, EPS8L2, SPTBN1, CDK18, PKP2, PPL, INF2, YAP1, PLXNA2, KIAA1671, LSR, PDLIM1, OAS3, SNX9, FLNB, PLS1, CD2AP, TJP1, TRIM16L, TRIM16, PDLIM4, SH3BP4, FASN	1.13977	0.250599	0.206202	0.166107	0.138022	226	FALSE	STEAP3, LGALS3BP, NCEH1, TMEM87B, TMEM30A, RRAS2, OSMR, ITGAV, MYOF, GOLM1, RRAS, QSOX1, ATP8B1, IGFBP2, ITGA3, ECM1, APP, HMOX1, PLCB4, SLC16A3, GLUD2, ACOT1, AGRN, GPC1, MOGS, TGFB2, TMED7-TICAM2, ERO1A, RDH10, EPB41L1, CTSD, ATP1B1, PVR, CASK, SLC35A2, SLC39A14
GASTRIC TISSUE (BULK)	-1.38684	-0.318971	0.0316886	0.0183785	0.352488	227	TRUE	TRIL, ATP9A, LAMA4, DDAH1, TANC1, CSPG4, KIAA1217, STXBP6, LAMC1, PITPNM3, CALD1, COL2A1, ABCG2, PRLR, KRT18, CTNND1, CLUH, CDH11, COBLL1, PALLD, PKP2, AFAP1L1, PPP1R12C, SORBS2, LGALS3, SCARA5, SYNPO, RRBP1, EFEMP1, LIMS2, YAP1, EVPL, INF2, CD9, PDLIM4, PPL, IQGAP3, CRYAB, MET, FLNB, AHNAK, JPH2, FSTL1, MKI67, TEAD1, CAVIN1, PDLIM1, UNC13B, TNKS1BP1, PDGFRB, MYLK, LSR, AKAP1, PLXNA2, GIPC1, ANLN…	-1.92374	-0.414511	9.17318e-07	8.16762e-08	0.704976	227	TRUE	TRIL, ATP9A, LAMA4, EFEMP1, SCARA5, ABCG2, COL2A1, PDGFRB, LAMC1, LGALS3, PRLR, CSPG4, TANC1, CDH11, PLXNA2, LAMB1, MRC2, LSR, COL6A3, EDIL3, KIAA1217, PDLIM4, MET, TGM2, PPL, FLNB, EPS8L2, ABI3BP, UNC13B, ANLN, DSG2, FN1, MYLK, C1QTNF3-AMACR, C1QTNF3, INF2, OCRL, JUP, PARVA, SLC27A3, COBLL1, IQGAP3, RRBP1, NEO1, NECTIN2, FSTL1, PALLD, OLFML2A, IGFBP2, DOCK6, SH3BP4, ERBB2, KIF13B, EGFR, EVPL, GA…	-1.25395	-0.246687	0.132153	0.0917728	0.287805	236	FALSE	APOB, COBLL1, KIAA1217, PITPNM3, TANC1, SORBS2, CALD1, ATP9A, SYNPO, PRLR, LAMA4, CLUH, AHNAK, KRT18, EPS8L2, PALLD, PKP2, ANLN, PPL, PPP1R12C, INF2, YAP1, PLXNA2, TRIL, LSR, PDLIM1, FLNB, CRYAB, PLS1, IQGAP3, PDLIM4, SH3BP4, OCRL, MKI67, LGALS3, FHL1, JCAD, MYLK, MET, DOCK6, AKR1B10, UNC13B, STXBP6, AFAP1L1, FLNC, ABCG2, PDGFRB, ASAP2	1.5174	0.333611	0.00441934	0.00208691	0.431708	225	TRUE	IGFBP3, STEAP3, ITGB3, FN1, NT5E, LGALS3BP, TMEM87B, IGFBP7, EPHX1, TGFBI, NGFR, APOB, COL6A1, MYOF, TNC, COL6A2, GOLM1, ABI3BP, RRAS, QSOX1, CTSZ, GALNT7, ATP8B1, ANGPTL2, IGFBP2, EFEMP1, PLCB4, FKBP10, COL5A1, AGRN, SLC39A7, MOGS, SYNM, SEMA3C, TGFB2, RDH10, EPB41L1, ATP1B1, SLC39A14, COL18A1, LTBP1, PYCR1, GAS6, TIMP3, RRBP1, SLC4A2, PCDHB4, PCDHB7, HSPG2, SPATA20, CAV1, LAMA5, AHNAK2, PLXNB2,…
GRANULOCYTE	-1.04511	-0.283124	0.403769	0.37386	0.0799859	73	FALSE	TSNAX-DISC1, ITGB2, TRIM25, SPECC1L-ADORA2A, SAMD9, DOCK11, SNX18, SAMD9L, SIPA1, PREX1, PPL, PLEKHO2, FAS, HS1BP3, VASP, DENND3, GALNT3, ZNF787, TMLHE, TRIM21, ZNF185, SPAG1	-1.58302	-0.40341	0.0103818	0.00759406	0.407018	75	TRUE	MAP1LC3B2, TSNAX-DISC1, ITGB2, EEPD1, SAMD9, SAMD9L, PREX1, PPL, DENND3, RPS6KA1, ZNF185, ADGRE5, SIPA1, SLC8A1, TMLHE, GALNT3	-1.22618	-0.289735	0.187925	0.147253	0.170932	74	FALSE	MAP1LC3B2, ITGB2, TRIM25, SAMD9, SAMD9L, SNX18, PPL, SPECC1L-ADORA2A, DOCK11, PLEKHO2, PYGL, HS1BP3, SIPA1, ANKRD44, RAB11FIP1	-1.14441	-0.285898	0.271521	0.236324	0.131458	73	FALSE	PRKCD, LMNB1, MAP1LC3B2, PREX1, SNX18, ARAP1, SAMD9L, PPL, TRIM25, SAMD9, SPECC1L-ADORA2A, ZNF185, GALNT3, ITGB2, TDRD7, RAB11FIP1, DOCK11, IFIT1, TRIM21, PLEKHO2, PYGL, DENND3, OSBPL11, VASP, FMNL1, EFHD2
GRANULOSA CELL	1.33394	0.277678	0.0184662	0.00889114	0.38073	302	TRUE	MYO1B, ALDH3A2, LOXL4, GALNT2, ATP2B4, SERPINE1, RRAS2, CPM, AK4, SLC25A13, SERPINE2, ITGAV, LGALS3BP, MYOF, SLC39A14, PRSS23, MTHFD1L, ITPR1, AFF4, NSDHL, POFUT2, MOGS, SLC16A3, NRP1, FMNL2, B4GALT1, LONP1, URB1, SCARB1, PTDSS2, MBOAT7, STEAP3, TNC, EPHX1, ITGA5, UAP1, PI4K2A, PTPRG, OSMR, PPAN-P2RY11, PC, POP1, PLEC, POR, ENDOD1, TXNDC5, ATP1A1, AGL, PANX1, MYO1C, PLOD1, ERMP1, FKBP10, SLC30A1,…	-1.43237	-0.297916	0.00532945	0.00335558	0.431708	294	TRUE	EFEMP1, ACAN, LAMC1, PRLR, TANC1, ESYT2, EHD2, CDH11, LAMB1, MGAT5, PAPSS2, LSR, PLEKHH2, COL6A3, SUN2, CDK18, DLG5, GFPT2, ALDOC, SAMHD1, PDLIM4, COL11A1, HK2, PPL, TMEM163, FLNB, FASN, RHOBTB3, UNC13B, PLBD2, FERMT2, DSG2, FN1, UGP2, RAVER1, CADM4, C1QTNF3-AMACR, OCRL, PARVA, COBLL1, ANKS1A, NECTIN2, CYP51A1, GAA, FSTL1, IGFBP2, KIF13B, EGFR, FDXR, TOM1L1, PLOD1, UBA1, SYNJ2, PLS1, EPHA2, PLXNA…	1.21667	0.248399	0.155515	0.11405	0.168238	303	FALSE	LOXL4, GALNT2, RRAS2, SERPINE1, PRSS23, SERPINE2, PORCN, MYO1B, SLC39A14, ATP2B4, CPM, NRP1, ACSL4, ALDH3A2, SLC16A3, AK4, LGALS3BP, UAP1, SPARC, GJA1, SLC2A14, DHCR7, TXNDC5, ITGAV, TIMP1, RRAS, PLOD1, ATP1A1, SLC25A13, HTRA1, ADAM9, TMED7-TICAM2, MYOF, NSDHL, ITPR1, STEAP3, B4GALT1, MOGS, BCL2L2-PABPN1, CLPB, SCARB1, MTHFD1L, LONP1, TNC, IGFBP2, FMNL2, ATAD3A, PTPRG, APP, PI4K2A, PVR, PPAN-P2RY…	1.48228	0.316414	0.00496534	0.00243669	0.431708	283	TRUE	SERPINE2, MYO1B, ALDH3A2, STEAP3, FN1, LGALS3BP, NRP1, EPHX1, RRAS2, PRSS23, APOB, OSMR, ITGAV, GALNT2, MYOF, PLOD1, TNC, RRAS, GJA1, ITGA5, IL6ST, IGFBP2, EFEMP1, ACSL4, APP, SPARC, TPST1, ATP2B4, SLC16A3, GNS, FKBP10, SERPINE1, FMNL2, LPCAT3, GPC1, MOGS, SEMA3C, TMED7-TICAM2, SLC2A14, PTDSS2, PVR, CLSTN2, ATP1A1, LONP1, SLC39A14, CMAS, SLC25A13, COL18A1, CUL4B, CAV2, SCARB1, MBOAT7, LTBP1, PTPR…
HAIR FOLLICLE	1.19126	0.256218	0.145096	0.116883	0.237794	224	FALSE	NT5E, HMOX1, MYO1B, LOXL4, SNX25, ITGB3, SERPINE1, ANGPTL2, TGFBI, RRAS2, DAB2, SERPINE2, ITGAV, MYOF, PRSS23, LOXL2, VIM, NRP1, L1CAM, FNDC3B, STEAP3, TNC, COL6A1, ITGA5, NDST1, GLUD2, PTPRG, OSMR, ITPR3, PC, PLEC, GPX8	-1.84546	-0.397171	9.49144e-06	1.93344e-06	0.627257	224	TRUE	TRIL, LAMA4, TSNAX-DISC1, EFEMP1, OLFM2, ACAN, PDGFRB, LAMC1, CSPG4, TANC1, EHD2, CDH11, LAMB1, MRC2, COL6A3, EDIL3, GFPT2, DDR2, EHD3, PDLIM4, COL11A1, PPL, TPBG, FLNB, FASN, RHOBTB3, CD109, SUSD5, FERMT2, FN1, RPS6KA2, P4HA2, MYLK, C1QTNF3-AMACR, PARVA, FSCN1, XYLT1, LRP1, ALDH1L2, FSTL1, CRIM1, OLFML2A, IGFBP2, SH3BP4, FKBP9, TSPAN4, EGFR, CA12, TCP11L1, RAB30, CLIC4, SLC1A5, TIMP3, PLCD1, EPH…	1.40544	0.295207	0.0749334	0.0409358	0.321776	229	FALSE	SNX25, NT5E, HMOX1, LOXL4, RRAS2, SERPINE1, PRSS23, SERPINE2, MYO1B, TGFBI, ITGB3, NRP1, LOXL2, L1CAM, ANGPTL2, P4HA2, GJA1, ITGAV, ITGA3, COL6A1, HTRA1, COL5A1, GLUD2, ADAM9, TMED7-TICAM2, MYOF, STEAP3, CLPB, ECM1, NFASC, FZD2, TNC, IGFBP2, PTPRG, PYCR1, CRAT, FNDC3B, PANX1, FN1, ATL3, TGFB2, FKBP9, CCDC80, FKBP10, PLPP1, LSS, IL6ST, CA12, EDIL3, VIM, ANK2, GPC1, DAB2, ITGA5, PC, THY1, CAVIN3, G…	2.01647	0.444123	3.12558e-07	4.31635e-08	0.719513	222	TRUE	SERPINE2, MYO1B, STEAP3, ITGB3, FN1, LOXL2, L1CAM, NT5E, CCDC80, NRP1, TGFBI, RRAS2, PRSS23, COL6A1, OSMR, ITGAV, MYOF, ANK2, TNC, COL6A2, NFASC, GJA1, ITGA5, ATP8B1, IL6ST, ANGPTL2, DAB2, IGFBP2, LRP1, ITGA3, ECM1, EFEMP1, FNDC3B, HMOX1, TPST1, PLCB4, NNMT, FKBP10, GLUD2, SERPINE1, COL5A1, GPC1, SEMA3C, FZD2, TGFB2, TMED7-TICAM2, UGCG, TRIO, EOGT, LTBP1, PTPRG, P4HA2, CRIM1, PYCR1, PC, CSF1, GAS…
HEART (BULK TISSUE)	-1.70393	-0.404255	0.00192921	0.000428713	0.498493	168	TRUE	MPP2, TRIL, EBF2, EBF1, MFGE8, CCDC141, LAMA4, TANC1, BCAM, CSPG4, KIAA1217, STXBP6, SLC20A2, EHD3, LAMC1, ABLIM2, GFPT2, LIMCH1, ABLIM1, CLUH, PALLD, MCC, PKP2, CDK18, AFAP1L1, PPP1R12C, SORBS2, SCARA5, SYNPO, COLGALT2, EFEMP1, LIMS2, YAP1, CRYAB, JPH2, FSTL1, TEAD1, NEK7, CAVIN2, PDLIM1, UNC13B, PDGFRB, PFKM, AKAP1, PLXNA2, PARD3, LMO7, NCAM1, NACAD	-1.69825	-0.376305	0.00066369	0.000331845	0.498493	172	TRUE	MFGE8, TRIL, LAMA4, BCAM, EFEMP1, SCARA5, PDGFRB, LAMC1, CSPG4, TANC1, PLXNA2, LAMB1, MRC2, CCDC141, CDK18, KIAA1217, GFPT2, ALDOC, COLGALT2, EHD3, ABLIM2, EEF1A2, SLC20A2, TGM2, ABI3BP, LIMCH1, UNC13B, PFKM, RPS6KA2, SLC8A1, FSTL1, PALLD, OLFML2A, PGM1, DOCK6, EGFR, NCAM1, LIMS2, TIMP3, EPHA2, AFAP1L1, CAVIN2, FLNC, FMOD, GFRA1, FHL1, TOM1L2, DMD, ATP1A3, PPIC, TPM1, SNTA1, FYCO1, GOT1, ME1, ANT…	-1.39961	-0.283724	0.0489743	0.0226733	0.352488	177	TRUE	APOB, KIAA1217, SLC20A2, TANC1, SORBS2, EHD3, SYNPO, MFGE8, GFPT2, LAMA4, CLUH, LIMCH1, BAG3, CDK18, PALLD, PKP2, MCC, PPP1R12C, CAVIN2, YAP1, PLXNA2, TRIL, CCDC141, PDLIM1, CRYAB, PYGB, ABLIM2, FHL1, JCAD, DOCK6, FHL2, UNC13B, STXBP6, AFAP1L1, ABLIM1, FLNC, NEK7, STRN, PDGFRB	1.35443	0.306794	0.0546082	0.0374592	0.321776	175	FALSE	IGFBP3, ITGB3, DMD, NGFR, APOB, COL6A1, ANK2, COL6A2, ABI3BP, ENG, RRAS, GJA1, OGDH, ANGPTL2, ECM1, EFEMP1, SLC25A12, PLCB4, FHL2, GLUD2, ACOT2, COL5A1, GPC1, SYNM, TGFB2, PVR, CLSTN2, SLC39A14, COL18A1, CAV2, LTBP1, PTPRG, GAS6, TIMP3, CRAT, PCDHB4, PCDHB7, HSPG2, CAV1, LAMA5, CDH2
HEPATIC STELLATE CELL	1.2237	0.247333	0.0478201	0.0323229	0.321776	408	TRUE	NT5E, NCEH1, PLOD2, LOXL4, ITGB3, SERPINE1, RRAS2, QSOX2, DAB2, RFTN1, SFXN3, SERPINE2, ITGAV, IGFBP7, MYOF, SLC39A14, PRSS23, LOXL2, DDX31, MTHFD1L, NOL6, VIM, NSDHL, POFUT2, MOGS, SLC16A3, NRP1, PITRM1, QSOX1, STEAP3, ARHGEF2, TNC, COL6A1, ITGA5, B4GALT7, UAP1, ACOT1, PCK2, SLC25A24, TOR1B, ENG, PI4K2A, SLC20A1, OSMR, GANAB, PPAN-P2RY11, ITPR3, BOP1, PC, POP1, PLEC, GPX8, PES1, RAB35, ENDOD1, T…	-1.18135	-0.239447	0.0814562	0.0663717	0.261664	404	FALSE	MFGE8, SLC4A11, NCAPH, SLC2A1, LAMC1, SEC24D, CSPG4, SIPA1L3, FEN1, EHD2, ALCAM, LAMB1, PLS3, PAPSS2, MRC2, SPDL1, DYNC1H1, EDIL3, KHDRBS3, GFPT2, COLGALT2, TOR4A, PDLIM4, ACO1, MET, TGM2, GBF1, TPBG, FLNB, FASN, EPS8L2, SUSD5, ANLN, PLBD2, FERMT2, DSG2, FN1, RAVER1, C1QTNF3-AMACR, INF2, ZNF185, OCRL, NCAPG, PARVA, SEC16A, RRBP1, EHD1, FSCN1, NECTIN2, ATP13A2, ALDH1L2, FSTL1, CRIM1, SEC24A, PPFIB…	1.40287	0.277088	0.0216047	0.00650588	0.407018	414	TRUE	NT5E, LOXL4, RRAS2, NCEH1, PLOD2, SERPINE1, PRSS23, SERPINE2, PORCN, SLC39A14, RFTN1, SLC20A1, ITGB3, IGFBP7, POC1B-GALNT4, NRP1, SLC16A3, SFXN3, LOXL2, UAP1, ACOT1, RAB35, DHCR7, SLC25A22, TXNDC5, QSOX2, ITGAV, TIMP1, ITGA3, RRAS, SLC25A24, PLOD1, ENG, B4GALT7, DDX31, COL6A1, COL5A1, CD151, ADAM9, TMED7-TICAM2, THEM6, MYOF, MGAT4B, NSDHL, STEAP3, SHMT2, MOGS, BCL2L2-PABPN1, CLPB, ECM1, NOL6, MTH…	1.47043	0.306407	0.00152061	0.000577269	0.477271	394	TRUE	SERPINE2, STEAP3, ITGB3, FN1, LOXL2, NT5E, PLOD2, NCEH1, NRP1, TMEM87B, IGFBP7, B4GALT7, RRAS2, PITRM1, PRSS23, COL6A1, OSMR, ITGAV, MYOF, PLOD1, TNC, COL6A2, ENG, RRAS, QSOX1, ITGA5, IL6ST, DAB2, QSOX2, ITGA3, RFTN1, CPA4, ECM1, TPST1, FHL2, SLC16A3, NNMT, FKBP10, SLC20A1, ACOT1, SERPINE1, COL5A1, CLPTM1, IKBIP, SEC61A1, SLC39A7, HYOU1, GPC1, MOGS, SEMA3C, FZD2, TGFB2, TMED7-TICAM2, MRPS2, PVR, …
HEPATOCYTE	1.50561	0.321795	0.00699828	0.00239756	0.431708	233	TRUE	IGFBP3, NT5E, MYO1B, ALDH3A2, LOXL4, SERPINE1, TGFBI, MAIP1, AK4, SLC25A13, SLC39A14, PTGES2, MOGS, SCARB1, POLRMT, STEAP3, COL6A1, EBP, EPHX1, B4GALT7, ACOT1, ACOT2, PCK2, SCO2, GLUD2, BOP1, PC, POR	-0.997162	-0.213745	0.487881	0.469474	0.0852885	234	FALSE	BCAM, ABCG2, OLFM2, EEPD1, PDGFRB, PRLR, ABCB1, LSR, CDK18, KIAA1217, SHMT1, MET, TGM2, GSDMD, PPL, FASN, EPS8L2, TKFC, CTSD, FN1, INF2, JUP, SLC27A3, SORBS3, RRBP1, NECTIN2, GAA, LRP1, PGM1, IGFBP2, DOCK6, SH3BP4, TSPAN4, EGFR, FDXR, NAPRT, TOM1L1, KRT18, LIMS2, TRIM3, EPHA2, AFAP1L1, AMACR, AIFM2, FMOD, ACSS2, DCPS, ABHD6, PPIC, ITGB5, PHYH, SNTA1, GOT1, DHCR24, SORD, PEPD, DHRS3, ACADS, SLC12A…	1.62109	0.339706	0.00829246	0.00145924	0.45506	243	TRUE	IGFBP3, NT5E, LOXL4, SDF2L1, SERPINE1, MYO1B, SLC39A14, RNASE1, TGFBI, ALDH3A2, CTSZ, SCO2, AK4, ACOT1, ACOT2, DHCR7, RIDA, SLC25A22, PTGES2, RRAS, B4GALT7, SLC25A13, SLC25A1, COL6A1, HTRA1, GLUD2, THEM6, AGRN, MGAT4B, TMEM115, STEAP3, MOGS, BCL2L2-PABPN1, CLPB, SCARB1, GGH, RDH10, IGFBP2, ATAD3A, CERS2, CRAT, PVR, WDR18, SLC29A1, POR, GRHPR, FN1, EBP, SARS2, CYP4F11, POLRMT, SNTB1, TMEM63B, GDF1…	1.85413	0.404654	1.12545e-05	2.501e-06	0.627257	232	TRUE	IGFBP3, MYO1B, ALDH3A2, ACSF2, STEAP3, FN1, NT5E, EPHX1, B4GALT7, TGFBI, NGFR, CYP4F11, APOB, COL6A1, NIPSNAP1, COL6A2, RRAS, CTSZ, SLC38A10, IGFBP2, LRP1, DGAT1, NNMT, GGT7, GLUD2, ACOT1, ACOT2, SERPINE1, CLPTM1, AGRN, SLC39A7, GPC1, MOGS, SDF2L1, RDH10, SCO2, CTSD, ALG3, SLC25A1, SYVN1, PVR, SLC35A2, SLC39A14, SIL1, SLC25A13, SMPD1, EBP, COL18A1, PTGES2, PCK2, YIF1A, SCARB1, UNC93B1, PC, RRBP1,…
HUMAN EMBRYO	-1.45043	-0.316396	0.00272348	0.000731305	0.477271	437	TRUE	THOC3, TUBB4A, SLC4A11, MPP2, TRIL, EBF2, MFGE8, CCDC141, DDAH1, KIAA1217, RRM1, SUSD5, UGP2, LAMC1, SHPK, CNN3, CLIC4, CALD1, COL2A1, KLHL7, SALL3, SALL1, GFPT2, KRT18, PCNA, MCM7, MCC, CCT5, EIF3CL, PAWR, METTL1, SORBS2, MCM5, SAE1, HSP90AB1, NARS2, SPDL1, NAP1L1, CCT6A, SERBP1, SLC2A1, CKAP5, MCM6, MCM3, YAP1, ACSL3, AHCY, RCC2, CD9, PARP1, FEN1, IQGAP3, SHROOM2, FERMT2, DLG5, TRIP13, BCCIP, C…	-1.33078	-0.266858	0.0076804	0.00526249	0.407018	448	TRUE	MFGE8, TRIL, SLC4A11, RRM1, NCAPH, SLC2A1, MCM7, PCNA, SHPK, COL2A1, MCM3, LAMC1, FEN1, MSH2, KLHL7, MCM4, WDR77, PCDHB2, PLS3, MCM5, SPDL1, CCDC141, MCM2, LSR, EDIL3, DLG5, KIAA1217, SAE1, KHDRBS3, GFPT2, NASP, MCM6, COL11A1, SUPT16H, CKB, HK2, TRIP13, TPBG, SMC2, SSRP1, ACAT2, UNC13B, SUSD5, CNN3, RCC2, COPG2, ANLN, NCAPG2, FERMT2, DSG2, UGP2, TUBG1, MSH6, PARP1, NCAPG, IQGAP3, KPNA2, NEO1, XPO…	-1.13521	-0.20856	0.133985	0.0942857	0.248911	449	FALSE	PPM1H, SLC4A11, KIAA1217, GAR1, SHROOM2, CNN3, SORBS2, SERBP1, CALD1, KLHL7, CTTN, MFGE8, NAP1L1, SALL3, SALL1, GFPT2, KRT18, RRM1, MCC, ANLN, PAWR, TMPO, YAP1, TUBG1, TRIL, CAMSAP2, CKB, CCDC141, SPDL1, UGP2, LSR, PDLIM1, EIF3CL, SSRP1, SUPT16H, AFDN, KIF23, XPOT, ABCE1, VCL, DLG5, PLS1, CD2AP, TJP1, IQGAP3, SAE1, LGALSL, CKAP5, IWS1, KHDRBS3, MKI67, HSP90AB1, SHPK, UNC13B, ASNS, NAA15, IPO5, TU…	-1.94867	-0.380507	2.61376e-10	8.3734e-12	0.875325	437	TRUE	KIF4A, PPM1H, SMC2, IQGAP3, SHROOM2, MFGE8, UGP2, MCM7, KLHL7, NCAPH, SMC4, MCM5, MCM2, PLS1, KRT18, ANLN, RRM1, PDLIM1, MKI67, NCAPG, MCM4, CENPE, SLC2A1, LIG1, KPNA2, SALL3, SALL1, TRIP13, KIAA1217, MCM6, KIF23, UNC13B, FEN1, NAV2, MCM3, CAP2, TUBB6, PRKCI, ACAT2, TRIL, SLC4A11, LMNB2, GFPT2, WASL, NCAPG2, MTA3, SHPK, CKB, MCC, PCNA, TMPO, VCL, MTAP, DNAJC9, YAP1, CKAP5, ACOT7, KIF11, NXN, RCC2…
HUMAN ZYGOTE	-1.69167	-0.438501	0.00325364	0.000933915	0.477271	98	TRUE	SLC4A11, MPP2, EBF2, EBF1, CCDC141, TSNAX-DISC1, STXBP6, ABLIM2, SALL3, PCNA, DNMT1, SCARA5, SPDL1, SHROOM2, JPH2, SMC2, IWS1, DYNC2H1, TMEM163, TAX1BP1, KHDRBS3, ANLN, PAIP1, PARD3	-1.21338	-0.291864	0.163782	0.142857	0.165657	103	FALSE	SLC4A11, NCAPH, TSNAX-DISC1, PCNA, DNMT1, SCARA5, SPDL1, CCDC141, KHDRBS3, ABLIM2, TMEM163, SMC2, ANLN, TUBG2, HSPE1-MOB4, WDFY1, NCAPG, ERI1	-1.12708	-0.251851	0.250136	0.210762	0.142057	100	FALSE	SLC4A11, SHROOM2, SALL3, ANLN, TUBG2, CCDC141, SPDL1, KIF23, PLS1, ABLIM2, IWS1, KHDRBS3, DNMT1, TUBA1C, STXBP6, TMEM163, ASAP2, LIMA1, JPH2, ERI1, TUBB8, SCARA5, TAX1BP1, NCAPH, SNAP91, TSNAX-DISC1, TOM1L1, SMC2, PARD3, CCDC6, SIN3A, NUDCD1, PSMG1, HSPE1-MOB4, SPAG1, PCNA, BAIAP2L1, WDFY1, RIOX2, DYNC2H1, KIF4A, IPO8, GEMIN5	-2.1363	-0.519023	5.30158e-06	1.07995e-06	0.643552	86	TRUE	KIF4A, SMC2, SHROOM2, NCAPH, PLS1, ANLN, NCAPG, CENPE, STXBP6, SALL3, KIF23, SLC4A11, JPH2, PCNA, DNMT1, SCARA5, DIAPH3, TPX2, RACGAP1, CIP2A, CCDC141, PARD3, TMEM163
ILEUM (BULK)	1.35526	0.302755	0.0347486	0.0209976	0.352488	166	TRUE	IGFBP3, NT5E, HMOX1, SQOR, ANGPTL2, TGFBI, LGALS3BP, IGFBP7, SLC39A14, MOGS, COL6A1, PCK2, OAT, ENG, ITPR3, ATP1B1, TXNDC5, ATP1A1, MYO1C, SLC30A1, RHOC, SUCLG2, MYO1E	-1.55384	-0.344895	0.00379622	0.00228476	0.431708	169	TRUE	TRIL, EFEMP1, HTATIP2, SCARA5, ABCG2, PDGFRB, LGALS3, PRLR, ABCB1, LAMB1, PAPSS2, LSR, CDK18, EDIL3, KIAA1217, TOR4A, MVP, TGM2, GSDMD, CORO1B, EPS8L2, MINK1, TKFC, GDA, DSG2, RPS6KA1, INF2, JUP, SDF4, NEO1, NECTIN2, ERBB2, EGFR, CA12, EVPL, GALNT3, NAPRT, KRT18, LIMS2, PLS1, ANXA4, TRIM3, EPHA2, TAP1, FMOD, NDRG1, PI4K2B, ACSS2, ABHD6, PPIC, PLCB3, PLD1, PEPD, TP53I3, STXBP6, ACADS, FUCA1, SLC12…	1.51809	0.330337	0.0489743	0.0204581	0.352488	173	TRUE	IGFBP3, NT5E, HMOX1, SQOR, SLC39A14, RNASE1, TGFBI, IGFBP7, GALNT4, CTSZ, LGALS3BP, OAT, ANGPTL2, TXNDC5, RRAS, ENG, ATP1A1, COL6A1, ATP1B1, COL5A1, THEM6, MGAT4B, MOGS, SUCLG2	1.47247	0.335563	0.0177147	0.0100055	0.38073	169	TRUE	IGFBP3, SQOR, NT5E, LGALS3BP, TMEM87B, IGFBP7, TGFBI, NGFR, APOB, COL6A1, COL6A2, ENG, RRAS, CTSZ, ATP8B1, ANGPTL2, DGAT1, EFEMP1, HMOX1, NNMT, COL5A1, MOGS, SDF4, OAT, ATP1B1, ATP1A1, SLC39A14, COL18A1, PCK2, UNC93B1, CSF1, GAS6, HSD17B11, CRAT, HSPG2, ITM2C, HTATIP2, CA12, PLXNB2, LAMB1, TXNDC5, PLXNB1, SLC30A1, ITPR3, RETSAT, IDUA, NAGLU
INTESTINAL EPITHELIAL CELL	1.40899	0.292432	0.0121921	0.00519295	0.407018	312	TRUE	IGFBP3, NT5E, HMOX1, NCEH1, PLOD2, LOXL4, ASPH, ITGB3, SERPINE1, ANGPTL2, TGFBI, EPB41L1, NPC1, SERPINE2, ITGAV, LGALS3BP, IGFBP7, MYOF, PRSS23, LOXL2, POFUT2, MOGS, SLC16A3, L1CAM, SYNM, QSOX1, CD44, PTDSS2, STEAP3, COL6A1, ITGA5, MYH9, NDST1, NOMO3, TOR1B, ENG, PI4K2A, SLC20A1, OSMR, PPAN-P2RY11	-1.58051	-0.326147	0.000302418	0.000123207	0.518848	311	TRUE	MFGE8, TNS3, SLC4A11, ATP9A, TSNAX-DISC1, SLC2A1, ABCG2, SAMD9, PDGFRB, LAMC1, CSPG4, MGLL, TANC1, ABCB1, EHD2, LAMB1, MGAT5, PAPSS2, MRC2, COL6A3, EDIL3, KIAA1217, TOR4A, EHD3, PDLIM4, COL11A1, EEF1A2, MVP, SLC20A2, PLOD3, MET, TGM2, HK2, TPBG, FLNB, EPS8L2, UNC13B, SUSD5, SLC17A5, ANLN, DSG2, FN1, P4HA2, MYLK, INF2, OCRL, JUP, PARVA, RRBP1, SDF4, NEO1, FSCN1, NECTIN2, LRP1, FSTL1, CRIM1, PALLD,…	1.52155	0.308098	0.0128119	0.00296571	0.431708	324	TRUE	IGFBP3, NT5E, HMOX1, LOXL4, NCEH1, PLOD2, SERPINE1, PRSS23, MPZL1, SERPINE2, CD44, ASPH, TGFBI, SLC20A1, NPC1, ITGB3, IGFBP7, CTSZ, SLC16A3, LGALS3BP, LOXL2, L1CAM, ANGPTL2, P4HA2, RAB35, DHCR7, SLC25A22, EPB41L1, ITGAV, ITGA3, RRAS, PLOD1, ENG, COL6A1, COL5A1, CD151, ADAM9, TMED7-TICAM2, AGRN, MYOF, MGAT4B, TMEM115, STEAP3, MOGS, BCL2L2-PABPN1, ECM1, FZD2, RDH10, ATAD3A, PYCR1, APP, PI4K2A, CRAT…	1.84283	0.390223	1.23144e-06	2.28044e-07	0.690132	315	TRUE	IGFBP3, SERPINE2, STEAP3, ITGB3, FN1, LOXL2, L1CAM, NT5E, LGALS3BP, PLOD2, NCEH1, IGFBP7, ASPH, TGFBI, MPZL1, PRSS23, COL6A1, OSMR, ITGAV, MYOF, PLOD1, COL6A2, ENG, RRAS, QSOX1, CTSZ, ITGA5, ATP8B1, ANGPTL2, LRP1, ITGA3, CPA4, ECM1, APP, HMOX1, CD44, PLCB4, FHL2, SLC16A3, FKBP10, SLC20A1, NOMO3, SERPINE1, COL5A1, CLPTM1, AGRN, SLC39A7, GPC1, MOGS, SYNM, FZD2, TGFB2, TMED7-TICAM2, RDH10, EPB41L1, …
KERATINOCYTE	-1.13453	-0.257823	0.228169	0.194366	0.114267	276	FALSE	SLC4A11, TSNAX-DISC1, EHD2, TANC1, BCAM, CSPG4, KIAA1217, SLC20A2, LAMC1, CLIC4, PITPNM3, SAMD9, CALD1, ABCG2, KRT18, CLUH, CADM4, EIF4A1, MCC, PKP2, AFAP1L1, PAWR, FDXR, LGALS3, ANXA8L1, TRIM16, OAS3, EFEMP1, SLC2A1, YAP1, TRIP6, EVPL, PPP1R13L, CD9, PDLIM4, PPL, MET, FLNB, SHROOM2, AHNAK, JPH2, TEAD1, SENP3, CAVIN1, TNKS1BP1, CAMSAP2, NCKAP1, LSR, PLXNA2, GIPC1, ANLN, EPS8L2, DSG2, S100A10, PAR…	-1.42614	-0.298999	0.00440117	0.0026896	0.431708	278	TRUE	SLC4A11, TSNAX-DISC1, SLC2A1, BCAM, EFEMP1, ABCG2, BICD2, SAMD9, LAMC1, LGALS3, CSPG4, TANC1, EHD2, PLXNA2, PLS3, MRC2, LSR, ANXA8L1, OAS3, KIAA1217, TOR4A, PDLIM4, SLC20A2, MET, PPL, TPBG, FLNB, FASN, EPS8L2, MINK1, CD109, ANLN, DSG2, FN1, CADM4, ZNF185, OCRL, JUP, FSCN1, SH3BP4, FKBP9, EGFR, FDXR, CA12, TCP11L1, EVPL, GALNT3, KLC3, TOM1L1, CLIC4, KRT18, PSAT1, SLC1A5, PLCD1, PPP2R5B, EPHA2, TUB…	1.14186	0.235788	0.202803	0.165247	0.1396	282	FALSE	IGFBP3, NT5E, SQOR, RRAS2, SERPINE1, SERPINE2, PORCN, MYO1B, TGFBI, L1CAM, UAP1, GJA1, DHCR7, ITGAV, MIPEP, ITGA3, RRAS, DDX31, HTRA1, ADAM9, TMED7-TICAM2, AGRN, MYOF, MGAT4B, STEAP3, MOGS, BCL2L2-PABPN1, CLPB, ECM1, MTHFD1L, PROCR, TNC, ATAD3A, PYCR1, PI4K2A, PDP1, PVR, PPAN-P2RY11, TMBIM1, PANX1, FN1, RRP9	1.28994	0.276438	0.0557952	0.0402965	0.321776	276	FALSE	IGFBP3, SERPINE2, MYO1B, STEAP3, FN1, L1CAM, SQOR, NT5E, TMEM87B, TGFBI, NGFR, RRAS2, PROCR, OSMR, ITGAV, MYOF, TNC, RRAS, GJA1, ATP8B1, ITGA3, CPA4, ECM1, EFEMP1, TPST1, SERPINE1, AGRN, GPC1, MOGS, SEMA3C, TGFB2, TMED7-TICAM2
KIDNEY (BULK TISSUE)	-1.3268	-0.280175	0.00712219	0.0025719	0.431708	730	TRUE	CD320, THOC3, TUBB4A, EEF2, RPSA, HDLBP, SUSD5, RPL23, KANK1, EDF1, COL2A1, MANF, QKI, BUD23, FAM50A, SALL1, PCBP1, RPL10A, SNX9, CCT2, PSME3, CCT7, PA2G4, RACK1, KRT18, NKAP, RPL11, TCP1, PCNA, CLUH, DYNLL1, ANK3, EIF4G1, RPL13, RPL24, RPS20, MCM7, EIF4A1, RPS2, EIF3D, PCBP2, TRIM28, RPS18, CCT5, CCT4, EIF3C, NELFB, RPS14, CDC37, RPS7, AHSA1, SCARA5, CCT8, NACA, CCT3, PPM1G, MCM5, SAE1, RPL7A, R…	1.82943	0.357491	2.59222e-10	2.40021e-12	0.898671	759	TRUE	PLP2, VKORC1, TIMM13, RRP1, RRP15, TMEM11, MRTO4, MRPL11, PPIF, MYBBP1A, GNL3, YIPF4, DDX21, MRPS23, PES1, PAK1IP1, BRIX1, DDX54, DDX56, RPF2, NSA2, GRPEL1, DKC1, REXO4, NAA10, RSL1D1, SCO2, PPAN, VIM, NOC4L, RAB32, GNL2, TIMMDC1, LONP1, NOP56, PELP1, NCL, CYCS, PHB2, NOP2, FBL, NIFK, IMP4, TRMT10C, HNRNPU, NOP58, CHCHD3, AK2, SLC25A5, RIDA, NIP7, SLIRP, EMD, HSPE1, SLC25A6, SFXN1, DIMT1, NOP16, …	1.31061	0.247441	0.0216047	0.00711854	0.407018	748	TRUE	NDUFA6, SDF2L1, HNRNPH3, TIMMDC1, HNRNPA3, SLC39A14, IMP4, PPP4C, MRTO4, SFXN1, PHB, RBMX, BCAT2, SNRNP70, SCO2, MYBBP1A, SLIRP, AK4, GRPEL1, AK2, CYC1, EIF4A3, SDHA, PHB2, SLC25A6, OAT, SNRPD3, HNRNPAB, MDH2, ILF2, MRPL3, SF3A3, ETFA, DKC1, MRPS23, AIFM1, HNRNPDL, DHCR7, TIMM50, RIDA, TIMM13, SUCLG1, PTGES2, TUFM, CHCHD3, MTCH2, TIMP1, GNB2, HNRNPA2B1, SRSF1, SNRPA, NDUFS3, WDR43, ATP1A1, FH, SL…	-0.953413	-0.17966	0.726988	0.679868	0.0897105	686	FALSE	KIF4A, IQGAP3, RPS28, MCM7, NCAPD2, NCAPH, MCM5, MCM2, KRT18, PDLIM1, MKI67, NCAPG, MCM4, KPNA2, SALL1, TRIP13, MCM6, CMSS1, FEN1, MCM3, TUBB6, PABPC4, LMNB2, FSCN1, CKB, ANK3, RPS17, RABL6, PCNA, ABCB1, TRIM28, HSPA4L, CACYBP, TRIP6, ACOT7, KIF11, RCC2, RPS19, TUBB4B, SCARA5, TOP2A, CDK1, RFC3, HMGB1, ARHGEF10, RPS13, TPX2, SSRP1, PGAM1, SYAP1, COPS7B, EIF3I, NAP1L1, NASP, EIF4H, DEK, PRPS1, HMG…
KUPFFER CELL	1.63179	0.336784	0.000428971	5.16354e-05	0.557332	336	TRUE	IGFBP3, NT5E, HMOX1, MYO1B, NCEH1, PLOD2, LOXL4, SNX25, ASPH, GALNT2, ITGB3, SIRPA, ATP2B4, SERPINE1, ANGPTL2, TGFBI, RRAS2, DAB2, RFTN1, SERPINE2, ITGAV, LGALS3BP, IGFBP7, MYOF, SLC39A14, PRSS23, LOXL2, MTHFD1L, POFUT2, CTSL, SLC16A3, NRP1, ERAP2, B4GALT1, SYNM, QSOX1, STEAP3, TNC, COL6A1, EPHX1, ITGA5, B4GALT7, MYH9, NDST1, PCK2, NOMO3, ENG, PI4K2A, OSMR, PPAN-P2RY11, PGRMC2, PLEC, GPX8, ENDOD1…	-1.52354	-0.312129	0.000596732	0.000287315	0.498493	335	TRUE	MFGE8, TRIL, SLC4A11, MAP1LC3B2, LAMA4, EFEMP1, ABCG2, PDGFRB, LAMC1, SEC24D, CSPG4, TANC1, EHD2, PCDHB2, CDH11, LAMB1, PLS3, P4HA1, PAPSS2, MRC2, ANXA8L1, COL6A3, EDIL3, GFPT2, DDR2, COLGALT2, TOR4A, EHD3, PDLIM4, ACO1, PLOD3, SNX9, TPBG, EPS8L2, ABI3BP, ANK3, ANLN, PLBD2, FERMT2, FN1, RPS6KA2, P4HA2, MYLK, HSPE1-MOB4, OCRL, PARVA, SORBS3, SDF4, NEO1, NECTIN2, LRP1, ALDH1L2, FSTL1, CRIM1, PALLD,…	1.81999	0.365551	0.000100955	2.8043e-06	0.627257	349	TRUE	IGFBP3, SNX25, NT5E, CTSL, HMOX1, LOXL4, GALNT2, RRAS2, NCEH1, PLOD2, SERPINE1, PRSS23, MPZL1, SERPINE2, PORCN, MYO1B, SLC39A14, ASPH, ATP2B4, TGFBI, SIRPA, RFTN1, ITGB3, IGFBP7, NRP1, CTSZ, SLC16A3, LGALS3BP, LOXL2, ANGPTL2, SPARC, P4HA2, GJA1, TXNDC5, ITGAV, TIMP1, ITGA3, RRAS, PGRMC2, PLOD1, ENG, B4GALT7, COL6A1, HTRA1, COL5A1, CD151, ADAM9, TMED7-TICAM2, AGRN, MYOF, MGAT4B, STEAP3, B4GALT1, B…	2.12726	0.449301	3.42983e-11	6.35154e-13	0.921426	342	TRUE	IGFBP3, SERPINE2, MYO1B, STEAP3, ITGB3, FN1, LOXL2, NT5E, LGALS3BP, PLOD2, CCDC80, NCEH1, NRP1, IGFBP7, EPHX1, ASPH, B4GALT7, TGFBI, RRAS2, SIRPA, MPZL1, PRSS23, PROCR, CTSL, COL6A1, OSMR, ITGAV, GALNT2, MYOF, PLOD1, TNC, COL6A2, NFASC, ABI3BP, ENG, RRAS, QSOX1, GJA1, CTSZ, PGRMC2, ITGA5, ATP8B1, IL6ST, ANGPTL2, DAB2, LRP1, ITGA3, RFTN1, CPA4, ECM1, EFEMP1, TMEM237, APP, PCDHB2, SPARC, HMOX1, TPS…
LIVER (BULK TISSUE)	1.41661	0.284734	0.00343183	0.00101684	0.45506	420	TRUE	IGFBP3, NT5E, HMOX1, MYO1B, SOD2, ALDH3A2, PLOD2, ASPH, SERPINE1, TGFBI, CPM, DAB2, GRPEL1, ERO1A, AK4, SLC25A13, ITGAV, MYOF, SLC39A14, LOXL2, AFF4, POFUT2, RER1, CTSL, NRP1, FMNL2, B4GALT1, LONP1, DNAJC3, COLGALT1, SEL1L, FAM162A, SCARB1, FNDC3B, STEAP3, COL6A1, EBP, EPHX1, ITGA5, ETFDH, NDST1, PDIA6, UAP1, PTRH2, PCK2, MIA3, ENG, GLUD1, GLUD2, P4HB, PTPRG, OSMR, SEC63, NADK2, PGRMC2, LMAN1, PC…	-1.36772	-0.275356	0.00311121	0.00184368	0.45506	423	TRUE	B4GALT4, LAMA4, BCAM, EFEMP1, LAMC1, SEC24D, PRLR, TANC1, HDLBP, EHD2, LAMB1, PLS3, P4HA1, PAPSS2, SLC30A7, LSR, ANXA8L1, SPTLC3, COL6A3, KANK1, CLCN5, KIAA1217, ALDOC, DERA, SHMT1, SEC23A, ACO1, GGCX, PLOD3, MET, TGM2, SNX9, PPL, FLNB, EPS8L2, ABI3BP, RHOBTB3, RPRD1B, GDA, CNN3, FERMT2, FN1, UGP2, P4HA2, MYLK, ST3GAL1, INF2, PARVA, SEC16A, COBLL1, RRBP1, SRP54, GMPPA, NECTIN2, LDHA, LRP1, FSTL1,…	1.61016	0.316832	0.00154842	0.000114698	0.538434	433	TRUE	IGFBP3, DERL2, SOD2, NT5E, CTSL, HMOX1, PLOD2, SERPINE1, MYO1B, CTSB, SLC39A14, ASPH, CPM, RNASE1, TGFBI, COLGALT1, NRP1, ALDH3A2, ACAT1, ETFDH, AK4, GRPEL1, LOXL2, IGF1, UAP1, SPARC, P4HA2, ERO1A, GJA1, RIDA, TXNDC5, CRYZ, P4HB, TM9SF1, ITGAV, TIMP1, RRAS, PGRMC2, LMAN1, PLOD1, ENG, SLC25A13, COL6A1, HTRA1, NADK2, ECHS1, COL5A1, GLUD1, GLUD2, FAM162A, TMED7, MYOF, STEAP3, ALDH1B1, SHMT2, B4GALT1…	2.08979	0.431224	3.42983e-11	3.80342e-13	0.932595	426	TRUE	IGFBP3, SSR3, DERL2, SOD2, MYO1B, ALDH3A2, ACSF2, STEAP3, FN1, LOXL2, NT5E, PLOD2, NRP1, EPHX1, ASPH, DMD, TGFBI, NGFR, AKAP12, CYP4F11, RER1, APOB, PROCR, CTSL, COL6A1, OSMR, NAMPT, ITGAV, MYOF, PLOD1, COL6A2, ABI3BP, CTSB, ENG, RRAS, GJA1, PGRMC2, ITGA5, KYNU, ATP8B1, HM13, IL6ST, DAB2, IGFBP2, LRP1, SEL1L, ECM1, EFEMP1, FNDC3B, HSPA5, SPARC, HMOX1, TMEM205, TPST1, MIA3, DNAJC3, GOLGA2, ETFDH, …
LUNG (BULK TISSUE)	1.36796	0.295031	0.0357367	0.02217	0.352488	213	TRUE	IGFBP3, HMOX1, MYO1B, NCEH1, LOXL4, SNX25, SIRPA, ANGPTL2, TGFBI, EPB41L1, CPM, DAB2, LGALS3BP, IGFBP7, MYOF, NRP1, FMNL2, SYNM, QSOX1, STEAP3, ARHGEF2, LPCAT1, TNC, COL6A1, EPHX1, NDST1	-2.00072	-0.431576	4.28135e-07	2.49153e-08	0.733762	216	TRUE	TRIL, TNS3, LAMA4, PRELP, BCAM, EFEMP1, SCARA5, ABCG2, PDGFRB, LAMC1, LGALS3, CSPG4, MGLL, TANC1, SAMD9L, EHD2, CDH11, PLXNA2, ALCAM, LAMB1, PLS3, PAPSS2, MRC2, LSR, ANXA8L1, PLEKHH2, COL6A3, EDIL3, KIAA1217, SLFN11, MET, TGM2, ALDH3B1, PPL, TMEM163, FASN, EPS8L2, MINK1, ABI3BP, LIMCH1, UNC13B, CTSD, DENND3, FN1, RPS6KA2, MYLK, C1QTNF3, ZNF185, JUP, ADGRE5, SLC27A3, SORBS3, ANKS1A, GAA, LRP1, FST…	1.31154	0.277113	0.094606	0.0581395	0.24134	221	FALSE	IGFBP3, SNX25, HMOX1, LOXL4, NCEH1, MYO1B, CPM, RNASE1, TGFBI, SIRPA, IGFBP7, NRP1, CTSZ, LGALS3BP, ANGPTL2, GJA1, EPB41L1, LPCAT1, ITGA3, RRAS, ENG, COL6A1, HTRA1, COL5A1, ADAM9, AGRN, MYOF, STEAP3	1.53907	0.338391	0.00365212	0.00162316	0.45506	226	TRUE	IGFBP3, MYO1B, STEAP3, FN1, LGALS3BP, NCEH1, NRP1, IGFBP7, EPHX1, TGFBI, SIRPA, COL6A1, OSMR, MYOF, TNC, COL6A2, ABI3BP, ENG, RRAS, QSOX1, GJA1, CTSZ, ANGPTL2, DAB2, LRP1, ITGA3, EFEMP1, HMOX1, NNMT, FKBP10, COL5A1, FMNL2, AGRN, SYNM, SEMA3C, TGFB2, EPB41L1, CTSD, PNPLA6, PVR, COL18A1, CAV2, LTBP1, PTPRG, UACA, UNC93B1, CRIM1, CSF1, GAS6, TIMP3, SNTB1, CPM, SLC4A2, PCDHB4, PCDHB7, HSPG2, CAV1, LA…
LUNG EPITHELIAL CELL	-1.81075	-0.408622	1.09755e-05	4.065e-07	0.674963	297	TRUE	SLC4A11, MPP2, MFGE8, TSNAX-DISC1, BCAM, CSPG4, EEF2, RPSA, LAMC1, CLIC4, PITPNM3, MANF, ABLIM2, FAM50A, AIFM2, GFPT2, KRT18, PCNA, CADM4, RPS2, RPS18, RAPH1, AFAP1L1, NELFB, FDXR, ANXA8L1, PTPN23, RPS17, OAS3, SPDL1, EFEMP1, RPS8, RPL4, MCM3, YAP1, TRIP6, EVPL, PPP1R13L, AHCY, PDLIM4, PPL, ATXN2L, FEN1, IQGAP3, MET, POLD1, SHROOM2, DLG5, TRIP13, JPH2, MKI67, TEAD1, SENP3, MCM2, MCM4, PHF2, CAVIN…	-2.04229	-0.423266	1.14591e-08	2.12205e-10	0.826657	298	TRUE	MFGE8, SLC4A11, NCAPH, TSNAX-DISC1, BCAM, PCNA, POLD1, EFEMP1, MCM3, LAMC1, CSPG4, FEN1, MCM4, LAMB1, MRC2, SPDL1, MCM2, LSR, ANXA8L1, OAS3, EDIL3, DLG5, GFPT2, TOR4A, PDLIM4, PHF2, ABLIM2, SLFN11, MET, TRIP13, PPL, TPBG, FASN, EPS8L2, SSRP1, HEXB, MINK1, ANLN, NCAPG2, DSG2, RPS6KA2, P4HA2, CADM4, ZNF185, OCRL, NCAPG, IQGAP3, EEF2, XPOT, GAA, RFC5, ALDH1L2, DOCK6, SH3BP4, TSPAN4, EGFR, FDXR, EVPL…	-1.3121	-0.24976	0.0505568	0.0248103	0.352488	305	FALSE	SLC4A11, SHROOM2, PITPNM3, RAPH1, MFGE8, GFPT2, ANXA8L1, RPS10-NUDT3, CLTB, KRT18, EPS8L2, ANLN, PPL, FAM50A, RPS9, PTPN23, YAP1, SPDL1, LSR, OAS3, PPP1R13L, RPSA, SSRP1, EEF2, KIF23, XPOT, DLG5, TRIP6, PLS1, IQGAP3, PDLIM4, ATXN2L, HS1BP3, SH3BP4, ABLIM2, FASN, AFAP1, PHF2, RPS2, OCRL, MKI67, SENP3, MET, DOCK6, SLFN11, RPS8, ASNS, AFAP1L1, MINK1, EEF1A1, DNAJC1, FEN1, NCAPG2, JPH2, ZNF185, NXN, …	-1.67862	-0.339598	2.08764e-05	5.14077e-06	0.610527	300	TRUE	KIF4A, IQGAP3, SHROOM2, MFGE8, NCAPD2, NCAPH, MCM2, PLS1, KRT18, ANLN, PARP10, MKI67, NCAPG, MCM4, LMNB1, LIG1, TRIP13, KIF23, FEN1, MCM3, SLC4A11, LMNB2, GFPT2, ANXA8L1, NCAPG2, FN3KRP, JPH2, OAS3, CASKIN2, CADM4, RPS17, PCNA, PLCG1, STRN4, EPS8L2, RAPH1, TRIP6, PPL, YAP1, KIF11, NXN, ATXN2L, ZNF185, AFAP1L1, TOP2A, BCAR1, CDK1, RFC3, CIT, DIAPH3, TPX2, SSRP1, PITPNM3, PPP1R13L
MACROPHAGE	1.38333	0.294699	0.0316886	0.018485	0.352488	239	TRUE	HMOX1, SOD2, NCEH1, ITGB3, SIRPA, SIRPB1, SERPINE1, SQOR, TGFBI, DAB2, RFTN1, SGSH, MYOF, VIM, CTSL, PPIF, ABCC1, SLC16A3, NRP1, MFSD5, CD44, STEAP3, ARHGEF2, EPHX1, ABHD12, ITGA5, B4GALT7, RHOG, CTSA, ACOX3, SCO2, ENG, PI4K2A, PPAN-P2RY11, MGAT1, PC, CLCN7, RAB35, PANX1, LACTB, CTSB, SLC30A1, INTS5, MYO1E, FTH1, GDF15, PSAP, LAMP1	-1.39083	-0.295684	0.0117183	0.0086894	0.38073	243	TRUE	TNS3, SLC4A11, ITGB2, HTATIP2, EEPD1, SAMD9, LGALS3, PRLR, MGLL, EHD4, SAMD9L, ALCAM, MRC2, CCDC22, MAN2B1, OAS3, TOR4A, PDLIM4, HK2, PLD3, SNX9, CORO1B, HEXB, CD109, KCNAB2, CTSD, PLBD2, GAS7, MAD1L1, RPS6KA1, INF2, ZNF185, SLC27A3, SORBS3, SDF4, EHD1, FSCN1, NECTIN2, GAA, LRP1, DPP7, TSPAN4, TTYH3, FDXR, TRIM3, ATP13A3, TUBB6, FAM50A, STXBP2, PLXNA1, AIFM2, GNS, MYO9B, UAP1L1, PI4K2B, VPS18, IT…	1.71538	0.357605	0.00313984	0.000290726	0.498493	251	TRUE	SOD2, CTSL, HMOX1, SQOR, SDF2L1, NCEH1, SERPINE1, PORCN, CTSB, CD44, RNASE1, TGFBI, SIRPA, SIRPB1, RFTN1, SGSH, ITGB3, POC1B-GALNT4, NRP1, CTSZ, SCO2, SLC16A3, MGAT1, CTSA, ABHD12, RAB35, ABCC1, TIMP1, RNASET2, RRAS, PSAP, ENG, B4GALT7, FTH1, HTRA1, ADAM9, TMED7-TICAM2, PPIF, RHOG, AGRN, MYOF, TMEM115, STEAP3, ECM1, FZD2, CLCN7, PI4K2A, PVR, PPAN-P2RY11, GLA, PANX1, STX4, ACOX3, RHBDF2, KYNU, CD9…	1.74067	0.376965	0.000108126	3.40396e-05	0.557332	248	TRUE	SOD2, PTPRJ, STEAP3, ITGB3, GRN, SQOR, PSAP, CTSA, NCEH1, NRP1, EPHX1, B4GALT7, TGFBI, SIRPA, SIRPB1, CTSL, MYOF, CTSB, ENG, RRAS, CTSZ, ITGA5, ABCC1, KYNU, DAB2, LRP1, RFTN1, ECM1, HMOX1, CD44, SLC16A3, GNS, SERPINE1, AGRN, LACTB, FZD2, TMED7-TICAM2, SDF2L1, SCO2, SDF4, CTSD, PLD3, MGAT1, PVR, DPP7, PPIF, CD70, SMPD1, ABHD12, LGALS1, SGSH, UNC93B1, LIPA, PC, CSF1, GAS6, NPC2, STX4, SLC4A2, ITGB5…
MAMMARY GLAND	-1.19351	-0.282412	0.168133	0.138554	0.143759	180	FALSE	SLC4A11, TANC1, BCAM, EEF2, KIAA1217, PAPSS2, SYTL2, COL2A1, PRLR, KRT18, CLUH, FDXR, DDB2, ARFGAP1, PREX1, EVPL, PPP1R13L, CD9, PPL, SHROOM2, PAK4, CTTN, TNKS1BP1, CORO1B, EDC4, LSR, GIPC1, EPS8L2, JUP, TP53I3, NME1-NME2, C1QTNF3-AMACR, GALNT3, OCRL, DOCK6, ERBB2, TUBB8, ZNF185, BAG3, SPAG1, SH3GLB2	-1.76166	-0.388136	0.000158189	5.64215e-05	0.557332	180	TRUE	SLC4A11, MAP1LC3B2, BCAM, COL2A1, PRLR, TANC1, PCDHB2, PREX1, PAPSS2, LSR, KIAA1217, EEF1A2, PPL, TPBG, CORO1B, FASN, EPS8L2, CTSD, DDB2, EDC4, C1QTNF3-AMACR, ZNF185, OCRL, JUP, EEF2, NECTIN2, GAA, RRM2B, IGFBP2, DOCK6, ERBB2, FDXR, CA12, EVPL, GALNT3, TOM1L1, KRT18, DPP3, MSI2, SLC1A5, TRIM3, EPHA2, PAK4	-1.28982	-0.261264	0.0939805	0.0565623	0.321776	184	FALSE	PPM1H, MAP1LC3B2, SLC4A11, KIAA1217, SHROOM2, TANC1, CTTN, PRLR, RPS10-NUDT3, CLUH, KRT18, EPS8L2, BAG3, EDC4, PPL, LSR, PPP1R13L, EEF2, FASN, OCRL, PAPSS2, DOCK6, RRM2B, EEF1A2, ZNF185, ARFGAP1, PAK4, DPP3, CORO1B, TAOK2, PREX1, TNKS1BP1, CAP2, SH3GLB2, TUBB8, EVPL, HSPB1	0.965447	0.219009	0.585635	0.531409	0.067676	173	FALSE	SETD1B, STEAP3, L1CAM, RAB6C, OSMR, MYOF, IGFBP2, PCDHB2, GLUD2, AGRN, SLC39A7, MOGS, SEMA3C, CTSD, CLSTN2, SLC35A2, DDX54, PLXNA3, COL18A1, PTGES2, SGSH, PYCR1, PC, SLC4A2, PCDHB4, SPATA20, LAMA5, G6PD, CA12, PLXNB2, DHCR7, TMEM132A, INTS1, PLXNB1, SLC5A6
MELANOCYTE	-1.22449	-0.270717	0.0823171	0.0625	0.206588	355	FALSE	TUBB4A, SLC4A11, TNS3, MFGE8, TANC1, CSPG4, STXBP6, SUSD5, EHD4, LAMC1, CALD1, AIFM2, SNX9, CLUH, CADM4, MCC, AFAP1L1, NELFB, GPAT4, PPP1R12C, FDXR, LGALS3, ARFGAP1, SPTBN1, LIMS2, YAP1, TRIP6, INF2, PPFIBP1, PDLIM4, PLD1, FEN1, IQGAP3, CRYAB, MET, POLD1, SHROOM2, MYO9B, AHNAK, ARFGEF2, FSTL1, MKI67, DYNC2H1, PACSIN2, CTTN, TEAD1, DDR2, SENP3, SORT1, CAVIN1, UNC13B, RAI14, TNKS1BP1, CORO1B, SORD,…	-1.73049	-0.353008	8.78711e-06	1.62724e-06	0.643552	356	TRUE	MFGE8, TNS3, SLC4A11, POLD1, LAMC1, LGALS3, CSPG4, FEN1, TANC1, EHD4, LAMB1, SORT1, GPAT4, DYNC1H1, KHDRBS3, DDR2, PDLIM4, COL11A1, PLOD3, MET, SNX9, CORO1B, FASN, EPS8L2, MINK1, CD109, UNC13B, KCNAB2, HSPA2, SUSD5, CTSD, ANLN, GAS7, MAD1L1, FN1, RPS6KA2, CADM4, INF2, WDFY1, NCAPG, VPS16, PARVA, SLC27A3, IQGAP3, SORBS3, ANKS1A, ATP13A2, LRP1, ALDH1L2, FSTL1, ANXA6, DOCK6, PPFIBP1, DPP7, SH3BP4, T…	-1.09906	-0.204836	0.213777	0.177945	0.165657	361	FALSE	PPM1H, TNS3, PPP2R5B, SLC4A11, SHROOM2, TANC1, CALD1, CTTN, MFGE8, ARFGEF2, EHD4, CLUH, AHNAK, EPS8L2, SPTBN1, MCC, ANLN, PPP1R12C, INF2, YAP1, SNX9, PLEKHO2, CRYAB, TRIP6, IQGAP3, PDLIM4, PYGB, HS1BP3, SH3BP4, GCN1, FASN, KHDRBS3, MKI67, LGALS3, SENP3, MET, DOCK6, UNC13B, STXBP6, AFAP1L1, CYFIP1, GPAT4, MINK1, DYNC1H1, TUBB6, ASAP2, MICAL1, FEN1, UPF1, GAS7, PARVA, PFKP, ARFGAP1, CORO1B, TAOK2, …	-1.28992	-0.254205	0.0265011	0.0164405	0.352488	358	TRUE	KIF4A, PPM1H, IQGAP3, SHROOM2, MFGE8, ANLN, SORBS3, PARP10, MKI67, NCAPG, KCNAB2, STXBP6, EHD4, LIG1, UNC13B, FEN1, NAV2, TUBB6, SLC4A11, LMNB2, TNS3, MYO9B, PIP5K1C, HABP4, MCC, CASKIN2, CADM4, RABL6, LGALS3, OGFR, TANC1, PLCG1, EPS8L2, CRYAB, TRIP6, YAP1, ACOT7, INF2, AFAP1L1, BCAR1, CDK1, CIT, DIAPH3, TPX2, SPTBN1, GALNT3, RACGAP1, PACSIN2, GAS7, TDRD7, SCAF1, ABR, TP53I3, UPF1, SH3PXD2B, TACC…
MIDBRAIN	-1.81749	-0.408179	7.34529e-06	2.04036e-07	0.690132	310	TRUE	TSPAN7, TUBB4A, SPATS2L, TRIL, EBF1, MAGED2, ATP9A, DDAH1, RPL23, CNN3, SPECC1L-ADORA2A, CALD1, COL2A1, QKI, SALL3, SALL1, LIMCH1, RPS3A, RPL11, CADM4, ANK3, CDH11, RPL24, RPS20, EIF4A1, DDX6, RPS14, SORBS2, RPS7, ABI2, TRIM16L, RPS17, HSP90AB1, NAP1L1, HSP90AA1, HSPA1B, HSPA1A, DNAJB1, CNP, SLC2A1, RPS8, PDLIM5, RPS11, RPL15, RPS4X, HSPA4L, CRYAB, CACYBP, RPS19, RPS23, CKB, TEAD1, MAP4K4, YWHAE,…	0.997916	0.208841	0.487881	0.469811	0.0793435	325	FALSE	CTNNA2, UQCRB, RPL7L1, YIPF4, VIM, CYCS, RTN4, CHCHD3, RBM28, HSPE1, FAHD1, RPL23A, IBA57, RPL30, UQCRH, RPS24, SQLE, SOD2, RPL32, PABPN1, RPL37A, COX5B, TOR1AIP2, CLK1, RPL26, RPL26L1, HSPD1, SFPQ, RPS7, RPS13, APOOL, ZCCHC8, MYL6, RBM25, RPL17, SNRPF, RPL35, HNRNPA3, OXA1L, RPL10, RPL15, RPL34, RPS16, SEC62, RPL6, RPL9, UQCRQ, RPL21, MYO6, RPS15A, RPL36, RPL7, HNRNPA1, EPB41L1, CHCHD2P9, RPS26,…	-1.31611	-0.250359	0.0317481	0.0120525	0.38073	319	TRUE	CNN3, SORBS2, CALD1, ATP9A, RTN1, NAP1L1, TBCA, SALL3, SALL1, MAGED2, ANK3, LIMCH1, PDLIM5, TMPO, ABI2, NCKAP1, TRIL, CAMSAP2, CKB, DPYSL2, SPECC1L-ADORA2A, HSPH1, AFDN, HSP90AA1, MAP4K4, RPL23, MORF4L1, CRYAB, EIF5B, HSPA1B, HSPA1A, HSPA4L, TRIM16L, CACYBP, QKI, DNAJB1, RPS24, HSP90AB1, TUBA1C, SPATS2L, IPO9, LPP, RPS8, DDX6, CAND1, EEF1A1, RPS23, FBXL18, TUBB2A, XPO1, HSPA4, TUBA1B, NEDD4, ATXN…	-1.46362	-0.296404	0.00262317	0.00109299	0.45506	301	TRUE	RPS28, DHRS2, TSPAN7, ABI2, PROX1, SLC2A1, KPNA2, SALL3, SALL1, DPYSL2, EIF4A2, MAPK9, PDLIM5, MAGED2, TRIL, SPATS2L, ATP9A, CKB, CADM4, HSP90AA1, ANK3, RPS17, DNAJA1, PLCG1, TMPO, LIMCH1, HSPA4L, CRYAB, CACYBP, SPECC1L-ADORA2A, RPS19, SORBS2, TOP2A, HMGB1, RPS13, TRIM16L, TCAF1, FBXL18, NAP1L1, NASP, SPC24, LRCH3, HMGB3, DNAJB1, ABCF1, ARHGAP21, IDH1, ABR, RDX, RPS7, TUBB2A, CALD1, CNN3, LPP, RP…
MORULA	-0.833579	-0.204079	0.845707	0.830046	0.0415718	133	FALSE	TUBB4A, SLC4A11, STXBP6, SALL3, RPS20, METTL1, SCARA5, SPDL1, EIF2S2, ABCF2, DDX3Y, TRIP13, RPS5, TOE1, SENP3-EIF4A1, PPP1R8, KHDRBS3, RPLP0P6, PARD3, RFC3, SLC16A1, ZNF622, TUBA1C, RPL9P7, TUBB8, RPS13, KPNA2, MFAP1, ATG3	1.57747	0.365061	0.0220346	0.016934	0.352488	134	TRUE	ATG5, TFB2M, DDX31, MRPS23, PAK1IP1, BRIX1, RPF2, GRPEL1, PPAN, NOC4L, PTRH2, NIP7, TMEM126A, NOP16, MTIF2, YBEY, NOL10, BYSL, RRS1, BCL2L2-PABPN1, AK4, RMND1, LYAR, RPL26L1, UTP3, WDR43, RPS13, CCDC86, ZNF622, MRPL15	1.1356	0.252438	0.258421	0.220137	0.118815	137	FALSE	AK4, GRPEL1, GJA1, MRPS23, SLC2A14, SLC2A3, TIMM50, WDR43, DDX31, BCS1L, TSFM, RPF2, TMED7-TICAM2, NOC4L, BCL2L2-PABPN1, CLPB, PAK1IP1, PPAN, TFB2M, PANX1, RRP9, RMND1, TMEM126A, BRIX1, PTRH2, MRPL15, WDR5, TOR1B, SOAT1, C1QBP, RRS1, SLC16A1, CCDC51, MARS2, LYAR, NSUN5, PCDHB2, DDX49, ATG5, HDHD3, RPL26L1	-1.37583	-0.314569	0.0546082	0.0379224	0.321776	117	FALSE	KIF4A, NCAPH, NCAPG, CENPE, STXBP6, KPNA2, SALL3, TRIP13, KIF23, SLC4A11, SCARA5, CDK1, RFC3, DIAPH3, RPS13, TPX2, TTC27, RACGAP1, TOE1, RPS5, PARD3, KIFC1, PSPC1, LDHA
MOTOR NEURON	-1.76512	-0.432106	0.00100589	0.000191429	0.518848	134	TRUE	TSPAN7, TUBB4A, MPP2, EBF2, EBF1, ATP9A, OLFM2, COL2A1, ABLIM2, SALL3, SALL1, CADM4, ANK3, CDH11, SORBS2, SPTAN1, COLGALT2, SHROOM2, DLG5, CKB, UNC13B, RAI14, AFAP1, TNKS1BP1, CAMSAP2, SCRN1, PLXNA2, NCAM1, NACAD, PLXNA1, C1QTNF3-AMACR, OCRL, GDI1, PLCD1, EDIL3, STXBP1, ANKS1A, NYNRIN, CDH2, TUBB2A, LLGL1, KLC2, SH3BP4, ACTG1, IRS1, CAP2, HSPA12A, FLNC	-1.68095	-0.388357	0.00132337	0.000710701	0.477271	133	TRUE	TSPAN7, ATP9A, OLFM2, COL2A1, PCDHB2, CDH11, PLXNA2, EDIL3, DLG5, COLGALT2, COL11A1, ABLIM2, EEF1A2, CKB, FASN, UNC13B, ANK3, CADM4, C1QTNF3-AMACR, OCRL, ENO2, ANKS1A, NEO1, FSCN1, IGFBP2, SH3BP4, TTYH3, NCAM1, SNAP91, PLCD1, TRIM3, PPP2R5B, EPHA2, FLNC, PLXNA1, GFRA1	-1.14039	-0.238896	0.213777	0.178147	0.160801	145	FALSE	PPP2R5B, OLFM2, SHROOM2, SORBS2, ATP9A, RTN1, SALL3, SALL1, ANK3, PLXNA2, CAMSAP2, CKB, AFDN, DLG5, SPTAN1, SH3BP4, ABLIM2, FASN, AFAP1, OCRL, UNC13B, FLNC, TUBB2A, ASAP2, EEF1A2, TNKS1BP1, CAP2, MAP1B, ANKS1A, COLGALT2, FSCN1, TUBB4A, IRS1, RAI14, DBN1, GDI1, CADM4, SNAP91, TOX3, ACOT7, PLCD1, HSPA12A, MYH10, NEO1, PAFAH1B3, GFRA1, EPHA2, CDH11, SH3PXD2B, COL2A1, CTIF	1.27704	0.298481	0.102784	0.080895	0.206588	141	FALSE	L1CAM, RTN1, RAB6C, NGFR, AKAP12, CADM1, COL6A1, NIPSNAP1, ANK2, NFASC, GOLM1, GJA1, IGFBP2, APP, PCDHB2, GGT7, FKBP10, FMNL2, AGRN, GPC1, SEMA3C, FZD2, TGFB2, EPB41L1, CASK, CLSTN2
MYOBLAST	-1.06226	-0.224578	0.302422	0.27162	0.0852885	685	FALSE	B4GALT4, CD320, TNS3, SPATS2L, RHOBTB3, DDAH1, EHD2, ALCAM, CDV3, CHMP5, HDLBP, SUSD5, RPL23, RPS3, LAMC1, CNN3, CLIC4, SYTL2, CALD1, QKI, ILK, ACAN, GFPT2, SPTLC3, CCT2, MCTS1, RACK1, PDLIM7, COPB2, MGLL, DYNLL1, CDH11, RBPJ, MACF1, PALLD, RPS18, RAPH1, EIF3CL, SORBS2, PAPSS1, LGALS3, SEC24D, SPTBN1, AIMP1, TRIM16L, TRIM16, NAP1L1, USO1, EIF2S2, MRRF, NANS, SEC23A, EIF3I, ABCF2, TBC1D23, CCT6A, …	1.07637	0.2112	0.246553	0.221441	0.120433	705	FALSE	IGFBP3, PLP2, VKORC1, TIMM13, RRP15, TMEM11, MYO1B, DDX10, RRAS2, NF2, PAK1IP1, RPF2, GRPEL1, CD44, NT5E, NAA10, HERC4, GTPBP4, PUM3, NOC3L, TIMMDC1, UTP20, LETM1, RTN4, DLG1, TRMT10C, ERBIN, PTRH2, SEC22B, CD59, SLC25A5, NIP7, SLIRP, TMEM126A, NOL8, NOP16, ESF1, UAP1, THRAP3, DLD, AKAP12, MTCH2, EIF6, BCAP29, CNIH4, REEP5, SCFD1, CFL2, SDAD1, GOLT1B, RPL18A, TRIO, SERPINE1, MRPL13, RAB21, TOR1AI…	1.23061	0.232699	0.0763387	0.0431172	0.321776	701	FALSE	IGFBP3, DERL2, NT5E, RRAS2, PLOD2, SERPINE1, PRSS23, CD59, TIMMDC1, SERPINE2, MYO1B, CD44, ASPH, TGFBI, COLGALT1, SLC20A1, NRP1, ACSL4, SLIRP, APOL2, TRA2A, DLD, EEA1, LGALS3BP, GRPEL1, GNAI3, GLG1, LOXL2, HADHB, OAT, UAP1, SPARC, P4HA2, ILF2, ERO1A, CORO1C, TIMM13, LNPK, PLRG1, ITGAV, MTCH2, TIMP1, ITGA3, C1GALT1, LMAN1, PLOD1, WDR43, NIPSNAP3A, PUM3, HNRNPH1, COL6A1, HTRA1, NADK2, ECHS1, COL5A1…	1.71793	0.343348	8.63431e-08	7.99473e-09	0.74774	659	TRUE	IGFBP3, SSR3, DERL2, SERPINE2, MYO1B, FN1, LOXL2, NT5E, LGALS3BP, CD59, PLOD2, CCDC80, NRP1, ASPH, MAK16, DMD, TGFBI, MTHFD2, NGFR, RRAS2, PRSS23, AKAP12, CYP4F11, TMEM11, COL6A1, OSMR, ITGAV, HERC4, MYOF, PLOD1, C1GALT1, ABI3BP, SLC39A11, GLG1, ITGA5, CNIH4, ATP8B1, ARF6, IL6ST, DAB2, LRP1, ITGA3, CPA4, SEL1L, ECM1, EFEMP1, TMEM237, ACSL4, FNDC3B, SPARC, SDHB, EEA1, HADHB, CD44, TMEM33, PLCB4, D…
MYOFIBROBLAST	1.31822	0.27539	0.0490328	0.0340506	0.321776	296	TRUE	IGFBP3, NT5E, MYO1B, NCEH1, LOXL4, ITGB3, SIRPA, SERPINE1, SQOR, ANGPTL2, TGFBI, RRAS2, DAB2, RFTN1, SERPINE2, IGFBP7, SGSH, MYOF, PRSS23, LOXL2, VIM, POFUT2, SLC16A3, L1CAM, CD44, STEAP3, COL6A1, EPHX1, ITGA5, NDST1, ACOT1, TOR1B, ENG, OSMR, PPAN-P2RY11	-1.65468	-0.343948	6.74501e-05	2.06098e-05	0.57561	296	TRUE	MFGE8, SLC4A11, LAMA4, NCAPH, TSNAX-DISC1, SLC2A1, EFEMP1, ABCG2, EEPD1, PDGFRB, LAMC1, CSPG4, MGLL, EHD2, CDH11, ALCAM, LAMB1, MGAT5, PAPSS2, MRC2, SPDL1, ANXA8L1, PLEKHH2, COL6A3, EDIL3, KHDRBS3, DDR2, TOR4A, EHD3, PDLIM4, COL11A1, SLC20A2, PLOD3, TGM2, HK2, TPBG, EPS8L2, LIMCH1, HSPA2, ANLN, FERMT2, FN1, RPS6KA2, P4HA2, CADM4, MYLK, NCAPG, PARVA, IQGAP3, SORBS3, RRBP1, NEO1, FSCN1, NECTIN2, AL…	1.53656	0.313552	0.0128119	0.00286872	0.431708	307	TRUE	IGFBP3, NT5E, LOXL4, SQOR, RRAS2, NCEH1, SERPINE1, PRSS23, SERPINE2, PORCN, MYO1B, CD44, TGFBI, SIRPA, RFTN1, SGSH, ITGB3, IGFBP7, CTSZ, SLC16A3, LOXL2, L1CAM, ANGPTL2, SPARC, P4HA2, ACOT1, GJA1, TIMP1, ITGA3, RRAS, ENG, COL6A1, HTRA1, COL5A1, ADAM9, TMED7-TICAM2, AGRN, MYOF, MGAT4B, TMEM115, STEAP3, BCL2L2-PABPN1, ECM1, FZD2, RDH10, PROCR, ATAD3A, PYCR1, IKBIP, CRAT, PVR, PPAN-P2RY11, PANX1, GAL…	1.63619	0.347603	0.000284516	9.48387e-05	0.538434	300	TRUE	IGFBP3, SERPINE2, MYO1B, STEAP3, ITGB3, FN1, LOXL2, L1CAM, SQOR, NT5E, NCEH1, TMEM87B, IGFBP7, EPHX1, TGFBI, RRAS2, SIRPA, PRSS23, PROCR, COL6A1, OSMR, MYOF, COL6A2, ENG, RRAS, GJA1, CTSZ, ITGA5, ANGPTL2, DAB2, ITGA3, RFTN1, ECM1, EFEMP1, SPARC, CD44, TPST1, PLCB4, FHL2, SLC16A3, NNMT, FKBP10, ACOT1, SERPINE1, COL5A1, AGRN, IKBIP, SLC39A7, GPC1, FZD2, TGFB2, TMED7-TICAM2, RDH10, PVR, CLSTN2, SMPD…
NATURAL KILLER CELLS	0.845263	0.181519	0.881041	0.87541	0.0756946	226	FALSE	HMOX1, SYNGR2, SQOR, RFTN1, SFXN3, SLC16A3, TMEM109, MFSD5, B4GALT7, RHOG, ACOT1, TSPO, SCO2, RAB35, NOC4L, ELOVL1, ADGRE5, INTS5, RHOC, APRT, APMAP, SLC35B2, SLC35A4, CHST12, B3GAT3, SLC25A11, ISOC2	-0.979195	-0.210033	0.540325	0.525316	0.0793435	232	FALSE	MAP1LC3B2, POLD1, ITGB2, ABCB1, PREX1, CCDC22, LSR, OAS3, SUN2, ALDOC, COLGALT2, NOSIP, ASMTL, GSDMD, EPS8L2, KCNAB2, CTSD, COPE, MAD1L1, RPS6KA1, VPS16, ADGRE5, SLC27A3, SDF4, EHD1, SIPA1, AIP, DPP7, TSPAN4, FDXR, RABGGTA, HLA-A, GPS1, GALNT3, NAPRT, PLCD1, TAP1, FAM50A, CHST14, STXBP2, VAMP8, GEMIN4, DCPS, BCKDHA, VPS18, RAB4B, PLEKHO2, EML3, TWF2, DHRS3, ACADS, GPKOW, ASL, HPS6, MAGOH, ANKRD44…	1.08934	0.229217	0.284211	0.25	0.10882	235	FALSE	HMOX1, SQOR, SDF2L1, PORCN, RFTN1, POC1B-GALNT4, SCO2, SLC16A3, SFXN3, APMAP, ACOT1, RAB35, HLA-A, B4GALT7, TAPBP, RHOG, THEM6, TMEM115, NOC4L, TIMM22, TMEM109, MRPS34, HTRA2, WDR18, B3GAT3, SLC35B2, RRP9, PTRH1, ADGRE5, RHBDF2, SARS2, LGALS1, SLC35A4, ECSIT, CHST14, MRPL38, NDUFS8, XAB2, SLC25A20, DPP7, TBL3, RHOC, ELOVL1, MYDGF, LMF2, CHMP6, MAGOH, SDF4, ISOC2, BNIP1, MARS2, CNPY3, LYAR, CTSD, …	0.92568	0.203842	0.693512	0.64214	0.057853	219	FALSE	PTPRJ, INPP5K, SQOR, B4GALT7, PEX14, RFTN1, HMOX1, SLC16A3, ACOT1, MRPS2, SDF2L1, SCO2, SDF4, CTSD, SYVN1, DPP7, SLC35A2, CD70, PTRH1, LGALS1, HLA-C, HLA-A, MRPL11, ITM2A, BCKDHA, DHRS4, MRPS34, SIRT3, SFXN3, TMEM109, MYDGF, G6PD, RAB4B, B3GAT3, APMAP, DHRS3, ACOT8, MRPL38, SLC25A11
NEURONAL EPITHELIUM	-1.43711	-0.314598	0.00490339	0.00154366	0.45506	409	TRUE	PKN2, EPHA4, RHOBTB3, ATP9A, LAMA4, DDAH1, RRM1, CNN3, SYTL2, CALD1, QKI, KLHL7, SALL3, SALL1, SPTLC3, LIMCH1, CTNND1, PCNA, ANK3, RBPJ, MCM7, MACF1, HAT1, PALLD, SNX27, SORBS2, ABI2, ANKHD1, UBE2N, HSP90AB1, NAP1L1, HSP90AA1, COLGALT2, CLASP1, PLEKHH2, CKAP5, MCM3, YAP1, HSPA4L, IQGAP3, ROCK2, CSNK1A1, DDX3Y, FERMT2, DLG5, CKB, SMC2, FSTL1, MKI67, CAMK2D, DYNC2H1, PPP1R12A, CTNNA1, CTTN, TEAD1, …	-1.51964	-0.307902	0.000191446	7.44512e-05	0.538434	414	TRUE	HAT1, ATP9A, RRM1, LAMA4, NCAPH, MCM7, PCNA, EPHA4, MCM3, RBPJ, MSH2, KLHL7, MCM4, SNX27, SORT1, SPTLC3, PLEKHH2, DLG5, TCAF2, NASP, COLGALT2, COL11A1, SAR1A, SUPT16H, GGCX, CKB, HSPA4L, TIAL1, SMC2, ACAT2, CBX3, RHOBTB3, LIMCH1, ANK3, CNN3, ADH5, ANLN, NCAPG2, FERMT2, BPTF, MSH6, HSPE1-MOB4, DYNC1I2, NCAPG, DPYSL2, QKI, IQGAP3, PPP1CB, KPNA2, CYP51A1, FSTL1, AP3B2, PALLD, ACSL6, TUBGCP4, MYO10, …	-1.2373	-0.22913	0.0489743	0.0226247	0.352488	414	TRUE	PKN2, CNN3, SORBS2, EPHA4, CALD1, KLHL7, CTTN, ATP9A, RTN1, NAP1L1, SALL3, SALL1, ANK3, LAMA4, LIMCH1, RRM1, PALLD, RBPJ, MACF1, ANLN, TMPO, ABI2, NCKAP1, YAP1, ARID2, ROCK2, CAMSAP2, CKB, PLEKHH2, DPYSL2, AP3B2, PPP1R12A, SUPT16H, AFDN, HSP90AA1, KIF23, MAP4K4, MORF4L1, DLG5, TJP1, IQGAP3, ANKHD1, HSPA4L, DDX3Y, ADH5, CKAP5, CLASP1, MKI67, QKI, HSP90AB1, CAMK2D, SPTLC3, IPO9, SAR1A, PUM2, NAA15,…	-1.88251	-0.369082	2.04224e-08	1.51277e-09	0.788187	397	TRUE	KIF4A, SMC2, IQGAP3, MCM7, KLHL7, NCAPH, SMC4, ABI2, PROX1, ANLN, RRM1, MKI67, NCAPG, MCM4, CENPE, KPNA2, SALL3, SALL1, UBE2N, DPYSL2, KIF23, CMSS1, MCM3, CAP2, NUP50, PPP1R12A, ACAT2, NCAPG2, ATP9A, CKB, HSP90AA1, ANK3, PLEKHH2, PALLD, EPHA4, PCNA, TMPO, LIMCH1, HSPA4L, ROCK2, AP3B2, MTAP, YAP1, CKAP5, KIF11, NXN, RBPJ, PSIP1, TCAF2, SORBS2, TOP2A, LRRC40, CDK1, RFC3, BAZ1B, NHLRC2, DIAPH3, HMGB…
NEURONAL PROGENITOR CELLS	-1.66393	-0.3884	0.00100589	0.000186332	0.518848	208	TRUE	MPP2, EPHA4, KIAA1217, RRM1, RPL23, CNN3, CALD1, COL2A1, SALL3, SALL1, PDLIM7, CDH11, EIF3CL, PAWR, SAE1, TRIM16L, HSP90AB1, NARS2, SPDL1, NAP1L1, CKAP5, MCM3, YAP1, AHCY, IQGAP3, DDX3Y, FERMT2, TRIP13, SMC2, FSTL1, MKI67, DYNC2H1, CTTN, TEAD1, YWHAE, KHDRBS3, EEF1A1, ANLN, PARD3, ELMOD2, SAR1A, RFC3, SLC16A1, DPYSL2, TJP1, ANP32E, NCAPG2, HMGB2, SMC4, NXN, ADNP, UGDH, KPNA2, ARHGEF10, SRP9, TUBG…	-1.8146	-0.391427	1.42605e-05	3.30105e-06	0.627257	216	TRUE	RRM1, NCAPH, EPHA4, COL2A1, MCM3, MSH2, PCDHB2, CDH11, LAMB1, PLS3, ARHGEF10, SPDL1, KIAA1217, SAE1, KHDRBS3, NASP, DERA, COL11A1, SAR1A, TRIP13, TPBG, SMC2, ACAT2, CNN3, COPG2, ANLN, NCAPG2, FERMT2, TUBG1, HSPE1-MOB4, NCAPG, DPYSL2, IQGAP3, PPP1CB, KPNA2, NECTIN2, FSTL1, IGFBP2, KLC3, TOM1L1, AHCY, PSAT1, UGDH, ANP32E, RFC4, NARS2, RAP2B, TBL1XR1, FGF2, TRIM16L, CSE1L, GFRA1, KIF23, NAE1, SMC4, …	-1.17272	-0.233635	0.155515	0.115196	0.206588	214	FALSE	KIAA1217, CNN3, EPHA4, CALD1, CTTN, NAP1L1, SALL3, SALL1, RRM1, ANLN, PAWR, YAP1, ARID2, TUBG1, SPDL1, DPYSL2, EIF3CL, KIF23, RPL23, MORF4L1, PDLIM7, TJP1, IQGAP3, TRIM16L, DDX3Y, SAE1, LGALSL, CKAP5, KHDRBS3, MKI67, HSP90AB1, SAR1A, EEF1A1, CSE1L, STRN3, NCAPG2, CTPS1, ARHGEF10, NXN, FERMT2, COPG2, CAP2, MAP1B, UBA6, TRIP13, PLS3, MCM3, NCAPH, TOM1L1, SMC2, PARD3, TOX3, ACOT7, RAP2B, TPM1, ACAT2…	-2.01241	-0.424342	5.38612e-07	9.11824e-08	0.704976	208	TRUE	KIF4A, SMC2, IQGAP3, NCAPH, SMC4, ANLN, RRM1, MKI67, NCAPG, CENPE, KPNA2, SALL3, SALL1, TRIP13, KIAA1217, DPYSL2, KIF23, MCM3, CAP2, ACAT2, NCAPG2, MTA3, EPHA4, YAP1, CKAP5, ACOT7, KIF11, NXN, PAWR, TOP2A, LRRC40, CDK1, RFC3, CIT, DIAPH3, ARHGEF10, TPX2, TRIM16L, NAP1L1, NASP, TPM1, SPC24, HMGB3, UGDH, OCLN, HMGB2, CIP2A, UBA6, CALD1, SAR1A, CNN3, COPG2, KLC3, PARD3, RPL23, CSE1L, KIFC1, PDLIM7, …
NEUTROPHIL	1.08556	0.260492	0.28838	0.256338	0.144631	108	FALSE	SOD2, LPCAT2, SIRPA, SIRPB1, IGF2R, POFUT2, PPIF, SLC16A3, SLC12A9, MBOAT7, LPCAT1	-1.06259	-0.251446	0.349419	0.326772	0.102449	110	FALSE	MAP1LC3B2, ITGB2, EEPD1, SAMD9, SAMD9L, PREX1, DENND3, RPS6KA1, CADM4, ZNF185, ADGRE5, EHD1, SIPA1, GALNT3, STXBP2, IGF2R, SPAG1, LRWD1, PLEKHO2, DDX58, NINJ1, FAS, LPCAT1, GRK2, RCN3, TPST1, ANKRD44	1.22004	0.282522	0.166931	0.127622	0.16318	110	FALSE	SOD2, LPCAT2, SIRPA, SIRPB1, POC1B-GALNT4, SCO2, SLC16A3, RALB, SLC2A14, IGF2R, RAB35, LPCAT1, RNASET2, FTH1, TMED7-TICAM2, PPIF	-1.05831	-0.249061	0.394009	0.35023	0.107972	104	FALSE	PARP10, PRKCD, LMNB1, MAP1LC3B2, PREX1, CADM4, ARAP1, SAMD9L, TRIM25, SAMD9, SPECC1L-ADORA2A, ZNF185, GALNT3, ITGB2, TDRD7, RAB11FIP1, EHD1, DOCK11, IFIT1, TRIM21, PLEKHO2, LRWD1, PYGL, PDLIM7, STXBP2, DENND3, RPS10-NUDT3, OSBPL11, VASP, FMNL1, STK10, EFHD2, DDX58, PXN, CLASRP, UBE2D1, SUMO1P1, HELZ2, EEPD1, IFIT3, RAB43, LGALSL
OLIGODENDROCYTE	-1.38977	-0.329923	0.0490328	0.0336904	0.321776	174	TRUE	TUBB4A, SLC4A11, MPP2, TRIL, OLFM2, TSNAX-DISC1, ALCAM, TANC1, CSPG4, LAMC1, CNN3, CALD1, COL2A1, QKI, ACAN, SALL3, SALL1, GFPT2, LIMCH1, PDLIM7, CADM4, CDH11, PALLD, SORBS2, COLGALT2, PREX1, LIMS2, PDLIM4, IQGAP3, SHROOM2, FERMT2, JPH2, CKB, FSTL1, MKI67, TEAD1, SENP3-EIF4A1, CAVIN1, CD70, AFAP1, CAMSAP2, KHDRBS3, SCRN1	-1.70172	-0.37773	0.000634112	0.000311185	0.498493	173	TRUE	TRIL, SLC4A11, NCAPH, TSNAX-DISC1, OLFM2, ACAN, COL2A1, LAMC1, CSPG4, TANC1, PCDHB2, CDH11, ALCAM, PREX1, MRC2, KHDRBS3, GFPT2, COLGALT2, PDLIM4, COL11A1, EEF1A2, CKB, FASN, LIMCH1, CNN3, ANLN, FERMT2, RPS6KA2, CADM4, OCRL, NCAPG, QKI, IQGAP3, FSCN1, LRP1, FSTL1, PALLD, OLFML2A, IGFBP2, SH3BP4, TTYH3, EGFR, NCAM1, SNAP91, VLDLR, LIMS2, EPHA2, FLNC, FGF2, PLXNA1, GFRA1, TOM1L2, ATP1A3, NXN, TPM1, …	1.35799	0.295169	0.11774	0.0763126	0.287805	182	FALSE	IGFBP3, NT5E, GALNT2, SERPINE1, PRSS23, IGFBP7, LOXL2, L1CAM, ANGPTL2, SPARC, GJA1, ITGAV, ITGA3, COL6A1, HTRA1, COL5A1, GLUD2, ADAM9, TMED7-TICAM2, AGRN, MYOF, NFASC, FZD2, TNC, GOLM1, IGFBP2, FMNL2	1.38835	0.312518	0.0261553	0.0159838	0.352488	187	TRUE	IGFBP3, LOXL2, L1CAM, NT5E, IGFBP7, NGFR, PRSS23, COL6A1, ITGAV, GALNT2, MYOF, TNC, COL6A2, NFASC, GOLM1, GJA1, ANGPTL2, IGFBP2, LRP1, ITGA3, PCDHB2, SPARC, NNMT, GGT7, FKBP10, GLUD2, SERPINE1, COL5A1, FMNL2, AGRN, GPC1, SYNM, FZD2, TGFB2, TMED7-TICAM2
OMENTUM	-1.35622	-0.318705	0.0438977	0.0292651	0.352488	195	TRUE	TSPAN7, TRIL, EBF2, EBF1, MFGE8, LAMA4, PRELP, OLFM2, EHD2, BCAM, CSPG4, KIAA1217, SUSD5, LAMC1, CALD1, ABLIM2, AIFM2, GFPT2, KRT18, CDH11, COBLL1, AFAP1L1, LGALS3, ANXA8L1, SCARA5, SYNPO, EFEMP1, LIMS2, YAP1, EVPL, CD9, PDLIM4, PPL, CRYAB, MET, ALDH1L1, FERMT2, AHNAK, JPH2, FSTL1, TEAD1, DDR2, CAVIN1, CAVIN2, PDLIM1, TNKS1BP1, PDGFRB	-1.95404	-0.424489	1.96458e-06	2.72859e-07	0.674963	196	TRUE	TSPAN7, MFGE8, TRIL, LAMA4, PRELP, BCAM, EFEMP1, SCARA5, OLFM2, PDGFRB, LAMC1, LGALS3, CSPG4, EHD2, CDH11, LAMB1, MRC2, LSR, ANXA8L1, COL6A3, KIAA1217, GFPT2, DDR2, PDLIM4, ABLIM2, MET, TGM2, PPL, TPBG, FASN, ABI3BP, SUSD5, FERMT2, DSG2, FN1, C1QTNF3, ZNF185, PARVA, SLC27A3, COBLL1, SORBS3, NEO1, NECTIN2, LRP1, FSTL1, OLFML2A, IGFBP2, SH3BP4, FKBP9, TSPAN4, EGFR, EVPL, KRT18, LIMS2, TIMP3, EPHA2,…	1.6088	0.344959	0.0121682	0.00247871	0.431708	206	TRUE	IGFBP3, NT5E, CTSL, HMOX1, SERPINE1, SLC39A14, CPM, RNASE1, SIRPA, ITGB3, IGFBP7, CTSZ, LGALS3BP, IGF1, ANGPTL2, UAP1, SPARC, ACOT1, GJA1, EPB41L1, RRAS, ENG, COL6A1, MAN1A1, HTRA1, COL5A1, GLUD2, AGRN, MYOF, ECM1, RDH10, PROCR, IGFBP2, PTPRG	1.9027	0.419944	2.08764e-05	5.21909e-06	0.610527	206	TRUE	IGFBP3, ITGB3, FN1, NT5E, LGALS3BP, CCDC80, IGFBP7, EPHX1, NGFR, SIRPA, AKAP12, PROCR, CTSL, COL6A1, OSMR, MYOF, COL6A2, ABI3BP, ENG, RRAS, GJA1, CTSZ, ANGPTL2, DAB2, IGFBP2, LRP1, ECM1, EFEMP1, SPARC, HMOX1, NNMT, FKBP10, GLUD2, ACOT1, SERPINE1, COL5A1, AGRN, CD81, GPC1, SYNM, SEMA3C, TGFB2, RDH10, EPB41L1, CLSTN2, SLC39A14, COL18A1, CAV2, LTBP1, PTPRG, UNC93B1, PC, CSF1, GAS6, TIMP3, CPM, UAP1,…
OOCYTE	-1.1711	-0.305645	0.242685	0.208978	0.115734	94	FALSE	SLC4A11, MPP2, EBF2, EBF1, CCDC141, STXBP6, ABLIM2, SALL3, PCNA, COBLL1, DNMT1, SCARA5, SPDL1, CLCN5, SHROOM2, TRIP13, JPH2, DYNC2H1, TMEM163, KHDRBS3, AKAP1, ANLN, PAIP1, PARD3	-1.23642	-0.302328	0.139877	0.116564	0.186433	96	FALSE	SLC4A11, NCAPH, PCNA, DNMT1, SCARA5, EEPD1, LAMB1, SPDL1, CCDC141, CLCN5, KHDRBS3, ABLIM2, TRIP13, TMEM163, ABI3BP, ANLN, TUBG2, HSPE1-MOB4, WDFY1, NCAPG, COBLL1, NEO1	1.72692	0.410468	0.0183444	0.00509567	0.407018	95	TRUE	IGFBP3, CTNNA2, SNX25, NCEH1, PORCN, NPC1, ACOT1, DHCR7	-1.76802	-0.431016	0.00152061	0.000572818	0.477271	85	TRUE	KIF4A, SHROOM2, NCAPH, PLS1, ANLN, NCAPG, CENPE, STXBP6, SALL3, TRIP13, KIF23, NAV2, COBLL1, SLC4A11, JPH2, PCNA, DNMT1, SCARA5, CIT, DIAPH3, TPX2, TDRD7, MAP2K1, CCDC141, PARD3, TMEM163, SAP130, PLEKHA7, HSPE1-MOB4
OSTEOBLAST	1.3173	0.270042	0.0222046	0.0113079	0.38073	367	TRUE	IGFBP3, NT5E, MYO1B, NCEH1, PLOD2, LOXL4, SNX25, GALNT2, ITGB3, SIRPA, SERPINE1, ANGPTL2, TGFBI, RRAS2, DAB2, SERPINE2, ITGAV, IGFBP7, MYOF, SLC39A14, PRSS23, LOXL2, MTHFD1L, POFUT2, MOGS, QSOX1, STEAP3, ARHGEF2, TNC, COL6A1, EPHX1, ITGA5, MYH9, NDST1, UAP1, ACOT1, PCK2, TOR1B, ENG, PI4K2A, PTPRG, OSMR, PPAN-P2RY11, ITPR3, PC, PLEC, GPX8, ENDOD1, TXNDC5, SCFD2, PANX1, MYO1C, PLOD1, FKBP10, SLC30A1	-1.55187	-0.315436	0.000156514	5.36206e-05	0.557332	366	TRUE	MFGE8, LAMA4, TSNAX-DISC1, EFEMP1, OLFM2, ACAN, SAMD9, PDGFRB, LAMC1, SEC24D, CSPG4, TANC1, EHD2, CDH11, PLXNA2, ALCAM, LAMB1, PLS3, P4HA1, SLFN5, PAPSS2, MRC2, COL6A3, EDIL3, KIAA1217, GFPT2, DDR2, COLGALT2, EHD3, PDLIM4, COL11A1, PLOD3, MET, TGM2, SNX9, TPBG, FLNB, EPS8L2, ABI3BP, CD109, SUSD5, ANLN, PLBD2, FERMT2, FN1, RPS6KA2, P4HA2, INF2, OCRL, PARVA, SORBS3, RRBP1, NEO1, FSCN1, XYLT1, LRP1,…	1.4643	0.292878	0.0216047	0.00720158	0.407018	377	TRUE	IGFBP3, SNX25, NT5E, LOXL4, GALNT2, RRAS2, NCEH1, PLOD2, SERPINE1, PRSS23, SERPINE2, PORCN, MYO1B, SLC39A14, TGFBI, SIRPA, ITGB3, IGFBP7, CTSZ, LOXL2, ANGPTL2, UAP1, SPARC, P4HA2, ACOT1, GJA1, TXNDC5, ITGAV, TIMP1, ITGA3, RRAS, PLOD1, ENG, COL6A1, HTRA1, COL5A1, CD151, ADAM9, TMED7-TICAM2, AGRN, MYOF, MGAT4B, TMEM115, STEAP3, MOGS, BCL2L2-PABPN1, ECM1, MTHFD1L, FZD2, TNC, IGFBP2, ATAD3A, PTPRG, P…	1.90157	0.401218	1.0646e-07	1.08431e-08	0.74774	364	TRUE	IGFBP3, SERPINE2, MYO1B, STEAP3, ITGB3, FN1, LOXL2, NT5E, PLOD2, CCDC80, NCEH1, IGFBP7, EPHX1, TGFBI, RRAS2, SIRPA, PRSS23, AKAP12, COL6A1, OSMR, ITGAV, GALNT2, MYOF, PLOD1, TNC, COL6A2, ABI3BP, ENG, RRAS, QSOX1, GJA1, CTSZ, ITGA5, ATP8B1, ANGPTL2, DAB2, IGFBP2, LRP1, ITGA3, CPA4, ECM1, EFEMP1, SPARC, TPST1, PLCB4, FHL2, NNMT, FKBP10, ACOT1, SERPINE1, COL5A1, AGRN, IKBIP, SLC39A7, GPC1, MOGS, SEM…
OVARY (BULK TISSUE)	-1.8016	-0.439549	0.000407054	4.24903e-05	0.557332	141	TRUE	SLC4A11, MPP2, TRIL, TANC1, CSPG4, KIAA1217, SUSD5, LAMC1, PITPNM3, SPECC1L, ACAN, KDM3B, SALL1, CDH11, MCC, RAPH1, AFAP1L1, FDXR, SCARA5, EFEMP1, PLEKHH2, YAP1, CLCN5, PPL, FLNB, SHROOM2, DLG5, JPH2, DYNC2H1, TEAD1, UBAP2, UNC13B, PDGFRB, MYLK, PLXNA2, PARD3, JUP, NACAD, TRIM32, C1QTNF3-AMACR, TJP1, SPECC1, OCRL	-1.89018	-0.430174	2.01775e-05	5.04438e-06	0.610527	147	TRUE	TRIL, SLC4A11, NCAPH, EFEMP1, SCARA5, ACAN, KDM3B, PDGFRB, LAMC1, CSPG4, TANC1, CDH11, PLXNA2, LAMB1, PLEKHH2, CLCN5, DLG5, KIAA1217, COL11A1, PPL, FLNB, UNC13B, SUSD5, MYLK, C1QTNF3-AMACR, ZNF185, OCRL, JUP, ANKS1A, NEO1	-1.65479	-0.344892	0.00678657	0.000816902	0.477271	151	TRUE	SLC4A11, KIAA1217, SHROOM2, PITPNM3, TANC1, RAPH1, ACAN, KDM3B, SALL1, XRCC1, BAG3, MCC, PPL, YAP1, PLXNA2, TRIL, PLEKHH2, SPECC1L, AFDN, NUP214, FLNB, DLG5, TJP1, UBAP2, OCRL, JCAD, MYLK, UNC13B, AFAP1L1, FLNC, PDGFRB, ASAP2	-1.25989	-0.279144	0.078211	0.0593824	0.287857	150	FALSE	SHROOM2, NCAPH, PROX1, SALL1, KIAA1217, UNC13B, TRIL, SLC4A11, JPH2, MCC, CASKIN2, PLEKHH2, TANC1, PLCG1, RAPH1, PPL, YAP1, SPECC1L, ZNF185, SCARA5, AFAP1L1, UBAP2, BAG3, PITPNM3, FLNC, TDRD7, ACAN, SH3PXD2B, ANKS1A, PARD3, SAP130, SPECC1, PLEKHA7, ARHGEF11, CDH11, OCRL
PANCREATIC ISLET	0.872684	0.180231	0.881041	0.881041	0.0819779	334	FALSE	MYO1B, PLOD2, IER3IP1, LOXL4, CD59, ASPH, TMEM33, CPM, MRPS23, ERO1A, LGALS3BP, CTSL, RTN4, DNAJC3, TECR, SFXN1, ETFDH, CDS2, NPTN, SLIRP, RDH13, B2M, CNPY2, UGGT2, PGRMC2, LMAN1, ATP1B1, ATP6V1G1, DNAJC16, MPC2, VLDLR, APOOL, PRDX4, SLC9A7, MARCKS, SOAT1, DAD1, NFASC, SEC61B, NUP155, TMX4, LAMP2, ACOT13, CALM1, CALM2, ENPP1, LNPK, SCARB2, EMC10, DCAKD, RTN1, LCLAT1	-1.1613	-0.237936	0.140808	0.118644	0.188204	343	FALSE	TSPAN7, ATP9A, TSNAX, BCAM, SEC24D, SIPA1L3, FNDC3A, ALCAM, PAPSS2, CPNE3, SLC30A7, PLEKHH2, CALCOCO2, EDIL3, TCAF2, VPS13C, CTBP1, CNP, SAR1A, NOCT, HSPA4L, TIAL1, PPL, RHOBTB3, LIMCH1, FBXL18, HEXA, SLC17A5, GDA, DSG2, RPS6KA6, RPS6KA3, P4HA2, PRKAR1A, DPYSL2, COBLL1, PPP1CB, CYP51A1, P4HTM, AP3B2, PALLD, ACSL6, FKBP9, TUBGCP4, VPS41, ANXA5, SAR1B, ACLY, SNAP91, VLDLR, KLC3, KPNA6, TOM1L1, SYNJ…	1.1848	0.23782	0.160434	0.120325	0.161979	342	FALSE	CTSL, LOXL4, PLOD2, CD59, MYO1B, ASPH, CPM, SFXN1, NPTN, ACAT1, ETFDH, SLIRP, APOL2, TRA2A, LGALS3BP, MYEF2, P4HA2, ERO1A, MRPS23, SEC62, LNPK, CRYZ, TIMP1, PGRMC2, LMAN1, SPCS2, MAN1A1, ATP1B1, TAPBP, TMED7, SCAMP1, SRSF6, PRDX4, NFASC, RAB3D, RDH13, ERLEC1, SNRPN, RAB2A, DNAJC3, TMCO1, DHODH, GNAS, PSMB6, AMFR, TMED4, B2M, SEC22B, ITGB1, TMEM33, RDH11, ACOT13, RBBP5, TMX4, GLS, RAB11A, PCYOX1, …	1.37126	0.290346	0.0177147	0.00988243	0.38073	324	TRUE	SLC33A1, MYO1B, TVP23C, RTN1, LGALS3BP, CD59, PLOD2, ASPH, CYP4F11, CADM1, CTSL, NFASC, FNDC3A, PGRMC2, KYNU, CPA4, TMEM33, PLCB4, DNAJC3, GOLGA2, ETFDH, UGGT2, SUMF2, ITM2B, LAMP2, TMED7, ACAT1, ERO1A, TRPM4, SSR4, B2M, LMAN1, SPRYD7, PRDX4, SSR1, ATP1B1, SIL1, SCAMP1, SMPD1, ARL1, DAD1, TMBIM6, PRDX5, REEP5, P4HA2, SEC22B, TMCO1, TRIP11, ITGB1, NPC2, CALM1, CALM2, DST, CPM, PCDHB4, TMED10, ATP6…
PERICARDIUM	-1.22168	-0.276587	0.0933747	0.0723227	0.195789	262	FALSE	SLC4A11, TRIL, EBF2, EBF1, MFGE8, RHOBTB3, LAMA4, TSNAX-DISC1, EHD2, CSPG4, EEF2, KIAA1217, STXBP6, SUSD5, PAPSS2, LAMC1, CLIC4, CALD1, GFPT2, PDLIM7, DOCK11, KRT18, CDH11, RAPH1, SNX18, AFAP1L1, FDXR, ANXA8L1, SCARA5, COLGALT2, EFEMP1, LIMS2, YAP1, TRIP6, CLCN5, PDLIM4, PPL, SHROOM2, FERMT2, AHNAK, JPH2, FSTL1, DYNC2H1, TEAD1, DDR2, NEK7, CAVIN1, CAVIN2, RAI14, AFAP1, TNKS1BP1, PDGFRB	-1.78279	-0.37716	1.14063e-05	2.42913e-06	0.627257	258	TRUE	MFGE8, TRIL, SLC4A11, LAMA4, TSNAX-DISC1, EFEMP1, SCARA5, PDGFRB, LAMC1, CSPG4, EHD2, CDH11, LAMB1, P4HA1, PAPSS2, MRC2, ANXA8L1, COL6A3, CLCN5, EDIL3, KIAA1217, GFPT2, DDR2, COLGALT2, PDLIM4, COL11A1, PPL, TPBG, FASN, RHOBTB3, CD109, SUSD5, FERMT2, FN1, RPS6KA2, P4HA2, PARVA, SLC27A3, SORBS3, NEO1, FSCN1, EEF2, NECTIN2, GAA, LRP1, ALDH1L2, FSTL1, CRIM1, OLFML2A, PGM1, IGFBP2, ADARB1, SH3BP4, FKB…	1.5213	0.314976	0.0128119	0.00293007	0.431708	270	TRUE	IGFBP3, SNX25, NT5E, LOXL4, RRAS2, PLOD2, SERPINE1, PRSS23, TGFBI, ITGB3, IGFBP7, SLC16A3, LOXL2, ANGPTL2, SPARC, P4HA2, ACOT1, GJA1, DHCR7, RRAS, PLOD1, ENG, COL6A1, HTRA1, COL5A1, GLUD2, ADAM9, TMED7-TICAM2, AGRN, MYOF, MGAT4B, TMEM115, STEAP3, BCL2L2-PABPN1, ECM1, FZD2, IGFBP2, PTPRG, PYCR1, CRAT, PPAN-P2RY11, PANX1, FN1, RAB34, QSOX1, FKBP9, CCDC80, FKBP10, GDF15, PLPP1, LGALS1, LSS, IL6ST, C…	1.84669	0.396757	1.12545e-05	2.44133e-06	0.627257	255	TRUE	IGFBP3, STEAP3, ITGB3, FN1, LOXL2, NT5E, PLOD2, CCDC80, IGFBP7, TGFBI, NGFR, RRAS2, PRSS23, AKAP12, COL6A1, OSMR, MYOF, PLOD1, COL6A2, ENG, RRAS, QSOX1, GJA1, ITGA5, IL6ST, ANGPTL2, DAB2, IGFBP2, LRP1, CPA4, ECM1, EFEMP1, SPARC, TPST1, SLC16A3, NNMT, FKBP10, GLUD2, ACOT1, SERPINE1, COL5A1, AGRN, GPC1, SEMA3C, FZD2, TMED7-TICAM2, PTDSS2, XXYLT1, VAT1, COL18A1, LGALS1, LTBP1, PTPRG, P4HA2, CRIM1, P…
PERIPHERAL BLOOD	-1.01471	-0.269349	0.438984	0.414596	0.0756946	84	FALSE	TSNAX-DISC1, ITGB2, TRIM25, SAMD9, DOCK11, SNX18, SAMD9L, SIPA1, PREX1, CCDC22, EHD1, AHNAK, CAVIN2, PLEKHO2, OGFR, FAS, HS1BP3, TLN1, VASP, DENND3, GALNT3, ZNF787	-1.37513	-0.342002	0.0639129	0.0503018	0.287857	87	FALSE	TSNAX-DISC1, ITGB2, EEPD1, SAMD9, SAMD9L, PREX1, CCDC22, SUN2, SAMHD1, DENND3, RPS6KA1, ZNF185, ADGRE5, SLC27A3, EHD1, SIPA1, HLA-A, GALNT3, CAVIN2, TLN1, STXBP2, TXNIP, PLEKHO2, DDX58, FAS, LPCAT1, GRK2, HPS6	1.01087	0.24554	0.416487	0.389493	0.0873098	85	FALSE	HMOX1, TGFBI, SIRPA, SIRPB1, ITGB3, CTSZ, RAB35, HLA-A, LPCAT1, RNASET2, TMED7-TICAM2	-1.43839	-0.353129	0.0343456	0.0225791	0.352488	83	TRUE	PTK2B, PARP10, PRKCD, LMNB1, PREX1, SNX18, ARAP1, OGFR, SAMD9L, TRIM25, SAMD9, ZNF185, GALNT3, ITGB2, TDRD7, RAB11FIP1, SAMHD1, EHD1, DOCK11, TRIM21, PLEKHO2, STXBP2, STK38, CAVIN2, DENND3, OSBPL11, VASP, TLN1, FMNL1, NFATC2, STK10, EFHD2, CCDC22
PLACENTA (BULK)	-1.20915	-0.262675	0.0823171	0.0618557	0.204295	447	FALSE	TNS3, RHOBTB3, LAMA4, CSPG4, KIAA1217, RPSA, ESYT2, LAMC1, TRIM25, CNN3, CLIC4, SPECC1L, CALD1, CLMN, POLDIP3, ABCG2, SNX9, SPTLC3, PRLR, LIMCH1, RACK1, EIF2AK2, KRT18, CTNND1, ST3GAL1, ANK3, FNDC3A, RPL13, COBLL1, EIF4A1, MACF1, PALLD, PKP2, NUFIP2, RAPH1, AFAP1L1, SORBS2, ANXA8L1, SYNPO, COPG1, EIF4G2, AGFG1, RPL7A, PDXDC1, GOLPH3, SEC16A, FAM120A, RRBP1, EFEMP1, SLC2A1, CPEB4, PDLIM5, YAP1, GF…	-1.31229	-0.262982	0.00978121	0.00697364	0.407018	454	TRUE	TNS3, LAMA4, SLC2A1, EFEMP1, ABCG2, PDGFRB, LAMC1, PRLR, CSPG4, FNDC3A, ESYT2, PLXNA2, LAMB1, MGAT5, SORT1, XRN1, DYNC1H1, ANXA8L1, SPTLC3, COL6A3, UBR4, DLG5, KIAA1217, COPG1, MET, TGM2, SLC26A2, SNX9, GOLPH3, FLNB, FASN, EPS8L2, HEXB, MINK1, RHOBTB3, LIMCH1, HSPA2, SLC17A5, GDA, ANK3, CNN3, EIF2AK2, FERMT2, DSG2, FN1, MYLK, ST3GAL1, JUP, SEC16A, COBLL1, RRBP1, ATP13A2, XYLT1, GAA, LRP1, FSTL1, …	-1.43152	-0.262042	0.00795698	0.00103146	0.45506	452	TRUE	NUFIP2, TNS3, COBLL1, KIAA1217, SHROOM2, CNN3, SORBS2, ESYT2, CLMN, RAPH1, TRIM25, CALD1, POLDIP3, EIF2AK2, SYNPO, SEC16A, ARFGEF2, COPB1, UBAP2L, PRLR, ANK3, ANXA8L1, LAMA4, LIMCH1, AHNAK, CLTB, KRT18, FAM120A, EPS8L2, FNDC3A, COPG1, PALLD, PKP2, MACF1, PDLIM5, GFPT1, NCKAP1, YAP1, PLXNA2, ROCK2, CAMSAP2, CAST, SCYL1, TNPO1, PPP1R13L, RPSA, SPECC1L, AFDN, SEC24A, SNX9, PDXDC1, LUZP1, FLNB, CRYAB…	1.45164	0.298684	0.00346763	0.00147695	0.45506	456	TRUE	IGFBP3, SERPINE2, PTPRJ, ITGB3, FN1, GRN, NT5E, CD59, RAB6C, NRP1, TMEM87B, TGFBI, RRAS2, AKAP12, TFRC, CTSL, COL6A1, OSMR, MAN2A1, ITGAV, MYOF, COL6A2, C1GALT1, ENG, FNDC3A, IGF2R, QSOX1, GJA1, PGRMC2, GLG1, ITGA5, KYNU, OGDH, IL6ST, DAB2, LRP1, TM9SF3, SEL1L, ECM1, EFEMP1, ERAP1, ACSL4, APP, FNDC3B, SPARC, ATP2B4, GNS, SLC20A1, SLC35E1, NOMO3, SERPINE1, COL5A1, CLPTM1, FMNL2, CPD, SEC61A1, SLC3…
PLASMA CELL	1.08803	0.237837	0.279165	0.245562	0.152145	184	FALSE	LOXL4, SNX25, SQOR, DERL1, ERAP2, B4GALT1, DNAJC3, SEL1L, TECR, FNDC3B, LDAH, UAP1, ACO2, GLB1, PDK1, ITPR3, LMAN1, TMEM205, TXNDC5, SCFD2, PRDX4, TFB2M, SUCLG2, PRCP, SPCS3, LACTB2, ALG5, CYB5R1, TRAM2, OSBPL3, SLC39A11, CLCC1, THNSL1, RPP40, ALG12, DDOST, SLC25A20, SLC35A2, ERGIC2, POC1B-GALNT4, SLC35B1, ERP29, DERL2, RARS2, RPN2, LMAN2L, ERGIC3, DHRS7, AAAS, RAB9A, FKBP2, UFSP2, NCSTN, PIGT, N…	0.812653	0.180337	0.900952	0.900952	0.048215	184	FALSE	PLP2, TFB2M, LDAH, TMED10, UAP1, TVP23C, OSBPL3, SCAMP2, SQOR, SPCS2, TECR, TIMM9, ACO2, SUCLG2, BNIP1, SEC62, FKBP2, GOLGA5, TMEM205, TXNDC5, SNX25, CRYZ, UFL1, ACAD11, PRDX4, GOSR2, SDF2L1, THNSL1, UFSP2, CISD2, CLPTM1L, CAV1, ERP29, DERL1	1.57545	0.3408	0.0216047	0.00703289	0.407018	185	TRUE	DERL2, SNX25, LOXL4, SQOR, SDF2L1, PORCN, POC1B-GALNT4, UBE2J1, LDAH, IGF1, UAP1, P4HA2, SEC62, PDK1, GLB1, TXNDC5, CRYZ, LMAN1, SPCS2, ACO2, MAN1A1, B4GALT1, PRDX4, PRCP, RAB3D, SUCLG2, ERLEC1, DNAJC3, PYCR1, FNDC3B, TFB2M, EMC2, PPIB, CYB5R1, CD9, DHRS7, NPC2, LMAN2, DDOST, YIPF2, TECR, SCAMP2, SLC25A20, ACAD11, SCFD2, PDIA5, SPCS3, FKBP2, BNIP1, GOLGA5, HSPA13, C1GALT1C1, OSBPL3, EMC7, ALDH18A…	1.77233	0.396696	9.04015e-05	2.76227e-05	0.57561	190	TRUE	DERL2, SLC33A1, TVP23C, SQOR, SLC39A11, FNDC3A, NCSTN, GLB1, SEL1L, FNDC3B, TMEM205, DNAJC3, ACO2, GOLGA5, RAB9A, ERAP2, SDF2L1, SSR4, PRCP, LMAN1, PRDX4, SYVN1, SLC35A2, SIL1, DDOST, ARL1, RPN2, ITM2A, P4HA2, RARS2, BCKDHA, LMAN2L, SPCS3, PYCR1, C1GALT1C1, HSPA13, NPC2, UAP1, CDK5RAP3, PPIB, TMED10, B4GALT1, CAV1, DNAJC25, TXNDC15, STT3A, TECR, TXNDC5, ERLEC1, SLC35B1, SPCS1, SLC1A4, LMAN2, ITPR…
PLASMACYTOID DENDRITIC CELL	0.9931	0.216399	0.459547	0.438272	0.112379	202	FALSE	SYNGR2, LOXL4, SIRPA, SIRPB1, SQOR, TGFBI, RFTN1, MYOF, DDX31, TMEM62, ITPR1, TMEM109, ACOX3, TOR1B, PPAN-P2RY11, PES1, RAB35, ENDOD1, TXNDC5, NOC4L, PANX1, NOP9, ELOVL1, INTS5, SEC61B, MYO1E, SLC35A4, ISOC2, DHX37, ATP13A1, SH3BP5L, BCL2L13, NGFR, URB2, TRAPPC9, CLPB, BYSL, ABCB6, GYS1, IDH3A, SLC25A20, SLC35A2, RRP9, SLC7A5, POC1B-GALNT4, MGAT2, ATAD3A, RHBDF2, STX16-NPEPL1, CHPF2, ABCB10	-1.04754	-0.22754	0.349419	0.32449	0.105125	197	FALSE	POLD1, SCARA5, SAMD9, MGLL, EHD4, SAMD9L, PREX1, CCDC22, OAS3, CLCN5, TOE1, SAMHD1, TRIM26, PARP9, SNX9, STAT1, FLNB, RAVER1, CTSC, RPS6KA1, CADM4, RRBP1, FSCN1, ATP13A2, ALDH1L2, SEC24A, SH3BP4, LRSAM1, KIF13B, TCP11L1, RAB30, PLSCR1, GALNT3, DPP3, EPHA2, TAP1, STXBP2, PI4K2B, DCPS, RB1, ABHD6, SNTA1, PLCB3, RAB4B, DDX58, FAS, ACADS, SLC12A7, GPKOW, ABCB6, HPS6, NT5C3A, RHBDF2, GTF2H4, SMARCD2, …	1.02826	0.219896	0.412888	0.382304	0.0838361	203	FALSE	LOXL4, SQOR, SDF2L1, TGFBI, SIRPA, SIRPB1, RFTN1, POC1B-GALNT4, CTSZ, IDH3A, RAB35, TXNDC5, TMEM62, DDX31, MAN1A1, TMED7-TICAM2, MYOF, ITPR1, NOC4L, CLPB, FZD2, TMEM109, PRPF19, ATAD3A, SF3A2, PPAN-P2RY11, PES1, PANX1, RRP9, ACOX3, RHBDF2, SARS2	-1.1191	-0.238568	0.246535	0.205446	0.152145	197	FALSE	PTK2B, PARP10, PRKCD, EHD4, LMNB1, FSCN1, OAS3, PREX1, SNX18, CASKIN2, CADM4, SAMD9L, TCP11L1, TRIM25, SAMD9, PLSCR1, SCARA5, GALNT3, LAP3, TDRD7, SCAF1, SAMHD1, TOE1, CD2AP, POLD1, IFIT1, BST2, TRIM21, PPP6R1, DPP3, STAT1, SAP130, ATP13A2, KLC2, STXBP2, MAPK7, PTPN23, EPHA2, SMARCD2, RPS10-NUDT3, RELA, SLC43A3, FLNB, SH3BP4, FMNL1, RING1, CCDC22, PLCB3, HECTD3, DDX58, ALDH4A1, SDSL
PODOCYTE	1.39155	0.289911	0.0169447	0.00768786	0.407018	301	TRUE	IGFBP3, NT5E, MYO1B, NCEH1, PLOD2, LOXL4, GALNT2, ITGB3, SIRPA, SERPINE1, TGFBI, RRAS2, DAB2, AK4, ITGAV, LGALS3BP, IGFBP7, MYOF, SLC39A14, PRSS23, LOXL2, MTHFD1L, POFUT2, MOGS, SLC16A3, L1CAM, QSOX1, STEAP3, TNC, EPHX1, B4GALT7, MYH9, NDST1	-1.49618	-0.310105	0.00133562	0.000729645	0.477271	301	TRUE	MFGE8, SLC4A11, TSNAX-DISC1, SLC2A1, EFEMP1, LAMC1, SIPA1L3, TANC1, EHD4, ABCB1, EHD2, ALCAM, LAMB1, PAPSS2, MRC2, LSR, ANXA8L1, CDK18, EDIL3, KIAA1217, TOR4A, PDLIM4, COL11A1, EEF1A2, MET, TGM2, TPBG, FLNB, EPS8L2, CD109, SUSD5, CNN3, DSG2, FN1, P4HA2, CADM4, MYLK, INF2, ZNF185, OCRL, JUP, PARVA, FSCN1, NECTIN2, LRP1, FSTL1, CRIM1, PALLD, OLFML2A, PPFIBP1, SH3BP4, TSPAN4, TTYH3, EGFR, FDXR, CA12…	1.49021	0.302955	0.0216047	0.00623333	0.407018	310	TRUE	IGFBP3, NT5E, LOXL4, GALNT2, RRAS2, NCEH1, PLOD2, SERPINE1, PRSS23, MYO1B, SLC39A14, TGFBI, SIRPA, ITGB3, IGFBP7, CTSZ, SLC16A3, AK4, LGALS3BP, LOXL2, TRIM58, L1CAM, SPARC, P4HA2, GJA1, ITGAV, ITGA3, RRAS, PLOD1, B4GALT7, COL5A1, CD151, ADAM9, TMED7-TICAM2, AGRN, MYOF, MGAT4B, STEAP3, ALDH1B1, MOGS, ECM1, MTHFD1L, FZD2, PROCR, TNC, ATAD3A, PYCR1, APP, IKBIP, PI4K2A, PVR, PPAN-P2RY11, PANX1, GALNT…	1.88328	0.399082	5.25964e-07	8.27906e-08	0.704976	309	TRUE	IGFBP3, MYO1B, PTPRJ, STEAP3, ITGB3, FN1, LOXL2, L1CAM, NT5E, LGALS3BP, PLOD2, CCDC80, NCEH1, TRIM58, IGFBP7, EPHX1, B4GALT7, TGFBI, NGFR, RRAS2, SIRPA, PRSS23, AKAP12, PROCR, OSMR, ITGAV, GALNT2, MYOF, PLOD1, TNC, COL6A2, RRAS, QSOX1, GJA1, CTSZ, DAB2, LRP1, ITGA3, CPA4, ECM1, EFEMP1, APP, SPARC, PLCB4, FHL2, SLC16A3, NNMT, GGT7, FKBP10, SERPINE1, COL5A1, AGRN, IKBIP, SLC39A7, GPC1, MOGS, SEMA3C…
PREADIPOCYTE	1.49511	0.319049	0.0128589	0.00559599	0.407018	238	TRUE	NT5E, HMOX1, MYO1B, LOXL4, ITGB3, ATP2B4, SERPINE1, SQOR, ANGPTL2, TGFBI, RRAS2, SERPINE2, ITGAV, MYOF, HEATR1, SLC39A14, LOXL2, VIM, CTSL, NRP1, FMNL2, PRKDC, SLC4A7, URB1, STEAP3, TNC, COL6A1, ITGA5, GLUD2, PTPRG, OSMR, PPAN-P2RY11, CALR, ITPR3, BOP1, PC, POP1, PLEC, GPX8, INTS1, DNAJC13, SCFD2, PANX1, MYO1C, ATL3, FKBP10, PROCR, INTS5	-1.63533	-0.349725	0.000482474	0.0002189	0.518848	237	TRUE	LAMA4, NCAPH, TSNAX-DISC1, POLD1, EFEMP1, EPHA4, SCARA5, PDGFRB, LAMC1, CSPG4, EHD2, LAMB1, PAPSS2, MRC2, DYNC1H1, COL6A3, GFPT2, DDR2, PDLIM4, SLFN11, TRIP13, PPL, TPBG, FASN, EPS8L2, ABI3BP, CD109, ANLN, FERMT2, FN1, RPS6KA2, NCAPG, IQGAP3, FSCN1, XYLT1, LRP1, ALDH1L2, FSTL1, OLFML2A, PPFIBP1, SH3BP4, FKBP9, TSPAN4, EGFR, FDXR, CA12, CLIC4, GCN1, UGDH, PLCD1, TUBB6, TRIM32, AFAP1L1, FLNC, FGF2,…	1.38391	0.290313	0.0600072	0.0310801	0.352488	242	FALSE	NT5E, CTSL, HMOX1, LOXL4, SQOR, RRAS2, SERPINE1, SERPINE2, MYO1B, SLC39A14, ATP2B4, TGFBI, ITGB3, NRP1, LOXL2, ANGPTL2, HEATR1, ITGAV, COL6A1, MAN1A1, HTRA1, COL5A1, GLUD2, ADAM9, TMED7-TICAM2, MYOF, STEAP3, CLPB, ECM1, PROCR, TNC, FMNL2, ATAD3A, PTPRG, CRAT, PPAN-P2RY11, PANX1, FN1, ATL3, FKBP9, FKBP10, BOP1, LGALS1, IL6ST, CA12, VIM, ANK2, GPC1, CALR, ITGA5, PC, SLC4A7, CAVIN3, GNG12, RELL1, UR…	1.56232	0.340481	0.00358068	0.00155826	0.45506	236	TRUE	SERPINE2, MYO1B, STEAP3, ITGB3, FN1, LOXL2, SQOR, NT5E, NRP1, TGFBI, RRAS2, AKAP12, PROCR, CTSL, COL6A1, OSMR, ITGAV, MYOF, ANK2, TNC, COL6A2, ABI3BP, ITGA5, ATP8B1, IL6ST, ANGPTL2, LRP1, ECM1, EFEMP1, HMOX1, WDR36, TPST1, ATP2B4, NNMT, FKBP10, GLUD2, SERPINE1, COL5A1, FMNL2, GPC1, SEMA3C, TMED7-TICAM2, CALR, PRKDC, SLC39A14, TRIO, COL18A1, LGALS1, CAV2, LTBP1, PTPRG, PC, CSF1, CRAT, DST, AXL, HS…
PREFRONTAL CORTEX	-1.64087	-0.384709	0.00254851	0.000613788	0.477271	196	TRUE	TSPAN7, TUBB4A, TRIL, EPHA4, ATP9A, LAMA4, DDAH1, CNN3, PITPNM3, SYTL2, QKI, KLHL7, SALL3, SALL1, SPTLC3, LIMCH1, CTNND1, ANK3, CDH11, SNX27, SORBS2, ABI2, SPTAN1, HSP90AA1, HSPA1B, CLASP1, CPEB4, PLEKHH2, HSPA4L, ALDH1L1, ROCK2, DLG5, SLC44A1, CKB, DYNC2H1, CTTN, MAP4K4, CAMSAP2, KHDRBS3, NCKAP1, PLXNA2, NCAM1, NACAD, PHLDB1, ACSL6, SRPK2, GDA, DPYSL2, TJP1, SPECC1, SLC12A2, TUBGCP4, ARHGEF7, AA…	-1.57895	-0.3427	0.00184301	0.0010239	0.45506	203	TRUE	TSPAN7, TRIL, ATP9A, LAMA4, EPHA4, KLHL7, SNX27, CDH11, PLXNA2, HSPA1B, SPTLC3, PLEKHH2, EDIL3, DLG5, TCAF2, KHDRBS3, NASP, COL11A1, CKB, HSPA4L, LIMCH1, GDA, ANK3, CNN3, BPTF, DYNC1I2, ENO2, DPYSL2, QKI, PPP1CB, SLC8A1, AP3B2, ACSL6, TUBGCP4, MYO10, SLC44A1, CSNK1E, ROCK2, NCAM1, SNAP91, VLDLR, NF1	-1.50409	-0.302209	0.0144339	0.00387325	0.431708	201	TRUE	PITPNM3, CNN3, SORBS2, EPHA4, KLHL7, CTTN, ATP9A, RTN1, SALL3, SALL1, ANK3, LAMA4, LIMCH1, ABI2, NCKAP1, ARID2, PLXNA2, TRIL, ROCK2, CAMSAP2, CKB, PLEKHH2, DPYSL2, AP3B2, HSPH1, AFDN, HSP90AA1, MAP4K4, ARHGEF7, DLG5, SPTAN1, CPEB4, TJP1, HSPA1B, HSPA4L, PHLDB1, AAK1, CLASP1, KHDRBS3, QKI, SPTLC3, TUBB2A, STRN3, SRPK2, ACSL6, PSIP1, STK3, NEDD4, ATXN2, TUBGCP4, CALM2, CALM1, GDA, CAP2, FLRT2, MAP1…	-1.13492	-0.24194	0.215684	0.175743	0.165657	197	FALSE	PHLDB1, KLHL7, TSPAN7, ABI2, PROX1, SALL3, SALL1, DPYSL2, CAP2, GDA, TRIL, ATP9A, CKB, HSP90AA1, ANK3, PLEKHH2, EPHA4, LIMCH1, HSPA4L, ROCK2, AP3B2, PSIP1, TCAF2, SORBS2, TCAF1, CLASP1, PITPNM3, NASP, ARHGAP21, USP47, SPTAN1, UBA6, STK3, TUBB2A, CNN3, HSPA1B, KIF21A, SPECC1
REGULATORY T CELLS	0.859885	0.192091	0.838209	0.814925	0.0745501	166	FALSE	SYNGR2, SIRPB1, SQOR, RFTN1, MAIP1, SGSH, PBXIP1, ERAP2, LDAH, RHOG, ACOX3, PCK2, ARL6IP5, B2M, SCFD2, TFB2M, TMEM126A, ELOVL1, ADGRE5, SUCLG2, APRT	-1.18555	-0.263896	0.159531	0.137374	0.169571	168	FALSE	MAP1LC3B2, NCAPH, ITGB2, HTATIP2, OLFM2, LGALS3, SLFN5, CCDC141, CCDC22, LSR, ALDOC, TOE1, SAMHD1, NMT2, PARP9, STAT1, CORO1B, DDB2, MAD1L1, RPS6KA1, HSPE1-MOB4, ADGRE5, ERI1, AIP, RABGGTA, HLA-A, RAB30, UXS1, DGKA, LIMS2, TAP1, TRIM32, STXBP2, VAMP8, DCPS, TTC27, PIGU, TXNIP, PIGK, DDX58, ORC5, TWF2, FAS, DHRS3	0.797265	0.173964	0.904523	0.904523	0.0421619	170	FALSE	SQOR, SDF2L1, PORCN, SIRPB1, RFTN1, SGSH, POC1B-GALNT4, LDAH, HLA-A, CRYZ, PCYOX1L, RHOG, HNRNPA1L2, SUCLG2, PBXIP1, B2M, TFB2M, ADGRE5, TFB1M, TXNIP, ACOX3, TMEM126A, LGALS1, UQCRFS1P1, UXS1, SCAMP2, SLC25A20, PCK2, ELOVL1, CHMP6, SCFD2, PECR, BNIP1, MARS2	0.76273	0.175314	0.989956	0.962457	0.0401661	159	FALSE	INPP5K, SQOR, SIRPB1, PBXIP1, RFTN1, RAB9A, ERAP2, SDF2L1, B2M, CD70, ARL6IP5, SLFN5, LGALS1, PCK2, HLA-A, SGSH, ITM2A, LMAN2L, CSF1, C1GALT1C1
RENAL CORTEX	-1.50658	-0.356493	0.0197597	0.00969687	0.38073	180	TRUE	TUBB4A, TNS3, TRIL, EPHA4, MAGED2, LAMA4, DDAH1, TANC1, BCAM, CSPG4, KIAA1217, EHD3, LAMC1, PITPNM3, CALD1, COL2A1, SALL3, SALL1, PRLR, LIMCH1, KRT18, CADM4, CDH11, COBLL1, PALLD, MCC, AFAP1L1, SCARA5, SYNPO, EFEMP1, YAP1, EVPL, CLCN5, PPL, MET, ALDH1L1, SHROOM2, FERMT2, AHNAK, FSTL1, MKI67, DYNC2H1, TEAD1, RAI14, TNKS1BP1, PDGFRB, MYLK, EPS8L2, DSG2, PARD3, JUP	-1.93143	-0.42554	8.84713e-06	1.72028e-06	0.643552	180	TRUE	TRIL, TNS3, LAMA4, BCAM, EFEMP1, EPHA4, SCARA5, COL2A1, PDGFRB, LAMC1, PRLR, CSPG4, MAGED2, TANC1, CDH11, LAMB1, PLS3, MRC2, COL6A3, CLCN5, EDIL3, KIAA1217, EHD3, MET, PPL, TPBG, EPS8L2, LIMCH1, FERMT2, DSG2, FN1, CADM4, MYLK, C1QTNF3-AMACR, C1QTNF3, ZNF185, JUP, PARVA, COBLL1, ANKS1A, NEO1, NECTIN2, SLC8A1, FSTL1, PALLD, OLFML2A, IGFBP2, SH3BP4, ERBB2, EGFR, CA12, EVPL, TOM1L1, KRT18, TIMP3, EPH…	-1.40023	-0.283116	0.0447676	0.0182387	0.352488	187	TRUE	PPM1H, TNS3, APOB, COBLL1, KIAA1217, SHROOM2, PITPNM3, TANC1, EPHA4, EHD3, CALD1, SYNPO, SALL3, SALL1, MAGED2, PRLR, RPS10-NUDT3, LAMA4, LIMCH1, AHNAK, KRT18, EPS8L2, PALLD, MCC, PPL, YAP1, TRIL	1.37342	0.309157	0.0290009	0.0187969	0.352488	187	TRUE	IGFBP3, MYO1B, ITGB3, FN1, L1CAM, PLOD2, NRP1, IGFBP7, TGFBI, NGFR, AKAP12, APOB, COL6A1, TNC, COL6A2, DAB2, IGFBP2, ITGA3, EFEMP1, APP, SPARC, FKBP10, COL5A1, FMNL2, AGRN, FZD2, TGFB2, RDH10, EPB41L1, ATP1B1, ATP1A1, COL18A1, LTBP1, PTPRG, UACA, PC, TIMP3, SNTB1, PCDHB7, HSPG2, ITM2C, LAMA5, CDH2, CA12, PLXNB2, LAMB1, TMEM132A, PLXNB1, MRC2
RESPIRATORY SMOOTH MUSCLE	1.36505	0.289155	0.025554	0.0141967	0.38073	267	TRUE	IGFBP3, NT5E, HMOX1, LOXL4, GALNT2, SIRPA, SERPINE1, ANGPTL2, TGFBI, RRAS2, EPB41L1, DAB2, SERPINE2, SGSH, MYOF, PRSS23, LOXL2, MTHFD1L, POFUT2, CTSL, ABCC1, QSOX1, PTDSS2, TNC, COL6A1, EPHX1, NDST1, CDIPT, ENG, GLUD2, PTPRG, OSMR, PPAN-P2RY11, ITPR3, PC	-1.65626	-0.349217	0.000132733	4.42444e-05	0.557332	264	TRUE	MFGE8, SLC4A11, LAMA4, PRELP, EFEMP1, SCARA5, ACAN, PDGFRB, LAMC1, LGALS3, CSPG4, EHD2, PCDHB2, CDH11, LAMB1, PAPSS2, MRC2, ANXA8L1, COL6A3, EDIL3, GFPT2, DDR2, COLGALT2, TOR4A, EHD3, PDLIM4, TGM2, SNX9, PPL, TPBG, EPS8L2, ABI3BP, RHOBTB3, CD109, PLBD2, FERMT2, FN1, RPS6KA2, P4HA2, MYLK, PARVA, SORBS3, SDF4, FSCN1, GAA, LRP1, ALDH1L2, FSTL1, CRIM1, PALLD, OLFML2A, SH3BP4, FKBP9, TSPAN4, EGFR, FDX…	1.67745	0.345621	0.00416351	0.000424061	0.498493	279	TRUE	IGFBP3, NT5E, CTSL, HMOX1, LOXL4, GALNT2, RRAS2, SERPINE1, PRSS23, SERPINE2, TGFBI, SIRPA, SGSH, LOXL2, ANGPTL2, SPARC, P4HA2, GJA1, EPB41L1, ABCC1, TIMP1, MIPEP, RRAS, PLOD1, ENG, FTH1, COL6A1, MAN1A1, HTRA1, COL5A1, CD151, GLUD2, ADAM9, TMED7-TICAM2, AGRN, MYOF, MGAT4B, TMEM115, BCL2L2-PABPN1, ECM1, NFASC, MTHFD1L, FZD2, RDH10, TNC, PTPRG, PYCR1, CRAT, PVR, PPAN-P2RY11, SLC35B2, FN1, RAB34, QSO…	2.07296	0.443669	1.64851e-08	1.06848e-09	0.788187	266	TRUE	IGFBP3, SERPINE2, FN1, LOXL2, NT5E, CCDC80, EPHX1, TGFBI, RRAS2, SIRPA, PRSS23, AKAP12, CTSL, COL6A1, OSMR, GALNT2, MYOF, PLOD1, TNC, COL6A2, NFASC, ABI3BP, ENG, RRAS, QSOX1, GJA1, ABCC1, IL6ST, ANGPTL2, DAB2, LRP1, ECM1, EFEMP1, PCDHB2, SPARC, HMOX1, TPST1, FHL2, NNMT, GGT7, FKBP10, GLUD2, SERPINE1, COL5A1, AGRN, CD81, SLC39A7, GPC1, SEMA3C, FZD2, TGFB2, TMED7-TICAM2, RDH10, EPB41L1, SDF4, PTDSS…
RETINA	-1.58713	-0.39814	0.010822	0.00440895	0.407018	117	TRUE	TUBB4A, MPP2, TSNAX-DISC1, TANC1, KIAA1217, EHD3, PITPNM3, COL2A1, ABLIM2, LIMCH1, COBLL1, MCC, AFAP1L1, SORBS2, COLGALT2, EFEMP1, SLC2A1, PDLIM4, CRYAB, MET, SHROOM2, DYNC2H1, TEAD1, UNC13B, RAI14, HK2, CAMSAP2, KHDRBS3, HABP4, SCRN1, PARD3, NACAD, TRIM32, C1QTNF3-AMACR, C1QTNF3	-1.56689	-0.36932	0.00601639	0.00401093	0.407018	116	TRUE	TSNAX-DISC1, SLC2A1, EFEMP1, COL2A1, TANC1, EDIL3, KIAA1217, KHDRBS3, COLGALT2, EHD3, PDLIM4, ABLIM2, MET, HK2, LIMCH1, UNC13B, RPS6KA2, C1QTNF3-AMACR, C1QTNF3, ENO2, COBLL1, CRIM1, EGFR, SNAP91, TRIM3, PPP2R5B, EPHA2, TRIM32, AFAP1L1, FLNC, GFRA1, STK39, ATP1A3, FYCO1, ME1, ANTXR1, MPP2, LPCAT1, MCC	-1.3552	-0.294278	0.0651838	0.0344026	0.321776	120	FALSE	PPM1H, PPP2R5B, COBLL1, KIAA1217, SHROOM2, PITPNM3, TANC1, SORBS2, EHD3, LIMCH1, MCC, CAMSAP2, CRYAB, PDLIM4, LGALSL, ABLIM2, KHDRBS3, JCAD, MET, UNC13B, AFAP1L1, FLNC, ASAP2	-1.3364	-0.309646	0.059191	0.0432971	0.321776	114	FALSE	PPM1H, SHROOM2, PROX1, SLC2A1, KIAA1217, UNC13B, NAV2, COBLL1, EHD3, HABP4, MCC, TANC1, LIMCH1, CRYAB, SORBS2, AFAP1L1, CIT, PITPNM3, FLNC, TDRD7
SENSORY NEURON	-1.70437	-0.41577	0.00224133	0.000518826	0.477271	139	TRUE	TUBB4A, MPP2, TRIL, EBF1, ATP9A, OLFM2, TANC1, SUSD5, EHD3, COL2A1, ABLIM2, TEX2, SALL3, SALL1, ABLIM1, ANK3, RAPH1, COLGALT2, CLASP1, ABCB1, CLCN5, SHROOM2, SENP3-EIF4A1, RAI14, CAMSAP2, KHDRBS3, SCRN1, PLXNA2, PARD3, JUP, NCAM1, NACAD, MTMR2, TRIM32, C1QTNF3-AMACR, CCDC6	-1.54534	-0.355443	0.00782987	0.00543741	0.407018	139	TRUE	TRIL, ATP9A, OLFM2, COL2A1, TANC1, ABCB1, PCDHB2, PLXNA2, MGAT5, CLCN5, KHDRBS3, COLGALT2, EHD3, COL11A1, ABLIM2, EEF1A2, LANCL1, SUSD5, ANK3, RPS6KA2, C1QTNF3-AMACR, OCRL, JUP, ANKS1A, NEO1, ALDH1L2, TCP11L1, NCAM1, SNAP91, GSK3B, SLC9A6, NF1, TRIM32, AMACR, GFRA1, NCDN, STK39, ATP1A3	-1.26029	-0.264227	0.118321	0.0785714	0.248911	143	FALSE	PPM1H, OLFM2, SHROOM2, TANC1, RAPH1, EHD3, ATP9A, RTN1, SALL3, SALL1, TEX2, ANK3, PLXNA2, TRIL, CAMSAP2, ABLIM2, CLASP1, OCRL, KHDRBS3, SLC9A6, ARHGAP35, SENP3-EIF4A1	-1.23752	-0.277332	0.108563	0.0864486	0.234393	134	FALSE	PPM1H, SHROOM2, DHRS2, TEX2, SALL3, SALL1, NAV2, CAP2, TRIL, ATP9A, EHD3, ANK3, TANC1, ABCB1, ABLIM1, OLFM2, RAPH1, TCP11L1, ACOT7, CLASP1, SH3PXD2B, MTMR2, OLA1, TUBB2A, ANKS1A, PARD3, KIF21A, OCRL, LANCL1, SCRN1, RBMS3, PLXNA2
SKELETAL MUSCLE (BULK TISSUE)	-1.31612	-0.302548	0.0565721	0.0401146	0.271289	231	FALSE	TSPAN7, SLC4A11, TRIL, EBF2, CCDC141, CSPG4, KIAA1217, SLC20A2, LAMC1, ABLIM2, LIMCH1, PDLIM7, CLUH, PALLD, AFAP1L1, SCARA5, SYNPO, USO1, COLGALT2, LIMS2, PDLIM5, YAP1, PPL, CRYAB, MET, ALDH1L1, JPH2, TEAD1, OPTN, CAVIN1, CAVIN2, PDLIM1, YBX3, UNC13B, PDGFRB, KHDRBS3, PFKM, PHYH, AKAP1, PLXNA2, MAP4, HSPA2, FXR1, PARD3, SMAD3, LMO7, AIMP2	-1.61183	-0.346144	0.000331887	0.000144432	0.518848	231	TRUE	TSPAN7, TRIL, SLC4A11, SCARA5, EEPD1, PDGFRB, LAMC1, CSPG4, PLXNA2, MRC2, CCDC141, KIAA1217, KHDRBS3, COLGALT2, ABLIM2, EEF1A2, SLC20A2, MET, PPL, ABI3BP, LIMCH1, UNC13B, HSPA2, PFKM, RAD23A, RPS6KA2, C1QTNF3-AMACR, C1QTNF3, NEO1, PALLD, PGM1, DOCK6, TMLHE, EGFR, VLDLR, LIMS2, KPNA3, TIMP3, TRIM32, AFAP1L1, CAVIN2, FLNC, FMOD, GFRA1, FHL1, ACSS2, TOM1L2, DMD, NXN, PPIC, TPM1, PHYH, SNTA1, FYCO1, …	-1.08012	-0.211711	0.284211	0.25	0.134273	240	FALSE	SLC4A11, KIAA1217, SLC20A2, SYNPO, MAP4, RPS10-NUDT3, CLUH, LIMCH1, YBX3, CLTB, BAG3, PALLD, PPL, PDLIM5, CAVIN2, YAP1, PLXNA2, TRIL, KIAA1671, CCDC141, PDLIM1, CRYAB, MYO18A, PDLIM7, LGALSL, ABLIM2, KHDRBS3, OPTN, FHL1, JCAD, NFIC, MET, DOCK6, UNC13B, AFAP1L1, FLNC, PDGFRB, LMO7, RAD23A, JPH2, EEF1A2, TOM1L2, NXN, USO1, HSPA2, EHBP1L1, ACSS2, TWF2, CAP2	1.00498	0.220169	0.506598	0.455	0.0745501	228	FALSE	STEAP3, EPHX1, DMD, COL6A1, ANK2, COL6A2, ABI3BP, OGDH, ANGPTL2, SLC25A12, ETFDH, GGT7, ACOT1, ACOT2, COL5A1, ACO2, GPC1, SYNM, SEMA3C, TGFB2, ACAT1, USP38, CLSTN2, PTGES2, AFG3L2, PDP1, HIBADH, CYC1, LTBP1, ACADM, NIPSNAP2, UACA, GAS6, TIMP3, SNTB1, CRAT, DLAT, SIRT3, PCDHB4, PCDHB7, HSPG2, CAV1
SKELETAL MUSCLE SATELLITE CELL	1.78784	0.378863	9.039e-05	5.85861e-06	0.610527	268	TRUE	IGFBP3, NT5E, HMOX1, MYO1B, PLOD2, ASPH, ITGB3, ATP2B4, SERPINE1, SQOR, MYBBP1A, TGFBI, RRAS2, AK4, SERPINE2, ITGAV, MYOF, HEATR1, SLC39A14, LOXL2, PTGES2, VIM, CTSL, SLC16A3, NRP1, SLC4A7, URB1, STEAP3, TNC, COL6A1, ITGA5, UAP1, GLUD2, PTPRG, OSMR, PPAN-P2RY11, CALR, ITPR3, BOP1, PC, POP1, PLEC, GPX8, INTS1, ENDOD1, SLC25A22, SCFD2, PANX1, SSR3, MYO1C, ATL3, PLOD1, FKBP10, PROCR, INTS5, LRRC8E, …	-1.12178	-0.23714	0.186702	0.165957	0.157403	268	FALSE	LAMA4, TSNAX-DISC1, POLD1, EFEMP1, PDGFRB, LAMC1, CSPG4, EHD2, PLXNA2, LAMB1, P4HA1, PAPSS2, MRC2, COL6A3, GFPT2, DDR2, PDLIM4, COL11A1, SLFN11, MET, TRIP13, PPL, TPBG, FASN, ABI3BP, CD109, ANLN, FERMT2, FN1, RPS6KA2, P4HA2, NCAPG, IQGAP3, FSCN1, EEF2, XYLT1, LRP1, ALDH1L2, FSTL1, PPFIBP1, SH3BP4, FKBP9, TSPAN4, EGFR, FDXR, CA12, CLIC4, PLOD1, GCN1, UGDH, PLCD1, ATP13A3, EPHA2, TUBB6, TRIM32, AFA…	1.96336	0.405222	3.59879e-05	3.33222e-07	0.674963	272	TRUE	IGFBP3, NT5E, CTSL, HMOX1, SQOR, RRAS2, PLOD2, SERPINE1, SERPINE2, PORCN, MYO1B, SLC39A14, ASPH, ATP2B4, TGFBI, ITGB3, NRP1, SLC16A3, MYBBP1A, AK4, LOXL2, UAP1, P4HA2, GJA1, SLC25A22, HEATR1, ITGAV, PTGES2, MIPEP, ITGA3, PLOD1, COL6A1, MAN1A1, HTRA1, COL5A1, GLUD2, ADAM9, TMED7-TICAM2, MYOF, STEAP3, BCL2L2-PABPN1, CLPB, PROCR, TNC, ATAD3A, PTPRG, CRAT, PVR, PPAN-P2RY11, PANX1, FN1, RRP9, RAB34, A…	2.0007	0.428246	1.62462e-07	1.95557e-08	0.733762	265	TRUE	IGFBP3, SSR3, SERPINE2, MYO1B, STEAP3, ITGB3, FN1, LOXL2, SQOR, NT5E, PLOD2, CCDC80, NRP1, ASPH, TGFBI, NGFR, RRAS2, AKAP12, PROCR, CTSL, COL6A1, OSMR, ITGAV, MYOF, ANK2, PLOD1, TNC, COL6A2, ABI3BP, GJA1, ITGA5, IL6ST, LRP1, ITGA3, MYBBP1A, EFEMP1, HMOX1, WDR36, TPST1, ATP2B4, SLC16A3, NNMT, FKBP10, GLUD2, SERPINE1, COL5A1, GPC1, SEMA3C, TMED7-TICAM2, CALR, PVR, CD70, SLC39A14, TRIO, PTGES2, CUL4…
SKIN (BULK TISSUE)	-1.29763	-0.293781	0.0565721	0.0403338	0.266351	262	FALSE	SLC4A11, EPHA4, EHD2, TANC1, CSPG4, KIAA1217, SLC20A2, KANK1, LAMC1, PITPNM3, SAMD9, CALD1, ABLIM2, SPTLC3, ATG16L1, PRLR, ABLIM1, CTNND1, COBLL1, PALLD, MCC, RAPH1, AFAP1L1, FDXR, LGALS3, ANXA8L1, SCARA5, SYNPO, TRIM16, OAS3, EFEMP1, SLC2A1, YAP1, TRIP6, EVPL, PPP1R13L, CD9, PDLIM4, PPL, PLD1, CRYAB, MET, FLNB, SHROOM2, DLG5, AHNAK, JPH2, FSTL1, TEAD1, CAVIN1, PDLIM1, UNC13B, TNKS1BP1, PDGFRB, H…	-1.72278	-0.362915	2.36238e-05	6.12469e-06	0.610527	270	TRUE	SLC4A11, SLC2A1, EFEMP1, EPHA4, SCARA5, BICD2, SAMD9, PDGFRB, LAMC1, LGALS3, PRLR, CSPG4, TANC1, EHD2, PLXNA2, LAMB1, PLS3, MRC2, LSR, ANXA8L1, SPTLC3, OAS3, KANK1, DLG5, KIAA1217, PDLIM4, ABLIM2, SLC20A2, MET, HK2, PPL, TPBG, FLNB, FASN, EPS8L2, MINK1, ABI3BP, CD109, UNC13B, ANLN, DSG2, FN1, P4HA2, ZNF185, OCRL, JUP, PARVA, COBLL1, ANKS1A, NEO1, FSTL1, PALLD, OLFML2A, DOCK6, SH3BP4, FKBP9, KIF13…	-1.44068	-0.277533	0.0144339	0.00370779	0.431708	269	TRUE	SLC4A11, COBLL1, KIAA1217, SLC20A2, SHROOM2, PITPNM3, TANC1, EPHA4, RAPH1, KANK1, CALD1, SAMD9, SYNPO, PRLR, ANXA8L1, AHNAK, CLTB, EPS8L2, BAG3, PALLD, MCC, ANLN, PPL, YAP1, PLXNA2, CAMSAP2, KIAA1671, LSR, PDLIM1, OAS3, PPP1R13L, AFDN, FLNB, CRYAB, DLG5, TRIP6, TJP1, TRIM16, PDLIM4, SH3BP4, LGALSL, ABLIM2, FASN, OCRL, LGALS3, MET, SPTLC3, DOCK6, AKR1B10, UNC13B, AFAP1L1, ABLIM1, STRN, MINK1, TUBB…	1.23352	0.264006	0.0831456	0.0646688	0.222056	266	FALSE	IGFBP3, MYO1B, ALDH3A2, STEAP3, FN1, SQOR, NT5E, CCDC80, TGFBI, NGFR, OSMR, ITGAV, MYOF, TNC, COL6A2, ABI3BP, GJA1, ANGPTL2, ITGA3, CPA4, ECM1, EFEMP1, TMEM237, CD44, NNMT, SERPINE1, COL5A1, GPC1, SEMA3C, TGFB2
SMALL INTESTINE (BULK TISSUE)	-1.23902	-0.2848	0.105579	0.0830946	0.184706	228	FALSE	TRIL, LAMA4, DDAH1, TANC1, CSPG4, KIAA1217, STXBP6, PAPSS2, LAMC1, CALD1, COL2A1, ABCG2, PRLR, KRT18, CTNND1, CLUH, CDH11, PALLD, PKP2, RAPH1, CDK18, AFAP1L1, LGALS3, SCARA5, SYNPO, RRBP1, EFEMP1, LIMS2, ABCB1, YAP1, EVPL, CLCN5, PDLIM4, PLD1, IQGAP3, MET, FLNB, FERMT2, AHNAK, JPH2, FSTL1, MKI67, TEAD1, CAVIN2, PDLIM1, UNC13B, TNKS1BP1, PDGFRB, MYLK, NCKAP1, AKAP1, PLXNA2, EPS8L2, DSG2, PARD3, JU…	-1.75661	-0.376788	5.63767e-05	1.61822e-05	0.57561	229	TRUE	TRIL, LAMA4, EFEMP1, SCARA5, ABCG2, COL2A1, PDGFRB, LAMC1, LGALS3, PRLR, CSPG4, TANC1, ABCB1, CDH11, PLXNA2, LAMB1, PAPSS2, COL6A3, CDK18, CLCN5, KIAA1217, PDLIM4, MET, TGM2, SLC26A2, FLNB, EPS8L2, ABI3BP, TKFC, UNC13B, GDA, FERMT2, DSG2, FN1, RPS6KA1, MYLK, C1QTNF3-AMACR, C1QTNF3, JUP, PARVA, IQGAP3, RRBP1, NEO1, LRP1, FSTL1, PALLD, SEC24A, SH3BP4, ERBB2, KIF13B, EGFR, EVPL, GALNT3, TOM1L1, KRT1…	1.20894	0.25437	0.136266	0.0971524	0.184706	236	FALSE	IGFBP3, SOD2, HMOX1, SQOR, SLC39A14, RNASE1, TGFBI, ITGB3, GALNT4, SFXN3, IGF1, OAT, ANGPTL2, FAM3C, GJA1, SLC25A24, ATP1A1, COL6A1, MAN1A1, ATP1B1, COL5A1, MYOF, MGAT4B, ALDH1B1, MOGS, SUCLG2, RDH10, TNC, GOLM1, PTPRG, CRAT, PVR	1.55864	0.34123	0.00231415	0.000921376	0.477271	229	TRUE	IGFBP3, SOD2, ITGB3, FN1, SQOR, TMEM87B, DMD, TGFBI, NGFR, AKAP12, APOB, COL6A1, OSMR, MAN2A1, MYOF, ANK2, TNC, COL6A2, GOLM1, ABI3BP, GJA1, ITGA5, ATP8B1, ANGPTL2, LRP1, DGAT1, EFEMP1, ERAP1, HMOX1, NNMT, FKBP10, COL5A1, MOGS, SYNM, SEMA3C, RDH10, OAT, ATP1B1, PVR, CASK, ATP1A1, SLC39A14, FAM3C, COL18A1, PCK2, LTBP1, PTPRG, VMP1, SELENOI, HSD17B11, RRBP1, CRAT, DST, SFXN3, HSPG2, CAV1, LAMA5
SPERM	-1.89148	-0.587701	0.00268761	0.000696787	0.477271	37	TRUE	MPP2, CCDC141, TSNAX-DISC1, PITPNM3, COL2A1, AFAP1L1, ANXA8L1, HSPA4L, PDLIM4, GIGYF2, KHDRBS3, HABP4, AKAP1, C1QTNF3-AMACR, C1QTNF3	-1.45115	-0.41671	0.0649864	0.0517485	0.321776	41	FALSE	TSNAX-DISC1, COL2A1, CCDC141, ANXA8L1, KHDRBS3, PDLIM4, HSPA4L, P4HA2, C1QTNF3-AMACR, C1QTNF3, SORBS3, LPIN1, SNAP91, TRIM3, AFAP1L1	0.981715	0.273615	0.499051	0.471326	0.0764767	42	FALSE	CTNNA2, P4HA2, CLPB, CRAT	-1.21911	-0.362459	0.232723	0.191781	0.151149	34	FALSE	SORBS3, ANXA8L1, HABP4, HSPA4L, AFAP1L1, PITPNM3, CCDC141, ACTBL2, SUMO1P1, LPIN1, PDLIM4, GIGYF2, TUBA3D, TUBA3C, COL2A1
SPINAL CORD	-2.15901	-0.534317	6.91834e-07	1.28117e-08	0.74774	125	TRUE	TSPAN7, TUBB4A, MPP2, TRIL, EPHA4, EBF2, EBF1, ATP9A, OLFM2, CSPG4, PITPNM3, COL2A1, ABLIM2, SALL3, SALL1, ABCG2, GFPT2, LIMCH1, CADM4, CDH11, SPTAN1, HSPA1B, COLGALT2, YAP1, SHROOM2, DLG5, CKB, TMEM163, UNC13B, PDGFRB, ATP13A2, CAMSAP2, KHDRBS3, PLXNA2, PARD3, NCAM1, NACAD, PLXNA1	-2.18833	-0.511353	4.28135e-07	2.77495e-08	0.733762	122	TRUE	TSPAN7, TRIL, ATP9A, EPHA4, ABCG2, OLFM2, COL2A1, PDGFRB, CSPG4, CDH11, PLXNA2, MRC2, HSPA1B, EDIL3, DLG5, KHDRBS3, GFPT2, ALDOC, COLGALT2, COL11A1, ABLIM2, EEF1A2, CKB, TMEM163, FASN, LIMCH1, UNC13B, CADM4, C1QTNF3, ENO2, ANKS1A, NEO1, FSCN1, ATP13A2, LRP1, SH3BP4, EGFR, NCAM1, SNAP91, TIMP3, PPP2R5B, FLNC, PLXNA1, FMOD, GFRA1, TOM1L2, ATP1A3	-1.65212	-0.350506	0.00829246	0.00138943	0.45506	133	TRUE	PPP2R5B, OLFM2, SHROOM2, PITPNM3, EPHA4, ATP9A, RTN1, SALL3, SALL1, GFPT2, LIMCH1, YAP1, PLXNA2, TRIL, CAMSAP2, CKB, DLG5, SPTAN1, HSPA1B, SH3BP4, ABLIM2, FASN, KHDRBS3, JCAD, UNC13B, TMEM163, FLNC, ABCG2, PDGFRB, TUBB2A, ASAP2	-1.36521	-0.308673	0.0352365	0.0238173	0.352488	128	TRUE	SHROOM2, TSPAN7, PROX1, SALL3, SALL1, UNC13B, ABCG2, NAV2, TRIL, GFPT2, FSCN1, ATP9A, CKB, CASKIN2, CADM4, EPHA4, OLFM2, LIMCH1, YAP1, BCAR1, CIT, PITPNM3, FLNC, SPTAN1, SH3PXD2B, TUBB2A, ANKS1A, PARD3, TMEM163, HSPA1B, ATP13A2, KLC2, CDH11, ALDOC, FASN, PLXNA2, SH3BP4, EBF2, EBF1, TUBB4A
SPINAL CORD (BULK)	-2.15901	-0.534317	6.91834e-07	1.28117e-08	0.74774	125	TRUE	TSPAN7, TUBB4A, MPP2, TRIL, EPHA4, EBF2, EBF1, ATP9A, OLFM2, CSPG4, PITPNM3, COL2A1, ABLIM2, SALL3, SALL1, ABCG2, GFPT2, LIMCH1, CADM4, CDH11, SPTAN1, HSPA1B, COLGALT2, YAP1, SHROOM2, DLG5, CKB, TMEM163, UNC13B, PDGFRB, ATP13A2, CAMSAP2, KHDRBS3, PLXNA2, PARD3, NCAM1, NACAD, PLXNA1	-2.18833	-0.511353	4.28135e-07	2.77495e-08	0.733762	122	TRUE	TSPAN7, TRIL, ATP9A, EPHA4, ABCG2, OLFM2, COL2A1, PDGFRB, CSPG4, CDH11, PLXNA2, MRC2, HSPA1B, EDIL3, DLG5, KHDRBS3, GFPT2, ALDOC, COLGALT2, COL11A1, ABLIM2, EEF1A2, CKB, TMEM163, FASN, LIMCH1, UNC13B, CADM4, C1QTNF3, ENO2, ANKS1A, NEO1, FSCN1, ATP13A2, LRP1, SH3BP4, EGFR, NCAM1, SNAP91, TIMP3, PPP2R5B, FLNC, PLXNA1, FMOD, GFRA1, TOM1L2, ATP1A3	-1.65212	-0.350506	0.00829246	0.00138943	0.45506	133	TRUE	PPP2R5B, OLFM2, SHROOM2, PITPNM3, EPHA4, ATP9A, RTN1, SALL3, SALL1, GFPT2, LIMCH1, YAP1, PLXNA2, TRIL, CAMSAP2, CKB, DLG5, SPTAN1, HSPA1B, SH3BP4, ABLIM2, FASN, KHDRBS3, JCAD, UNC13B, TMEM163, FLNC, ABCG2, PDGFRB, TUBB2A, ASAP2	-1.36521	-0.308673	0.0352365	0.0238173	0.352488	128	TRUE	SHROOM2, TSPAN7, PROX1, SALL3, SALL1, UNC13B, ABCG2, NAV2, TRIL, GFPT2, FSCN1, ATP9A, CKB, CASKIN2, CADM4, EPHA4, OLFM2, LIMCH1, YAP1, BCAR1, CIT, PITPNM3, FLNC, SPTAN1, SH3PXD2B, TUBB2A, ANKS1A, PARD3, TMEM163, HSPA1B, ATP13A2, KLC2, CDH11, ALDOC, FASN, PLXNA2, SH3BP4, EBF2, EBF1, TUBB4A
SPLEEN (BULK TISSUE)	1.45112	0.3404	0.0329501	0.019526	0.352488	128	TRUE	IGFBP3, HMOX1, SNX25, ITGB3, SIRPB1, ANGPTL2, DAB2, RFTN1, IGFBP7, RGPD3, LPCAT1, COL6A1, NDST1, ENG, PPAN-P2RY11, ITPR3, PLEC, CLCN7, ENDOD1	-1.33018	-0.309227	0.0656013	0.0528455	0.282013	129	FALSE	TRIL, EFEMP1, ITGB2, SAMD9, PDGFRB, CSPG4, SAMD9L, ABCB1, CDH11, PREX1, MRC2, SUN2, KIAA1217, ABLIM2, GSDMD, LIMCH1, RPS6KA1, MYLK, INF2, ADGRE5, EHD1, GAA, SIPA1, OLFML2A, IGFBP2, TSPAN4, FDXR, GALNT3, LIMS2, TIMP3, MICAL1, PPP2R5B, TAP1, AFAP1L1, CAVIN2, PLXNA1, FMOD, GFRA1	1.50479	0.336957	0.0759065	0.0421703	0.321776	132	FALSE	IGFBP3, SNX25, HMOX1, RNASE1, SIRPB1, RFTN1, ITGB3, IGFBP7, CTSZ, ANGPTL2, LPCAT1, RNASET2, ENG, COL6A1, COL5A1	1.36178	0.321352	0.0722986	0.0542239	0.321776	134	FALSE	IGFBP3, PTPRJ, ITGB3, RAB6C, IGFBP7, NGFR, SIRPB1, COL6A1, COL6A2, ENG, CTSZ, ANGPTL2, DAB2, IGFBP2, RFTN1, EFEMP1, HMOX1, NNMT, COL5A1, PNPLA6, COL18A1, UNC93B1, LIPA, CSF1, TIMP3, SLC4A2, ATP13A1, HSPG2, SPATA20, CAV1, LAMA5
STROMAL CELL	1.39089	0.291385	0.0171421	0.00793616	0.38073	294	TRUE	IGFBP3, NT5E, MYO1B, PLOD2, LOXL4, SNX25, GALNT2, ITGB3, SERPINE1, ANGPTL2, TGFBI, RRAS2, DAB2, SERPINE2, MYOF, SLC39A14, PRSS23, LOXL2, MTHFD1L, POFUT2, MOGS, NRP1, FMNL2, QSOX1, PTDSS2, TNC, COL6A1, ITGA5, B4GALT7, NDST1, UAP1, PCK2, ENG, PTPRG, OSMR, ITPR3, PC, GPX8, ENDOD1, TXNDC5, PANX1, MYO1C, PLOD1, NOP9, FKBP10, SLC30A1, ERGIC1, PROCR, INTS5, RHOC, LRRC8E, MYO1E, SLC35B2	-1.41579	-0.294512	0.00451455	0.00280069	0.431708	293	TRUE	MFGE8, TRIL, SLC4A11, LAMA4, EFEMP1, PDGFRB, LAMC1, CSPG4, TANC1, EHD2, CDH11, LAMB1, ARHGEF10, PAPSS2, MRC2, COL6A3, GFPT2, DDR2, EHD3, PDLIM4, COL11A1, SLFN11, PPL, TPBG, EPS8L2, ABI3BP, RHOBTB3, CD109, PLBD2, FERMT2, FN1, RPS6KA2, P4HA2, MYLK, OCRL, PARVA, SORBS3, RRBP1, NEO1, FSCN1, XYLT1, LRP1, ALDH1L2, FSTL1, CRIM1, PALLD, SEC24A, SH3BP4, FKBP9, TSPAN4, EGFR, FDXR, CA12, CLIC4, PLOD1, LIMS2…	1.57319	0.321531	0.00829246	0.00153564	0.45506	301	TRUE	IGFBP3, SNX25, NT5E, LOXL4, GALNT2, RRAS2, PLOD2, SERPINE1, PRSS23, SERPINE2, MYO1B, SLC39A14, TGFBI, ITGB3, NRP1, CTSZ, ERGIC1, LOXL2, ANGPTL2, UAP1, SPARC, P4HA2, GJA1, TXNDC5, RRAS, PLOD1, ENG, B4GALT7, COL6A1, HTRA1, COL5A1, ADAM9, TMED7-TICAM2, AGRN, MYOF, MGAT4B, MOGS, ECM1, MTHFD1L, FZD2, PROCR, TNC, FMNL2, PTPRG, PYCR1, IKBIP, CRAT, PANX1, GALNT10, SLC35B2, FN1, QSOX1, FKBP9, CCDC80, FKBP…	1.97842	0.42152	1.17639e-07	1.3071e-08	0.74774	291	TRUE	IGFBP3, SERPINE2, MYO1B, ITGB3, FN1, LOXL2, NT5E, PLOD2, CCDC80, RAB6C, NRP1, B4GALT7, TGFBI, RRAS2, PRSS23, PROCR, COL6A1, OSMR, GALNT2, MYOF, PLOD1, TNC, COL6A2, ABI3BP, ENG, RRAS, QSOX1, GJA1, CTSZ, ITGA5, ATP8B1, ANGPTL2, DAB2, LRP1, ECM1, EFEMP1, TMEM237, SPARC, ERGIC1, TPST1, FHL2, NNMT, FKBP10, SERPINE1, COL5A1, FMNL2, AGRN, IKBIP, SLC39A7, GPC1, MOGS, SEMA3C, FZD2, TMED7-TICAM2, PTDSS2, X…
SUBCUTANEOUS ADIPOSE TISSUE	-1.34353	-0.306724	0.0347486	0.0212352	0.352488	242	TRUE	TSPAN7, TRIL, EBF2, EBF1, MFGE8, ATP9A, LAMA4, PRELP, OLFM2, EHD2, BCAM, CSPG4, KIAA1217, KANK1, LAMC1, ABLIM2, AIFM2, GFPT2, LIMCH1, DOCK11, MGLL, CLUH, COBLL1, AFAP1L1, PPP1R12C, LGALS3, SCARA5, SYNPO, EFEMP1, LIMS2, YAP1, TRIP6, INF2, PPL, CRYAB, DDAH2, ALDH1L1, FERMT2, AHNAK, JPH2, FSTL1, TEAD1, DDR2, NEK7, CAVIN1, CAT, CAVIN2, TNKS1BP1, PDGFRB, HK2, HABP4, PHYH, AKAP1, PLEKHO2, GIPC1	-1.86791	-0.396896	3.59347e-06	5.98912e-07	0.659444	241	TRUE	TSPAN7, MFGE8, TRIL, ATP9A, LAMA4, PRELP, BCAM, EFEMP1, SCARA5, OLFM2, EEPD1, PDGFRB, LAMC1, LGALS3, CSPG4, MGLL, EHD2, LAMB1, PLS3, MRC2, COL6A3, KANK1, KIAA1217, GFPT2, DDR2, ALDOC, SHMT1, ACO1, ABLIM2, HK2, PPL, FASN, ABI3BP, LIMCH1, FERMT2, DSG2, TUBG2, RPS6KA2, INF2, PARVA, SLC27A3, COBLL1, SORBS3, LRP1, FSTL1, CRIM1, ANXA6, OLFML2A, PGM1, DOCK6, FKBP9, TSPAN4, EGFR, CAT, VLDLR, LIMS2, TIMP3…	1.38942	0.290105	0.0600072	0.0311148	0.352488	248	FALSE	IGFBP3, LOXL4, PLOD2, ASPH, CPM, RNASE1, SIRPA, RFTN1, IGFBP7, NRP1, ALDH3A2, CTSZ, LGALS3BP, LOXL2, IGF1, ANGPTL2, SPARC, ACOT1, ACOT2, EPB41L1, RRAS, PGRMC2, ENG, SLC25A1, COL6A1, HTRA1, COL5A1, CD151, GLUD2, THEM6, MYOF, STEAP3, ECM1, SCARB1	1.78981	0.389716	2.64254e-05	6.9765e-06	0.610527	246	TRUE	IGFBP3, ALDH3A2, ACSF2, STEAP3, INPP5K, LOXL2, LGALS3BP, PLOD2, CCDC80, NRP1, IGFBP7, EPHX1, ASPH, NGFR, SIRPA, APOB, COL6A1, MYOF, COL6A2, ABI3BP, ENG, RRAS, CTSZ, PGRMC2, ANGPTL2, DAB2, SLC38A10, LRP1, DGAT1, RFTN1, ECM1, EFEMP1, SPARC, NNMT, GLUD2, ACOT1, ACOT2, COL5A1, CD81, GPC1, SYNM, SEMA3C, EPB41L1, SLC25A1, CLSTN2, CD151, COL18A1, LGALS1, FADS3, CAV2, SCARB1, HIBADH, ITM2A, CRIM1, PC, CS…
SUPERIOR FRONTAL GYRUS	-1.95134	-0.489108	0.000222783	1.85652e-05	0.57561	118	TRUE	TSPAN7, TUBB4A, MPP2, TRIL, ATP9A, OLFM2, CSPG4, STXBP6, EHD3, PITPNM3, ABLIM2, SALL3, ABCG2, FKBP8, CADM4, CDK18, PPP1R12C, SYNPO, COLGALT2, LIMS2, CRYAB, ALDH1L1, SHROOM2, CKB, TMEM163, ATP13A2, GAS7, KHDRBS3, HABP4, KCNAB2, PLXNA2, NCAM1, NACAD, MINK1, GIT1, ACSL6, GDA, GDI1, AP3B2, EDIL3, NFIX, SH3GLB2, TUBG2, STXBP1	-1.94225	-0.457793	5.93866e-05	1.7596e-05	0.57561	116	TRUE	TSPAN7, TRIL, ATP9A, ABCG2, OLFM2, CSPG4, PLXNA2, CDK18, EDIL3, KHDRBS3, ALDOC, COLGALT2, EHD3, ABLIM2, EEF1A2, CKB, TMEM163, MINK1, KCNAB2, GDA, GAS7, TUBG2, CADM4, ENO2, FSCN1, ATP13A2, AP3B2, ACSL6, FKBP8, NCAM1, SNAP91, LIMS2, TRIM3, PPP2R5B	-1.44117	-0.310243	0.0489743	0.0210387	0.352488	126	TRUE	PPP2R5B, OLFM2, SHROOM2, PITPNM3, EHD3, ATP9A, RTN1, SYNPO, SALL3, CDK18, PPP1R12C, PLXNA2, TUBG2, TRIL, CKB, AP3B2, CRYAB, ABLIM2, KHDRBS3, JCAD, STXBP6, TMEM163, MINK1, ABCG2, TUBB2A, ACSL6, GAS7, EEF1A2, CALM3, TOM1L2, GDA, CAP2, SH3GLB2, ATP13A2, GIT1, COLGALT2, FSCN1	-1.49863	-0.340957	0.0112542	0.00604395	0.407018	123	TRUE	SHROOM2, TSPAN7, KCNAB2, STXBP6, SALL3, ABCG2, CAP2, GDA, TRIL, FSCN1, ATP9A, EHD3, PIP5K1C, CKB, HABP4, CASKIN2, CADM4, OLFM2, CRYAB, AP3B2, ACOT7, BCAR1, CIT, PITPNM3, GAS7, SCAF1, ABR, CDK18, TUBB2A, TMEM163, ATP13A2, KLC2, GIT1, ALDOC, MYH14, PLXNA2
TESTIS (BULK TISSUE)	-1.52497	-0.391166	0.0198114	0.00990572	0.38073	103	TRUE	TUBB4A, MPP2, EPHA4, ATP9A, CCDC141, KIAA1217, SALL3, CLUH, MACF1, FDXR, SCARA5, INF2, ALDH1L1, SHROOM2, MYO9B, TMEM163, SORT1, LRWD1, PDGFRB, HK2, GAS7, KHDRBS3, LSR, HSPA2	-1.7645	-0.427314	0.000978466	0.000507353	0.477271	100	TRUE	ATP9A, EPHA4, SCARA5, PDGFRB, SORT1, ARHGEF10, CCDC141, LSR, UBR4, KIAA1217, KHDRBS3, HK2, TMEM163, HSPA2, GAS7, INF2, OCRL, ANKS1A, FSCN1, NECTIN2, LRP1, SH3BP4, EGFR, FDXR, SIN3B, SNAP91, MACF1, TIMP3, PLCD1, PLXNA1, GFRA1, MYO9B, TOM1L2, ATP1A3, NISCH, SNTA1, SPARC, DDX20, LRWD1, SYNE1, MPP2	-1.19748	-0.265365	0.187925	0.149533	0.175204	106	FALSE	KIAA1217, SHROOM2, EPHA4, ATP9A, SALL3, CLUH, MACF1, INF2, CCDC141, LSR, AFDN, TJP1, LRWD1, SH3BP4, OCRL, KHDRBS3, JCAD, TMEM163, PDGFRB, GAS7, ARHGEF10, MYO9B, TOM1L2, HSPA2, ANKS1A, UBR4, FSCN1, SCARA5, TUBB4A	-1.13615	-0.270753	0.260427	0.224256	0.138805	98	FALSE	SHROOM2, SALL3, KIAA1217, FSCN1, ATP9A, MYO9B, EPHA4, WDR62, SCARA5, INF2, BCAR1, ARHGEF10, GAS7, LSR, CCDC141, HSPA2, ANKS1A, TMEM163, LRWD1, DDX20, PLEKHA7, ARHGEF11, OCRL
THYMUS (BULK TISSUE)	-1.45551	-0.373349	0.0360072	0.0226712	0.352488	103	TRUE	CCDC141, TSNAX-DISC1, CSPG4, KIAA1217, ITGB2, SPECC1L-ADORA2A, SAMD9, PCBP2, AFAP1L1, SAMD9L, ANXA8L1, SCARA5, MCM5, LIMS2, RCC2, CCDC22, FLNB, POLD1, MKI67, MCM2, TNKS1BP1, EDC4, ANLN, PARD3, LMO7	-2.11684	-0.502062	2.34429e-06	3.69008e-07	0.674963	109	TRUE	NCAPH, TSNAX-DISC1, POLD1, ITGB2, SCARA5, EEPD1, SAMD9, CSPG4, SAMD9L, MCM5, SLFN5, CCDC141, MCM2, CCDC22, UHRF2, ANXA8L1, SUN2, KIAA1217, FLNB, RCC2, ANLN, EDC4, C1QTNF3-AMACR, NCAPG, EGFR, DGKA, LIMS2, AFAP1L1, PCBP2, FMOD, GFRA1, LIG1, NCAPD2, PI4K2B, STK39, ANXA8	-1.58669	-0.351747	0.0135654	0.00326575	0.431708	107	TRUE	KIAA1217, ITGB2, SAMD9, SAMD9L, ANXA8L1, ANLN, EDC4, TMPO, CCDC141, CCDC22, SPECC1L-ADORA2A, ARHGEF7, FLNB, MKI67, JCAD, AFAP1L1, CYFIP2, PCBP2, LMO7, SLFN5, TNKS1BP1, POLD1, MCM5, TRAPPC10, RCC2, SCARA5, IRS1, DGKA, NCAPH, MCM2, ZNF316, TSNAX-DISC1, PARD3, TOX, NCAPD2, LIG1, GFRA1, FMOD, ZNF512, KLC2, RBM12B, LIMS2, KIF4A, ABCD3, C1QTNF3-AMACR	-2.30825	-0.542735	4.8009e-08	4.00075e-09	0.761461	105	TRUE	KIF4A, PTK2B, NCAPD2, NCAPH, MCM5, MCM2, ANLN, PARP10, MKI67, NCAPG, CENPE, LMNB1, LIG1, KIAA1217, LMNB2, ANXA8L1, MTA3, PLCG1, TMPO, SAMD9L, KIF11, RCC2, SAMD9, SPECC1L-ADORA2A, SCARA5, AFAP1L1, TOP2A, CDK1, CIT, DIAPH3, TPX2, ITGB2, RACGAP1, PCBP2, LMO7, POLD1, CCDC141, PARD3, KIFC1, KLC2
THYROID (BULK TISSUE)	1.34853	0.280361	0.0242736	0.0130358	0.38073	303	TRUE	IGFBP3, NT5E, PLOD2, LOXL4, SNX25, LPCAT2, ITGB3, SERPINE1, ANGPTL2, RRAS2, EPB41L1, ITGAV, LGALS3BP, SGSH, MYOF, SLC39A14, DDX31, ITPR1, POFUT2, MOGS, FMNL2, SYNM, STEAP3, TNC, COL6A1, EPHX1, NDST1, ENG, PI4K2A, PTPRG, OSMR, PPAN-P2RY11, CALR, ITPR3, BOP1, PC, ATP1B1, PLEC, CLCN7, POR, INTS1, ENDOD1, ATP1A1, MYO1C, ERMP1, NOP9, CTSB, SNTB1, FKBP10	-1.3889	-0.287869	0.0076804	0.0052179	0.407018	301	TRUE	SLC4A11, ATP9A, TSNAX-DISC1, BCAM, EFEMP1, PDGFRB, LAMC1, CSPG4, TANC1, PLXNA2, LAMB1, MRC2, LSR, DLG5, KIAA1217, SHMT1, PDLIM4, PHF2, ABLIM2, SLC20A2, MET, PPL, TPBG, FLNB, EPS8L2, ABI3BP, LIMCH1, UNC13B, SLC17A5, DSG2, FN1, RPS6KA2, ZNF185, OCRL, JUP, RRBP1, EEF2, NECTIN2, GAA, P4HTM, FSTL1, PALLD, OLFML2A, DOCK6, DPP7, SH3BP4, ERBB2, TSPAN4, KIF13B, EGFR, EVPL, GALNT3, GTF3C1, TOM1L1, KRT18, T…	1.40302	0.285461	0.0489743	0.0214939	0.352488	309	TRUE	IGFBP3, SNX25, NT5E, LOXL4, RRAS2, PLOD2, SERPINE1, LPCAT2, PORCN, CTSB, SLC39A14, SGSH, ITGB3, CTSZ, LGALS3BP, ANGPTL2, SPARC, GJA1, EPB41L1, ITGAV, ITGA3, RRAS, ENG, ATP1A1, DDX31, COL6A1, HTRA1, ATP1B1, COL5A1, ADAM9, TMED7-TICAM2, AGRN, MYOF, MGAT4B, ITPR1, TMEM115, STEAP3, MOGS, CLPB, ECM1, TNC, FMNL2, PTPRG, CLCN7, APP, PI4K2A, CRAT, PVR, PPAN-P2RY11, POR, FN1, RAB34, TGFB2, CD9, FKBP10, SN…	1.77134	0.376611	2.04946e-05	4.74411e-06	0.610527	299	TRUE	IGFBP3, ACSF2, STEAP3, ITGB3, FN1, NT5E, LGALS3BP, PLOD2, EPHX1, NGFR, RRAS2, LPCAT2, COL6A1, OSMR, ITGAV, MYOF, TNC, COL6A2, ABI3BP, CTSB, ENG, RRAS, GJA1, CTSZ, ATP8B1, IL6ST, ANGPTL2, ITGA3, ECM1, EFEMP1, APP, SPARC, PLCB4, NNMT, GGT7, FKBP10, SERPINE1, COL5A1, CLPTM1, FMNL2, AGRN, SLC39A7, GPC1, MOGS, SYNM, TGFB2, TMED7-TICAM2, CALR, EPB41L1, PNPLA6, ATP1B1, PVR, DPP7, ATP1A1, SLC39A14, COL18…
TLYMPHOCYTE	-1.35551	-0.329818	0.0615857	0.0444785	0.266351	144	FALSE	ARPC5, ITGB2, RPS3, SAMD9, MBNL1, RPS18, RPS14, ZC3HAV1, UBE2NL, UBE2N, RPS21, LRRFIP1, RPS15, RPS19, AIP, RPS6, RPL13A, STK4, CD70, NOSIP, RPL7, RPS25, RPS16, RPS15A, EEF1A1P5, RPL23A, S100A10, RPLP0P6, RPL10, RPS26P11, RPS26, FAS, TAPBP, RPL34, ANXA2P2, PPP1CA, TRIM21, RPL9P7, ELOB, RPL28, OTUB1, AVL9, HSPA4, ACTB, SRP14, RPS27, TES, RPL35, SAMHD1, ACTA1, SUB1, APOBEC3C, RPL21, RAB11FIP1	0.933941	0.213161	0.599801	0.588694	0.0694481	145	FALSE	DOCK8, CD44, RPL23A, RPL32, SQOR, RPL18A, LYAR, RPL27, RPL28, PAG1, MYL6, RPL35, RPL10, RAB1C, RPL34, RPS16, RPL9P7, RPL21, SIRPB1, RPS15A, RPL36, RPL7, CHCHD2P9, RPS26, RPS26P11, HNRNPL, TIMM50, RPS27, RPL13A, MIF, PPP1R18, RPS14, MT-ATP6, RPS18, FAU, SP100, RPS19, UQCR10, APOL2, MSN, RPS6, ARL6IP5, RPS27A, ARF6, MYL12A, MYL12B	-1.16831	-0.244745	0.187925	0.149644	0.176694	145	FALSE	MAP1LC3B2, ITGB2, MBNL1, SAMD9, APOBEC3C, RPS3, LRRFIP1, AIP, NOSIP, PSME1, ANKRD44, RAB11FIP1, EEF1A1P5, S100A11, ZC3HAV1, RPS21, SLFN5, HSPA4, STK4, ST13P4, RPLP1, RPS26P11, RPS26, TES, CALM1, AVL9, RPS19, RPS6, RPS15, EIF5AL1, EIF5A, RPLP2, RPS15A, RPS18, RPL21, DGKA, RPS25, RPL10, HMGB1P1, S100A10, PPP1R18, EML4, GALM, RPL31	0.725073	0.169214	1	0.989619	0.0395172	144	FALSE	SQOR, SIRPB1, TIMM50, ARF6, UQCR10, CD44, ERAP2, SSR4, B2M, CD70, ARL6IP5, SLFN5, HLA-C, HLA-A, ITM2A, SRP14, CALM1, B4GALT1
TRACHEA (BULK TISSUE)	1.61293	0.355947	0.00778288	0.00288255	0.431708	175	TRUE	IGFBP3, NT5E, MYO1B, LOXL4, ITGB3, SERPINE1, TGFBI, ITGAV, MYOF, SLC39A14, LOXL2, TMEM62, MTHFD1L, NRP1, SYNM, STEAP3, TNC, COL6A1, ITGA5, GLUD2, PTPRG, OSMR, ITPR3, PC, PLEC, ENDOD1, PANX1, SRD5A3, MYO1C, FKBP10	-1.44315	-0.319861	0.0117183	0.00878871	0.38073	176	TRUE	SLC4A11, TSNAX-DISC1, EFEMP1, SCARA5, LAMC1, CSPG4, TANC1, ABCB1, EHD2, CDH11, LAMB1, MRC2, ANXA8L1, PDLIM4, MET, PPL, TPBG, FLNB, FASN, EPS8L2, CD109, UNC13B, FN1, P4HA2, MYLK, C1QTNF3-AMACR, ZNF185, FSCN1, LRP1, ALDH1L2, FSTL1, SH3BP4, EGFR, FDXR, CA12, EVPL, NAPRT, TIMP3, PLCD1, EPHA2, TUBB6, AFAP1L1, FLNC, FGF2, PLXNA1	1.68698	0.36658	0.0108972	0.00211891	0.431708	181	TRUE	IGFBP3, NT5E, LOXL4, SERPINE1, MYO1B, SLC39A14, TGFBI, ITGB3, NRP1, LOXL2, P4HA2, GJA1, ITGAV, MIPEP, ITGA3, TMEM62, COL6A1, HTRA1, GLUD2, ADAM9, TMED7-TICAM2, SCAMP1, AGRN, MYOF, STEAP3, CLPB, MTHFD1L, RDH10, TNC, PTPRG, PYCR1, PVR, PANX1, FN1, CD9, CCDC80, FKBP10, GDF15, IL6ST, CA12, GPC1, MGAT2, ENDOD1, ITGA5, RETSAT, PC, CAVIN3, GNG12	1.90975	0.432579	3.39889e-05	9.44136e-06	0.593325	175	TRUE	IGFBP3, MYO1B, STEAP3, ITGB3, FN1, LOXL2, NT5E, CCDC80, NRP1, TGFBI, NGFR, COL6A1, OSMR, ITGAV, MYOF, TNC, COL6A2, GJA1, ITGA5, ATP8B1, IL6ST, LRP1, ITGA3, EFEMP1, NNMT, FKBP10, GLUD2, SERPINE1, AGRN, GPC1, SYNM, SEMA3C, TMED7-TICAM2, RDH10, PVR, SLC39A14, SCAMP1, COL18A1, LTBP1, PTPRG, P4HA2, MTHFD1L, PYCR1, PC, GAS6, TIMP3, HSPG2, SPATA20, CAV1, LAMA5, AHNAK2, CA12, LAMB1, PLXNB1, MRC2
VALVE	1.43538	0.319246	0.0242736	0.0128532	0.38073	169	TRUE	IGFBP3, NT5E, HMOX1, ITGB3, SERPINE1, ANGPTL2, TGFBI, DAB2, SFXN3, IGFBP7, POFUT2, CTSL, L1CAM, SYNM, STEAP3, TNC, COL6A1, EPHX1	-1.64898	-0.366012	0.00107164	0.00056559	0.477271	169	TRUE	MFGE8, TRIL, LAMA4, PRELP, EFEMP1, SCARA5, ACAN, PDGFRB, CSPG4, EHD2, CDH11, PLXNA2, LAMB1, MRC2, COL6A3, CDK18, EDIL3, GFPT2, COLGALT2, PDLIM4, TGM2, TPBG, EPS8L2, ABI3BP, SUSD5, GAS7, FN1, TUBG2, C1QTNF3, SLC27A3, SORBS3, RRBP1, FSCN1, GAA, LRP1, FSTL1, IGFBP2, TSPAN4, FDXR, LIMS2, TIMP3, PLCD1, PPP2R5B, EPHA2, AFAP1L1, FLNC, FMOD, GFRA1, NDRG1, PPIC, ITGB5, SNTA1, SPARC, FYCO1, CD9, PLEKHO2, A…	1.61804	0.3524	0.0216047	0.0071525	0.407018	180	TRUE	IGFBP3, NT5E, CTSL, HMOX1, SERPINE1, RNASE1, TGFBI, ITGB3, IGFBP7, CTSZ, SFXN3, IGF1, L1CAM, ANGPTL2, SPARC, TIMP1, RRAS, ENG, COL6A1, HTRA1, COL5A1, GLUD2, STEAP3, ECM1, FZD2, PROCR, TNC, IGFBP2	1.97501	0.445535	5.17199e-06	1.00566e-06	0.643552	180	TRUE	IGFBP3, STEAP3, ITGB3, FN1, L1CAM, NT5E, CCDC80, IGFBP7, EPHX1, TGFBI, NGFR, PROCR, CTSL, COL6A1, TNC, COL6A2, ABI3BP, ENG, RRAS, CTSZ, ANGPTL2, DAB2, IGFBP2, LRP1, ECM1, EFEMP1, SPARC, HMOX1, NNMT, GGT7, FKBP10, GLUD2, SERPINE1, COL5A1, GPC1, SYNM, FZD2, TGFB2, COL18A1, LGALS1, LTBP1, UNC93B1, CSF1, GAS6, TIMP3, RRBP1, PCDHB4, PCDHB7, SFXN3, HSPG2, SPATA20, CAV1, ITGB5, IFITM3
VASCULAR SMOOTH MUSCLE	1.53021	0.314502	0.00170431	0.000362954	0.498493	343	TRUE	IGFBP3, NT5E, HMOX1, NCEH1, PLOD2, LOXL4, GALNT2, ITGB3, SERPINE1, ANGPTL2, TGFBI, RRAS2, QSOX2, DAB2, SERPINE2, ITGAV, IGFBP7, MYOF, SLC39A14, PRSS23, LOXL2, MTHFD1L, POFUT2, MOGS, SLC16A3, NRP1, B4GALT1, QSOX1, PTDSS2, STEAP3, COL6A1, ITGA5, B4GALT7, NDST1, UAP1, ACOX3, ACOT1, PCK2, NOMO2, NOMO3, TSPO, ENG, PI4K2A, P4HB, OSMR, PPAN-P2RY11, ITPR3, PLEC, GPX8, ENDOD1, TXNDC5, SLC25A22, PANX1, PLX…	-1.48346	-0.304284	0.00090374	0.000460238	0.498493	341	TRUE	MFGE8, SLC4A11, LAMA4, EFEMP1, SCARA5, PDGFRB, LAMC1, SEC24D, CSPG4, TANC1, EHD2, CDH11, PLXNA2, LAMB1, PLS3, P4HA1, PAPSS2, MRC2, ANXA8L1, COL6A3, EDIL3, GFPT2, DDR2, TOR4A, EHD3, PDLIM4, EEF1A2, PLOD3, MET, TGM2, TPBG, FLNB, EPS8L2, ABI3BP, SUSD5, PLBD2, FERMT2, FN1, RAVER1, RPS6KA2, P4HA2, ZNF185, OCRL, PARVA, SORBS3, SDF4, FSCN1, NECTIN2, ATP13A2, XYLT1, LRP1, ALDH1L2, FSTL1, CRIM1, SEC24A, S…	1.78429	0.357926	0.00011657	5.39678e-06	0.610527	355	TRUE	IGFBP3, NT5E, HMOX1, LOXL4, GALNT2, RRAS2, NCEH1, PLOD2, SERPINE1, PRSS23, SERPINE2, PORCN, SLC39A14, TGFBI, ITGB3, IGFBP7, NRP1, SLC16A3, LOXL2, ANGPTL2, UAP1, SPARC, P4HA2, ACOT1, GJA1, DHCR7, SLC25A22, TXNDC5, QSOX2, P4HB, ITGAV, TIMP1, ITGA3, RRAS, PLOD1, ENG, B4GALT7, COL6A1, HTRA1, COL5A1, CD151, ADAM9, TMED7-TICAM2, AGRN, MYOF, MGAT4B, TMEM115, STEAP3, B4GALT1, MOGS, BCL2L2-PABPN1, ECM1, M…	2.06319	0.435825	2.61376e-10	9.68058e-12	0.875325	350	TRUE	IGFBP3, SERPINE2, STEAP3, ITGB3, FN1, LOXL2, NT5E, PLOD2, CCDC80, NCEH1, NRP1, IGFBP7, B4GALT7, TGFBI, NGFR, RRAS2, PRSS23, AKAP12, PROCR, COL6A1, OSMR, ITGAV, GALNT2, MYOF, PLOD1, COL6A2, ABI3BP, ENG, RRAS, QSOX1, GJA1, ITGA5, ANGPTL2, DAB2, QSOX2, LRP1, ITGA3, CPA4, ECM1, EFEMP1, SPARC, HMOX1, TPST1, FHL2, SLC16A3, NNMT, GGT7, FKBP10, ACOT1, NOMO2, NOMO3, SERPINE1, COL5A1, AGRN, IKBIP, SEC61A1,…
VENTRICLE	-1.46099	-0.326332	0.00712219	0.00256205	0.431708	321	TRUE	MPP2, TRIL, EBF2, EBF1, MFGE8, CCDC141, LAMA4, PRELP, EHD2, TANC1, BCAM, CSPG4, KIAA1217, STXBP6, SLC20A2, EHD3, KANK1, LAMC1, CLIC4, CALD1, QKI, ABLIM2, GFPT2, LIMCH1, ABLIM1, ST3GAL1, CLUH, ANK3, PALLD, MCC, PKP2, RAPH1, CDK18, AFAP1L1, PPP1R12C, GBF1, SORBS2, SCARA5, SYNPO, SPTBN1, COLGALT2, EFEMP1, LIMS2, CPEB4, PDLIM5, YAP1, PPP1R13L, DDX39B, PPFIBP1, PRKAR1A, CRYAB, FERMT2, AHNAK, JPH2, FST…	-1.62361	-0.333591	0.000132733	4.41209e-05	0.557332	325	TRUE	MFGE8, TRIL, LAMA4, PRELP, BCAM, EFEMP1, SCARA5, PDGFRB, LAMC1, CSPG4, TANC1, EHD2, PLXNA2, LAMB1, MGAT5, SORT1, MRC2, CCDC141, COL6A3, KANK1, CDK18, KIAA1217, GFPT2, ALDOC, COLGALT2, EHD3, ABLIM2, EEF1A2, SLC20A2, TGM2, GBF1, ABI3BP, LIMCH1, UNC13B, ANK3, PFKM, FERMT2, GAS7, FN1, RPS6KA2, ST3GAL1, JUP, PARVA, PRKAR1A, QKI, SORBS3, ANKS1A, SLC8A1, LRP1, FSTL1, CRIM1, PALLD, OLFML2A, PGM1, DOCK6, …	-1.29178	-0.24433	0.0497047	0.0234717	0.352488	326	TRUE	APOB, KIAA1217, SLC20A2, TANC1, SORBS2, RAPH1, KANK1, EHD3, CALD1, SYNPO, MFGE8, MAP4, GFPT2, ANK3, LAMA4, CLUH, LIMCH1, YBX3, AHNAK, CLTB, SPTBN1, BAG3, CDK18, PALLD, PKP2, MCC, PPP1R12C, PDLIM5, CAVIN2, NCKAP1, YAP1, PLXNA2, TRIL, CCDC141, CAST, PDLIM1, PPP1R13L, VCL, CRYAB, CPEB4, MYO18A, TJP1, PHLDB1, PYGB, ABLIM2, UBAP2, QKI, ARHGAP35, FHL1, JCAD, NFIC, CAMK2D, DOCK6, FHL2, GBF1, UNC13B, STX…	1.57243	0.332719	0.000852598	0.000307883	0.498493	325	TRUE	IGFBP3, FN1, LGALS3BP, CCDC80, NCEH1, NRP1, IGFBP7, EPHX1, DMD, TGFBI, NGFR, APOB, COL6A1, OSMR, ITGAV, MYOF, ANK2, COL6A2, ABI3BP, ENG, RRAS, GJA1, CTSZ, ITGA5, OGDH, ANGPTL2, LRP1, ECM1, EFEMP1, APP, SPARC, SLC25A12, HADHB, PLCB4, FHL2, ETFDH, ATP2B4, NNMT, ACOT1, COL5A1, ACO2, CD81, GPC1, SYNM, SEMA3C, TGFB2, OPA1, PVR, CLSTN2, SLC39A14, CS, SDHA, TRIO, COL18A1, PTGES2, PDP1, CAV2, HIBADH, CYC…
WHARTONS JELLY	1.61844	0.33811	0.0014802	0.000301523	0.498493	296	TRUE	IGFBP3, NT5E, MYO1B, NCEH1, PLOD2, LOXL4, SNX25, ASPH, ITGB3, SERPINE1, ANGPTL2, TGFBI, RRAS2, SERPINE2, ITGAV, IGFBP7, MYOF, SLC39A14, PRSS23, LOXL2, MTHFD1L, VIM, POFUT2, RGPD3, MOGS, SLC16A3, NRP1, SLC4A7, SYNM, MAN2A1, STEAP3, TNC, COL6A1, ITGA5, B4GALT7, UAP1, ACOT1, SLC25A24, OSMR, ITPR3, POP1, GPX8, ENDOD1, TXNDC5, SCFD2, PANX1, SSR3, MYO1C, FKBP10, ACSL4, ITPR2, PROCR, RHOC, LRRC8E, MYO1E	-1.42111	-0.295177	0.0055942	0.00362587	0.431708	299	TRUE	NCAPH, TSNAX-DISC1, PDGFRB, LAMC1, SEC24D, CSPG4, CDH11, ALCAM, LAMB1, PLS3, P4HA1, PAPSS2, MRC2, SPDL1, ANXA8L1, COL6A3, EDIL3, GFPT2, DDR2, TOR4A, EHD3, PDLIM4, COL11A1, SEC23A, ACO1, MET, TGM2, TRIP13, TPBG, FLNB, RHOBTB3, CD109, SUSD5, ANLN, FERMT2, DSG2, FN1, P4HA2, NCAPG, PARVA, IQGAP3, RRBP1, FSCN1, NECTIN2, XYLT1, SLC8A1, ALDH1L2, FSTL1, CRIM1, ANXA6, SH3BP4, FKBP9, TSPAN4, EGFR, FDXR, CA…	1.91354	0.391093	4.41058e-05	8.16774e-07	0.659444	301	TRUE	IGFBP3, SNX25, NT5E, LOXL4, RRAS2, NCEH1, PLOD2, SERPINE1, PRSS23, SERPINE2, MYO1B, SLC39A14, ASPH, TGFBI, ITGB3, IGFBP7, NRP1, ACSL4, SLC16A3, LOXL2, ANGPTL2, UAP1, SPARC, P4HA2, ACOT1, GJA1, TXNDC5, ITGAV, ITGA3, RRAS, SLC25A24, B4GALT7, COL6A1, HTRA1, COL5A1, ADAM9, TMED7, TMED7-TICAM2, MYOF, STEAP3, MOGS, BCL2L2-PABPN1, CLPB, ECM1, MTHFD1L, FZD2, PROCR, TNC, ATAD3A, PYCR1, IKBIP, PDP1, PVR, P…	1.90881	0.406137	5.38612e-07	9.47558e-08	0.704976	297	TRUE	IGFBP3, SSR3, SERPINE2, MYO1B, STEAP3, ITGB3, FN1, LOXL2, NT5E, PLOD2, CCDC80, NCEH1, NRP1, TMEM87B, IGFBP7, ASPH, B4GALT7, TGFBI, RRAS2, PRSS23, PROCR, COL6A1, OSMR, MAN2A1, ITGAV, MYOF, TNC, COL6A2, RRAS, GJA1, ITGA5, IL6ST, ANGPTL2, ITGA3, CPA4, ECM1, TMEM237, ACSL4, SPARC, TPST1, SLC16A3, NNMT, FKBP10, ACOT1, SERPINE1, COL5A1, IKBIP, SLC39A7, GPC1, MOGS, SYNM, SEMA3C, FZD2, TGFB2, TMED7, TMED…

## Sheet: MSigDB_GO_BP
	T-DARPin A2								T-DARPin B1								T-DARPin D4								TBXT KO
Pathway	Normalized enrichment score	Enrichment score	Adjusted p-value	p-value	log2 error of p-value	Set size	Significance	Leading edge	Normalized enrichment score	Enrichment score	Adjusted p-value	p-value	log2 error of p-value	Set size	Significance	Leading edge	Normalized enrichment score	Enrichment score	Adjusted p-value	p-value	log2 error of p-value	Set size	Significance	Leading edge	Normalized enrichment score	Enrichment score	Adjusted p-value	p-value	log2 error of p-value	Set size	Significance	Leading edge
2_OXOGLUTARATE_METABOLIC_PROCESS	1.14823	0.492262	0.586546	0.296214	0.116739	8	FALSE	OGDH, GOT2, IDH1, DLST	1.10248	0.461143	0.711551	0.338205	0.103958	9	FALSE	OGDH, GOT2, L2HGDH, IDH2, DLST	1.10237	0.478463	0.659127	0.362403	0.095288	8	FALSE	OGDH, GOT2, IDH2, DLST	0.989642	0.432682	0.679719	0.466281	0.0808589	8	FALSE	OGDH, DLST, GOT2, IDH2
3_PHOSPHOADENOSINE_5_PHOSPHOSULFATE_METABOLIC_PROCESS	-1.31374	-0.67972	0.454375	0.162791	0.151149	5	FALSE	PAPSS2, PAPSS1									-0.994928	-0.493775	0.753003	0.490946	0.08042	5	FALSE	PAPSS2, PAPSS1
3_UTR_MEDIATED_MRNA_DESTABILIZATION	-1.26307	-0.589798	0.51713	0.21978	0.123842	7	FALSE	PUM2, UPF1, HNRNPD, MOV10, KHSRP, TARDBP	-1.22662	-0.557238	0.627624	0.234615	0.122679	7	FALSE	MOV10, TARDBP	-1.01504	-0.449369	0.710276	0.428571	0.0878313	7	FALSE	PUM2, UPF1	-1.19354	-0.563678	0.545932	0.29106	0.113313	6	FALSE	UPF1
3_UTR_MEDIATED_MRNA_STABILIZATION	-1.18607	-0.534846	0.557856	0.264014	0.110565	8	FALSE	YBX3, HNRNPC, LARP4B	-0.712786	-0.316769	0.958697	0.839458	0.052163	8	FALSE	TARDBP, LARP4B, RBM10, YBX3, METTL16, HNRNPA0, HNRNPC, ELAVL1	0.832467	0.361317	0.844379	0.656977	0.0637845	8	FALSE	ELAVL1, HNRNPC, HNRNPA0, TARDBP	-1.17053	-0.50594	0.555297	0.300207	0.111011	8	FALSE	LARP4B, RBM10, YBX3, HNRNPA0, ELAVL1, TARDBP
5S_CLASS_RRNA_TRANSCRIPTION_BY_RNA_POLYMERASE_III	0.764506	0.379238	0.874731	0.736626	0.0611693	5	FALSE	GTF3C2, GTF3C3, GTF3C1, GTF3C5	-1.34713	-0.686195	0.528997	0.147287	0.159647	5	FALSE	GTF3C1, GTF3C4, GTF3C3	-0.706411	-0.350586	0.924837	0.83501	0.0542316	5	FALSE	GTF3C1, GTF3C3, GTF3C4, GTF3C5, GTF3C2	-1.16054	-0.582364	0.568226	0.313646	0.10714	5	FALSE	GTF3C5, GTF3C4, GTF3C3, GTF3C1, GTF3C2
5_PHOSPHORIBOSE_1_DIPHOSPHATE_METABOLIC_PROCESS	0.688632	0.3416	0.926681	0.839506	0.0550211	5	FALSE	PRPS2, PRPS1, PRPSAP2, PRPSAP1									-1.25662	-0.62365	0.522686	0.211268	0.133555	5	FALSE	PYGL, PRPS1, PRPSAP1
7_METHYLGUANOSINE_CAP_HYPERMETHYLATION	1.29453	0.611011	0.482941	0.190065	0.147331	6	FALSE	SNRPD3, SNRPE, SNRPD2, SNRPB	1.17644	0.532902	0.655784	0.271784	0.117766	7	FALSE	SNRPD3, SNRPF, SNRPD1, SNRPB, SNRPD2, SNRPE	1.6982	0.770049	0.142132	0.0143713	0.38073	7	FALSE	SNRPD3, SNRPB, SNRPD1, SNRPD2	1.24018	0.583685	0.494202	0.232246	0.123257	6	FALSE	SNRPG, SNRPD3, SNRPE, SNRPD1, SNRPB
ACETYL_COA_BIOSYNTHETIC_PROCESS	1.90866	0.755177	0.0927486	0.00406468	0.407018	10	FALSE	DLAT, DLD, PDK1, MPC2, PDHX, ACAT1	1.3314	0.539072	0.533729	0.154008	0.16318	10	FALSE	MPC2, DLD, PDHX, ACAT1, DLAT	1.45097	0.59081	0.348566	0.0877193	0.2114	10	FALSE	ACAT1, DLD, PDK1, PDHA1, DLAT, MPC2, PDHB, PDHX	0.999632	0.408512	0.694479	0.485437	0.0791317	10	FALSE	ACAT1, DLAT, PDHB, PDHA1, DLD, PDK1, MPC2
ACETYL_COA_BIOSYNTHETIC_PROCESS_FROM_PYRUVATE	1.86544	0.837547	0.140761	0.00857002	0.38073	7	FALSE	DLAT, DLD, PDK1, MPC2, PDHX	1.58939	0.719958	0.378949	0.047724	0.321776	7	FALSE	MPC2, DLD, PDHX, DLAT, PDHA1	1.63767	0.742602	0.188109	0.0244408	0.352488	7	FALSE	DLD, PDK1, PDHA1, DLAT, MPC2, PDHB, PDHX	1.56308	0.702481	0.25159	0.0494484	0.321776	7	FALSE	DLAT, PDHB, PDHA1, DLD, PDK1, MPC2
ACETYL_COA_METABOLIC_PROCESS	1.81097	0.672971	0.167494	0.0120872	0.38073	13	FALSE	DLAT, DLD, PDK1, MPC2, PDHX, ACAT1, ACACA, AASS	1.25785	0.496316	0.590895	0.202869	0.138022	11	FALSE	MPC2, DLD, PDHX, ACAT1, DLAT, DLST, PDHA1	1.50569	0.599048	0.319541	0.0693069	0.24134	11	FALSE	ACAT1, DLD, PDK1, PDHA1, DLAT, MPC2, DLST, PDHB, PDHX	1.07075	0.422103	0.61126	0.367387	0.095288	12	FALSE	ACAT1, DLST, DLAT, PDHB, PDHA1, DLD, PDK1, MPC2
ACIDIC_AMINO_ACID_TRANSPORT	1.42531	0.506691	0.349294	0.0758621	0.248911	15	FALSE	SLC25A13, SLC25A12, ARL6IP5, SLC25A22	0.612842	0.224272	0.985444	0.927565	0.049391	14	FALSE	SLC25A22, SLC25A12, SLC25A13	1.58628	0.575547	0.296829	0.0502144	0.321776	15	FALSE	GJA1, SLC25A12, SLC25A22, SLC25A13, ITGB1	1.6442	0.608808	0.206389	0.0343894	0.321776	15	FALSE	GJA1, SLC25A12, ARL6IP5, SLC25A13, ITGB1, SLC1A4, SLC25A22, NHERF1, PRAF2
ACID_SECRETION																									-0.942655	-0.473027	0.721983	0.541752	0.0758887	5	FALSE	PRKAA1
ACROSOME_ASSEMBLY																	0.615359	0.30186	0.960851	0.906931	0.0496901	5	FALSE	TBC1D20, PAFAH1B1
ACTIN_FILAMENT_BASED_MOVEMENT	1.11089	0.311747	0.57949	0.288828	0.132846	42	FALSE	MYO1B, MYO5A, MYH9, ATP1A1, DLG1, MYO1C, MYO1E, NUP155, ANK2, ACTN4, MYL6, TRPM4, MYO6	0.770298	0.221509	0.948114	0.816733	0.054794	42	FALSE	MYO1B, DLG1, MYH9, MYL6, MYO1E, MYO6, MYO1C	-0.662584	-0.172177	0.97706	0.940529	0.052913	43	FALSE	WASF2, LIMCH1, PKP2	1.01321	0.292448	0.660104	0.435018	0.0810802	45	FALSE	MYO1B, ANK2, GJA1, TRPM4, ATP1A1, MYO5A, DLG1, CAV1, ATP2A2, FRMD6, EPB41L5, MYO6
ACTIN_FILAMENT_BASED_PROCESS	-1.38097	-0.316487	0.223438	0.0210612	0.352488	258	FALSE	CCN2, EHD2, ARPC5, KANK1, CNN3, SPECC1L, CALD1, SNX9, LIMCH1, PDLIM7, PALLD, PKP2, PAWR, ABI2, SYNPO, SPTBN1, PAK2, SPTAN1, PREX1, CLASP1, PLEKHH2, PDLIM5, CNN2, INF2, PDLIM4, PRKAR1A, IQGAP3, MET, FLNB, ROCK2, SHROOM2, ABI1, FERMT2, MYO9B, CAMK2D, PACSIN2, CTTN, PDLIM1, WDR1, SHC1, PDGFRB, CORO1B, GAS7, NCKAP1, TAGLN2, ANLN, DSG2, S100A10, JUP, SMAD3, CD2AP, MINK1, CYRIA, WASHC5, TLN1, VASP, DBN…	-1.14998	-0.244239	0.506067	0.130531	0.183024	266	FALSE	CCN2, PDGFRB, EHD2, PLS3, ARHGEF10, PREX1, PLEKHH2, CYRIA, SUN2, KANK1, PDLIM4, MET, GRB2, SNX9, FLNB, CORO1B, MINK1, LIMCH1, CNN3, ANLN, FERMT2, DSG2, GAS7, INF2, JUP, PARVA, PRKAR1A, IQGAP3, SORBS3, FSCN1, LRP1, PALLD, CNN2, ROCK2, ADD1, RNH1, NF1, PLS1, DIAPH1, MICAL1, RAP2A, FLNC, TLN1, MYO9B, WDR1, NISCH, PACSIN2, TPM1, ARF1, ITGB5, MTOR, SNTA1, ADD3, ARHGAP35, INPPL1, ANTXR1, SMAD3, TWF2, P…	-1.79497	-0.35426	0.000105865	6.90684e-07	0.659444	262	TRUE	SH3KBP1, SHROOM2, CNN3, KANK1, CALD1, CTTN, SYNPO, WASF2, LIMCH1, SPTBN1, PALLD, PKP2, ANLN, PAWR, PDLIM5, INF2, ABI2, NCKAP1, ROCK2, DBNL, PDLIM1, PLEKHH2, SPECC1L, SNX9, FLNB, SPTAN1, PLS1, MYO18A, CD2AP, PDLIM7, TJP1, IQGAP3, PDLIM4, CLASP1, ARHGAP35, WASHC5, CAMK2D, MET, DIAPH1, ZYX, SHC1, TAGLN2, CYFIP1, CYFIP2, RNH1, WASHC2A, FLNC, MINK1, CARMIL1, PDGFRB, MICAL1, GAS7, PARVA, LIMA1, FLII, T…	-1.87377	-0.380176	2.45848e-05	1.64871e-07	0.690132	271	TRUE	GBA2, IQGAP3, SHROOM2, PTK2B, ABI2, PROX1, PLS1, ANLN, PDLIM1, SORBS3, PRKCD, DIAPH1, CAP2, PRKCI, PDLIM5, ARFGEF1, FSCN1, WASL, PREX1, MYO9B, PIP5K1C, ARAP1, PLEKHH2, EZR, CNN2, PALLD, GRB2, LIMCH1, AKAP13, ROCK2, CARMIL1, SPECC1L, SETD3, INF2, PAWR, PPM1F, BCAR1, SWAP70, DIAPH3, ARHGEF10, SPTBN1, CLASP1, FLII, TPM1, FLNC, RACGAP1, PACSIN2, GAS7, ALDOA, KANK1, PRKAR1A, RDX, CAPZA2, CD2AP, SPTAN1…
ACTIN_FILAMENT_BASED_TRANSPORT	1.78302	0.705465	0.187278	0.0143988	0.38073	10	FALSE	MYO1B, MYO5A, MYO1C, MYO1E, ACTN4, MYO6	1.21276	0.491036	0.623421	0.225738	0.132147	10	FALSE	MYO1B, MYO1E, MYO6, MYO1C, ACTN4, MYO5A, MYO5B	1.22835	0.512277	0.538436	0.229885	0.123842	9	FALSE	MYO1B, MYO5A, SUN2, MYO6, MYO1C, MYO1E	1.11188	0.454382	0.59652	0.347573	0.0978773	10	FALSE	MYO1B, MYO5A
ACTIN_FILAMENT_BUNDLE_ORGANIZATION	-1.19919	-0.339396	0.460138	0.172026	0.132147	60	FALSE	CCN2, CALD1, LIMCH1, PAWR, SYNPO, PAK2, CLASP1, MET, ROCK2, SHROOM2, FERMT2, PDLIM1, CORO1B, S100A10, SMAD3, TJP1, WASF2, SRC, ARHGEF10, SORBS3, TPM1, PPFIA1, ACTG1, BAIAP2L1, FLNA, FSCN1, ARRB1, RDX, EZR, LIMA1	-1.3568	-0.356297	0.393908	0.0615079	0.257206	61	FALSE	CCN2, PLS3, ARHGEF10, MET, CORO1B, LIMCH1, FERMT2, SORBS3, FSCN1, ROCK2, ADD1, PLS1, MICAL1, TPM1, ITGB5, MTOR, SMAD3, CALD1, BAIAP2L1, SRC, PDLIM1, CARMIL1, SWAP70, SHROOM2	-1.72609	-0.420092	0.0794534	0.00460829	0.407018	60	FALSE	SHROOM2, CALD1, SYNPO, WASF2, LIMCH1, PAWR, ROCK2, PDLIM1, PLS1, TJP1, CLASP1, MET, ZYX, CARMIL1, MICAL1, LIMA1, ARHGEF10, CORO1B, SORBS3, FERMT2, PAK2, PLS3, PPFIA1, FSCN1, SWAP70	-1.70498	-0.436084	0.052195	0.00304312	0.431708	64	FALSE	SHROOM2, PTK2B, PLS1, PDLIM1, SORBS3, FSCN1, ARAP1, EZR, LIMCH1, ROCK2, CARMIL1, PAWR, PPM1F, SWAP70, ARHGEF10, CLASP1, TPM1, RDX, CALD1
ACTIN_FILAMENT_DEPOLYMERIZATION	-1.36291	-0.444151	0.380222	0.105528	0.176694	28	FALSE	SPTBN1, SPTAN1, PLEKHH2, WDR1, CAPZB, TRIOBP, TWF1, FLII, TWF2, RDX, LIMA1, CARMIL1, CAPG, CAPZA2, ADD3, SWAP70	-0.979478	-0.30475	0.780725	0.462151	0.0831291	28	FALSE	PLEKHH2, ADD1, MICAL1, WDR1, ADD3, TWF2, CARMIL1, SPTAN1, SWAP70, CAPZB, DSTN, SPTBN1, CAPZA2, CAPG, TWF1	-1.88369	-0.551701	0.0709515	0.00387399	0.431708	28	FALSE	SPTBN1, PLEKHH2, SPTAN1, CARMIL1, MICAL1, LIMA1, FLII, WDR1, TWF2, SWAP70, TRIOBP, TMOD3, MTPN, CAPG	-1.75988	-0.546608	0.0928274	0.0078547	0.38073	28	FALSE	PLEKHH2, CARMIL1, SWAP70, SPTBN1, FLII, RDX, CAPZA2, SPTAN1, TRIOBP, WDR1, TWF1, MICAL1, TMOD3, TWF2, LIMA1, CAPZB, CAPG
ACTIN_FILAMENT_ORGANIZATION	-1.37959	-0.335432	0.246518	0.0266849	0.352488	164	FALSE	CCN2, ARPC5, KANK1, CNN3, CALD1, SNX9, LIMCH1, PAWR, ABI2, SYNPO, SPTBN1, PAK2, SPTAN1, PREX1, CLASP1, PLEKHH2, CNN2, INF2, IQGAP3, MET, ROCK2, SHROOM2, ABI1, FERMT2, CTTN, PDLIM1, WDR1, CORO1B, GAS7, NCKAP1, TAGLN2, S100A10, SMAD3, CD2AP, CYRIA, WASHC5, VASP, CAPZB, TJP1, WASF2, TRIOBP, TWF1, SRC, ARHGEF10, FLII, SORBS3, TWF2, ENAH, CYFIP2, TPM1, PRKCI, PPFIA1, ACTG1, ARFIP2, CAP2, ACTC1, ACTA1,…	-1.00312	-0.222675	0.77797	0.44958	0.0875697	170	FALSE	CCN2, PLS3, ARHGEF10, PREX1, PLEKHH2, CYRIA, KANK1, MET, GRB2, SNX9, CORO1B, LIMCH1, CNN3, FERMT2, GAS7, INF2, IQGAP3, SORBS3, FSCN1, CNN2, ROCK2, ADD1, RNH1, PLS1, DIAPH1, MICAL1, WDR1, TPM1, ARF1, ITGB5, MTOR, ADD3, ARHGAP35, INPPL1, SMAD3, TWF2, ARPC5, ARPC2, CALD1, BAIAP2L1, SRC, KANK2, PDLIM1, CARMIL1, ARFGEF1, SPTAN1, SWAP70, CYRIB, SHROOM2, WASL, DIAPH3, CAPZB, CAP2, CYFIP2, KIRREL1, ELMO2	-1.88598	-0.391839	0.000685213	7.79439e-06	0.593325	166	TRUE	SH3KBP1, SHROOM2, CNN3, KANK1, CALD1, CTTN, SYNPO, WASF2, LIMCH1, SPTBN1, PAWR, INF2, ABI2, NCKAP1, ROCK2, PDLIM1, PLEKHH2, SNX9, SPTAN1, PLS1, CD2AP, TJP1, IQGAP3, CLASP1, ARHGAP35, WASHC5, MET, DIAPH1, ZYX, TAGLN2, CYFIP1, CYFIP2, RNH1, WASHC2A, CARMIL1, MICAL1, GAS7, LIMA1, FLII, ARHGEF10, CNN2, ARFGEF1, CORO1B, WDR1, SORBS3, FERMT2, PREX1, PAK2, TWF2, CAP2, PLS3, PPFIA1, FSCN1, ARF1, WASHC4, …	-2.15745	-0.458719	3.06556e-06	1.41554e-08	0.74774	173	TRUE	GBA2, IQGAP3, SHROOM2, PTK2B, ABI2, PROX1, PLS1, PDLIM1, SORBS3, PRKCD, DIAPH1, CAP2, PRKCI, ARFGEF1, FSCN1, WASL, PREX1, ARAP1, PLEKHH2, EZR, CNN2, GRB2, LIMCH1, ROCK2, CARMIL1, INF2, PAWR, PPM1F, BCAR1, SWAP70, DIAPH3, ARHGEF10, SPTBN1, CLASP1, FLII, TPM1, GAS7, ALDOA, KANK1, RDX, CAPZA2, CD2AP, SPTAN1, TPM3, CALD1, CNN3
ACTIN_FILAMENT_SEVERING	0.85907	0.353457	0.81805	0.623025	0.0739901	9	FALSE	MYH9, FMNL1, GSN, CFL2	1.25668	0.525639	0.566925	0.185804	0.146416	9	FALSE	CFL2, MYH9, GSN, CFL1	0.601365	0.250796	0.972637	0.929119	0.04707	9	FALSE	CFL2, MYH9	-0.723906	-0.305508	0.877193	0.796646	0.0583453	9	FALSE	FLII, FMNL1
ACTIN_MEDIATED_CELL_CONTRACTION	-0.875555	-0.28736	0.828605	0.644518	0.0573667	27	FALSE	LIMCH1, PKP2, CAMK2D, DSG2, JUP, PARVA, TPM1, ACTC1, ACTA2, FLNA	-0.834778	-0.261071	0.900225	0.703777	0.0617054	27	FALSE	LIMCH1, DSG2, JUP, PARVA, TPM1, SNTA1	-0.688311	-0.201159	0.964132	0.914414	0.0552496	29	FALSE	LIMCH1, PKP2, CAMK2D, PARVA	1.04994	0.324774	0.619564	0.381295	0.0880945	31	FALSE	ANK2, GJA1, TRPM4, ATP1A1, DLG1, CAV1, ATP2A2, FRMD6, EPB41L5
ACTIN_NUCLEATION	-1.29267	-0.434668	0.436718	0.144499	0.147331	24	FALSE	ARPC5, ABI2, CORO1B, NCKAP1, WASHC5, WASF2, ARFIP2, WASHC2A, RNH1, ACTR3, ACTR2, ARF1, CARMIL1, ARPC3, ARPC5L	1.49999	0.464437	0.394244	0.0622491	0.321776	28	FALSE	CTNNA2, ARFIP2, WASH3P, WASH6P, WASHC1	1.26508	0.40367	0.470227	0.162963	0.147331	25	FALSE	CTNNA2, ARFIP2	-1.35247	-0.425997	0.363089	0.124464	0.184706	25	FALSE	ABI2, CARMIL1, WASF2, RNH1, WASHC2A, WASHC5, ACTR2, ACTR3, ARFIP1, CYFIP1, WASHC1, WASH6P, WASH3P, CORO1B
ACTIN_POLYMERIZATION_OR_DEPOLYMERIZATION	-1.50026	-0.412182	0.247873	0.0271427	0.352488	70	FALSE	ARPC5, KANK1, SNX9, ABI2, SPTBN1, SPTAN1, PREX1, PLEKHH2, INF2, ABI1, CTTN, WDR1, GAS7, NCKAP1, CYRIA, WASHC5, VASP, CAPZB, TRIOBP, TWF1, FLII, TWF2, ENAH, CYFIP2	-1.42171	-0.365447	0.369094	0.0454046	0.321776	71	FALSE	PREX1, PLEKHH2, CYRIA, KANK1, GRB2, SNX9, GAS7, INF2, ADD1, DIAPH1, MICAL1, WDR1, MTOR, ADD3, ARHGAP35, TWF2, ARPC5, ARPC2, BAIAP2L1, KANK2, CARMIL1, ARFGEF1, SPTAN1, SWAP70, CYRIB, WASL, DIAPH3, CAPZB, CYFIP2, KIRREL1	-2.26457	-0.531486	0.000120922	8.97923e-07	0.659444	71	TRUE	KANK1, CTTN, SPTBN1, INF2, ABI2, NCKAP1, PLEKHH2, SNX9, SPTAN1, ARHGAP35, WASHC5, DIAPH1, CYFIP1, CYFIP2, CARMIL1, MICAL1, GAS7, LIMA1, FLII, ARFGEF1, WDR1, PREX1, TWF2, SWAP70, TRIOBP, TMOD3, FCHSD1, MTPN, VASP, KANK2, MTOR, CAPG, CYRIA, BAIAP2L1, WASL, TWF1, ABI1, CAPZA2, ENAH, PFN1	-2.20537	-0.550345	0.000134584	1.2844e-06	0.643552	72	TRUE	GBA2, PTK2B, ABI2, PRKCD, DIAPH1, ARFGEF1, WASL, PREX1, PLEKHH2, GRB2, CARMIL1, INF2, SWAP70, DIAPH3, SPTBN1, FLII, GAS7, KANK1, RDX, CAPZA2, SPTAN1, TRIOBP, CYRIA, WDR1
ACTION_POTENTIAL	0.881027	0.252276	0.826727	0.639896	0.0797706	36	FALSE	GBA1, ATP1B1, GNAQ, ATP1A1, DLG1, NUP155, CALM1, CALM3, ANK2	-0.950299	-0.280904	0.815081	0.516569	0.0760837	36	FALSE	KCNAB2, ANK3, DSG2, JUP, SLC8A1, DMD, MTOR, SNTA1	0.538036	0.15773	0.994905	0.985348	0.0423318	38	FALSE	GJA1, ATP1A1, ATP1B1, DLG1, ANK2, GNAQ, ATP2A2, GBA1, GJC1, TRPM4, SNTA1, CLN3	1.32757	0.394772	0.342324	0.105072	0.184706	39	FALSE	DMD, ANK2, GJA1, GBA1, TRPM4, ATP1B1, ATP1A1, DLG1, CALM1, CALM3, GNAQ, CAV1
ACTIVATED_T_CELL_PROLIFERATION	-1.39458	-0.68672	0.370046	0.096475	0.195789	6	FALSE	RPS3, PRKAR1A	-1.16558	-0.529509	0.677176	0.301923	0.10592	7	FALSE	PRKAR1A, IGFBP2	0.882727	0.400272	0.815896	0.605941	0.0687943	7	FALSE	IGF1, IGFBP2, CADM1	1.00667	0.440126	0.663288	0.441233	0.0838361	8	FALSE	CADM1, IGFBP2
ACTIVATION_OF_CYSTEINE_TYPE_ENDOPEPTIDASE_ACTIVITY_INVOLVED_IN_APOPTOTIC_PROCESS	1.06894	0.363522	0.657427	0.375959	0.110122	19	FALSE	FAM162A, CYCS, AIFM1, BCL2L13, NGFR, DIABLO, HSPD1, HSPE1	1.63772	0.566275	0.28691	0.0285038	0.352488	18	FALSE	CYCS, DIABLO, HSPE1, AIFM1, BCL2L13, HSPD1, FAM162A, MTCH1, RPS27L	1.07774	0.372563	0.65903	0.359168	0.0943564	18	FALSE	AIFM1, FAM162A, CYCS, DIABLO, HSPD1, MTCH1	1.27651	0.46468	0.442706	0.184061	0.1396	16	FALSE	NGFR, AIFM1, BCL2L13, DIABLO, CYCS, FAM162A, BAX
ACTIVATION_OF_GTPASE_ACTIVITY	-1.07113	-0.3888	0.638041	0.353896	0.08654	18	FALSE	SIPA1L3, SIPA1, RANGAP1, TBC1D15, ARHGEF10, PIP5K1A	-0.87326	-0.289267	0.872902	0.632094	0.0661326	21	FALSE	SIPA1L3, ARHGEF10, SIPA1, EPHA2, MTSS2, TBC1D17, TBC1D9B	-1.19141	-0.381775	0.538436	0.229614	0.132147	20	FALSE	SIPA1L3, SIPA1, RALGAPB, TBC1D9B, ARHGEF10, TBC1D15, ABR, MTSS2, RANGAP1, EPHA2, DOCK7, SCRIB, TBC1D17	-1.35463	-0.464656	0.375216	0.132911	0.176694	18	FALSE	RANGAP1, SIPA1L3, ARHGEF10, ABR, TBC1D15, EPHA2
ACTIVATION_OF_IMMUNE_RESPONSE	-1.33832	-0.344902	0.337036	0.063253	0.21925	109	FALSE	TRIL, LSM14A, RPS3, TRIM25, BRCC3, EIF2AK2, PAWR, LGALS3, PLSCR1, PAK2, UBE2N, OAS3, HSP90AA1, HSPA1B, HSPA1A, APPL2, MAPK1, CSNK1A1, SPG21, UFD1, NEK7, ITCH, PUM2	-1.16908	-0.277423	0.547162	0.165975	0.155242	112	FALSE	TRIL, LGALS3, HSPA1B, HSPA1A, OAS3, APPL2, GRB2, SPG21, TKFC, EIF2AK2, RPS6KA3, WDFY1, NECTIN2, HLA-A, ZNFX1, PLSCR1, NPLOC4, TRIM3, FLOT1, PSPC1, CSNK1A1, CRKL, RIGI, NINJ1, UFD1, MALT1, FLOT2, IPO5, SIN3A, SRC, ITCH, TRIM25, DDX3X, NAGK, USP15, MAPK1, CD276, TSPAN6, HSP90AA1, LIPA	-1.36592	-0.304264	0.235081	0.0355949	0.321776	111	FALSE	LSM14A, TRIM25, NOP53, EIF2AK2, PAWR, TRIL, OAS3, RBM14, RPS3, HSP90AA1, HSPA1B, HSPA1A, MALT1, APPL2, AP3B1, LGALS3, PUM2, IPO5, NEK7, TKFC, CRKL, NPLOC4, MAVS, APPL1, PAK2, ITCH, DDX3X, SPG21, UBQLN1, DUSP3, EIF2B3, HMGB1, HEXIM1, NAGK, SIN3A, RPS6KA3, MAPK1, EIF2B4, UFD1, FLOT1, WDFY1, RELA	-1.49178	-0.343463	0.0905848	0.00745333	0.407018	115	FALSE	PRKCD, UBE2N, FLOT1, TRIL, OAS3, CRKL, HSP90AA1, EZR, NEK7, LGALS3, PLCG1, GRB2, FLOT2, TRIM25, PLSCR1, LSM14A, PAWR, BCAR1, HMGB1, MALT1, EIF2AK2, HEXIM1, TKFC, HSPA1B, HSPA1A, NONO, EIF2B4, PSPC1, APPL2, UFD1, APPL1, MAPK1, RBM14, OTULIN, RELA, NFATC2
ACTIVATION_OF_INNATE_IMMUNE_RESPONSE	-1.31047	-0.356597	0.365555	0.0920635	0.184706	74	FALSE	TRIL, LSM14A, TRIM25, BRCC3, EIF2AK2, PAK2, OAS3, HSP90AA1, HSPA1B, HSPA1A, APPL2, CSNK1A1, UFD1, NEK7, ITCH, PUM2	-1.11153	-0.282492	0.646292	0.260521	0.118288	75	FALSE	TRIL, HSPA1B, HSPA1A, OAS3, APPL2, TKFC, EIF2AK2, RPS6KA3, WDFY1, ZNFX1, NPLOC4, TRIM3, FLOT1, PSPC1, CSNK1A1, RIGI, NINJ1, UFD1, FLOT2, IPO5, SIN3A, SRC, ITCH, TRIM25, DDX3X, NAGK, USP15	-1.52475	-0.354934	0.228789	0.0340639	0.321776	75	FALSE	LSM14A, TRIM25, NOP53, EIF2AK2, TRIL, OAS3, RBM14, HSP90AA1, HSPA1B, HSPA1A, APPL2, AP3B1, PUM2, IPO5, NEK7, TKFC, NPLOC4, MAVS, APPL1, PAK2, ITCH, DDX3X, UBQLN1, HMGB1, HEXIM1, NAGK, SIN3A, RPS6KA3, UFD1, FLOT1, WDFY1, RELA	-1.42475	-0.353993	0.182501	0.0275685	0.352488	73	FALSE	FLOT1, TRIL, OAS3, HSP90AA1, NEK7, FLOT2, TRIM25, LSM14A, HMGB1, EIF2AK2, HEXIM1, TKFC, HSPA1B, HSPA1A, NONO, PSPC1, APPL2, UFD1, APPL1, RBM14, OTULIN, RELA
ACTIVATION_OF_NF_KAPPAB_INDUCING_KINASE_ACTIVITY									-0.754707	-0.384428	0.920567	0.755814	0.0571259	5	FALSE	MALT1, TNFRSF10B, IRAK1, COPS8	-0.796091	-0.395094	0.87384	0.720322	0.0611693	5	FALSE	MALT1
ACTIVATION_OF_PROTEIN_KINASE_ACTIVITY	1.13763	0.391279	0.586285	0.295285	0.124434	17	FALSE	ITGB3, PHB2, PHB1	0.873648	0.298052	0.867982	0.624498	0.0679923	19	FALSE	ITGB3, PHB2, PHB1, TXN	1.28595	0.434165	0.487973	0.179104	0.140406	20	FALSE	PHB1, ITGB3, IGF1, PHB2	-1.01697	-0.343113	0.651913	0.42161	0.0916795	19	FALSE	PTK2B, PRKCD, TPX2, MALT1
ACTIVATION_OF_PROTEIN_KINASE_B_ACTIVITY									0.700972	0.356958	0.948984	0.81893	0.0561767	5	FALSE	TXN, PPIA, PARK7	0.964807	0.454377	0.757447	0.498008	0.0791317	6	FALSE	IGF1, TXN, PARK7, GAS6	-0.701702	-0.331396	0.899326	0.83368	0.0558265	6	FALSE	OSBPL8, IGF1, PPIA
ACTIVIN_RECEPTOR_SIGNALING_PATHWAY	0.975478	0.460421	0.747941	0.507559	0.0824344	6	FALSE	NOMO3, LEMD3, NOMO1, TGFBR1	-0.597888	-0.286704	0.980914	0.917969	0.048506	6	FALSE	SMAD3, NOMO1	0.526914	0.248151	0.9896	0.97012	0.046882	6	FALSE	TGFBR1, NOMO3, LEMD3
ACTOMYOSIN_CONTRACTILE_RING_ORGANIZATION	-0.658061	-0.307286	0.938633	0.8663	0.048215	7	FALSE	IQGAP3, ANLN, VPS4A	-1.48927	-0.676557	0.393908	0.0596154	0.257206	7	FALSE	ANLN, IQGAP3	-1.63445	-0.723589	0.205887	0.0281454	0.352488	7	FALSE	ANLN, IQGAP3, PDCD6IP, VPS4A	-1.69288	-0.765658	0.117513	0.0122757	0.38073	7	FALSE	IQGAP3, ANLN, RACGAP1, VPS4A
ACTOMYOSIN_STRUCTURE_ORGANIZATION	-1.34757	-0.370846	0.347889	0.0733652	0.208955	71	FALSE	CCN2, CNN3, LIMCH1, PAK2, CLASP1, CNN2, PRKAR1A, IQGAP3, MET, ROCK2, FERMT2, PDLIM1, WDR1, PDGFRB, ANLN, S100A10, SMAD3, TJP1, WASF2, SRC, ARHGEF10, FLII, SORBS3, VPS4A, TPM1, PPFIA1, ACTG1, ACTC1, ACTA1, FLNC	-1.49641	-0.384648	0.268915	0.0237876	0.352488	71	FALSE	CCN2, PDGFRB, ARHGEF10, MET, LIMCH1, CNN3, ANLN, FERMT2, PRKAR1A, IQGAP3, SORBS3, CNN2, ROCK2, FLNC, WDR1, TPM1, ITGB5, MTOR, SMAD3	-1.76128	-0.413366	0.0435975	0.00196167	0.431708	71	TRUE	CNN3, WASF2, LIMCH1, ANLN, ROCK2, PDLIM1, MYO18A, TJP1, IQGAP3, CLASP1, MET, ZYX, FLNC, CARMIL1, PDGFRB, FLII, ARHGEF10, CNN2, WDR1, SORBS3, FERMT2, PAK2, PRKAR1A, PPFIA1, PDCD6IP, TMOD3, CSRP1, S100A10, MTOR, TPM1, MYH10, EPB41L2, VPS4A, SMAD3	-1.86953	-0.462276	0.0105068	0.000346885	0.498493	74	TRUE	IQGAP3, PTK2B, PROX1, ANLN, PDLIM1, SORBS3, ARAP1, CNN2, LIMCH1, AKAP13, ROCK2, CARMIL1, PPM1F, ARHGEF10, CLASP1, FLII, TPM1, FLNC, RACGAP1, PRKAR1A, VPS4A, CNN3, WDR1, WASF2, MYH14
ACUTE_INFLAMMATORY_RESPONSE	1.39384	0.517961	0.385109	0.109813	0.206588	13	FALSE	TFRC, B4GALT1, OSMR, PRCP, LIPA, APOL2, ANO6	-0.605985	-0.229946	0.986606	0.932171	0.0474483	13	FALSE	FN1, PLSCR1	1.75203	0.659826	0.0910548	0.00580026	0.407018	13	FALSE	TFRC, APOL2, B4GALT1, PRCP, FN1, IL6ST, OSMR	1.80785	0.712676	0.056534	0.00363825	0.431708	12	FALSE	FN1, TFRC, OSMR, IL6ST, PRCP, LIPA, B4GALT1, APOL2, ANO6
ACYLGLYCEROL_HOMEOSTASIS									0.853482	0.434621	0.880169	0.656379	0.0667426	5	FALSE	SCARB1, FITM2, FUNDC2
ADAPTATION_OF_SIGNALING_PATHWAY	0.568384	0.281951	0.974245	0.946502	0.0494905	5	FALSE	RDH11, GTF2H2, GRK2, GRK3, ARRB1	-0.845209	-0.430528	0.885629	0.664729	0.0632191	5	FALSE	GRK3, GRK2, ARRB1	0.625288	0.306731	0.954541	0.89505	0.0502948	5	FALSE	RDH11, ARRB1, GTF2H2, GRK2, GRK3
ADAPTIVE_IMMUNE_RESPONSE	1.12195	0.295857	0.545032	0.248021	0.142057	58	FALSE	TFRC, RFTN1, CTSL, ERAP2, PHB1, B2M, ERAP1, TP53BP1, STX7, PAG1, C1QBP	-0.968822	-0.255071	0.815081	0.513619	0.0762797	59	FALSE	MSH2, EIF2AK4, ALCAM, CTSC, MSH6, NECTIN2, SIPA1, STAT3, HLA-A, TAP1, JAK1, MTOR, MALT1, RIF1, TYK2, SWAP70, CYRIB, HLA-C	1.3649	0.364527	0.357236	0.0921986	0.195789	60	FALSE	CTSL, TFRC, PHB1, RFTN1, HLA-A, PAG1, STX7, PVR, B2M, TAP2, CADM1, EXOSC3, IL6ST, EXOSC6, HSPD1, C1QBP, THOC1, HRAS, ERAP1, CD81, CTNNBL1, ERAP2	1.50993	0.420709	0.177805	0.026141	0.352488	56	FALSE	TFRC, CADM1, CTSL, IL6ST, RFTN1, ERAP1, CD81, ERAP2, TRPM4, B2M, PVR, CD70, PHB1, HLA-C, HLA-A, UNC93B1, C1QBP
ADAPTIVE_IMMUNE_RESPONSE_BASED_ON_SOMATIC_RECOMBINATION_OF_IMMUNE_RECEPTORS_BUILT_FROM_IMMUNOGLOBULIN_SUPERFAMILY_DOMAINS	1.09602	0.301743	0.56659	0.276139	0.135002	46	FALSE	TFRC, RFTN1, PHB1, B2M, TP53BP1, STX7, C1QBP, ADAM17, CD81, TRPM4, HSPD1, THOC1	-0.735929	-0.204003	0.97021	0.873016	0.0515309	47	FALSE	MSH2, CTSC, MSH6, NECTIN2, STAT3, HLA-A, JAK1, MTOR, MALT1, RIF1, TYK2, SWAP70, CYRIB, HLA-C, PKN1, NDFIP1, NBN	1.36108	0.379424	0.357711	0.092559	0.197822	48	FALSE	TFRC, PHB1, RFTN1, HLA-A, STX7, PVR, B2M, TAP2, CADM1, EXOSC3, EXOSC6, HSPD1, C1QBP, THOC1, HRAS, CD81	1.46275	0.422898	0.254352	0.0504505	0.271289	44	FALSE	TFRC, CADM1, RFTN1, CD81, TRPM4, B2M, PVR, CD70, PHB1, HLA-C, HLA-A, UNC93B1, C1QBP
ADAPTIVE_THERMOGENESIS	-1.41272	-0.435733	0.337036	0.0642055	0.224966	37	FALSE	EBF2, LAMA4, PRLR, RBPJ, RHEB, APPL2, CKB	-1.46028	-0.429493	0.358733	0.0423219	0.321776	37	FALSE	LAMA4, PRLR, RBPJ, DYNC1H1, APPL2, PRKAB1, CKB, LPIN1, OGT	-1.16242	-0.315678	0.527968	0.218341	0.137251	36	FALSE	PRLR, LAMA4, RBPJ, CKB, RHEB, APPL2, PRKAB1, DYNC1H1	0.868555	0.265465	0.789829	0.651706	0.0605093	34	FALSE	GJA1, SLC25A5, IGF2BP2, LIPA, DECR1, CAV1, PGAM5, ACOT13, ACSL1, GNAS, LNPEP, CPT2, DHRS7B
ADENINE_TRANSPORT	1.12699	0.559052	0.626012	0.341564	0.102449	5	FALSE	VDAC3, SLC25A5, SLC29A1	1.24966	0.636369	0.597916	0.207819	0.13649	5	FALSE	SLC25A5, VDAC3, SLC29A1, SLC43A3, SLC25A4	1.40072	0.687114	0.376332	0.10495	0.193813	5	FALSE	SLC25A5, SLC29A1, SLC43A3	0.693261	0.348565	0.895212	0.827789	0.0533478	5	FALSE	SLC25A5, VDAC3, SLC29A1, SLC25A4
ADENYLATE_CYCLASE_ACTIVATING_ADRENERGIC_RECEPTOR_SIGNALING_PATHWAY																									0.744669	0.374413	0.866473	0.778865	0.0561767	5	FALSE	ATP2B4, GNAI2, ADCY9
ADENYLATE_CYCLASE_ACTIVATING_G_PROTEIN_COUPLED_RECEPTOR_SIGNALING_PATHWAY	1.18619	0.431724	0.544374	0.246512	0.132846	14	FALSE	ATP2B4, GNAQ, ADGRE5, AKAP13, GNAI2, ADGRL2	0.762203	0.28766	0.931398	0.779835	0.0584693	13	FALSE	ATP2B4, GNA13, GNB1, GNAS, PRKCA	1.54341	0.590304	0.311805	0.0637066	0.248911	12	FALSE	ATP2B4, GNB1, GNAS, GNAI2, ADGRE5, GNA13, GNAQ	1.00006	0.364045	0.678025	0.462998	0.08042	16	FALSE	ATP2B4, GNAQ, GNAI2, GNAS, PRKCA, ADGRE5, ADGRL2, GNB1, NHERF1, GNA13, ADCY9
ADENYLATE_CYCLASE_INHIBITING_G_PROTEIN_COUPLED_RECEPTOR_SIGNALING_PATHWAY	1.49426	0.6148	0.337036	0.0632054	0.271289	9	FALSE	ITGB3, GNAI3, PSAP, GNAI2	1.30599	0.546267	0.529351	0.150313	0.164406	9	FALSE	ITGB3, AKAP12, GNAI3	1.32758	0.553659	0.475366	0.166667	0.148262	9	FALSE	ITGB3, GNAI3, PSAP, GNAI2, AKAP12	1.64097	0.694605	0.189095	0.0294968	0.352488	9	FALSE	ITGB3, PSAP, AKAP12, GNAI2, GNAI3
ADENYLATE_CYCLASE_MODULATING_G_PROTEIN_COUPLED_RECEPTOR_SIGNALING_PATHWAY	1.39388	0.438288	0.351407	0.080402	0.252961	26	FALSE	ITGB3, ATP2B4, GNAI3, GNAQ, ADGRE5, PSAP, AKAP13, GNAI2	0.945926	0.301876	0.817985	0.525253	0.0770737	25	FALSE	ITGB3, ATP2B4, AKAP12, GNAI3, GNA13, GNB1, GNAS, PRKCA	1.40129	0.451141	0.363915	0.097786	0.193813	24	FALSE	ATP2B4, ITGB3, GNAI3, PSAP, GNB1, GNAS, GNAI2, ADGRE5, GNA13, GNAQ	1.35284	0.430333	0.346638	0.109689	0.181383	28	FALSE	ITGB3, PSAP, AKAP12, ATP2B4, GNAQ, GNAI2, GNAI3, GNAS, PRKCA, ADGRE5, ADGRL2, GNB1, GNA11, NHERF1
ADHERENS_JUNCTION_ASSEMBLY	-1.45624	-0.679997	0.343122	0.0695971	0.231127	7	FALSE	PAK2, DLG5, CTNNB1, VCL, ACTB	-1.23555	-0.561293	0.624988	0.226923	0.125033	7	FALSE	DLG5, TBCD, CTNNB1, VCL	-1.46079	-0.646709	0.343888	0.082495	0.222056	7	FALSE	VCL, DLG5, PAK2, TBCD	-1.26618	-0.572671	0.460033	0.201681	0.140406	7	FALSE	PIP5K1C, VCL
ADHERENS_JUNCTION_ORGANIZATION	-1.52682	-0.531327	0.29346	0.0405186	0.287857	21	FALSE	EPHA4, CDH11, PTPN23, PAK2, FERMT2, DLG5, CTNNB1, TJP1, VCL, SRC, ACTB, CDH2	-1.75588	-0.581634	0.151413	0.00808461	0.38073	21	FALSE	EPHA4, CDH11, DLG5, FERMT2, ADD1, TBCD, NUMB, CTNNB1, SRC, VCL, PTPN23	-1.56255	-0.493272	0.279	0.0451364	0.321776	21	FALSE	EPHA4, PTPN23, VCL, DLG5, TJP1, FERMT2, PAK2	-1.26032	-0.41292	0.443518	0.187633	0.147331	22	FALSE	PIP5K1C, EPHA4, VCL, RDX, PLEKHA7, CDH11, PTPN23
ADHESION_OF_SYMBIONT_TO_HOST									0.915099	0.465999	0.851522	0.59465	0.0716527	5	FALSE	HSPD1, SCARB1	0.916578	0.449621	0.79182	0.556436	0.0730744	5	FALSE	SCARB1, HSPD1	1.10283	0.554495	0.61126	0.365949	0.095288	5	FALSE	SCARB1, GAS6, NECTIN2
ADIPONECTIN_ACTIVATED_SIGNALING_PATHWAY	-1.24131	-0.642246	0.518238	0.22093	0.127505	5	FALSE	APPL2, APPL1, SLC27A1	-1.33293	-0.678958	0.538783	0.158915	0.153159	5	FALSE	APPL2, SLC27A1	-1.34894	-0.66947	0.404538	0.124748	0.17822	5	FALSE	APPL2, APPL1	-0.880036	-0.441605	0.762684	0.610998	0.0697793	5	FALSE	APPL2, APPL1
ADIPOSE_TISSUE_DEVELOPMENT	-1.21073	-0.478123	0.545107	0.249129	0.111918	13	FALSE	EBF2, PRKAA1, PARP1, PUM2	-0.720836	-0.262369	0.949619	0.819961	0.0537873	15	FALSE	PARP1, PRKAA1, TBL1XR1, SH3PXD2B, CSF1, LIPA	0.77356	0.284948	0.881551	0.74498	0.059476	14	FALSE	ACAT1, PGRMC2, HRAS, TRPM4, NAMPT, TBL1XR1, EBF2	1.40939	0.521863	0.303099	0.0793951	0.21925	15	FALSE	NAMPT, PGRMC2, ACAT1, TRPM4, SPTLC2, LIPA, CSF1
ADP_METABOLIC_PROCESS	1.93398	0.91283	0.0355955	0.000773384	0.477271	6	TRUE	AK3, NT5E, AK4, AK2	1.72304	0.780498	0.224437	0.0166059	0.352488	7	FALSE	NT5E, AK2, AK4, AK3	2.078	0.942267	0.000963689	1.26748e-05	0.593325	7	TRUE	AK3, NT5E, AK4, AK2
ADP_TRANSPORT	1.58501	0.786255	0.278734	0.0349573	0.321776	5	FALSE	SLC25A6, SLC25A24, SLC25A5, SLC35B1	1.53353	0.726748	0.389733	0.055102	0.276501	6	FALSE	SLC25A5, SLC25A6, SLC25A24	1.80478	0.849963	0.057613	0.00288145	0.431708	6	FALSE	SLC25A6, SLC25A24, SLC25A5	1.55819	0.783446	0.182501	0.0276671	0.352488	5	FALSE	SLC25A5, SLC25A6, SLC35B1, SLC25A24
ADRENAL_GLAND_DEVELOPMENT																									-1.31282	-0.658775	0.421606	0.167006	0.153159	5	FALSE	SALL1
ADRENERGIC_RECEPTOR_SIGNALING_PATHWAY	1.06812	0.504147	0.670518	0.399568	0.0959207	6	FALSE	ATP2B4, AKAP13, GNAI2	1.08373	0.551869	0.752171	0.399177	0.0931455	5	FALSE	ATP2B4, ADCY9, GSK3A, GNAI2	1.18927	0.583389	0.611254	0.306931	0.10673	5	FALSE	ATP2B4, GNAI2, ADCY9	0.778855	0.350034	0.827791	0.720532	0.0584693	7	FALSE	ATP2B4, GNAI2, LMBRD2, ADCY9
ADULT_BEHAVIOR	-1.04373	-0.369745	0.660585	0.381342	0.0828962	20	FALSE	EPHA4, ARCN1, CNP, GIGYF2	-0.984811	-0.334018	0.792218	0.476	0.0817516	20	FALSE	EPHA4, CNP, HEXA, TBCE, APP, PAFAH1B1, NCSTN, SEPTIN5	0.87802	0.292399	0.818534	0.612245	0.0650878	21	FALSE	NPC1, ABHD12, HTRA2, APP, ZMPSTE24	0.913012	0.312993	0.732191	0.560521	0.0696133	20	FALSE	NCSTN, APP, ABHD12, ZMPSTE24, PPT1, NPC1, NAGLU
ADULT_LOCOMOTORY_BEHAVIOR	-1.07535	-0.390332	0.636054	0.350649	0.0870516	18	FALSE	EPHA4, ARCN1, CNP, GIGYF2	-1.05292	-0.365526	0.746435	0.388781	0.0911073	17	FALSE	EPHA4, CNP, HEXA, TBCE, APP, PAFAH1B1	0.914008	0.315961	0.78489	0.544423	0.0718276	18	FALSE	NPC1, ABHD12, HTRA2, APP, ZMPSTE24	0.867898	0.315935	0.779167	0.635674	0.0643583	16	FALSE	APP, ABHD12, ZMPSTE24, PPT1, NPC1
AEROBIC_RESPIRATION	2.16763	0.536608	0.00345915	2.31798e-05	0.57561	84	TRUE	ATP5ME, AK4, OGDH, PPIF, ATP5F1B, CYCS, MDH2, STOML2, CS, ACO2, DLAT, DLD, ATP5F1C, ATP5F1D, SDHB, CYC1, ATP5F1A, NNT, SUCLG2, ATP5PO, ATP5PD, MACROH2A1, FH, ATP5MG, NDUFA5, UQCRC2, RHOA, IDH3A, ATP7A, GHITM, OXA1L, ATP5PB, CHCHD2, SDHA, NDUFA8, UQCRFS1, UQCRFS1P1, NDUFA9, UQCRC1, MT-ND1, UQCRH, NDUFS3, ABCD1, SHMT2, SUCLG1, NDUFS2, IDH3B, IDH3G	2.15611	0.553884	0.00161997	8.64972e-06	0.593325	86	TRUE	PPIF, UQCRB, IDH3A, CYCS, OGDH, COX4I1, NDUFS2, ATP5F1C, DLD, IDH3B, UQCRC2, NDUFB9, UQCRH, CS, ATP5F1A, SUCLG1, AK4, NDUFS3, ATP5PO, COX5B, ATP5F1B, MDH2, CYC1, NDUFB5, ATP5MG, ATP5PD, ACO2, MACROH2A1, SUCLG2, ATP5PB, OXA1L, NDUFA10, UQCRQ, NOP53, NDUFV2, UQCRC1, NDUFS8, SDHB, NDUFS1, CHCHD2, FH, DLAT, IDH2, STOML2, SUCLA2, MT-ATP6	2.57105	0.643923	2.42154e-07	4.28483e-10	0.814036	86	TRUE	NDUFA6, ATP5PO, CS, DLD, AK4, ATP5F1A, CYC1, SDHA, IDH3A, MDH2, OGDH, ATP5PB, SUCLG1, NDUFS3, ATP5F1C, IDH3B, FH, ACO2, ATP5F1B, PPIF, SUCLA2, SHMT2, OXA1L, CYCS, PDHA1, NDUFS2, SUCLG2, STOML2, ATP5MG, ATP5MF, SDHC, COX4I1, SDHB, UQCRC2, RHOA, IDH2, MACROH2A1, IDH3G, UQCRC1, ATP5F1D, COX5A, NNT, UQCRFS1, UQCRFS1P1, NDUFS8, ATP5PD, DLAT	2.03573	0.522888	0.00122971	2.44229e-05	0.57561	79	TRUE	OGDH, ATP5F1D, UQCR10, UQCRH, SDHB, COX15, ACO2, ATP5F1C, PPIF, ATP5F1A, CS, SDHA, MDH2, CYC1, DLST, NIPSNAP2, ATP5PO, NDUFS3, STOML2, DLAT, SIRT3, NDUFS2, UQCRC2, IDH3A, ATP5F1B, PDHB, OXA1L, UQCRC1, ATP5PD, NDUFA8, ATP5PB, CYCS, PDHA1, AK4, DLD, MT-CO2, ATP5MG, NNT, ABCD1, SUCLG2, MACROH2A1, COX4I1, NDUFS1, NDUFA10, IDH3G, IDH2
AGGREPHAGY	0.804582	0.379759	0.844216	0.676026	0.067676	6	FALSE	ATG5, SQSTM1, HTT	1.65176	0.782781	0.252902	0.0212199	0.352488	6	FALSE	ATG5, SQSTM1	-0.893193	-0.417973	0.804332	0.588	0.0707899	6	FALSE	BAG3, UBQLN1	-0.969253	-0.457753	0.698801	0.494802	0.0817516	6	FALSE	BAG3, ACBD5, HTT
ALANINE_TRANSPORT	1.59749	0.754006	0.245103	0.0263348	0.352488	6	FALSE	SLC3A2, SFXN1, SLC38A1, SLC7A5	1.23394	0.584772	0.619173	0.222449	0.130777	6	FALSE	SFXN1, SLC3A2, SLC7A5	1.34125	0.631666	0.442947	0.145418	0.16318	6	FALSE	SFXN1, SLC3A2, SLC7A5, SLC1A4, SLC38A2	0.871816	0.410318	0.764142	0.616123	0.0664364	6	FALSE	SLC1A4, SFXN1, SLC38A2, SLC7A5, SLC38A1
ALCOHOL_BIOSYNTHETIC_PROCESS	1.38109	0.402559	0.365555	0.0916031	0.237794	34	FALSE	DAB2, NSDHL, GBA1, EBP, PCK2, SRD5A3, DHCR7, H6PD, ACAA2, LIPA, LPCAT3, ERLIN1, APOB, ERLIN2	-1.24439	-0.374781	0.553549	0.172962	0.148262	34	FALSE	SPTLC3, CYP51A1, FDPS, PRKAA1, ACLY, FGF2, SPTLC1, GOT1, DHCR24	0.779381	0.232807	0.905156	0.794872	0.052163	34	FALSE	DHCR7, NSDHL, ACAA2, EBP, LSS, DAB2, PCK2, ASAH1, SPTLC1, GBA1, H6PD, LPCAT3, ERLIN2	1.18106	0.364666	0.478761	0.219378	0.123842	33	FALSE	APOB, DAB2, GBA1, LPCAT3, EBP, PCK2, SPTLC2, LIPA, NSDHL, G6PD, DHCR7, LSS, CYB5R3, FGF2
ALCOHOL_CATABOLIC_PROCESS	-0.928763	-0.394665	0.778832	0.55	0.0684715	10	FALSE	SNX17, ALDH3B1, SORD, TKFC, AKR1B10	-1.33032	-0.547552	0.533473	0.153409	0.154191	10	FALSE	SNX17, ALDH3B1, TKFC	0.825016	0.335932	0.844379	0.65692	0.0640704	10	FALSE	ALDH1B1, SCARB1	-1.11179	-0.455427	0.601621	0.353183	0.100279	10	FALSE	AKR1B10, TKFC, TPI1, SNX17
ALCOHOL_METABOLIC_PROCESS	1.20494	0.289175	0.442655	0.148997	0.195789	100	FALSE	ALDH3A2, NPC1, DAB2, NSDHL, GBA1, SCARB1, EBP, PCK2, ACO2, RDH13, VLDLR, MPDU1, SRD5A3, SOAT1, DHCR7, DPM1, ALG3, APP, H6PD, ALG12, ACAA2, LDLR, IDH3A, LIPA, LPCAT3, DHRS7, APOL2, ERLIN1, RDH14, APOB, RDH11, ALG1, FECH, ERLIN2, DGAT1	-0.988706	-0.239938	0.780725	0.460905	0.0850427	99	FALSE	SHPK, SNX17, HDLBP, SPTLC3, ALDH3B1, TKFC, ADH5, OCRL, CYP51A1, FDPS, FDXR, PRKAA1, CAT, ACLY, VLDLR, FGF2, ACSS2, SPTLC1, GOT1, APP, DHCR24, SORD, DHRS3, SMPD1	1.41999	0.345854	0.303524	0.056701	0.248911	102	FALSE	NPC1, ALDH3A2, APOL2, IGF1, IDH3A, DHCR7, IDH3B, ACO2, NSDHL, ALDH1B1, SCARB1, RFT1, RDH14, RDH13, RDH10, APP, ACAA2, EBP, RDH11, ACADVL, IDH2, IDH3G, DHRS7, PLPP1, LSS, FECH, NPC2, DAB2, RETSAT, PCK2, ASAH1, SPTLC1, SOAT1, GBA1, SMPD1, PECR, H6PD	1.37624	0.342538	0.272684	0.0582363	0.24134	98	FALSE	ALDH3A2, ALG8, APOB, DAB2, DGAT1, GBA1, APP, FECH, ACO2, LPCAT3, RDH10, ALG3, RFT1, SMPD1, EBP, PCK2, SCARB1, SPTLC2, DHRS4, LIPA, NPC2, MPDU1, IDH3A, NPC1, NSDHL, ACADVL, G6PD, DHCR7, DHRS3, APOL2, RETSAT, DHRS7, RDH11, SQLE, LSS, ALDH1B1, SOAT1, CYB5R3, ALG1, FGF2
ALDEHYDE_CATABOLIC_PROCESS	-1.21654	-0.599049	0.554172	0.25974	0.113313	6	FALSE	ALDH3B1, PARK7	-1.2097	-0.580083	0.632546	0.246094	0.120433	6	FALSE	ALDH3B1, ADH5, AKR1A1, ESD	-0.8922	-0.417508	0.804332	0.588	0.0707899	6	FALSE	ADH5	0.720317	0.339015	0.877193	0.796545	0.0542316	6	FALSE	HAGH, ALDH3B1, ESD, PARK7, ADH5, AKR1A1
ALDITOL_METABOLIC_PROCESS	-0.953907	-0.430154	0.766115	0.537071	0.0702813	8	FALSE	SHPK, SORD, TKFC	-1.66093	-0.738133	0.220356	0.0157711	0.352488	8	FALSE	SHPK, TKFC, GOT1, SORD	-1.09351	-0.463367	0.660902	0.364198	0.09855	8	FALSE	SHPK, TKFC, GOT1	-1.17825	-0.509278	0.546497	0.291925	0.112843	8	FALSE	SHPK, TKFC, GOT1, TPI1, GALK1
ALPHA_AMINO_ACID_CATABOLIC_PROCESS	1.30603	0.407444	0.405017	0.1225	0.202072	27	FALSE	ATP2B4, OAT, GLUD1, GLUD2, GOT2, IVD, HSD17B10, HIBCH, HIBADH, ACAT1, BCAT2, GLS, MCCC2, AASS, ACADSB, FAH, SHMT2	1.54753	0.476735	0.34454	0.0396748	0.321776	29	FALSE	KYNU, ATP2B4, RIDA, AUH, GLUD1, GLUD2, GOT2, HSD17B10, IVD, ACAT1	2.17935	0.665275	0.0111593	0.00026234	0.498493	29	TRUE	ATP2B4, BCAT2, ACAT1, IVD, OAT, GOT2, RIDA, AUH, GLUD1, GLUD2, SHMT2, HIBCH, GLS, MCCC2, KYNU, HSD17B10, HIBADH	1.65651	0.529245	0.12239	0.0131955	0.38073	27	FALSE	KYNU, ATP2B4, GLUD1, GLUD2, ACAT1, OAT, BCAT2, HIBADH, DLST, ACADSB, GOT2, IVD, HIBCH
ALPHA_AMINO_ACID_METABOLIC_PROCESS	1.31114	0.340997	0.373821	0.0983607	0.237794	64	FALSE	PLOD2, ATP2B4, SLC25A13, SLC25A12, OAT, GLUD1, GLUD2, GOT2, IVD, MTAP, HSD17B10, HIBCH, MMUT, ICMT, SLC38A1, HIBADH, ACAT1, BCAT2, ATP7A, PYCR3, GLS, ALDH18A1, MCCC2, AASS, ACADSB, FAH, SHMT2, MRI1	1.09253	0.293117	0.671612	0.292	0.110565	67	FALSE	KYNU, ATP2B4, RIDA, GCLM, AUH, GLUD1, GLUD2, MECP2, GOT2, GCLC, HSD17B10, SLC25A12, IVD, PLOD2, ACAT1, SLC25A13	1.6248	0.430524	0.138297	0.0134065	0.38073	65	FALSE	PLOD2, ATP2B4, BCAT2, ACAT1, IVD, OAT, GOT2, SLC25A12, RIDA, AUH, SLC25A13, GLUD1, GLUD2, SHMT2, HIBCH, PYCR1, MMUT, GLS, MCCC2, KYNU, HSD17B10, HIBADH, MTAP	1.27622	0.345949	0.359396	0.122558	0.168238	64	FALSE	PLOD2, KYNU, SLC25A12, ATP2B4, GLUD1, GLUD2, ACAT1, OAT, SLC25A13, BCAT2, HIBADH, MMUT, DLST, PYCR1, PLOD3, ACADSB, GOT2, IVD, PYCR2, ALDH18A1, HIBCH
ALPHA_BETA_T_CELL_ACTIVATION	-0.73325	-0.246559	0.933232	0.853859	0.043888	24	FALSE	STAT3, NKAP, ITCH, MALT1	-0.863498	-0.274546	0.874585	0.641026	0.0658312	25	FALSE	STAT3, HLA-A, JAK1, MTOR, MALT1, TYK2, ITCH, NDFIP1, CTSL, ATP7A, NKAP, HSPH1, HMGB1	-1.04796	-0.317564	0.701217	0.41087	0.0946646	24	FALSE	STAT3, NKAP, HSPH1, AP3D1, MALT1, AP3B1	0.914347	0.311229	0.724377	0.548507	0.0707899	21	FALSE	CTSL, CD81, HLA-A, STOML2, SLC4A2
ALPHA_BETA_T_CELL_DIFFERENTIATION	-0.923361	-0.342913	0.798354	0.582638	0.0623861	17	FALSE	STAT3, NKAP	-0.622427	-0.214579	0.987013	0.932806	0.0483118	18	FALSE	STAT3, JAK1, MTOR, MALT1, CTSL, ATP7A, NKAP, HMGB1	-1.14054	-0.381401	0.580736	0.272165	0.11725	17	FALSE	STAT3, NKAP, AP3D1, MALT1, AP3B1	-0.735134	-0.267756	0.886505	0.809816	0.0564118	14	FALSE	HMGB1, MALT1, STAT3, AP3D1, PNP
ALPHA_BETA_T_CELL_PROLIFERATION	-0.491302	-0.241928	0.990691	0.975881	0.0433637	6	FALSE	ITCH	-1.06566	-0.511014	0.756904	0.414062	0.0880945	6	FALSE	HLA-A, TYK2, ITCH, NDFIP1	1.12173	0.528281	0.652635	0.35259	0.09855	6	FALSE	HLA-A, SLC4A2, CD81, NDFIP1	1.45972	0.687013	0.30385	0.0806142	0.21925	6	FALSE	CD81, HLA-A, SLC4A2, TYK2
ALPHA_LINOLENIC_ACID_METABOLIC_PROCESS	0.856822	0.425033	0.826067	0.63786	0.0681513	5	FALSE	ELOVL1, ACOT8, ABCD1, SCP2	0.51974	0.264669	0.998169	0.979424	0.0479259	5	FALSE	ELOVL1, ABCD1, ACOT8	1.30238	0.638876	0.49541	0.190099	0.140406	5	FALSE	ELOVL1, SCP2, ABCD1, ACOT8, ACAA1	1.40192	0.659808	0.358265	0.119002	0.17822	6	FALSE	ACOT8, SCP2, ABCD1, ELOVL1, ELOVL5, ACAA1
ALTERNATIVE_MRNA_SPLICING_VIA_SPLICEOSOME	-0.729413	-0.223425	0.942875	0.873618	0.0410713	38	FALSE	STRAP, KHDRBS3, FXR1, RBMX, RNPS1, SFSWAP, HNRNPM, KHDRBS1, RBM17, SRSF9, FXR2, YTHDC1, RBM8A, NCBP1, DDX17, SRSF6, PTBP1, RBM4	1.23439	0.363816	0.559588	0.178499	0.147331	38	FALSE	RBM15B, HNRNPU, THRAP3, SRSF1, SFPQ, RBM25, RBM15, HNRNPA1, HNRNPL, RBM17, FXR2, DHX9, YTHDC1, RNPS1, SRSF6	1.2018	0.352317	0.527665	0.217949	0.124434	38	FALSE	RBMX, HNRNPL, SRSF1, HNRNPA1, SRSF6, MAGOH, DHX9, HNRNPU, SMU1, RBM8A, DDX5	-1.21008	-0.352436	0.442706	0.18451	0.154191	35	FALSE	SFPQ, KHDRBS1, SFSWAP, RBM17, FXR1, RNPS1, MAGOH, RBM15, PUF60, HNRNPM, YTHDC1, SRSF6, STRAP, RBM25, THRAP3, PTBP1, HNRNPU, RBM4, CELF1, WTAP, CDK13, FXR2, KDM1A
AMEBOIDAL_TYPE_CELL_MIGRATION	0.993476	0.234265	0.710682	0.457227	0.10673	113	FALSE	HMOX1, ITGB3, ATP2B4, LOXL2, NRP1, RTN4, ATP5F1B, SCARB1, MYH9, MIA3, ENG, PTPRG, CALR, PLEC, IQGAP1, ATP5F1A, SGPL1, PRCP, C1QBP	-1.06919	-0.25243	0.685291	0.309278	0.10882	114	FALSE	ILK, KANK1, DDR2, APPL2, MET, STAT1, TPBG, CORO1B, NRP2, RCC2, ANLN, FN1, JUP, FSTL1, ANXA6, ROCK2, NF1, MACF1, GFUS, EPHA2, FGF2, SYNJ2BP, LGALS8, MTOR, SPARC, ITGA3, PAFAH1B1, MCC, ARHGEF7, GIPC1, IQSEC1, SRC, KANK2, PDLIM1, PTPN23	-1.16745	-0.257084	0.435217	0.141148	0.183024	117	FALSE	PDCD6, PKN2, KANK1, STAT1, WASF2, MACF1, MCC, ANLN, PTPN23, ROCK2, PDLIM1, MAP4K4, ARHGEF7, APPL2, CLASP1, JCAD, MET, ILK	1.36922	0.333613	0.240903	0.0455312	0.276501	112	FALSE	ITGB3, FN1, LOXL2, GRN, NRP1, AKAP12, ENG, RRAS, GJA1, ARF6, ITGA3, SPARC, HMOX1, MIA3, ATP2B4, SEMA3C, TGFB2, CALR, PRCP, ATP5F1A, SCARB1, PTPRG, CORO1C, C1QBP, ITGB1, LAMA5, CDH2, ATP5F1B
AMIDE_BIOSYNTHETIC_PROCESS	-1.91041	-0.417736	5.63953e-08	4.36046e-11	0.851339	427	TRUE	B4GALT4, EPHA4, EEF2, RPSA, CIRBP, LSM14A, RPL23, RPS3, QKI, POLDIP3, RPL10A, SPTLC3, MCTS2, MCTS1, PA2G4, RACK1, EIF2AK2, RPS3A, RPL11, QARS1, ST3GAL1, EIF4G1, RPL13, RPL24, RPS20, EIF4A1, RPS2, EIF3D, RPS18, EIF3CL, EIF3C, DDX6, RPS14, RPS7, EIF4G2, AIMP1, RPL7A, RPS17, NARS2, RPS21, EIF2S2, MRRF, EIF3I, PABPC4, PABPC1, LRRC47, RRBP1, SERBP1, RPS8, RPL4, CPEB4, RPS11, PRKAA1, RPL15, ACSL3, FARS…	1.30867	0.268625	0.235499	0.0181806	0.352488	445	FALSE	MRPL11, MRPS11, MRPS23, VAPA, VIM, PUM3, NCL, MPC2, TRMT10C, HNRNPU, RIDA, GCLM, MTIF2, LRPPRC, DLD, NAT10, TCOF1, EIF6, RPL23A, MRPL38, RPL30, RPS24, RPL32, MRPL3, PTCD3, RPL18A, PARN, NPM1, TUFM, MRPS30, RMND1, RPL37A, TPR, MRPL13, RPL26, RPL26L1, GLUD1, GLUD2, RPL27, IARS2, RPS7, RPS13, RPL28, RPL18, MRRF, MRPL1, RPL17, TECR, MRPS22, MRPL15, GCLC, RPL14, RPL29, MRPL17, PNPT1, NOLC1, PDHX, MRPL…	-1.50016	-0.2787	0.00372089	6.58398e-05	0.538434	441	TRUE	EPHA4, LSM14A, SERBP1, POLDIP3, EIF3G, EIF2AK2, RPS10, YBX3, EIF4G1, EIF3D, EIF2AK4, RPS9, IARS1, ROCK2, TARS1, EIF3CL, EIF3C, RPSA, GIGYF2, LRRC47, RPS3, EEF2, ABCE1, SKIC2, RPL23, CPEB4, EIF4H, EIF5B, TCOF1, GCN1, RPL13, FARSA, EIF5, EPRS1, EIF4G2, RPS2, EIF3M, LARP1, EEF1D, NARS1, QARS1, FARSB, QKI, RPS12, EIF4B, RPS24, NOCT, CNOT1, USP10, SPTLC3, RPS8, PUM2, DDX6, ASNS, CYFIP1, SKIC3, ELP1, M…	-0.962308	-0.190193	0.764142	0.615894	0.0956031	411	FALSE	MRRF, PTK2B, RPS28, PRKCD, EIF4A2, PABPC4, POLDIP3, ACLY, ACO1, HABP4, RPS17, EPHA4, ROCK2, RPS19, LSM14A, RPS13, RPS6, PRKAA1, EIF3I, EIF4H, EIF4G1, ABCF1, ETF1, HSPB1, EIF2AK2, SHMT1, DRG2, LRRC47, UPF1, PABPC1, RPS7, RPS5, ST3GAL1, RPS14, SARS1, RPL23, EIF2B4, APEH, RPSA, ASNS, QARS1, RPL13, CSDE1, RPS3A, ACSL3, ABCE1, RPS18, RPS20, EIF3A, LARP4B, EIF3D, DNAJC1, BZW2, RPS10, EEF2, ACSS2, EIF3C…
AMIDE_CATABOLIC_PROCESS	0.708067	0.351242	0.915691	0.81893	0.0561767	5	FALSE	OAT, AASS, DLST																	0.746651	0.375409	0.861178	0.772994	0.05653	5	FALSE	OAT, DLST
AMIDE_METABOLIC_PROCESS	-1.61422	-0.348505	0.000458757	1.65531e-06	0.643552	516	TRUE	B4GALT4, EPHA4, EEF2, RPSA, CIRBP, LSM14A, RPL23, RPS3, PIN1, QKI, POLDIP3, RPL10A, SPTLC3, MCTS2, MCTS1, PA2G4, RACK1, EIF2AK2, RPS3A, RPL11, QARS1, ST3GAL1, EIF4G1, RPL13, RPL24, RPS20, EIF4A1, RPS2, EIF3D, RPS18, EIF3CL, EIF3C, DDX6, GPAT4, RPS14, RPS7, EIF4G2, AIMP1, RPL7A, RPS17, NARS2, GSK3A, RPS21, EIF2S2, MRRF, EIF3I, PABPC4, PABPC1, LRRC47, RRBP1, SERBP1, RPS8, RPL4, CPEB4, RPS11, PRKAA1…	1.29559	0.26057	0.203394	0.0138883	0.38073	535	FALSE	MRPL11, MRPS11, MRPS23, VAPA, VIM, PUM3, NCL, MPC2, RTN4, OGDH, TRMT10C, HNRNPU, RIDA, GCLM, TMED10, MTIF2, LRPPRC, DLD, NAT10, NUDT19, TCOF1, EIF6, RPL23A, MRPL38, RPL30, RPS24, RPL32, MRPL3, PTCD3, RPL18A, HTRA2, SUCLG1, PARN, NPM1, TUFM, MRPS30, RMND1, RPL37A, TPR, MRPL13, RPL26, RPL26L1, GLUD1, GLUD2, SGPL1, RPL27, IARS2, RPS7, RPS13, RPL28, SPCS2, RPL18, GOT2, MRRF, MRPL1, RPL17, TECR, NLN, …	-1.22961	-0.225935	0.142097	0.0143318	0.38073	533	FALSE	SPCS1, EPHA4, LSM14A, SERBP1, POLDIP3, EIF3G, EIF2AK2, RTN1, RPS10, YBX3, EIF4G1, EIF3D, EIF2AK4, RPS9, IARS1, ROCK2, TARS1, EIF3CL, EIF3C, RPSA, GIGYF2, LRRC47, RPS3, EEF2, ABCE1, SKIC2, RPL23, CPEB4, EIF4H, EIF5B, TCOF1, GCN1, RPL13, FARSA, EIF5, EPRS1, EIF4G2, RPS2, GNE, EIF3M, LARP1, EEF1D, NARS1, QARS1, FARSB, QKI, RPS12, EIF4B, RPS24, NOCT, CNOT1, USP10, SPTLC3, RPS8, PUM2, DDX6, XPNPEP1, A…	0.906403	0.1849	0.853636	0.763583	0.043888	505	FALSE	ACSF2, RTN1, DMD, MTHFD2, CTSL, CTSZ, HM13, NCSTN, OGDH, DGAT1, GBA1, ERAP1, ACSL4, APP, FECH, DNAJC3, MTIF2, NNMT, MRPL45, GGT7, GLUD1, GLUD2, ACOT1, ACOT2, CPD, LRPPRC, CALR, ERAP2, MRPS2, ACAT1, MRPL37, PRKDC, FASTKD2, OAT, SLC25A1, PUM3, UGCG, YARS2, TM9SF2, PTRH1, ADAM10, CMAS, SMPD1, HACD2, TRAP1, GFM1, EIF6, NLN, QRSL1, GATB, MRPS22, IARS2, PRMT1, MMUT, MRPL11, MRPS27, DAP3, SPTLC2, RARS2,…
AMIDE_TRANSPORT	1.1932	0.311738	0.482433	0.189189	0.166934	61	FALSE	SLC25A13, SLC25A12, ITPR1, CPT1A, PCK2, ARL6IP5, GLUD1, NDUFAF2, MCU, MPC2, SLC25A22, ACSL4, PSAP, STXBP3, TRPM4, SNX19, CERT1, SLC25A32, JAGN1, RAB1A, LRRC8A, HADH, ITGB1, ABCD1, TAP2	0.836202	0.227887	0.907479	0.722892	0.0609039	61	FALSE	VAPA, MPC2, RAB11FIP5, CPT1A, GLUD1, SLC25A22, RAB8B, STXBP3, SLC25A12, RAB1A, MCU, SLC25A13	1.51017	0.402199	0.300992	0.0531915	0.261664	61	FALSE	ACSL4, GJA1, SLC25A12, SLC25A22, PSAP, SLC25A13, CPT1A, GLUD1, ITPR1, VAPA, STX4, ITGB1, TAP2, RAB11B, MCU, HADH, STXBP3, PCK2, NDUFAF2, MPC2, SLC16A1	1.54206	0.424993	0.0984089	0.00913779	0.38073	60	FALSE	SLC33A1, PSAP, GJA1, CPT1A, ACSL4, SLC25A12, GLUD1, TRPM4, ARL6IP5, SLC25A13, PCK2, STXBP3, ITGB1, SIRT3, STX4, ITPR1, SLC5A6, SLC1A4, MCU, TAP1, RAB1A, ABCD1, GNA11, SLC25A22
AMINE_BIOSYNTHETIC_PROCESS	0.60519	0.300209	0.962232	0.921811	0.0507028	5	FALSE	TGFB2, VPS35, SRM, SMS, PARK7	-0.415435	-0.211612	0.99918	0.996124	0.0444181	5	FALSE	VPS35, SMS, PARK7, SRM, TGFB2	0.52504	0.257555	0.989068	0.968317	0.0466948	5	FALSE	TGFB2, PARK7, SMS, SRM, VPS35	1.2399	0.623409	0.478761	0.219178	0.128789	5	FALSE	TGFB2, SMS, VPS35
AMINE_METABOLIC_PROCESS	0.692214	0.238083	0.945599	0.880893	0.0615707	17	FALSE	ATP2B4, TGFB2, MTPN, ATP7A	0.82534	0.285377	0.898276	0.695565	0.0629395	18	FALSE	KYNU, ATP2B4, MECP2	0.809522	0.279842	0.861616	0.695652	0.0598603	18	FALSE	ATP2B4, ALDH7A1, TGFB2, KYNU	1.37549	0.480132	0.355707	0.115094	0.179782	19	FALSE	KYNU, ATP2B4, BCKDK, TGFB2, COMT
AMINE_TRANSPORT	0.543325	0.201904	0.987134	0.96729	0.0543434	13	FALSE	ARL6IP5, SLC38A1, SLC7A5, RAB3B, ITGB1, TOR1A	-1.07655	-0.408507	0.746435	0.387597	0.0913924	13	FALSE	SLC44A1, SLC12A2, GRK2, SLC44A2, SLC38A1, ITGB1	0.447866	0.168669	1	0.996109	0.0445962	13	FALSE	ITGB1, SLC7A5, TOR1A, SLC38A2, ARL6IP5, SLC44A2	1.14769	0.452434	0.536517	0.280943	0.111918	12	FALSE	ARL6IP5, ITGB1, TOR1A, STXBP1, SLC38A2, SLC7A5, RAB3B, SLC38A1, SLC12A2, SLC44A2
AMINOACYL_TRNA_METABOLISM_INVOLVED_IN_TRANSLATIONAL_FIDELITY	-0.532607	-0.240173	0.984351	0.962025	0.0428451	8	FALSE	IARS1, VARS1, LARS1, AARS2	-0.65024	-0.275906	0.974092	0.894837	0.0487011	9	FALSE	IARS1, VARS1, LARS1	-1.40883	-0.553866	0.388746	0.112474	0.190023	10	FALSE	IARS1, VARS1, AARS1, LARS1	0.507428	0.214789	0.991553	0.982857	0.0442407	9	FALSE	IARS2, TARS2
AMINOGLYCAN_BIOSYNTHETIC_PROCESS	-1.31028	-0.455969	0.426934	0.137763	0.15017	21	FALSE	B4GALT4, ST3GAL1	-1.53564	-0.52375	0.386363	0.0510103	0.321776	19	FALSE	B4GALT4, HEXA, ST3GAL1, XYLT1, UGDH, CHST14	0.939649	0.317246	0.783234	0.539179	0.0716527	20	FALSE	B4GALT7, B3GAT3, SLC35B2, CHST14, AP2A1, NDST1	1.00393	0.383521	0.666846	0.448343	0.0835991	14	FALSE	B4GALT7, AP2A1, B3GAT3, NDST1, EXT2, XYLT2, SLC35B2
AMINOGLYCAN_CATABOLIC_PROCESS	1.70663	0.675241	0.256694	0.0289399	0.352488	10	FALSE	SGSH, CD44, GLB1	-0.883959	-0.363833	0.861632	0.613636	0.0659816	10	FALSE	HEXB, HEXA, FGF2, GNS, FUCA1	1.51616	0.617354	0.319832	0.0701754	0.237794	10	FALSE	CD44, SGSH, GLB1, GNS, FUCA1, HEXB	1.71956	0.702718	0.181249	0.0271617	0.352488	10	FALSE	GLB1, CD44, GNS, SGSH, IDUA, FGF2, FUCA1, HEXB
AMINOGLYCAN_METABOLIC_PROCESS	-1.0566	-0.336859	0.661623	0.386401	0.0828962	32	FALSE	B4GALT4, ST3GAL1	-1.42315	-0.438045	0.396694	0.0632411	0.252961	30	FALSE	B4GALT4, HEXB, HEXA, ST3GAL1, XYLT1, UGDH, CHST14, FGF2, GNS	1.56622	0.473003	0.278313	0.0448833	0.287857	31	FALSE	CD44, SGSH, GLB1, B4GALT7, B3GAT3, SLC35B2, GNS, BPNT2, CHST14, AP2A1, FUCA1, NDST1, HEXB	1.68687	0.538944	0.11273	0.0111654	0.38073	27	FALSE	B4GALT7, GLB1, CD44, GNS, AP2A1, SGSH, B3GAT3, IDUA, NAGLU, FGF2, NDST1, EXT2, XYLT2, FUCA1, HS2ST1, HEXB, SLC35B2
AMINO_ACID_ACTIVATION	-1.58786	-0.500262	0.223438	0.0212496	0.352488	34	FALSE	QARS1, NARS2, LRRC47, FARSA, EPRS1, DARS1, SARS1, RARS1, IARS1, YARS1, TARS1, NARS1, WARS1, FARSB, VARS1, KARS1	-1.03912	-0.311714	0.74769	0.392	0.0925529	35	FALSE	QARS1, HARS1, IARS1, EPRS1, NARS2, DARS2	-1.72952	-0.467771	0.0978432	0.00702531	0.407018	37	FALSE	IARS1, TARS1, LRRC47, FARSA, EPRS1, NARS1, QARS1, FARSB, MARS1, VARS1, AARS1, RARS1, LARS1, SARS1, CARS1, GARS1, HARS1, YARS1, KARS1, NARS2	0.68287	0.206405	0.960198	0.930728	0.0435378	35	FALSE	YARS2, QRSL1, GATB, IARS2, RARS2
AMINO_ACID_BETAINE_METABOLIC_PROCESS	1.34251	0.575551	0.448584	0.155902	0.166934	8	FALSE	CPT1A, ACADM, CRAT, CROT	0.848103	0.369898	0.890409	0.672165	0.0656814	8	FALSE	CPT1A, ACADM, CRAT, CPT2	1.758	0.763027	0.109534	0.00858328	0.38073	8	FALSE	ACADM, CPT1A, ALDH7A1, CRAT, CROT, CPT2	1.37032	0.615852	0.385738	0.140684	0.161979	7	FALSE	CPT1A, ACADM, CRAT, CPT2, ALDH7A1, CROT
AMINO_ACID_BIOSYNTHETIC_PROCESS	1.73245	0.517144	0.279991	0.0357834	0.321776	31	FALSE	PLOD2, ATP2B4, OAT, GLUD1, GLUD2, GOT2, MTAP, SLC38A1, BCAT2, PYCR3, GLS, ALDH18A1, AASS, SHMT2, MRI1, ASL, PSPH	0.695573	0.213616	0.980853	0.91129	0.0502948	30	FALSE	ATP2B4, GLUD1, GLUD2, GOT2, PLOD2	1.64699	0.50236	0.187526	0.0239859	0.352488	30	FALSE	PLOD2, ATP2B4, BCAT2, OAT, GOT2, GLUD1, GLUD2, SHMT2, PYCR1, GLS	1.27377	0.400258	0.402391	0.150183	0.153159	30	FALSE	PLOD2, ATP2B4, GLUD1, GLUD2, OAT, BCAT2, PYCR1, PLOD3, GOT2, PYCR2, ALDH18A1
AMINO_ACID_CATABOLIC_PROCESS	1.50838	0.43966	0.320822	0.0493505	0.321776	34	FALSE	ATP2B4, OAT, DLD, GLUD1, GLUD2, ETFA, GOT2, IVD, HSD17B10, HIBCH, BCKDHB, HIBADH, ACAT1, BCAT2, ETFB, ECHS1, GLS, MCCC2, AASS, ACADSB, FAH, SHMT2, DBT	1.56616	0.466952	0.274467	0.0249346	0.352488	36	FALSE	KYNU, ATP2B4, RIDA, DLD, AUH, GLUD1, GLUD2, GOT2, HSD17B10, IVD, ETFA, ACAT1, ETFB	2.27744	0.677288	0.000963689	1.29109e-05	0.593325	36	TRUE	ATP2B4, BCAT2, ACAT1, DLD, IVD, OAT, ETFA, GOT2, RIDA, AUH, ECHS1, GLUD1, GLUD2, SHMT2, HIBCH, ETFB, GLS, BCKDHB, MCCC2, KYNU, HSD17B10, HIBADH	1.83097	0.55343	0.0523634	0.00309291	0.431708	35	FALSE	KYNU, ATP2B4, GLUD1, GLUD2, BCKDK, ACAT1, OAT, BCAT2, HIBADH, DLST, BCKDHA, ACADSB, ETFA, GOT2, IVD, ECHS1, DLD, HIBCH, ETFB, MCCC2
AMINO_ACID_IMPORT_ACROSS_PLASMA_MEMBRANE	1.59578	0.631385	0.337036	0.0636079	0.287805	10	FALSE	SLC3A2, ARL6IP5, SLC38A1, SLC7A5, SLC1A5, ITGB1, SLC1A4, CLN8	0.538169	0.225104	0.996853	0.974948	0.048799	9	FALSE	SLC3A2, SLC7A5, ARL6IP5	1.2679	0.516267	0.524223	0.214425	0.130106	10	FALSE	ITGB1, SLC3A2, SLC7A5, SLC1A4, SLC7A1, SLC38A2, ARL6IP5, SLC1A5	1.16006	0.491041	0.548461	0.295238	0.10673	9	FALSE	ARL6IP5, ITGB1, SLC1A4, SLC1A5, SLC38A2, SLC7A5, SLC38A1
AMINO_ACID_METABOLIC_PROCESS	0.922705	0.219088	0.80875	0.606509	0.0899861	109	FALSE	PLOD2, ATP2B4, SLC25A13, SLC25A12, IARS2, OAT, DLD, GLUD1, GLUD2, ETFA, GOT2, IVD, MTAP, HSD17B10, HIBCH, MMUT, BCKDHB, MARS2, ICMT, CARS2, SLC38A1, HIBADH, BPHL, ACAT1, BCAT2, RARS2, ATP7A, PYCR3, ETFB, ECHS1, GLS, HARS2	0.86301	0.211542	0.911518	0.732692	0.0582216	113	FALSE	KYNU, ATP2B4, RIDA, GCLM, DLD, AUH, GLUD1, GLUD2, IARS2, MECP2, GOT2, GCLC, CARS2, HSD17B10, SLC25A12, IVD, ETFA, PLOD2, ACAT1, ETFB, SLC25A13	1.29042	0.310045	0.387274	0.110922	0.173748	113	FALSE	PLOD2, ATP2B4, BCAT2, ACAT1, DLD, IVD, OAT, ETFA, CARS2, GOT2, SLC25A12, RIDA, AUH, SLC25A13, ECHS1, GLUD1, GLUD2, SHMT2, HIBCH, PYCR1, ETFB, IARS2, BPHL, MMUT, GLS, BCKDHB, MCCC2, SARS2, KYNU, HSD17B10	1.30047	0.317686	0.284595	0.0704698	0.21925	110	FALSE	PLOD2, KYNU, SLC25A12, ATP2B4, GLUD1, GLUD2, BCKDK, ACAT1, OAT, YARS2, SLC25A13, QRSL1, GATB, BCAT2, IARS2, HIBADH, MMUT, RARS2, DLST, BCKDHA, PYCR1, PLOD3, ACADSB, ETFA, GOT2, IVD, PYCR2, ECHS1, ALDH18A1, TARS2, DLD, HIBCH
AMINO_ACID_TRANSMEMBRANE_TRANSPORT	1.69766	0.559904	0.301949	0.0433469	0.321776	21	FALSE	SFXN3, SLC25A13, SLC25A12, SLC3A2, SFXN1, ARL6IP5, SLC25A22, LRRC8E, SLC38A1, SLC7A5, SLC1A5, LRRC8A, ITGB1, SLC38A10, PRAF2	1.37128	0.458402	0.485918	0.109562	0.190023	20	FALSE	SFXN3, SFXN1, SLC25A22, SLC3A2, LRRC8E, SLC25A12, SLC25A13, SLC7A5	1.76618	0.588176	0.113826	0.00918371	0.38073	21	FALSE	SFXN1, SFXN3, SLC25A12, SLC25A22, SLC25A13, ITGB1, SLC3A2, LRRC8E, SLC7A5	1.62636	0.557537	0.183905	0.0279991	0.352488	20	FALSE	SLC38A10, SLC25A12, ARL6IP5, SLC25A13, ITGB1, SFXN3, SLC1A4, SFXN1, SLC25A22, SLC1A5, PRAF2
AMINO_ACID_TRANSPORT	1.433	0.433436	0.349771	0.0763547	0.257206	30	FALSE	SFXN3, SLC25A13, SLC25A12, SLC3A2, SFXN1, ARL6IP5, SLC25A22, LRRC8E	0.917541	0.28266	0.845861	0.585317	0.0706196	29	FALSE	SFXN3, SFXN1, SLC25A22, SLC3A2, LRRC8E, SLC25A12, SLC25A13, SLC7A5	1.46521	0.442497	0.311805	0.064632	0.237794	31	FALSE	SFXN1, SFXN3, GJA1, SLC25A12, SLC25A22, SLC25A13, ITGB1, SLC3A2, LRRC8E, SLC7A5	1.57863	0.499654	0.199945	0.0320778	0.321776	29	FALSE	GJA1, SLC38A10, SLC25A12, ARL6IP5, SLC25A13, ITGB1, SFXN3, SLC1A4, SFXN1, SLC25A22, NHERF1, SLC1A5, PRAF2, SLC17A5
AMINO_SUGAR_BIOSYNTHETIC_PROCESS	-1.21928	-0.549821	0.535625	0.23689	0.117766	8	FALSE	GFPT2, GFPT1	-1.01078	-0.449202	0.780725	0.460348	0.0817516	8	FALSE	GFPT2, UAP1L1, GNE, GFPT1, GNPDA2, PGM3	-1.17675	-0.498637	0.601076	0.292181	0.112379	8	FALSE	GFPT2, GFPT1, GNE	-1.40205	-0.634122	0.364206	0.12605	0.181383	7	FALSE	GFPT2, GFPT1, GNE, PGM3, GNPDA1
AMINO_SUGAR_METABOLIC_PROCESS	-1.1755	-0.453267	0.56066	0.268078	0.107972	15	FALSE	GFPT2, ST3GAL1, GFPT1, OGA, CMAS, SLC35A3, PGM3, NAGK	-1.14384	-0.416332	0.685291	0.309198	0.105521	15	FALSE	GFPT2, ST3GAL1, OGA, SLC35A3, UAP1L1, GNE, GFPT1, NAGK, GNPDA2, PGM3, CHST3	-0.998386	-0.342449	0.727694	0.456432	0.0860347	16	FALSE	GFPT2, GFPT1, OGA, GNE, ST3GAL1, UAP1L1, NAGK	-1.09282	-0.398035	0.593572	0.343558	0.101714	14	FALSE	GFPT2, GFPT1, ST3GAL1, GNE, PGM3, GNPDA1, NAGK, OGA
AMP_BIOSYNTHETIC_PROCESS	0.616172	0.264161	0.957873	0.91314	0.054794	8	FALSE	APRT, PFAS, GART	-0.746619	-0.331804	0.942704	0.804642	0.0541201	8	FALSE	PFAS, PAICS, HPRT1, ADSS2, ATIC, APRT, ADSL, GART	-1.56053	-0.661261	0.299549	0.0514403	0.287857	8	FALSE	ATIC, GART, PFAS, ADSS2, HPRT1, ADSL, PAICS	-1.40027	-0.60524	0.358915	0.122153	0.183024	8	FALSE	PFAS, ADSL, HPRT1, ATIC, GART, PAICS, ADSS2
AMP_METABOLIC_PROCESS	2.17075	0.806668	0.0358142	0.000836628	0.477271	13	TRUE	AK3, NT5E, AK4, AK2, APRT	1.5205	0.573846	0.403049	0.0658436	0.252961	13	FALSE	NT5E, AK2, AK4, AK3	2.01631	0.759352	0.0128927	0.000342197	0.498493	13	TRUE	AK3, NT5E, AK4, AK2	0.820697	0.333436	0.819569	0.698603	0.062249	11	FALSE	NT5E, AK4, AK2
AMYLOID_BETA_CLEARANCE	-0.865161	-0.341657	0.830674	0.646341	0.059476	13	FALSE	ITGB2	-1.38	-0.523651	0.466842	0.100775	0.195789	13	FALSE	ITGB2, CYP51A1, LRP1, IDE, HDAC1	-0.752329	-0.276078	0.908642	0.79918	0.0571259	13	FALSE	ITGB2	0.740889	0.292067	0.877123	0.795678	0.0553643	12	FALSE	LRP1, LRPAP1, RAB11A, RAB11B, HDAC1, CLTC, PICALM, LDLR
AMYLOID_BETA_CLEARANCE_BY_TRANSCYTOSIS	1.42169	0.638309	0.373821	0.0986842	0.2114	7	FALSE	CLTC, LRPAP1, RAB5A, LRP1, PICALM, RAB11A, RAB11B	-0.579025	-0.263043	0.986606	0.930769	0.0471642	7	FALSE	LRP1	1.45176	0.658298	0.337385	0.0792079	0.224966	7	FALSE	LRPAP1, RAB11A, RAB11B, RAB5A, LRP1, PICALM	1.2722	0.598755	0.469802	0.209213	0.130777	6	FALSE	LRP1, LRPAP1, RAB11A, RAB11B, CLTC, PICALM
AMYLOID_BETA_METABOLIC_PROCESS	-1.48011	-0.570722	0.33124	0.0564374	0.252961	15	FALSE	EPHA4, PIN1, GSK3A, ROCK2	-0.99199	-0.361063	0.783769	0.46771	0.0815265	15	FALSE	EPHA4, APEH, CSNK1E, ROCK2	-1.28782	-0.441725	0.467129	0.159751	0.158514	16	FALSE	EPHA4, RTN1, ROCK2, APEH, IDE, GSK3A, CSNK1E	0.813718	0.296212	0.828837	0.72296	0.0582216	16	FALSE	RTN1, NCSTN, TMED10
AMYLOID_FIBRIL_FORMATION	0.8226	0.305684	0.854258	0.698598	0.0699459	13	FALSE	B2M, APP, LDLR, GSN	-0.968791	-0.367616	0.815081	0.515504	0.0758887	13	FALSE	TARDBP, PFDN2, APP, LDLR, PFDN5, FUS	0.935158	0.352186	0.777975	0.527237	0.0749279	13	FALSE	HNRNPA1, APP, B2M, TARDBP	0.941076	0.382345	0.719223	0.532934	0.0756946	11	FALSE	APP, B2M
AMYLOID_PRECURSOR_PROTEIN_BIOSYNTHETIC_PROCESS	0.682529	0.306442	0.920963	0.826754	0.0587186	7	FALSE	AATF, SOAT1, NCSTN, ITM2B	0.7535	0.341318	0.923037	0.76556	0.0597318	7	FALSE	AATF, SOAT1	-0.74641	-0.330444	0.899617	0.780684	0.0573667	7	FALSE	PAWR	1.35807	0.574858	0.375678	0.133333	0.166934	9	FALSE	NCSTN, ITM2B, ITM2A, ITM2C, SOAT1, BACE2
AMYLOID_PRECURSOR_PROTEIN_CATABOLIC_PROCESS	-1.29798	-0.466289	0.444614	0.150573	0.143759	19	FALSE	EPHA4, PIN1, GSK3A, ROCK2	-1.03658	-0.353538	0.758275	0.416667	0.0886261	19	FALSE	EPHA4, CSNK1E, ROCK2, RANBP9, DHCR24, FLOT2, PIN1, NCSTN	-1.01268	-0.324503	0.718779	0.44206	0.0897105	20	FALSE	EPHA4, RTN1, ROCK2	-0.871885	-0.306011	0.760821	0.607296	0.0727141	17	FALSE	PIN1, EPHA4, ROCK2, FLOT2
AMYLOID_PRECURSOR_PROTEIN_METABOLIC_PROCESS	-1.21692	-0.404556	0.503949	0.206954	0.120985	26	FALSE	EPHA4, PIN1, PAWR, GSK3A, ROCK2	0.956266	0.303361	0.815081	0.51626	0.0782955	26	FALSE	RTN4, DLG1, TMED10, AATF	-1.08378	-0.31896	0.649244	0.346405	0.105125	27	FALSE	EPHA4, RTN1, PAWR, ROCK2	1.05243	0.336244	0.61126	0.367273	0.0908241	27	FALSE	RTN1, NCSTN, ITM2B, ADAM10, ITM2A, DLG1, TMED10, ITM2C, NAGLU, SOAT1, RANBP9, BACE2
ANAPHASE_PROMOTING_COMPLEX_DEPENDENT_CATABOLIC_PROCESS	-0.616441	-0.261948	0.962232	0.921429	0.0442407	10	FALSE	CDC16, CUL3, CDK2, CDC27, ANAPC7, ANAPC1, CDC23, ANAPC2, ANAPC4, ANAPC5	-0.754519	-0.310556	0.924262	0.767045	0.0553643	10	FALSE	CDC16, CDK2, ANAPC4, ANAPC7, CUL3, ANAPC5, ANAPC2, ANAPC1, CDC23, CDC27	-1.0455	-0.411029	0.684619	0.390593	0.0940503	10	FALSE	CDK2, CDC27, ANAPC1, CUL3, CDC16, ANAPC4, ANAPC2, ANAPC5, ANAPC7, CDC23	-1.243	-0.524581	0.486242	0.224319	0.132147	9	FALSE	CDC27, CDC16, CUL3, ANAPC4, ANAPC2, ANAPC7, CDC23, ANAPC1
ANATOMICAL_STRUCTURE_FORMATION_INVOLVED_IN_MORPHOGENESIS	-1.11615	-0.256366	0.503949	0.206944	0.10925	254	FALSE	CCN2, MFGE8, DDAH1, EHD2, TANC1, CSPG4, ITGB2, CLIC4, CALD1, COL2A1, STAT3, SALL1, STAT1, VPS4B, CDH11, RBPJ, RPS7, SPTBN1, AGFG1, AIMP1, MTDH, MAP2K2, CLASP1, TBXT, YAP1, HECTD1, CD9, VPS33A, PRKAR1A, LUZP1, ROCK2, MAPK1, ABI1, PAK4, EHD1, SARS1, STK4, WDR1, SHC1, PDGFRB, HK2, PLXNA2, JUP, SMAD3, CD109, CTNNB1, PLXNA1, PHLDB1, MTMR2, SRPK2, VASP, PARVA, TJP1, SLC12A2, ANXA2, WARS1, NFKB2, WASF2,…	-1.5679	-0.335009	0.0279267	0.000433137	0.498493	255	TRUE	MFGE8, CCN2, ITGB2, HTATIP2, COL2A1, PDGFRB, CSPG4, TANC1, RBPJ, EHD2, CDH11, PLXNA2, LAMB1, GTF2I, COL11A1, TGM2, HK2, GRB2, STAT1, NRP2, CD109, FN1, JUP, PARVA, PRKAR1A, EHD1, NEO1, NECTIN2, STAT3, ERBB2, STK4, VPS33A, ROCK2, TBXT, RNH1, CLIC4, NF1, SEC24B, EPHA2, FLOT1, PAK4, FLNC, FGF2, SYNJ2BP, SLC31A1, PLXNA1, CNOT2, COL8A1, JAK1, VPS4B, SLC12A2, WDR1, CDC73, CNOT1, TPM1, RTF1, STK3, ITGB5,…	-1.00102	-0.197885	0.721964	0.445844	0.09855	260	FALSE	PDCD6, TANC1, ITGB2, CALD1, STAT1, MFGE8, STAT3, SALL1, MTDH, WASF2, SPTBN1, RBPJ, YAP1, PLXNA2, ROCK2, LUZP1, TJP1, TCOF1, PHLDB1, CLASP1, SEC24B, ARHGAP35, JCAD, CNOT1, VPS4B, FHL2, SHC1, AGFG1, HGS, NAA15, RNH1, FLNC, PDGFRB, SRPK2, VPS33A, PARVA, STK3, HECTD1, STK4, FLII, MAP2K2, PAK4, NOLC1, SARS1, WDR1	1.27087	0.277962	0.220689	0.0389408	0.287857	252	FALSE	ITGB3, FN1, LOXL2, GRN, NRP1, TGFBI, NGFR, COL6A1, ITGAV, ANK2, C1GALT1, ENG, RRAS, GJA1, ITGA5, ATP8B1, ITGA3, GBA1, ECM1, ERAP1, SPARC, HMOX1, MIA3, FHL2, ATP2B4, SERPINE1, COL5A1, CD81, GPC1, SEMA3C, FZD2, TGFB2, PRKDC, RDH10, PRCP, OPA1, POGLUT1, PLXNA3, COL18A1, MBOAT7, NF2, MTHFD1L, ITGB1, SLC4A2, COL11A1, HSPG2, B4GALT1, CAV1, ITGB5, HTATIP2, MYDGF, ATP5F1B, PLXNB2, LAMB1, POFUT1, BSG
ANATOMICAL_STRUCTURE_MATURATION	-0.77303	-0.230255	0.923057	0.834658	0.0434507	43	FALSE	RBPJ, ARCN1, GPAT4, NSUN2, TRIP13, PPP2R1A, CTNNB1, WASHC5, TUBB8, ANKS1A, MECP2, XYLT1, G6PD, WDR77	-1.20912	-0.343912	0.562384	0.181452	0.145516	44	FALSE	RBPJ, WDR77, GPAT4, TRIP13, RPS6KA2, ANKS1A, PPP2R1A, XYLT1, NF1, RB1, ZBTB7A, CTNNB1, APP, PRKACA, KDM1A	0.955314	0.270274	0.761496	0.501825	0.0741759	45	FALSE	DLD, IGF1, TRIM58, NTN4, AGRN, APP, EBP, RHOA, TGFB2, RAC3, MTCH1, GBA1	1.12978	0.326632	0.516696	0.259459	0.111463	44	FALSE	NTN4, TRIM58, GBA1, APP, AGRN, TGFB2, EBP, AXL, ATP6AP2, G6PD, PLXNB1
ANDROGEN_METABOLIC_PROCESS	1.4834	0.735852	0.340383	0.0679012	0.248911	5	FALSE	SRD5A3, SGPL1, HSD17B10, HSD17B4, MED1	1.2406	0.58793	0.598055	0.208163	0.135741	6	FALSE	SGPL1, HSD17B10, MED1	1.28885	0.606988	0.493843	0.187251	0.142057	6	FALSE	HSD17B10, HSD17B11, HSD17B4, SGPL1, MED1, SRD5A3	1.278	0.601488	0.462365	0.203455	0.132846	6	FALSE	HSD17B11, HSD17B4, SGPL1, HSD17B10, MED1, SRD5A3
ANDROGEN_RECEPTOR_SIGNALING_PATHWAY	1.29921	0.421662	0.426673	0.136842	0.195789	23	FALSE	DAB2, NCOR1, PHB1, SMARCA4	0.790909	0.257656	0.921927	0.762295	0.0593488	23	FALSE	NCOR1, PHB1, SAFB2	0.999506	0.328889	0.718779	0.441989	0.0813027	22	FALSE	PHB1, RHOA, PLPP1, DAB2, NCOR1, DDX5	0.702998	0.245391	0.908067	0.84717	0.0506004	19	FALSE	DAB2, PHB1
ANGIOGENESIS_INVOLVED_IN_WOUND_HEALING	1.64601	0.739025	0.279526	0.0352789	0.321776	7	FALSE	ITGB3, SERPINE1, B4GALT1, PRCP	1.21754	0.551516	0.634575	0.251037	0.123257	7	FALSE	ITGB3, SERPINE1, GPX1	1.7737	0.804285	0.0959615	0.00678366	0.407018	7	FALSE	SERPINE1, ITGB3, B4GALT1, PRCP	1.73315	0.75775	0.133572	0.0157103	0.352488	8	FALSE	ITGB3, SERPINE1, PRCP, B4GALT1
ANGIOTENSIN_ACTIVATED_SIGNALING_PATHWAY	-0.929392	-0.433985	0.782431	0.554945	0.0692836	7	FALSE	ROCK2, SRC	-0.759996	-0.337749	0.937236	0.794971	0.0546808	8	FALSE	ROCK2, AHCYL1, SRC	-1.02257	-0.452703	0.706786	0.422535	0.0886261	7	FALSE	ROCK2	-0.581468	-0.251329	0.965608	0.942029	0.0499914	8	FALSE	ROCK2, PPP3CA, ROCK1
ANIMAL_ORGAN_FORMATION	-1.55571	-0.701529	0.278629	0.0339844	0.321776	8	FALSE	RBPJ, MAP2K2, MAPK1, CTNNB1	-0.876133	-0.371756	0.857817	0.606119	0.0670513	9	FALSE	RBPJ, FGF2, CTNNB1	-0.934882	-0.36754	0.775668	0.523517	0.077884	10	FALSE	RBPJ, MAP2K2, FGF2, MAPK1	-0.851687	-0.368126	0.775893	0.6294	0.0691198	8	FALSE	RBPJ, MAP2K1, MAPK1
ANIMAL_ORGAN_MATURATION																	1.39447	0.684049	0.390396	0.114851	0.184706	5	FALSE	IGF1, EBP, RHOA
ANIMAL_ORGAN_MORPHOGENESIS	-1.04785	-0.254962	0.63995	0.356006	0.0799859	156	FALSE	CCN2, COL2A1, ILK, STAT3, SALL1, STAT1, ABLIM1, RBPJ, PKP2, ABI2, GSK3A, MAP2K2, EFEMP1, LIMS2, TBXT, YAP1, PPP1R13L, SHROOM2, MAPK1, DLG5, CTNNA1, RPL13A, RING1, MYLK, SMAD3, CTNNB1, PLXNA1, PARVA, TRIOBP, FHL2, SRC, FHL1, LAMB1, FLRT2, STIM1, ADARB1, PAFAH1B1, TPM1, EIF4A3, CDH2, ARID2, PRKCI, WDR48, ACTG2, ACTC1, ACTA2, ACTA1, FGF2, VPS51, EXOC4	-1.2064	-0.269697	0.463621	0.098081	0.208955	161	FALSE	CCN2, EFEMP1, COL2A1, RBPJ, LAMB1, ILK, DLG5, COL11A1, PLOD3, TGM2, STAT1, NRP2, RPS6KA1, MYLK, PARVA, GAA, STAT3, ANXA6, ADARB1, EGFR, TBXT, NF1, LIMS2, SEC24B, PLS1, EPHA2, CTNNA1, FGF2, PLXNA1, COL8A1, FHL1, TPM1, VPS51, MTOR, CRKL, CTNNB1, INPPL1, SMAD3, HDAC1, PAFAH1B1, CUL1, DHRS3, MAGED1	1.01799	0.229434	0.701217	0.412266	0.0808589	165	FALSE	CTNNA2, SERPINE1, NRP1, CTSZ, GLG1, EIF4A3, PHB2, BSG, NTN4, PML, ENG, COL5A1, SRSF6, MTHFD1L, FZD2, RDH13, RDH10, TNC, TBC1D20, HCCS, NF2, RHOA, ZMPSTE24, TGFB2, BPNT2, DLG1, CDC42, RAC1, DAB2	1.03513	0.239864	0.59951	0.351171	0.0886261	166	FALSE	NTN4, NRP1, NGFR, MAN2A1, TNC, ENG, CTSZ, GLG1, DAB2, GBA1, EFEMP1, FHL2, SERPINE1, COL5A1, SEMA3C, FZD2, TGFB2, RDH10, COL18A1, ZMPSTE24, NF2, DLG1, MTHFD1L, LIPA, CSF1, TRIP11, SLC4A2, PLOD3, COL11A1, CAV1, LAMA5, CDH2, LAMB1, BSG, DHRS3
ANIMAL_ORGAN_REGENERATION	1.13768	0.40444	0.590131	0.301149	0.117766	15	FALSE	IGF2R, CPT1A, PNPT1, SRSF1, SLC7A5, NNMT, CSNK2A2, AXL, MED1	-0.850984	-0.302351	0.880371	0.656977	0.0637845	16	FALSE	PCNA, LPIN1, IGF2R	0.884409	0.320889	0.814838	0.604743	0.0687943	15	FALSE	IGF2R, SRSF1, CPT1A, PNPT1, SLC7A5	1.24753	0.443436	0.454014	0.19697	0.134273	18	FALSE	IGF2R, CPT1A, NNMT, GAS6, PNPT1, AXL, HSPG2
ANOIKIS	1.64681	0.677566	0.275338	0.0329271	0.321776	9	FALSE	MYBBP1A, ITGA5, PTRH2	1.35383	0.566279	0.494786	0.121086	0.184706	9	FALSE	MYBBP1A, PTRH2, CAV1	1.40749	0.586988	0.408386	0.126437	0.172324	9	FALSE	MYBBP1A, ITGB1, PTRH2, ITGA5	1.53525	0.649856	0.274715	0.0615871	0.321776	9	FALSE	ITGA5, MYBBP1A, PTRH2, ITGB1, CAV1, MTOR, SRC
ANTERIOR_POSTERIOR_AXIS_SPECIFICATION	-1.4175	-0.639205	0.37218	0.0976492	0.191892	8	FALSE	TBXT, CTNNB1, TASOR	-0.851868	-0.378578	0.879868	0.655706	0.0637845	8	FALSE	TBXT, TASOR, CTNNB1, TMED2, TDRKH	-0.860511	-0.364634	0.812105	0.598765	0.0713053	8	FALSE	TBXT, TASOR, RNF2, EPB41L5, TMED2, BASP1, CTNNB1, TDRKH	-1.20112	-0.519164	0.525427	0.269151	0.118288	8	FALSE	TBXT, TDRD7
ANTERIOR_POSTERIOR_PATTERN_SPECIFICATION	-1.41691	-0.476443	0.347889	0.0738916	0.2114	24	FALSE	RBPJ, TBXT, ABI1, RING1, PLXNA2, SMAD3, CTNNB1, TASOR	-1.42111	-0.4547	0.429135	0.077381	0.227987	24	FALSE	RBPJ, PLXNA2, BPTF, TBXT, TASOR, CRKL, CTNNB1, SMAD3	-0.800307	-0.242518	0.889417	0.763043	0.0621124	24	FALSE	RBPJ, PLXNA2, CRKL	-0.882952	-0.289282	0.757657	0.601279	0.0728939	22	FALSE	TBXT, CRKL, RBPJ, TDRD7, PLXNA2, RING1
ANTEROGRADE_AXONAL_TRANSPORT	-1.0177	-0.382775	0.695491	0.43771	0.0770737	16	FALSE	AP3M1, AP3B2, MECP2, AP3B1, HSPB1, KIF5B, AP3D1, ARL8A	0.634026	0.224351	0.980914	0.913402	0.0512184	17	FALSE	RAB21, MECP2, TERF2, KIF5B, MGARP, SOD1, SPG7	-1.48893	-0.510707	0.303058	0.0560166	0.276501	16	FALSE	AP3B2, AP3D1, AP3B1, AP3M1, MECP2, HSPB1, KIF5B	-1.68305	-0.609254	0.139885	0.0169219	0.352488	15	FALSE	KIF4A, AP3B2, MECP2, HSPB1, AP3D1, AP3S1, KIF5B, AP3M1
ANTIBACTERIAL_HUMORAL_RESPONSE	-0.828514	-0.333943	0.857629	0.703704	0.0560596	12	FALSE	EVPL, HLA-A, FAU, H2BC8, H2BC7, H2BC6, H2BC4, H2BC12L, H2BC12, H2BC10, H2BC21, H2BC11	1.31899	0.507368	0.539477	0.160896	0.156312	12	FALSE	H2BC10, H2BC12, H2BC12L, H2BC4, H2BC6, H2BC7, H2BC8, FAU, H2BC11, H2BC21	1.3126	0.502026	0.483609	0.173745	0.145516	12	FALSE	HLA-A, H2BC10, H2BC12, H2BC12L, H2BC4, H2BC6, H2BC7, H2BC8
ANTIGEN_PROCESSING_AND_PRESENTATION	1.51572	0.432337	0.351407	0.0786362	0.287805	38	FALSE	RFTN1, CTSL, GBA1, ERAP2, B2M, CALR, ERAP1, RAB35, PDIA3, ATG5, RAB10, LNPEP, RAB34, RAB3B, ARL8B, RAB6A	1.2947	0.378011	0.506727	0.132383	0.173748	39	FALSE	ATG5, RAB32, RFTN1, RAB10, RAB5B, RAB8B, RAB35, EXT1	1.58694	0.460741	0.181427	0.0223725	0.352488	40	FALSE	CTSL, RFTN1, RAB35, HLA-A, TAPBP, RAB10, B2M, RAB34, TAP2, PDIA3, CALR, RAB5B, GBA1, CTSD, ERAP1, RAB6A, ERAP2, ATG5, PSMB8	1.74656	0.526392	0.052908	0.00316602	0.431708	37	FALSE	CTSL, RFTN1, GBA1, ERAP1, CALR, ERAP2, CTSD, B2M, HLA-C, HLA-A, RAB10, UNC93B1, RAB5B, PDIA3, TAP1, ARL8B, LNPEP, TAPBP, TAP2, RAB32
ANTIGEN_PROCESSING_AND_PRESENTATION_OF_ENDOGENOUS_ANTIGEN	1.28805	0.490811	0.469522	0.178733	0.156312	11	FALSE	ERAP2, B2M, ERAP1, ATG5, TAP2, HLA-C, TAP1	1.1874	0.468518	0.632546	0.245902	0.123842	11	FALSE	ATG5, TAPBP, HLA-B	1.46757	0.583884	0.34241	0.0811881	0.222056	11	FALSE	HLA-A, TAPBP, B2M, TAP2, ERAP1, ERAP2, ATG5	1.66594	0.676844	0.172627	0.0249346	0.352488	11	FALSE	ERAP1, ERAP2, B2M, HLA-C, HLA-A, TAP1, TAPBP, TAP2, HLA-B
ANTIGEN_PROCESSING_AND_PRESENTATION_OF_ENDOGENOUS_PEPTIDE_ANTIGEN	1.33078	0.526535	0.454375	0.162896	0.164406	10	FALSE	ERAP2, B2M, ERAP1, TAP2, HLA-C, TAP1	-1.19823	-0.493185	0.639637	0.255682	0.115734	10	FALSE	HLA-A, TAP1, IDE, HLA-C	1.40246	0.571056	0.388746	0.11306	0.184706	10	FALSE	HLA-A, TAPBP, B2M, TAP2, ERAP1, ERAP2	1.66752	0.681452	0.224092	0.0399951	0.321776	10	FALSE	ERAP1, ERAP2, B2M, HLA-C, HLA-A, TAP1, TAPBP, TAP2, HLA-B
ANTIGEN_PROCESSING_AND_PRESENTATION_OF_EXOGENOUS_ANTIGEN	0.891977	0.335186	0.804349	0.593103	0.0774768	12	FALSE	CTSL, B2M, LNPEP	-1.38507	-0.525578	0.463621	0.0988372	0.197822	13	FALSE	CTSD, HLA-A, CTSL, LNPEP, UNC93B1, DNM2, IKBKB, AP3D1	1.13753	0.428399	0.596969	0.289883	0.10925	13	FALSE	CTSL, HLA-A, B2M, TAP2	1.40438	0.553621	0.340355	0.104126	0.193813	12	FALSE	CTSL, CTSD, B2M, HLA-A, UNC93B1, LNPEP, TAP2
ANTIGEN_PROCESSING_AND_PRESENTATION_OF_EXOGENOUS_PEPTIDE_ANTIGEN	1.00612	0.413958	0.7079	0.453725	0.0911073	9	FALSE	CTSL, B2M, LNPEP	-1.37557	-0.566177	0.494786	0.123106	0.173748	10	FALSE	CTSD, HLA-A, CTSL, LNPEP, UNC93B1, DNM2	1.52224	0.619828	0.316416	0.0682261	0.24134	10	FALSE	CTSL, HLA-A, B2M, TAP2, CTSD	1.50355	0.636436	0.248144	0.047619	0.287857	9	FALSE	CTSL, CTSD, B2M, HLA-A, UNC93B1, LNPEP, TAP2
ANTIGEN_PROCESSING_AND_PRESENTATION_OF_EXOGENOUS_PEPTIDE_ANTIGEN_VIA_MHC_CLASS_II	1.13493	0.562988	0.616448	0.331276	0.104344	5	FALSE	CTSL, B2M	-1.27939	-0.65169	0.574147	0.189922	0.138805	5	FALSE	CTSD, CTSL, UNC93B1, DNM2	1.1539	0.56604	0.637958	0.334653	0.101351	5	FALSE	CTSL, B2M, CTSD	1.55475	0.781714	0.189095	0.0294237	0.352488	5	FALSE	CTSL, CTSD, B2M, UNC93B1
ANTIGEN_PROCESSING_AND_PRESENTATION_OF_PEPTIDE_ANTIGEN	1.37708	0.468312	0.365555	0.0920716	0.237794	19	FALSE	CTSL, ERAP2, B2M, CALR, ERAP1, PDIA3, LNPEP	-1.322	-0.448383	0.528997	0.146	0.16318	20	FALSE	CTSD, SAR1B, HLA-A, TAP1, IDE, HLA-C, CTSL, LNPEP, UNC93B1, DNM2	1.55391	0.524635	0.300805	0.0522388	0.271289	20	FALSE	CTSL, HLA-A, TAPBP, B2M, TAP2, PDIA3, CALR, CTSD, ERAP1, ERAP2	1.75094	0.611188	0.118977	0.0125699	0.38073	19	FALSE	CTSL, ERAP1, CALR, ERAP2, CTSD, B2M, HLA-C, HLA-A, UNC93B1, PDIA3, TAP1, LNPEP, TAPBP, TAP2
ANTIGEN_PROCESSING_AND_PRESENTATION_OF_PEPTIDE_ANTIGEN_VIA_MHC_CLASS_I	1.43153	0.508903	0.346498	0.0712644	0.257206	15	FALSE	ERAP2, B2M, CALR, ERAP1, PDIA3, LNPEP	-1.09183	-0.387923	0.724259	0.352713	0.0968878	16	FALSE	SAR1B, HLA-A, TAP1, IDE, HLA-C	1.52426	0.543717	0.312542	0.0653846	0.245042	16	FALSE	HLA-A, TAPBP, B2M, TAP2, PDIA3, CALR, ERAP1, ERAP2	1.65905	0.614305	0.197165	0.0315473	0.321776	15	FALSE	ERAP1, CALR, ERAP2, B2M, HLA-C, HLA-A, PDIA3, TAP1, LNPEP, TAPBP, TAP2
ANTIGEN_PROCESSING_AND_PRESENTATION_OF_PEPTIDE_ANTIGEN_VIA_MHC_CLASS_IB	0.903183	0.44803	0.79239	0.574074	0.0734381	5	FALSE	B2M, TAP2, HLA-C	-1.08072	-0.550493	0.7508	0.395349	0.0902635	5	FALSE	HLA-A, HLA-C	1.49803	0.73485	0.303058	0.0554455	0.271289	5	FALSE	HLA-A, B2M, TAP2, HLA-B, HLA-C	1.42169	0.714813	0.330709	0.0978474	0.199915	5	FALSE	B2M, HLA-C, HLA-A, TAP2, HLA-B
ANTIGEN_PROCESSING_AND_PRESENTATION_OF_PEPTIDE_OR_POLYSACCHARIDE_ANTIGEN_VIA_MHC_CLASS_II	1.06376	0.502091	0.675608	0.408207	0.0946646	6	FALSE	CTSL, B2M, ARL8B	-1.25195	-0.600346	0.578946	0.193359	0.138022	6	FALSE	CTSD, CTSL, UNC93B1, DNM2	1.15183	0.542456	0.637958	0.334661	0.101714	6	FALSE	CTSL, B2M, CTSD	1.4982	0.705126	0.282885	0.0690979	0.237794	6	FALSE	CTSL, CTSD, B2M, UNC93B1, ARL8B
ANTIGEN_PROCESSING_AND_PRESENTATION_VIA_MHC_CLASS_IB	0.664229	0.298226	0.928842	0.846491	0.0576091	7	FALSE	B2M, TAP2, HLA-C	-1.0466	-0.475458	0.766865	0.434615	0.0845557	7	FALSE	HLA-A, HLA-C	0.929268	0.421377	0.787331	0.550495	0.0736213	7	FALSE	HLA-A, B2M, TAP2	1.23686	0.555873	0.494202	0.231939	0.122679	7	FALSE	B2M, HLA-C, HLA-A, TAP2, HLA-B
ANTIGEN_RECEPTOR_MEDIATED_SIGNALING_PATHWAY	-1.04616	-0.338027	0.664738	0.39094	0.0828962	30	FALSE	RPS3, PAWR, LGALS3, UBE2N, MAPK1, SPG21, MALT1, EIF2B4, BTN2A1, GRB2, KHDRBS1, EZR, CRKL, DUSP3, NECTIN2, HLA-A, EIF2B3	-1.10326	-0.336772	0.708096	0.333984	0.100633	32	FALSE	LGALS3, GRB2, SPG21, NECTIN2, HLA-A, CRKL, MALT1, MAPK1, CD276, LIPA	-0.871693	-0.249536	0.854385	0.678652	0.0694481	31	FALSE	PAWR, RPS3, MALT1, LGALS3, CRKL, SPG21, DUSP3, EIF2B3, MAPK1, EIF2B4, RELA	-1.19555	-0.348205	0.465357	0.205011	0.145516	35	FALSE	UBE2N, CRKL, EZR, LGALS3, PLCG1, GRB2, PAWR, BCAR1, MALT1, EIF2B4, MAPK1, RELA, NFATC2
ANTIMICROBIAL_HUMORAL_IMMUNE_RESPONSE_MEDIATED_BY_ANTIMICROBIAL_PEPTIDE	-1.16821	-0.455252	0.569446	0.277972	0.105125	14	FALSE	EVPL, RPS19, RPL30	1.62312	0.587128	0.278364	0.0269659	0.352488	15	FALSE	RPL30, H2BC10, H2BC12, H2BC12L, H2BC4, H2BC6, H2BC7, H2BC8, FAU, RPS19, H2BC11, H2BC21	0.971318	0.357794	0.747639	0.483936	0.0810802	14	FALSE	RPL30, H2BC10, H2BC12, H2BC12L, H2BC4, H2BC6, H2BC7, H2BC8	-1.25645	-0.630491	0.468804	0.207739	0.135741	5	FALSE	RPS19, GAPDH, H2BC21, H2BC11
ANTIMICROBIAL_HUMORAL_RESPONSE	-1.07994	-0.416418	0.653487	0.37037	0.0886261	15	FALSE	EVPL, RPS19, RPL30	1.43524	0.51192	0.434635	0.0823045	0.224966	16	FALSE	RPL30, H2BC10, H2BC12, H2BC12L, H2BC4, H2BC6, H2BC7, H2BC8, FAU, RPS19, H2BC11, H2BC21	1.18863	0.431269	0.54198	0.237154	0.123842	15	FALSE	HLA-A, RPL30, H2BC10, H2BC12, H2BC12L, H2BC4, H2BC6, H2BC7, H2BC8	-0.803504	-0.379474	0.814528	0.692308	0.0646485	6	FALSE	RPS19, GAPDH, H2BC21, H2BC11
ANTIVIRAL_INNATE_IMMUNE_RESPONSE	-0.952929	-0.358414	0.756588	0.518519	0.0684715	16	FALSE	TRIM25, EIF2AK2, UBE2N	0.890968	0.317789	0.842373	0.578189	0.0730744	16	FALSE	PHB2, ATAD3A, PHB1	1.00649	0.359024	0.706786	0.421154	0.0862866	16	FALSE	PHB1, PHB2, CLPB, ATAD3A, STING1	-0.929423	-0.318805	0.716976	0.527426	0.0791317	18	FALSE	UBE2N, TRIM25, EIF2AK2, IFIT1
AORTA_DEVELOPMENT	-0.970787	-0.378318	0.752319	0.512238	0.0709609	14	FALSE	SNX17, RBPJ, HECTD1, PDGFRB, MYLK	-1.76085	-0.668169	0.186514	0.0120454	0.38073	13	FALSE	PDGFRB, SNX17, RBPJ, MYLK, GAA, LRP1, SEC24B	-1.08559	-0.378853	0.666471	0.368952	0.096563	15	FALSE	RBPJ, SEC24B, MYLK, PDGFRB, HECTD1	1.33526	0.477178	0.370662	0.130597	0.166934	17	FALSE	NGFR, ENG, LRP1, FKBP10, TGFB2, AP2B1
AORTA_MORPHOGENESIS	-0.878062	-0.395953	0.818763	0.625678	0.0628004	8	FALSE	RBPJ, PDGFRB, MYLK	-1.75778	-0.781175	0.117541	0.00469209	0.407018	8	FALSE	PDGFRB, RBPJ, MYLK, LRP1, SEC24B	-1.07166	-0.431626	0.6862	0.39375	0.0946646	9	FALSE	RBPJ, SEC24B, MYLK, PDGFRB	1.2155	0.496728	0.499995	0.240777	0.121543	10	FALSE	ENG, LRP1, FKBP10, TGFB2, NAGLU
AORTIC_VALVE_MORPHOGENESIS	-1.28749	-0.63399	0.482433	0.187384	0.13649	6	FALSE	CDH11, ROCK2	-1.22483	-0.587338	0.627624	0.230469	0.125033	6	FALSE	CDH11, ROCK2, RB1	-0.825382	-0.38624	0.856701	0.684	0.0633597	6	FALSE	ROCK2, CDH11, RB1	-1.37887	-0.691922	0.358915	0.1222	0.181383	5	FALSE	ROCK2, CDH11, RB1, ROCK1
APICAL_JUNCTION_ASSEMBLY	-1.56426	-0.544354	0.279991	0.03582	0.321776	21	FALSE	PKN2, PAK2, ROCK2, DLG5, CTNNA1, WDR1, PARD3, TJP1, VCL	-1.0741	-0.343669	0.724588	0.353175	0.0982123	24	FALSE	DLG5, ROCK2, TBCD, EPHA2, CTNNA1, WDR1, PRKACA	-1.90929	-0.589767	0.0435975	0.00195889	0.431708	23	TRUE	PKN2, ROCK2, AFDN, VCL, DLG5, TJP1, STRN, WDR1, PAK2, PDCD6IP, TBCD, PARD3, OCLN, EPHA2	-1.54116	-0.496228	0.228177	0.0417276	0.321776	23	FALSE	VCL, ROCK2, OCLN, PARD3, WDR1, EPHA2, PKN2, PRKACA, STRN, TJP1, IKBKB, PAK2, ROCK1
APICAL_PROTEIN_LOCALIZATION	-1.26092	-0.568597	0.50053	0.20434	0.128143	8	FALSE	GOPC, SHROOM2, DLG5, ACTB, RDX, NAPA	-1.27067	-0.57725	0.567845	0.186538	0.1396	7	FALSE	DLG5, ARF4, SHROOM2	-1.48227	-0.628099	0.341351	0.0802469	0.227987	8	FALSE	SHROOM2, DLG5, ARF4	-1.25877	-0.544081	0.478761	0.219462	0.132846	8	FALSE	SHROOM2, RDX
APOPTOTIC_CELL_CLEARANCE	1.30576	0.485231	0.436718	0.14486	0.17822	13	FALSE	ITGB3, ITGAV, SCARB1	-1.19382	-0.434524	0.634575	0.250489	0.119348	15	FALSE	MFGE8, TGM2, LRP1	1.27434	0.462368	0.492897	0.185771	0.142057	15	FALSE	ITGB3, ITGAV, SCARB1, RAC1, RAC3, RAB14	1.31838	0.488163	0.384366	0.139887	0.161979	15	FALSE	ITGB3, ITGAV, LRP1, SCARB1, GAS6, AXL
APOPTOTIC_MITOCHONDRIAL_CHANGES	1.53467	0.434666	0.346498	0.0712166	0.287805	40	FALSE	SOD2, SLC35F6, PPIF, FAM162A, SLC25A6, OPA1, VDAC2, TIMM50, PLSCR3, SLC25A5, CCAR2	1.56566	0.461452	0.250434	0.0207873	0.352488	38	FALSE	PPIF, OPA1, SLC25A5, GCLM, SLC25A6, VDAC2, SOD2, HSPD1, GCLC, FAM162A, CCAR2, NDUFS1, ACAA2, TIMM50, GPX1	1.80206	0.518987	0.113826	0.00923613	0.38073	42	FALSE	SOD2, SLC35F6, IGF1, SLC25A6, TIMM50, PLSCR3, OPA1, FAM162A, PPIF, SLC25A5, ACAA2	1.39317	0.417677	0.303229	0.0798548	0.213928	38	FALSE	SOD2, TIMM50, OPA1, PPIF, SLC25A5, SLC25A6, RHOT1, VDAC2, IFIT2, FAM162A, RHOT2, NDUFS1, BAX
APOPTOTIC_PROCESS	1.16877	0.232194	0.333668	0.0592196	0.321776	494	FALSE	IGFBP3, HMOX1, SOD2, SLC35F6, IER3IP1, TFRC, ITGB3, SERPINE1, MYBBP1A, NPC1, DAB2, ERO1A, ITGAV, NF2, IGF2R, ITPR1, CTSL, PPIF, GBA1, NRP1, PHB2, HSPA9, B4GALT1, PRKDC, RTN4, DNAJC3, TMEM109, FAM162A, CYCS, PHB1, CD44, STEAP3, ARHGEF2, NOC2L, AIFM1, ITGA5, PTRH2, RSL1D1, SLC25A6, TSPO, ARL6IP5, TRAP1, ENG, P4HB, OPA1, VDAC1, CALR, PDK1, VDAC2, TIMM50, INTS1, TOMM70, TXNDC5, PLSCR3, HYOU1, MTCH2, …	1.16912	0.236634	0.429135	0.079566	0.213928	499	FALSE	IGFBP3, HMOX1, ATG5, NOC2L, PPIF, MYBBP1A, DOCK8, NF2, CD44, RSL1D1, HSPA9, SQSTM1, ITGB3, CYCS, PHB2, DIABLO, RTN4, SUPV3L1, PTRH2, OPA1, SLC25A5, GCLM, SLC25A6, RRP1B, VDAC2, ARHGEF2, AKAP12, AATF, BCAP31, MTCH2, BCLAF1, BCAP29, TOMM70, SOD2, ATAD3A, AIFM1, HTRA2, USP36, NPM1, BCL2L13, NDUFS3, MRPS30, SERPINE1, RPL26, SGPL1, HSPD1, MYDGF, SFPQ, RPS7, MECP2, ZNF622, RBM25, GCLC, PHB1, FAM162A, T…	1.17528	0.230195	0.365617	0.0983359	0.173748	502	FALSE	IGFBP3, SOD2, SLC35F6, CTSL, HMOX1, SDF2L1, SERPINE1, TFRC, CTSB, CD44, PHB1, NPC1, ITGB3, NRP1, MYBBP1A, TRAP1, IGF1, PHB2, SLC25A6, ERO1A, RALB, HSPA9, IGF2R, AIFM1, TIMM50, PDK1, PML, TXNDC5, P4HB, ITGAV, PLSCR3, MTCH2, TIMP1, NDUFS3, ENG, OPA1, HTRA1, MRPS30, TOMM70, FAM162A, PPIF, SRSF6, ITPR1, SLC25A5, NOC2L, BCAP29, STEAP3, BCAP31, B4GALT1, CYCS, TMEM109, YME1L1, DNAJC3, ATAD3A, HTRA2, PYC…	1.33282	0.272942	0.0986291	0.00918367	0.38073	482	FALSE	IGFBP3, SOD2, STEAP3, ITGB3, GRN, NRP1, NGFR, AKAP12, TFRC, CADM1, CTSL, ITGAV, CTSB, ENG, IGF2R, TIMM50, ITGA5, ARF6, NCSTN, IL6ST, DAB2, HSPA9, MYBBP1A, GBA1, APP, HSPA5, HMOX1, CD44, NDUFAF4, DNAJC3, AIFM1, FHL2, SERPINE1, HYOU1, TGFB2, CALR, NOC2L, ERO1A, PRKDC, SDF2L1, FASTKD2, CTSD, OPA1, SYVN1, YME1L1, PPIF, CD70, ARL6IP5, MTCH2, TOMM70, SMPD1, PHB1, TRAP1, DAD1, TMBIM6, SLC25A5, DNAJC10, …
APOPTOTIC_PROCESS_INVOLVED_IN_DEVELOPMENT									1.13564	0.578304	0.711551	0.339506	0.102822	5	FALSE	TGFB2, ZPR1, CRYAB, SCRIB, BAX									-0.585042	-0.293576	0.963759	0.9389	0.049391	5	FALSE	CRYAB
APOPTOTIC_PROCESS_INVOLVED_IN_MORPHOGENESIS																									-0.585042	-0.293576	0.963759	0.9389	0.049391	5	FALSE	CRYAB
APOPTOTIC_SIGNALING_PATHWAY	1.35948	0.302947	0.245664	0.0265035	0.352488	182	FALSE	HMOX1, SOD2, SLC35F6, SERPINE1, MYBBP1A, ERO1A, ITGAV, ITPR1, CTSL, PPIF, NRP1, PRKDC, TMEM109, FAM162A, CYCS, CD44, ARHGEF2, NOC2L, AIFM1, SLC25A6, ARL6IP5, TRAP1, P4HB, OPA1, PDK1, VDAC2, TIMM50, PLSCR3, HYOU1, SLC25A5, PDIA3, AATF, SGPL1, PHIP, CCAR2	1.22153	0.277385	0.485918	0.109228	0.184706	180	FALSE	HMOX1, NOC2L, PPIF, MYBBP1A, CD44, CYCS, DIABLO, OPA1, SLC25A5, GCLM, SLC25A6, VDAC2, ARHGEF2, AATF, BCAP31, BCLAF1, SOD2, AIFM1, HTRA2, NDUFS3, SERPINE1, RPL26, SGPL1, SFPQ, RPS7, ZNF622, GCLC, FAM162A, TMEM109, ERO1A, RRP8, DDX47, TPT1, CCAR2, TRAP1, P4HB, ACAA2, TIMM50, GPX1, MIF, RPL11, TGFB1, NONO, ARMC10, RPS27L, CAV1, RHOT2, ERP29, PDCD5, TGFB2	1.49216	0.3255	0.127914	0.0116726	0.38073	187	FALSE	SOD2, SLC35F6, CTSL, HMOX1, SERPINE1, CD44, NRP1, MYBBP1A, TRAP1, IGF1, SLC25A6, ERO1A, AIFM1, TIMM50, PDK1, PML, P4HB, ITGAV, PLSCR3, NDUFS3, OPA1, FAM162A, PPIF, ITPR1, SLC25A5, NOC2L, BCAP31, CYCS, TMEM109, HTRA2, PYCR1, DIABLO, ACAA2, TMBIM1, STX4, GNAI2, PHIP, DDX47, PDIA3, TGFB2	1.30438	0.296063	0.243817	0.0464744	0.266351	179	FALSE	SOD2, NRP1, NGFR, CTSL, ITGAV, TIMM50, MYBBP1A, HMOX1, CD44, AIFM1, SERPINE1, HYOU1, TGFB2, NOC2L, ERO1A, PRKDC, OPA1, SYVN1, PPIF, CD70, ARL6IP5, TRAP1, TMBIM6, SLC25A5, DNAJC10, SLC25A6, DAP3, RHOT1, PYCR1, NDUFS3, TIMP3, BCAP31, STX4, RRP8, ITM2C, CAV1, TMEM109, ITPR1, DIABLO, GNAI2, VDAC2, P4HB, PDIA3, CYCS
APPENDAGE_DEVELOPMENT	-1.26873	-0.429118	0.464876	0.175241	0.130777	23	FALSE	COL2A1, SALL1, MBNL1, FERMT2, DYNC2H1, PLXNA2, CTNNB1, GNA12	-1.28022	-0.409449	0.547013	0.16537	0.15017	23	FALSE	COL2A1, PLXNA2, PRKAB1, FERMT2, CTNNB1, HDAC1, MBNL1, ITGA6	-0.988502	-0.294882	0.753099	0.491342	0.0843144	25	FALSE	MBNL1, SALL1, PLXNA2, PRKAB1	1.02087	0.335241	0.649394	0.41791	0.0850427	25	FALSE	ASPH, SEMA3C, TGFB2, RDH10, ATRX, NAGLU
APPENDAGE_MORPHOGENESIS	-1.18409	-0.419465	0.541502	0.243863	0.10925	20	FALSE	COL2A1, SALL1, MBNL1, DYNC2H1, PLXNA2, CTNNB1, GNA12	-1.03499	-0.351036	0.765118	0.426	0.0878313	20	FALSE	COL2A1, PLXNA2	-1.02728	-0.322803	0.720288	0.444444	0.0902635	22	FALSE	MBNL1, SALL1, PLXNA2	1.12703	0.383623	0.568226	0.313433	0.101714	21	FALSE	ASPH, SEMA3C, TGFB2, RDH10, ATRX
ARACHIDONIC_ACID_METABOLIC_PROCESS	1.50865	0.560625	0.337036	0.0654206	0.271289	13	FALSE	PTGES2, EPHX1, ABHD12, MGST3, DAGLB	0.98699	0.372496	0.780167	0.45679	0.0855357	13	FALSE	MGST3, PTGES2, ABHD12, GPX1, DAGLB	0.872655	0.328647	0.816445	0.607004	0.0678338	13	FALSE	ABHD12, PTGES2, CYP4F11, EPHX1, MGST3, DAGLB	1.74149	0.686515	0.0900389	0.00738519	0.407018	12	FALSE	EPHX1, CYP4F11, MGST3, ABHD12, PTGES2, DAGLB
ARF_PROTEIN_SIGNAL_TRANSDUCTION	-1.6812	-0.758117	0.159896	0.011374	0.38073	8	FALSE	GBF1, ARFGAP1, MYO9B, ARFGEF2, MAP4K4, GIT1	-1.51273	-0.672273	0.37189	0.046238	0.321776	8	FALSE	GBF1, MYO9B, IQSEC1, ARFGEF1, ARFGEF2, ARFGAP1, GIT1, MAP4K4	-1.82315	-0.772545	0.0561486	0.00271091	0.431708	8	FALSE	ARFGEF2, MAP4K4, GBF1, ARFGAP1, ARFGEF1, MYO9B, GIT1	-1.44107	-0.651768	0.344377	0.107143	0.197822	7	FALSE	ARFGEF1, MYO9B, GIT1, MAP4K4, ARFGAP1, ARFGEF2
ARGININE_CATABOLIC_PROCESS	-0.782047	-0.404626	0.874731	0.736434	0.0583453	5	FALSE	DDAH1, DDAH2	0.988468	0.503361	0.815081	0.514403	0.0791317	5	FALSE	ATP2B4, DDAH2	1.62136	0.795347	0.21054	0.0300695	0.352488	5	FALSE	ATP2B4, OAT	1.46402	0.736097	0.287625	0.072407	0.234393	5	FALSE	ATP2B4, OAT
ARGININE_METABOLIC_PROCESS	-0.809707	-0.378098	0.858132	0.705128	0.0577309	7	FALSE	DDAH1, DDAH2	0.90269	0.408898	0.838768	0.572614	0.0739901	7	FALSE	ATP2B4, DDAH2, CLN3, OAT, DDAH1, ASL, FAH	1.55377	0.704558	0.299549	0.0515047	0.321776	7	FALSE	ATP2B4, OAT, CLN3	1.33452	0.599763	0.415458	0.161597	0.15017	7	FALSE	ATP2B4, OAT
AROMATIC_AMINO_ACID_METABOLIC_PROCESS	0.666842	0.330791	0.938319	0.864198	0.053677	5	FALSE	ATP7A, FAH, GCDH	1.03448	0.490249	0.780725	0.461224	0.0845557	6	FALSE	KYNU, QDPR, PARK7	1.12058	0.527741	0.659127	0.360558	0.0972151	6	FALSE	KYNU, GCDH, ATP7A, QDPR, PARK7	1.36473	0.642309	0.395767	0.145873	0.159647	6	FALSE	KYNU, GCDH, ATP7A, QDPR, FAH, PARK7
ARP2_3_COMPLEX_MEDIATED_ACTIN_NUCLEATION	-1.36561	-0.461886	0.390918	0.11254	0.166934	23	FALSE	ARPC5, ABI2, CORO1B, NCKAP1, WASHC5, WASF2, ARFIP2, WASHC2A, RNH1, ACTR3, ACTR2, ARF1, CARMIL1, ARPC3, ARPC5L	1.51054	0.471879	0.389593	0.0521042	0.282013	27	FALSE	CTNNA2, ARFIP2, WASH3P, WASH6P, WASHC1	1.25963	0.405532	0.483507	0.173432	0.142057	24	FALSE	CTNNA2, ARFIP2	-1.35346	-0.431042	0.358915	0.121535	0.186433	24	FALSE	ABI2, CARMIL1, WASF2, RNH1, WASHC2A, WASHC5, ACTR2, ACTR3, ARFIP1, CYFIP1, WASHC1, WASH6P, WASH3P, CORO1B
ARTERY_DEVELOPMENT	-0.891942	-0.305234	0.818557	0.624183	0.0580984	22	FALSE	SNX17, RBPJ, HECTD1, LUZP1, PDGFRB, MYLK	-1.7565	-0.581839	0.151413	0.00808461	0.38073	21	FALSE	PDGFRB, SNX17, RBPJ, MYLK, GAA, LRP1, NF1, SEC24B	-1.45889	-0.458428	0.335238	0.0783427	0.287805	22	FALSE	APOB, RBPJ, ARID2, LUZP1, SEC24B, MYLK, PDGFRB, HECTD1	1.55985	0.514348	0.221269	0.0392086	0.321776	24	FALSE	NRP1, NGFR, APOB, ENG, LRP1, FKBP10, TGFB2, AP2B1
ARTERY_MORPHOGENESIS	0.855662	0.304184	0.835842	0.657471	0.0721798	15	FALSE	NRP1, ENG, FKBP10, TGFB2, LDLR, APOB	-1.74094	-0.633665	0.144493	0.00750195	0.407018	15	FALSE	PDGFRB, RBPJ, MYLK, LRP1, NF1, SEC24B	-1.35663	-0.473443	0.388746	0.112903	0.188204	15	FALSE	APOB, RBPJ, ARID2, SEC24B, MYLK, PDGFRB	1.63629	0.595646	0.182501	0.0276787	0.352488	16	FALSE	NRP1, APOB, ENG, LRP1, FKBP10, TGFB2
ASPARTATE_FAMILY_AMINO_ACID_BIOSYNTHETIC_PROCESS	1.4221	0.585113	0.404108	0.119639	0.193813	9	FALSE	PLOD2, GOT2, MTAP	-0.879983	-0.391073	0.861568	0.613153	0.0670513	8	FALSE	PLOD3, ASNS, GOT1	1.13933	0.494507	0.632033	0.327519	0.101351	8	FALSE	PLOD2, GOT2, MTAP, PLOD3	0.819299	0.358206	0.81111	0.687861	0.0613026	8	FALSE	PLOD2, PLOD3, GOT2
ASPARTATE_FAMILY_AMINO_ACID_CATABOLIC_PROCESS	0.994436	0.493297	0.725139	0.475309	0.0833634	5	FALSE	GOT2, AASS, DLST	1.06543	0.542555	0.762516	0.421811	0.0899861	5	FALSE	RIDA, GOT2, DLST	1.23763	0.607112	0.556525	0.251485	0.119888	5	FALSE	GOT2, RIDA, DLST
ASPARTATE_FAMILY_AMINO_ACID_METABOLIC_PROCESS	1.73653	0.608649	0.223438	0.0210845	0.352488	16	FALSE	PLOD2, SLC25A13, SLC25A12, GOT2, MTAP	0.921201	0.328573	0.824683	0.539095	0.0766747	16	FALSE	RIDA, GOT2, SLC25A12, PLOD2, SLC25A13	1.55193	0.553588	0.308599	0.0596154	0.257206	16	FALSE	PLOD2, GOT2, SLC25A12, RIDA, SLC25A13, MTAP, PLOD3, DLST	1.18455	0.43861	0.522669	0.266541	0.112843	15	FALSE	PLOD2, SLC25A12, SLC25A13, DLST, PLOD3, GOT2
ASPARTATE_TRANSMEMBRANE_TRANSPORT	1.26422	0.541988	0.493954	0.198218	0.146416	8	FALSE	SLC25A13, SLC25A12, SLC25A22, LRRC8E	1.07234	0.467698	0.732262	0.360825	0.0992333	8	FALSE	SLC25A22, LRRC8E, SLC25A12, SLC25A13	1.47695	0.641046	0.34484	0.0833333	0.216543	8	FALSE	SLC25A12, SLC25A22, SLC25A13, LRRC8E, SLC1A4, LRRC8A	1.32078	0.57746	0.411024	0.157996	0.153159	8	FALSE	SLC25A12, SLC25A13, SLC1A4, SLC25A22, SLC1A5
ASSOCIATIVE_LEARNING	-1.35982	-0.529926	0.401835	0.117133	0.170932	14	FALSE	TANC1, RIC8A, SPECC1, MECP2, EIF4A3	-1.20179	-0.456029	0.633525	0.248062	0.119348	13	FALSE	TANC1, TPBG, NF1, APP	0.654182	0.237356	0.951318	0.887352	0.0506004	15	FALSE	EIF4A3, APP, ITGB1	0.885548	0.342676	0.763997	0.614035	0.0673624	13	FALSE	APP, CLSTN2, PPT1, ITGB1
ASTRAL_MICROTUBULE_ORGANIZATION	-0.601683	-0.296282	0.959604	0.916512	0.0462303	6	FALSE	CLASP1	0.966943	0.458241	0.822485	0.536735	0.0764767	6	FALSE	DLG1, EZR, RAB11A	0.708175	0.333516	0.914778	0.816733	0.054794	6	FALSE	RAB11A, DLG1	-1.15791	-0.546851	0.571997	0.318087	0.107554	6	FALSE	EZR, CLASP1
ASTROCYTE_ACTIVATION																									1.67368	0.841514	0.0953697	0.00837594	0.38073	5	FALSE	GRN, LRP1, APP, NAGLU
ASTROCYTE_DEVELOPMENT	1.32839	0.5695	0.460138	0.171492	0.158514	8	FALSE	VIM, GRN, APP, LDLR, LRP1	-0.721783	-0.320767	0.952867	0.825919	0.052913	8	FALSE	LRP1, NF1, APP, LDLR	1.28925	0.559574	0.504716	0.197674	0.135741	8	FALSE	APP, VIM, LRP1, GRN	1.80092	0.787382	0.082551	0.00660067	0.407018	8	FALSE	GRN, LRP1, APP, NAGLU
ASTROCYTE_DIFFERENTIATION	-0.970692	-0.352342	0.74428	0.503247	0.0681513	18	FALSE	EPHA4, STAT3	-0.955338	-0.325831	0.815081	0.515873	0.0770737	19	FALSE	EPHA4, LRP1, STAT3, NF1	-0.882246	-0.287887	0.842683	0.653105	0.0689567	19	FALSE	EPHA4, STAT3	1.60991	0.572244	0.202178	0.0327461	0.321776	18	FALSE	SERPINE2, GRN, IL6ST, LRP1, APP, CUL4B
ASYMMETRIC_CELL_DIVISION	0.858352	0.385383	0.830762	0.64693	0.0706196	7	FALSE	ARHGEF2, RAB10, DOCK7	1.38301	0.603194	0.487098	0.11134	0.191892	8	FALSE	ARHGEF2, RAB10, GOLGA2, TEAD3, ACTR2	0.597455	0.270916	0.965137	0.916832	0.0491928	7	FALSE	RAB10, ARHGEF2, GOLGA2	0.860725	0.386828	0.767195	0.619772	0.0656814	7	FALSE	GOLGA2, RAB10, ARHGEF2
ATP_BIOSYNTHETIC_PROCESS	2.00077	0.568474	0.106622	0.00538605	0.407018	39	FALSE	ATP5MK, ATP5ME, SLC25A13, ATP5F1B, STOML2, ATP5F1C, ATP5F1D, SDHB, ATP5F1A, ATP5PO, ATP5PD, ATP5MG, NDUFA5, LIPA, ATP5PB, SDHA, NDUFA8	1.78327	0.525588	0.132089	0.00574684	0.407018	38	FALSE	NDUFS2, ATP5F1C, NDUFB9, ATP5F1A, NDUFS3, ATP5PO, ATP5F1B, NDUFB5, ATP5MG, ATP5PD, ATP5PB, NDUFA10, NDUFV2, NDUFS8, SDHB, NDUFS1, SLC25A13, STOML2, TGFB1, MT-ATP6	2.29001	0.668677	0.0034135	5.86749e-05	0.557332	39	TRUE	NDUFA6, ATP5MK, ATP5PO, ATP5F1A, SDHA, ATP5PB, NDUFS3, ATP5F1C, SLC25A13, ATP5F1B, NDUFS2, STOML2, ATP5MG, ATP5MF, SDHC, SDHB, ATP5F1D, NDUFS8, ATP5PD	1.79634	0.568562	0.0703239	0.00518768	0.407018	29	FALSE	ATP5F1D, SDHB, ATP5F1C, ATP5F1A, SDHA, SLC25A13, ATP5PO, LIPA, NDUFS3, STOML2, NDUFS2, ATP5F1B, ATP5PD, NDUFA8, ATP5PB, ATP5MG, ATP5MK, NDUFS1, NDUFA10, SDHC
ATP_METABOLIC_PROCESS	2.02193	0.538028	0.0616666	0.00192311	0.45506	56	FALSE	NT5E, ATP5MK, ATP5ME, AK4, SLC25A13, ATP5F1B, STOML2, TSPO, ATP5F1C, ATP1B1, ATP5F1D, AK2, SDHB, ATP5F1A, ATP5PO, ATP5PD, ENPP1, ATP5MG, NDUFA5, LIPA, ATP5PB, SDHA, NDUFA8	1.51079	0.418384	0.38421	0.0505051	0.287857	55	FALSE	NT5E, AK2, NDUFS2, ATP5F1C, NDUFB9, ATP5F1A, AK4, NDUFS3, ATP5PO, ATP5F1B, NDUFB5, ATP5MG, ATP5PD, ATP5PB, NDUFA10, NDUFV2, NDUFS8, SDHB, NDUFS1, SLC25A13, STOML2, TGFB1, MT-ATP6, CLPX	2.28634	0.621112	0.000518355	5.52217e-06	0.610527	56	TRUE	NDUFA6, ATP5MK, NT5E, ATP5PO, AK4, ATP5F1A, AK2, SDHA, ATP5PB, NDUFS3, ATP5F1C, SLC25A13, ATP1B1, ATP5F1B, NDUFS2, STOML2, ATP5MG, CLPX, ATP5MF, SDHC, SDHB	1.62852	0.470823	0.100306	0.00945542	0.38073	44	FALSE	NT5E, ATP5F1D, SDHB, ATP5F1C, ATP1B1, ATP5F1A, SDHA, SLC25A13, CLPX, ATP5PO, LIPA, NDUFS3, STOML2, NDUFS2, ATP5F1B, ATP5PD, NDUFA8, ATP5PB, AK4, AK2, ATP5MG, ATP5MK, NDUFS1, NDUFA10
ATP_SYNTHESIS_COUPLED_ELECTRON_TRANSPORT	1.76443	0.514292	0.18925	0.0146789	0.38073	34	FALSE	CYCS, DLD, SDHB, CYC1, NDUFA5, UQCRC2, GHITM, CHCHD2, SDHA, NDUFA8, UQCRFS1, UQCRFS1P1, NDUFA9, UQCRC1, MT-ND1, UQCRH, NDUFS3	2.3266	0.691916	0.00653475	5.1507e-05	0.557332	35	TRUE	UQCRB, CYCS, COX4I1, NDUFS2, DLD, UQCRC2, NDUFB9, UQCRH, NDUFS3, COX5B, CYC1, NDUFB5, NDUFA10, UQCRQ, NDUFV2, UQCRC1, NDUFS8, SDHB, NDUFS1, CHCHD2	2.19231	0.652952	0.0115541	0.000280009	0.498493	35	TRUE	NDUFA6, DLD, CYC1, SDHA, NDUFS3, CYCS, NDUFS2, SDHC, COX4I1, SDHB, UQCRC2, UQCRC1, COX5A, UQCRFS1, UQCRFS1P1, NDUFS8	1.84625	0.584359	0.0478215	0.00268365	0.431708	29	TRUE	UQCR10, UQCRH, SDHB, COX15, SDHA, CYC1, NDUFS3, NDUFS2, UQCRC2, UQCRC1, NDUFA8, CYCS, DLD, MT-CO2, COX4I1, NDUFS1, NDUFA10, SDHC, GHITM, UQCRFS1, UQCRFS1P1, NDUFV1, COX5B, COX5A
ATP_TRANSPORT	1.61123	0.760493	0.237498	0.024396	0.352488	6	FALSE	SLC25A6, SLC25A24, SLC25A5, SLC35B1	1.56821	0.710363	0.389733	0.0564577	0.321776	7	FALSE	SLC25A5, SLC25A6, SLC25A24	1.80303	0.817583	0.086886	0.00539028	0.407018	7	FALSE	SLC25A6, SLC25A24, SLC25A5, CD47	1.53251	0.721273	0.263082	0.0537428	0.271289	6	FALSE	SLC25A5, SLC25A6, SLC35B1, SLC25A24, CD47
ATRIAL_CARDIAC_MUSCLE_CELL_TO_AV_NODE_CELL_COMMUNICATION	1.16333	0.577077	0.591522	0.302469	0.110122	5	FALSE	NUP155, ANK2, TRPM4	0.57907	0.294882	0.988427	0.940329	0.0497903	5	FALSE	ANK2, NUP155, TRPM4, GJA1, FLNA	1.22992	0.579234	0.547233	0.243028	0.122679	6	FALSE	GJA1, ANK2, GJC1, TRPM4	1.63543	0.822278	0.123371	0.0136199	0.38073	5	FALSE	ANK2, GJA1, TRPM4
ATTACHMENT_OF_GPI_ANCHOR_TO_PROTEIN	0.856691	0.424967	0.826727	0.639918	0.0679923	5	FALSE	PIGU, PIGT, PIGS, GPAA1	-1.22411	-0.623529	0.631778	0.24031	0.121543	5	FALSE	PIGU, PIGK, PIGS, PIGT	1.27965	0.627726	0.525458	0.215842	0.130777	5	FALSE	GPAA1, PIGS, PIGT, PIGK	0.694527	0.349202	0.895094	0.825832	0.0534572	5	FALSE	PIGT, PIGS, GPAA1, PIGU
ATTACHMENT_OF_MITOTIC_SPINDLE_MICROTUBULES_TO_KINETOCHORE	-0.932599	-0.459232	0.782431	0.556586	0.0697793	6	FALSE	MAPRE1, MAD1L1, CHAMP1	0.930667	0.421571	0.821708	0.53527	0.0774768	7	FALSE	HNRNPU, RMDN1, CENPE	-0.866589	-0.405523	0.825993	0.622	0.0679923	6	FALSE	MAPRE1	-1.32716	-0.600251	0.42268	0.168067	0.155242	7	FALSE	CENPE, MAPRE1, CHAMP1
ATTACHMENT_OF_SPINDLE_MICROTUBULES_TO_KINETOCHORE	-0.841041	-0.327756	0.846806	0.681818	0.0571259	14	FALSE	RCC2, MAPRE1, MAD1L1, CHAMP1	-0.799717	-0.29108	0.909523	0.727984	0.0593488	15	FALSE	RCC2, MAD1L1, BUB3, RB1	-1.01577	-0.360392	0.709663	0.426587	0.0873098	14	FALSE	MAPRE1, RCC2, ZNF207, CHAMP1, EML4, RB1	-1.60552	-0.568954	0.191803	0.0300789	0.352488	16	FALSE	CENPE, MAPRE1, RCC2, RACGAP1, SPC24, CHAMP1, EML4
AUDITORY_RECEPTOR_CELL_DEVELOPMENT	0.840985	0.360541	0.840529	0.665924	0.0699459	8	FALSE	SLC4A7, SOD1	-0.995097	-0.44223	0.786632	0.470019	0.0806388	8	FALSE	SEC24B, PLS1, PAFAH1B1	-0.99309	-0.420813	0.73017	0.458848	0.0852885	8	FALSE	PLS1, SEC24B, TRIOBP	-1.05485	-0.455938	0.629072	0.393375	0.0943564	8	FALSE	PLS1, TRIOBP
AUDITORY_RECEPTOR_CELL_MORPHOGENESIS	-1.03584	-0.510072	0.707101	0.45269	0.08042	6	FALSE	TRIOBP, SCRIB, PLS1	-1.16248	-0.557441	0.671612	0.291016	0.10925	6	FALSE	SEC24B, PLS1	-1.29418	-0.605618	0.477792	0.168	0.151149	6	FALSE	PLS1, SEC24B, TRIOBP, SCRIB, TPRN	-1.31723	-0.622096	0.432266	0.174636	0.151149	6	FALSE	PLS1, TRIOBP
AUTONOMIC_NERVOUS_SYSTEM_DEVELOPMENT	0.912639	0.39126	0.791246	0.572383	0.0776799	8	FALSE	NRP1, PLXNA3	-1.61151	-0.716168	0.275859	0.0253204	0.352488	8	FALSE	NRP2, FN1, ADARB1, NF1, CTNNB1, NAV2	0.999503	0.433816	0.733139	0.465116	0.0813027	8	FALSE	NRP1, FN1, PLXNA3	1.31969	0.576983	0.413823	0.159923	0.152145	8	FALSE	FN1, NRP1, PLXNA3
AUTOPHAGOSOME_LYSOSOME_FUSION	-0.639685	-0.314995	0.949169	0.888683	0.0476387	6	FALSE	ATP13A2, VPS39	0.976796	0.442466	0.799134	0.487552	0.0824344	7	FALSE	PIP4K2B, ARL8B	0.760825	0.344996	0.884953	0.752475	0.0583453	7	FALSE	PIP4K2B, CLN3	0.668705	0.30053	0.903164	0.838403	0.0514265	7	FALSE	VPS39, ARL8B, TOM1
AUTOPHAGOSOME_MATURATION	-1.05144	-0.345087	0.659802	0.378738	0.0840746	27	FALSE	CHMP5, VPS4B, VPS33A, CALCOCO2, TSG101, VPS16, VPS4A	-1.4744	-0.461107	0.383414	0.0497018	0.287857	27	FALSE	MAP1LC3B2, MAP1LC3B, CALCOCO2, VPS16, VPS33A, VAMP8, VPS4B, VCP, FYCO1	-1.72549	-0.507815	0.1254	0.0111087	0.38073	27	FALSE	MAP1LC3B2, MAP1LC3B, CALCOCO2, VPS4B, VPS33A, CALM1, TSG101, CHMP5, UBQLN1, SNX14, PIK3R4, VPS4A, FYCO1, VPS16, CHMP4B, VCP, EPG5	-1.18218	-0.376494	0.492435	0.230277	0.131458	24	FALSE	MAP1LC3B2, MAP1LC3B, TSG101, VPS4A, VPS4B, VCP, CHMP2A
AUTOPHAGOSOME_ORGANIZATION	-0.593966	-0.178502	0.994577	0.982786	0.0351652	41	FALSE	ATG16L1, SNX18, NSFL1C, ATP13A2, BAG3, ATG3, RAB43, ARFIP2, RAB3GAP2, RAB3GAP1, LRSAM1	-0.964922	-0.275968	0.81748	0.522954	0.0766747	43	FALSE	MAP1LC3B2, MAP1LC3B, CTSD, ATP13A2, LRSAM1, SNX4, ATG3	-1.15056	-0.298981	0.542094	0.237885	0.131458	43	FALSE	MAP1LC3B2, MAP1LC3B, SNX18, BAG3, ATG16L1, RAB3GAP1, NSFL1C, RAB3GAP2, ATP13A2, LRSAM1, UBQLN1, ATG3, MTOR	-1.01699	-0.28554	0.638902	0.406667	0.096563	40	FALSE	ATG16L1, MAP1LC3B2, MAP1LC3B, SNX18, BAG3, NSFL1C
AUTOPHAGY_OF_MITOCHONDRION	-0.801408	-0.252488	0.89546	0.771757	0.048506	34	FALSE	FKBP8, CDC37, GSK3A, CTTN, OPTN, HK2, ATP13A2	-1.04166	-0.307909	0.746435	0.389864	0.0913924	36	FALSE	MAP1LC3B2, MAP1LC3B, VPS13C, HK2, ATP13A2, OGT, FKBP8, ATG3, HTT	-1.24091	-0.336993	0.468263	0.161572	0.161979	36	FALSE	MAP1LC3B2, MAP1LC3B, CTTN	-1.0213	-0.308362	0.649444	0.419283	0.095288	31	FALSE	MAP1LC3B2, MAP1LC3B, OPTN, ATP13A2, CDC37, DNM1L, CTTN, GSK3A
AXIS_ELONGATION	-1.00462	-0.519783	0.736853	0.492248	0.0782955	5	FALSE	TRIM28, YAP1	0.621075	0.316272	0.976731	0.901235	0.0517405	5	FALSE	MED1, MED12, TRIM28, YAP1, TNC	-0.986474	-0.461624	0.74571	0.482	0.0810802	6	FALSE	YAP1, TRIM28	0.90962	0.408802	0.739143	0.570342	0.0697793	7	FALSE	TNC, RDH10
AXIS_SPECIFICATION	-1.4142	-0.600943	0.373821	0.0982143	0.190023	10	FALSE	TBXT, CTNNB1, TASOR, WDR77	-1.22984	-0.506197	0.629775	0.238636	0.120433	10	FALSE	WDR77, TBXT, TASOR, CTNNB1	-0.927965	-0.36482	0.778991	0.529652	0.0772747	10	FALSE	TBXT, WDR77, TASOR, NOTCH2, RNF2, EPB41L5, TMED2, BASP1, CTNNB1, TDRKH	-1.13505	-0.464957	0.588514	0.338809	0.102822	10	FALSE	TBXT, TDRD7
AXONAL_TRANSPORT	-0.949548	-0.321163	0.758275	0.525723	0.0655321	23	FALSE	AP3M1, AP3B2, MECP2, PAFAH1B1, ARMCX3, AP3B1, HSPB1, KIF5B, DCTN1, AP3D1, ARL8A, ACTR10	-0.777792	-0.248863	0.937457	0.795635	0.0558265	24	FALSE	DYNC1H1, AP3B2, ARMCX3, KIF4A, PAFAH1B1, ACTR10, AP3M1	-1.32033	-0.407841	0.390396	0.114967	0.193813	23	FALSE	AP3B2, AP3D1, DCTN1, AP3B1, DYNC1H1, AP3M1, MECP2, HSPB1, KIF5B	-1.47814	-0.475935	0.273825	0.059322	0.271289	23	FALSE	KIF4A, AP3B2, MECP2, HSPB1, DCTN1, AP3D1, AP3S1, KIF5B, AP3M1, DYNC1H1, ACTR10, PAFAH1B1
AXON_DEVELOPMENT	-1.44788	-0.373938	0.199609	0.0162131	0.352488	105	FALSE	EPHA4, ALCAM, ANK3, CDH11, RPL24, MACF1, PALLD, RAPH1, EIF4G2, PAK2, KIFBP, HSP90AB1, HSP90AA1, MAP2K2, CNP, CTNNA1, CTTN, PUM2, YTHDF1, CAMSAP2, PLXNA2, PARD3, NCAM1, DNM2, MAP1S, PLXNA1, VASP, TRIM32, GDI1, ADNP, VCL, ERBB2, STXBP1, FLRT2, ADARB1, SLC9A6, TWF2, PAFAH1B1, ACTB, ENAH, CYFIP2, CDH2, LLGL1, GOLGA4	-1.12179	-0.269905	0.633912	0.248963	0.123842	105	FALSE	EPHA4, CDH11, PLXNA2, ALCAM, CNP, NRP2, ANK3, FN1, NEO1, PALLD, ADARB1, ERBB2, KIF13B, NCAM1, GSK3B, SLC9A6, MACF1, CTNNA1, TRIM32, FLOT1, PLXNA1, CREB1, TBCE, NUMB, APP, ARHGAP35, TWF2, PAFAH1B1, KIFBP	-1.15841	-0.259977	0.478061	0.168675	0.166934	107	FALSE	EPHA4, RAPH1, CTTN, ANK3, PALLD, MACF1, PLXNA2, CAMSAP2, DNM2, ALCAM, HSP90AA1, VCL, KIFBP, EIF4G2, SLC9A6, ARHGAP35, HSP90AB1, PUM2, CYFIP1, CYFIP2, MAP1S, MAP2K2, RPL24, TAOK2, PAK2, TWF2, FLRT2, MAP1B	1.10327	0.2705	0.521615	0.263866	0.10592	108	FALSE	FN1, GRN, L1CAM, NRP1, NGFR, TNC, NFASC, APLP2, APP, SEMA3C, TOP2B, PLXNA3, TRIO, AFG3L2
AXON_EXTENSION	-1.34058	-0.436389	0.396915	0.114865	0.169571	29	FALSE	ALCAM, MACF1, RAPH1, EIF4G2, HSP90AB1, HSP90AA1, CTTN, DNM2, GDI1, ADNP, VCL, SLC9A6, TWF2, PAFAH1B1, GOLGA4	-1.14238	-0.354164	0.667137	0.285141	0.112379	29	FALSE	ALCAM, NRP2, FN1, GSK3B, SLC9A6, MACF1, TWF2, PAFAH1B1, SIN3A, VCL, HSP90AA1, ITGB1, GDI1, DNM2, ADNP	-1.60142	-0.468016	0.197433	0.0264509	0.352488	29	FALSE	RAPH1, CTTN, MACF1, DNM2, ALCAM, HSP90AA1, VCL, EIF4G2, SLC9A6, HSP90AB1, CYFIP1	1.20933	0.372854	0.473303	0.213382	0.125033	32	FALSE	FN1, L1CAM, NRP1, SEMA3C, PLXNA3, ITGB1
AXON_GUIDANCE	-1.11275	-0.343213	0.606777	0.316212	0.0922597	37	FALSE	EPHA4, ALCAM, RPL24, PALLD, YTHDF1, PLXNA2, NCAM1, PLXNA1, VASP, ERBB2, FLRT2, ENAH, CYFIP2	-1.44348	-0.433013	0.389733	0.056	0.271289	35	FALSE	EPHA4, PLXNA2, ALCAM, NRP2, NEO1, PALLD, ERBB2, NCAM1, PLXNA1, APP, ARHGAP35	-1.0229	-0.276657	0.716148	0.438596	0.0913924	37	FALSE	EPHA4, PALLD, PLXNA2, ALCAM, ARHGAP35, CYFIP1, CYFIP2, RPL24, FLRT2	1.49679	0.450965	0.253225	0.0500894	0.271289	36	FALSE	L1CAM, NRP1, NGFR, NFASC, APP, SEMA3C, PLXNA3, TRIO, PLXNB2, PLXNB1, NIBAN2
AXO_DENDRITIC_TRANSPORT	-0.867044	-0.280153	0.83637	0.659396	0.0567672	30	FALSE	STAU1, AP3M1, AP3B2, MECP2, PAFAH1B1, ARMCX3, HSPA8, AP3B1, HSPB1, KIF5B, KLC3, DCTN1, AP3D1, ARL8A, ACTR10, PURA, FLOT2	-0.908706	-0.279079	0.838089	0.57002	0.0716527	31	FALSE	DYNC1H1, AP3B2, KLC3, ARMCX3, APP, KIF4A, STAU1, PAFAH1B1, FLOT2, ACTR10, AP3M1	-1.21899	-0.351316	0.48472	0.175556	0.156312	30	FALSE	AP3B2, AP3D1, DCTN1, AP3B1, DYNC1H1, AP3M1, STAU1, MECP2, HSPB1, KIF5B	-1.47607	-0.449426	0.218867	0.0379165	0.321776	30	FALSE	KIF4A, AP3B2, FLOT2, MECP2, HSPB1, KLC3, DCTN1, AP3D1, STAU1, AP3S1, KIF5B, AP3M1, DYNC1H1
BARBED_END_ACTIN_FILAMENT_CAPPING	-1.18376	-0.45645	0.552581	0.257496	0.110565	15	FALSE	CAPZB, TRIOBP, TWF1, FLII, TWF2, RDX, CARMIL1, CAPG, CAPZA2, ADD3	-1.1233	-0.408856	0.708096	0.332681	0.100991	15	FALSE	ADD1, ADD3, TWF2, CARMIL1, CAPZB, CAPZA2, CAPG, TWF1	-1.50694	-0.525898	0.312542	0.065188	0.287805	15	FALSE	CARMIL1, FLII, TWF2, TRIOBP, MTPN, CAPG, TWF1, CAPZA2	-1.70641	-0.61771	0.133572	0.0156583	0.352488	15	FALSE	CARMIL1, FLII, RDX, CAPZA2, TRIOBP, TWF1, TWF2, CAPZB, CAPG
BASEMENT_MEMBRANE_ASSEMBLY	-0.6694	-0.346343	0.935171	0.858527	0.0512184	5	FALSE	CLASP1, PHLDB1	-0.773233	-0.370787	0.91886	0.751953	0.0577309	6	FALSE	PLOD3	-0.864203	-0.428897	0.833121	0.631791	0.0675189	5	FALSE	PHLDB1, CLASP1	0.946338	0.47581	0.716634	0.526419	0.0753094	5	FALSE	NTN4, PLOD3
BASEMENT_MEMBRANE_ORGANIZATION	-1.15021	-0.448241	0.581518	0.291958	0.10208	14	FALSE	LAMC1, CLASP1, RIC8A, PHLDB1, LAMB1, FLRT2	-1.47438	-0.536643	0.428203	0.0763209	0.227987	15	FALSE	LAMC1, LAMB1, PLOD3, POMGNT1	-1.11999	-0.397366	0.610705	0.305556	0.10714	14	FALSE	PHLDB1, CLASP1, POMGNT1, RIC8A, FLRT2	1.18368	0.466619	0.518713	0.261297	0.116739	12	FALSE	NTN4, CAV2, ITGB1, PLOD3, CAV1, LAMB1
BASE_EXCISION_REPAIR	-1.93587	-0.754415	0.026164	0.000458544	0.498493	14	TRUE	RPS3, PCNA, RPA1, PNKP, PARP1, FEN1, POLD1, APEX1	-1.90173	-0.675678	0.0931007	0.00312466	0.431708	16	FALSE	PCNA, POLD1, FEN1, RPA1, APEX1, PARP1, PNKP, LIG1, XRCC1	-2.0575	-0.70573	0.011779	0.000303705	0.498493	16	TRUE	XRCC1, RPA1, RPS3, APEX1, FEN1, POLD1, PARP1, USP47, LIG3, PNKP, LIG1, PCNA	-1.85633	-0.676128	0.0706138	0.0052637	0.407018	14	FALSE	LIG1, FEN1, PCNA, USP47, POLD1, RPA1, RPS3, PARP1
BASE_EXCISION_REPAIR_GAP_FILLING	-1.66798	-0.821352	0.114761	0.0060122	0.407018	6	FALSE	PCNA, PNKP, FEN1, POLD1, APEX1	-1.75138	-0.778328	0.119274	0.00483536	0.407018	8	FALSE	PCNA, POLD1, FEN1, APEX1, PNKP	-1.7056	-0.722733	0.123854	0.0106447	0.38073	8	FALSE	APEX1, FEN1, POLD1, LIG3, PNKP, LIG1, PCNA	-1.79187	-0.810429	0.0559686	0.00350337	0.431708	7	FALSE	LIG1, FEN1, PCNA, POLD1
BEHAVIOR	1.05501	0.252415	0.613025	0.327327	0.130777	105	FALSE	SOD2, NPC1, SERPINE2, SGSH, NCOR1, GBA1, CPT1A, ABHD12, ITGA5, TSPO, ARL6IP5, B2M, VDAC1, ITPR3, VLDLR	-1.35224	-0.324224	0.364731	0.0444205	0.321776	106	FALSE	EPHA4, FEN1, TANC1, EIF2AK4, MAN2B1, CNP, TPBG, HEXB, HEXA, PARP1, GAA, STAT3, ADARB1, EGFR, CSNK1E, PRKAA1, VLDLR, NF1, ARF4, HTT, CREB1, TBCE, MTOR, APP, ITGA3, PAFAH1B1, ASL, NAV2, VPS35, SRC, CAPN2, RPTOR, SLC11A2, NCSTN, GLS, SEPTIN5, MAPK1	1.15749	0.280186	0.524223	0.214041	0.120985	109	FALSE	DERL2, SOD2, SERPINE2, SGSH, NPC1, EIF4A3, ABHD12, ITGA3, CPT1A, HTRA2, APP, AMFR, B2M, ITGB1, GLS, ZMPSTE24, GDF15, TACO1	1.27393	0.316029	0.324659	0.0935374	0.190023	104	FALSE	DERL2, SOD2, SERPINE2, ITGA5, NCSTN, CPT1A, ITGA3, GBA1, APP, B2M, CLSTN2, ARL6IP5, ABHD12, ZMPSTE24, SGSH, PPT1, FBXL20, ITGB1
BERGMANN_GLIAL_CELL_DIFFERENTIATION									1.14426	0.582697	0.707478	0.329218	0.104733	5	FALSE	VIM, MAP2K1	0.678422	0.332795	0.924837	0.835644	0.0534572	5	FALSE	VIM, MAP2K1, MAPK3
BICARBONATE_TRANSPORT	-1.0472	-0.515663	0.700561	0.445269	0.0813027	6	FALSE	SLC4A11	-1.59142	-0.763132	0.274467	0.0249833	0.352488	6	FALSE	SLC4A11, SLC26A2	-0.776798	-0.363505	0.884953	0.752	0.0588438	6	FALSE	SLC4A11	0.893372	0.4015	0.750924	0.587452	0.0683111	7	FALSE	SLC39A14, SLC4A2, SLC4A7, CYB5R1
BILE_ACID_BIOSYNTHETIC_PROCESS	0.813789	0.321982	0.836033	0.658371	0.0713053	10	FALSE	HSD17B10, OSBPL3, ACOT8, ABCD3, SCP2	0.7739	0.313346	0.922549	0.763713	0.0606404	10	FALSE	OSBPL3, HSD17B10	-0.637172	-0.243401	0.957308	0.901408	0.0507028	11	FALSE	OSBP, AMACR, OSBPL9, ABCD3, OSBPL2, OSBPL1A	-1.06158	-0.434859	0.635691	0.402464	0.0925529	10	FALSE	PROX1, OSBPL9
BILE_ACID_METABOLIC_PROCESS	1.08742	0.404093	0.612886	0.324766	0.113787	13	FALSE	NPC1, HSD17B10, OSBPL3, ACOT8, ATP8B1, ABCD3	0.665859	0.256133	0.972574	0.88391	0.052163	12	FALSE	OSBPL3, HSD17B10	0.783435	0.288586	0.879023	0.736948	0.0599892	14	FALSE	NPC1, HSD17B10, OSBPL3, SCP2, PROX1, ATP8B1, ACOT8	-1.54003	-0.56092	0.269413	0.0572597	0.271289	14	FALSE	GBA2, PROX1, OSBPL9
BINDING_OF_SPERM_TO_ZONA_PELLUCIDA	-1.78475	-0.743686	0.0951196	0.00426567	0.407018	11	FALSE	CCT2, CCT7, TCP1, CCT5, CCT4, CCT8, CCT3, UBAP2L	0.938804	0.370429	0.817985	0.52459	0.077884	11	FALSE	VDAC2, CCT3, B4GALT1, CCT4, CCT2	-0.750437	-0.286668	0.901961	0.78672	0.057006	11	FALSE	UBAP2L	-0.942887	-0.372639	0.712875	0.51497	0.0774768	11	FALSE	ALDOA, UBAP2L
BIOGENIC_AMINE_METABOLIC_PROCESS	-0.883105	-0.355946	0.80875	0.608466	0.0629395	12	FALSE	ITGB2	-0.824375	-0.312816	0.895085	0.687984	0.0615707	13	FALSE	ITGB2	-0.864255	-0.317151	0.840037	0.645492	0.0673624	13	FALSE	ITGB2, MECP2, MTPN, VPS35, SRM, HPRT1	1.00625	0.389383	0.665642	0.446394	0.0838361	13	FALSE	KYNU, TGFB2, COMT
BIOLOGICAL_PROCESS_INVOLVED_IN_INTERACTION_WITH_HOST	-0.981252	-0.263935	0.728595	0.479032	0.0702813	85	FALSE	THOC3, CHMP5, RPSA, SLC20A2, TRIM25, VPS4B, TRIM26, PLSCR1, HSP90AB1, HSPA1B, HSPA1A, DDX39B, SNX3, ITCH, TSG101, NCAM1, PPID, DDB1	-0.904906	-0.22403	0.878871	0.653846	0.0661326	86	FALSE	HSPA1B, HSPA1A, TRIM26, SLC20A2, NECTIN2, WWP2, EGFR, NCAM1, PLSCR1, KPNA3, SLC1A5, EPHA2, VAMP8, VPS4B, VPS18, ITGB5, IDE, GRK2, SMPD1, THOC3, SRC, CAV2, ITCH, TRIM25, TRIM59, LDLR, IFITM3, DDB1, CHMP5, ITGB1, TRIM21, CTSL, LAMP1, GAS6	1.39908	0.348951	0.331523	0.0757315	0.213928	87	FALSE	CTSL, TFRC, CTSB, PHB1, NPC1, ITGB3, NRP1, TRIM58, BSG, P4HB, ITGAV, ILF3, SCARB1, DDX39B, PVR, VAPA, RAB7A, ITGB1, SLC3A2, LGALS1, ITGA5, PC, HSPD1, CHMP6, SMPD1, THOC2, SCARB2, THOC1	1.60065	0.40549	0.0915672	0.00767586	0.407018	85	FALSE	ITGB3, TRIM58, NRP1, TFRC, CTSL, ITGAV, CTSB, ITGA5, CD81, PVR, SMPD1, PHB1, LGALS1, CAV2, SCARB1, PC, GAS6, ITGB1, AXL, CAV1, FUCA2, ITGB5, IFITM3, NPC1, BSG, LAMP1, THOC5, P4HB
BIOLOGICAL_PROCESS_INVOLVED_IN_INTERACTION_WITH_SYMBIONT	1.02088	0.290059	0.670518	0.398892	0.111463	39	FALSE	IGF2R, DDX56, EEA1, PHB1, PC, SMARCA4	0.972519	0.28234	0.78081	0.463563	0.0838361	40	FALSE	VAPA, DDX56, RRP1B, CCNT1, HSPD1, PHB1, EEA1, CDC42, GPX1	1.23302	0.356546	0.488691	0.180147	0.138805	41	FALSE	PHB1, EEA1, IGF2R, TBC1D20, DDX56, VAPA, FN1, PPIB, CDC42, PC, HSPD1, RAB5A, TARDBP, RRP1B, SMARCB1	1.49681	0.445098	0.251153	0.048913	0.276501	39	FALSE	INPP5K, FN1, IGF2R, EEA1, RAB9A, PHB1, CAV2, PC, PPIB
BIOLOGICAL_PROCESS_INVOLVED_IN_INTERSPECIES_INTERACTION_BETWEEN_ORGANISMS	-1.08861	-0.239481	0.542038	0.244502	0.0946646	412	FALSE	THOC3, TRIL, CHMP5, RPSA, SLC20A2, LSM14A, TRIM25, SHPK, SAMD9, BRCC3, STAT1, ATG16L1, PRLR, SNW1, EIF2AK2, VPS4B, RBPJ, PCBP2, TRIM26, TRIM28, CCT5, GBF1, CDC37, ZC3HAV1, LGALS3, PLSCR1, ANKHD1, PAK2, AIMP1, UBE2N, HSP90AB1, DTX3L, OAS3, HSP90AA1, MTDH, HSPA1B, HSPA1A, CNP, PARP9, APPL2, EVPL, DDX39B, EPRS1, PARP1, HNRNPUL1, CALCOCO2, FLNB, ROCK2, RPS19, MAPK1, CSNK1A1, EEF1G, GIGYF2, SNX3, STAT…	-0.957297	-0.192501	0.846773	0.587983	0.0743625	421	FALSE	TRIL, SHPK, SAMD9, LGALS3, PRLR, RBPJ, EIF2AK4, HSPA1B, HSPA1A, OAS3, CALCOCO2, APPL2, DTX3L, SAMHD1, STAT2, CNP, NOCT, TRIM26, SLFN11, SLC20A2, GBF1, PARP9, GSDMD, STAT1, FLNB, FASN, TKFC, SLC17A5, EIF2AK2, ADH5, FN1, PARP1, RPS6KA3, WDFY1, EPRS1, NECTIN2, MOV10, ADARB1, LRSAM1, WWP2, EGFR, ROCK2, HLA-A, ZNFX1, ANKHD1, EVPL, NCAM1, PLSCR1, KPNA3, SLC1A5, NPLOC4, SNW1, TRIM3, EPHA2, TRIM32, FLOT1…	-0.963827	-0.180133	0.811081	0.596154	0.086795	424	FALSE	APOB, SLC20A2, LSM14A, TRIM25, NOP53, STAT1, SAMD9, EIF2AK2, APOBEC3C, MTDH, PRLR, TRIM26, RBPJ, EIF2AK4, TRIL, ROCK2, TRIM28, OAS3, RPSA, GIGYF2, RBM14, HSP90AA1, CALCOCO2, PYGL, FLNB, HSPA1B, HSPA1A, ANKHD1, MALT1, APPL2, ADH5, FASN, EPRS1, STAT2, OPTN, DTX3L, AP3B1, LGALS3, NOCT, HSP90AB1, VPS4B, SHPK, ZYX, SLFN11, SHC1, GBF1, PUM2, IPO5, PARP9, NEK7, EEF1A1, ZC3HAV1, PCBP2, SRPK2, UPF1, TKFC,…	1.15319	0.239281	0.358915	0.12064	0.152145	398	FALSE	SOD2, INPP5K, ITGB3, FN1, GRN, CCDC80, TRIM58, NRP1, SIRPA, AKAP12, TFRC, CADM1, APOB, CTSL, ITGAV, CTSB, IGF2R, ITGA5, KYNU, RFTN1, ERAP1, EEA1, HADHB, TMEM33, NDUFAF4, DNAJC3, SERPINE1, CD81, ERBIN, RAB9A, CALR, USP38, PRKDC, B2M, ATP1B1, PVR, TOMM70, SMPD1, PHB1, LGALS1, ZMPSTE24, HLA-C, PCK2, HLA-A, CAV2, SCARB1, STXBP3, UNC93B1, C1QBP, PC, CSF1, PRPF8, GAS6, STING1, ITGB1, NPC2, CALM1, TMEM4…
BIOLOGICAL_PROCESS_INVOLVED_IN_INTRASPECIES_INTERACTION_BETWEEN_ORGANISMS	0.58007	0.287748	0.971094	0.938272	0.0498907	5	FALSE	VPS13A, RPTOR, CLN8, EXT1	0.960433	0.455156	0.826337	0.544898	0.0756946	6	FALSE	MECP2, EXT1	-1.03721	-0.459184	0.696651	0.406439	0.0908241	7	FALSE	MECP2, SEPTIN5, CLN8, RPTOR, VPS13A, EXT1, PCM1	-1.65217	-0.829064	0.1136	0.0114459	0.38073	5	FALSE	SEPTIN5, MECP2, PCM1
BIOLOGICAL_PROCESS_INVOLVED_IN_SYMBIOTIC_INTERACTION	-0.915526	-0.232705	0.827987	0.642541	0.052057	118	FALSE	THOC3, CHMP5, RPSA, SLC20A2, TRIM25, SNW1, VPS4B, TRIM26, PLSCR1, HSP90AB1, HSPA1B, HSPA1A, DDX39B, ROCK2, SNX3, ITCH, EEF1A1, TSG101, PAIP1, NCAM1, PPID, DDB1	-0.90095	-0.211717	0.901709	0.709812	0.0636424	121	FALSE	EIF2AK4, HSPA1B, HSPA1A, TRIM26, SLC20A2, FASN, FN1, NECTIN2, WWP2, EGFR, ROCK2, NCAM1, PLSCR1, KPNA3, SLC1A5, SNW1, EPHA2, TARDBP, IGF2R, VAMP8, VPS4B, CHD1, VPS18, ITGB5, IDE, HDAC1, GRK2, SMPD1, THOC3, CDK9, SRC, CAV2, ITCH, TRIM25	1.34586	0.320267	0.332386	0.0764007	0.2114	122	FALSE	CTSL, TFRC, CTSB, PHB1, NPC1, ITGB3, NRP1, EEA1, TRIM58, BSG, IGF2R, P4HB, ITGAV, ILF3, SCARB1, TBC1D20, DDX39B, DDX56, PVR, VAPA, RAB7A, ITGB1, FN1, PPIB, SLC3A2, LGALS1, CDC42, ITGA5, PC, HSPD1, CHMP6, SMPD1, THOC2, SCARB2	1.66027	0.401535	0.0252615	0.00117283	0.45506	118	TRUE	INPP5K, ITGB3, FN1, TRIM58, NRP1, TFRC, CTSL, ITGAV, CTSB, IGF2R, ITGA5, EEA1, CD81, RAB9A, PVR, SMPD1, PHB1, LGALS1, CAV2, SCARB1, PC, GAS6, ITGB1, AXL, PPIB, CAV1, FUCA2, ITGB5, IFITM3, NPC1, BSG, LAMP1, THOC5, P4HB, PI4KA
BIOMINERAL_TISSUE_DEVELOPMENT	-0.723498	-0.244707	0.927601	0.844051	0.0434507	23	FALSE	SLC20A2, ROCK2, DDR2, SMAD3, STIM1, SBDS	-1.03484	-0.331108	0.751577	0.396825	0.0913924	24	FALSE	DDR2, SLC20A2, SLC8A1, ROCK2, SMAD3, ECM1, ATG4B, ENPP1	0.810027	0.260785	0.868111	0.710332	0.0577309	24	FALSE	SLC20A1, IGF1, ECM1, ATP2B1, ZMPSTE24, ENPP1, SLC4A2, TRPM4	-0.8351	-0.262488	0.827791	0.721239	0.0656814	27	FALSE	PTK2B, SLC20A2, ROCK2
BLASTOCYST_DEVELOPMENT	0.738898	0.21491	0.935171	0.859008	0.0652353	35	FALSE	RPL7L1, RTN4, INTS1, DAD1, CAPN2, RRP7A, BYSL, MATR3, TBL1XR1, CTR9	0.821201	0.242035	0.911518	0.73428	0.0606404	38	FALSE	RPL7L1, RTN4, BYSL, EMG1, RRP7A, RPL13, MFN2, INTS1, PPP1CC	-0.609339	-0.16271	0.9896	0.969631	0.0508054	39	FALSE	YAP1, RPL13, CNOT1, SBDS, NCAPG2	-1.13448	-0.345419	0.518494	0.260965	0.124434	30	FALSE	NCAPG2, YAP1, CAPN2, NASP, SBDS, SPECC1, RPL13, PSMC4
BLASTOCYST_FORMATION	1.08842	0.374356	0.63674	0.352357	0.112379	17	FALSE	RPL7L1, RTN4, RRP7A, BYSL, MATR3, CTR9	1.35556	0.468711	0.492356	0.116935	0.184706	18	FALSE	RPL7L1, RTN4, BYSL, RRP7A, MFN2	-0.702509	-0.232553	0.94167	0.868922	0.0546808	18	FALSE	YAP1, CNOT1	-0.723961	-0.27216	0.890334	0.817996	0.0559429	13	FALSE	YAP1, ACTL6A, CUL3, GABPA, CNOT1, CNOT2, MATR3, CTR9, SF3B6, SUPT6H, MFN2, RTN4, BYSL
BLASTOCYST_GROWTH	-0.730029	-0.340891	0.899018	0.785714	0.0526973	7	FALSE	COPS2, NCAPG2, SBDS, PELO, RTF1	-1.04633	-0.443974	0.756904	0.41109	0.0873098	9	FALSE	NCAPG2, RTF1, COPS2, PELO	0.673594	0.280919	0.933098	0.85249	0.0510114	9	FALSE	IGF1, INTS1	-1.04014	-0.44958	0.639277	0.407867	0.0922597	8	FALSE	NCAPG2, SBDS, IGF1, PELO, COPS2
BLASTODERM_SEGMENTATION	0.70791	0.334131	0.907216	0.801296	0.059476	6	FALSE	NRP1, BASP1	-1.23838	-0.593836	0.593068	0.205078	0.133555	6	FALSE	NRP2, TBXT, TASOR	1.07266	0.486399	0.6851	0.392079	0.0919686	7	FALSE	NRP1, LAMA5, TDRKH	-0.856393	-0.38733	0.774846	0.628151	0.0699459	7	FALSE	TBXT, TDRD7
BLOOD_VESSEL_ENDOTHELIAL_CELL_DIFFERENTIATION																	0.910855	0.446814	0.794235	0.562376	0.0725352	5	FALSE	NRP1, PROX1
BLOOD_VESSEL_ENDOTHELIAL_CELL_MIGRATION	2.00655	0.606915	0.140761	0.00852902	0.38073	30	FALSE	HMOX1, ATP2B4, NRP1, ATP5F1B, SCARB1, MYH9, MIA3, ATP5F1A, PRCP	1.43475	0.440623	0.394563	0.0625	0.257206	30	FALSE	HMOX1, ATP2B4, ATP5F1A, MYH9, ATP5F1B, MECP2, SCARB1, GPX1, TGFB1	1.64157	0.500708	0.18779	0.024257	0.352488	30	FALSE	HMOX1, ATP2B4, NRP1, ATP5F1A, ATP5F1B, PRCP, SCARB1, ITGB1, RHOA, MYH9	1.1441	0.362121	0.521122	0.263451	0.112379	29	FALSE	NRP1, HMOX1, MIA3, ATP2B4, PRCP, ATP5F1A, SCARB1, ITGB1, ATP5F1B, PRKCA, EPHB4, FGF2
BLOOD_VESSEL_ENDOTHELIAL_CELL_PROLIFERATION_INVOLVED_IN_SPROUTING_ANGIOGENESIS	1.53364	0.760775	0.326659	0.0514403	0.287857	5	FALSE	HMOX1, NGFR									1.13581	0.557165	0.652498	0.350495	0.09855	5	FALSE	HMOX1, NGFR	1.38862	0.698187	0.360744	0.123288	0.176694	5	FALSE	NGFR, HMOX1, FGF2
BLOOD_VESSEL_MORPHOGENESIS	-0.970834	-0.241864	0.750458	0.510234	0.0623861	136	FALSE	CCN2, MFGE8, DDAH1, CSPG4, CLIC4, CALD1, QKI, STAT3, STAT1, VPS4B, RBPJ, AIMP1, MTDH, YAP1, ROCK2, PAK4, SARS1, STK4, SHC1, PDGFRB, HK2, MYLK, JUP, CTNNB1, SRPK2, PARVA, TJP1, SLC12A2, ANXA2, WARS1	-1.53456	-0.355388	0.112402	0.0042583	0.407018	133	FALSE	MFGE8, CCN2, HTATIP2, PDGFRB, CSPG4, RBPJ, GTF2I, HK2, STAT1, NRP2, FN1, MYLK, JUP, PARVA, QKI, LRP1, STAT3, ERBB2, STK4, ROCK2, RNH1, CLIC4, NF1, SEC24B, EPHA2, PAK4, FGF2, SYNJ2BP, SLC31A1, COL8A1, JAK1, VPS4B, SLC12A2, RAP1A, SPARC, CTNNB1, ANXA2, NINJ1, RNF213, CALD1	-1.19249	-0.255714	0.395721	0.117936	0.204295	138	FALSE	PDCD6, APOB, CALD1, STAT1, MFGE8, STAT3, MTDH, WASF2, RBPJ, YAP1, ARID2, ROCK2, TJP1, SEC24B, QKI, JCAD, MYLK, VPS4B, SHC1, HGS, NAA15, RNH1, PDGFRB, SRPK2, PARVA, STK4, PAK4, SARS1	1.55399	0.370359	0.0504839	0.00289074	0.431708	135	FALSE	ITGB3, FN1, LOXL2, GRN, NRP1, TGFBI, NGFR, APOB, ITGAV, C1GALT1, ENG, RRAS, ITGA5, LRP1, ECM1, ERAP1, SPARC, HMOX1, MIA3, ATP2B4, FKBP10, SERPINE1, TGFB2, PRCP, COL18A1, ITGB1, HSPG2, B4GALT1, CAV1, CDH2, HTATIP2, MYDGF, ATP5F1B
BLOOD_VESSEL_REMODELING	-0.663337	-0.289517	0.949978	0.892665	0.0457704	9	FALSE	RBPJ	1.02693	0.429543	0.756904	0.413361	0.0919686	9	FALSE	ATG5, EXT1, TGFB1	-0.726041	-0.292424	0.901961	0.785417	0.0587186	9	FALSE	RBPJ	0.88206	0.373366	0.757657	0.601905	0.0672065	9	FALSE	SEMA3C, AXL, TMBIM1, BAX
BODY_FLUID_SECRETION	-1.0403	-0.368529	0.660585	0.382979	0.0826646	20	FALSE	PRLR, GPAT4, COPA, HK2	-0.899492	-0.297956	0.840885	0.575342	0.0707899	21	FALSE	PRLR, GPAT4, HK2, VAMP8, CREB1, STK39	-1.18343	-0.37922	0.538436	0.229614	0.132147	20	FALSE	PRLR, COPA, CAD, GPAT4	-0.632388	-0.224101	0.940883	0.898947	0.052913	16	FALSE	CAD, GPAT4, OAS2, COPA, PPP3CA
BODY_MORPHOGENESIS	1.00578	0.38325	0.695664	0.438914	0.0931455	11	FALSE	ASPH, SGPL1	0.957829	0.368443	0.805283	0.498982	0.0802023	12	FALSE	SGPL1, ASPH, PHLDB2, RRAS	0.933112	0.371245	0.781061	0.536634	0.0749279	11	FALSE	ASPH, RRAS, SGPL1, ATP6AP2	0.941386	0.371105	0.721157	0.53831	0.0743625	12	FALSE	ASPH, RRAS, ATP6AP2
BONE_CELL_DEVELOPMENT	-1.17071	-0.605718	0.587708	0.29845	0.10714	5	FALSE	ANXA2, SRC, PAFAH1B1	-1.468	-0.747762	0.403049	0.0658915	0.245042	5	FALSE	ANXA2, PAFAH1B1, ATP6AP1, SRC	0.85139	0.417644	0.833121	0.631683	0.0667426	5	FALSE	ATP6AP1, PAFAH1B1, ANXA2, SRC, NOTCH2	0.650432	0.327032	0.927681	0.876712	0.0507028	5	FALSE	ATP6AP1, SRC, NOTCH2
BONE_DEVELOPMENT	-0.773011	-0.232275	0.909187	0.806552	0.0441523	40	FALSE	PAPSS2, COL2A1, RPL13	-1.12429	-0.32536	0.661831	0.277559	0.112843	40	FALSE	COL2A1, PLS3, PAPSS2, DDR2, TGM2, XYLT1, ANXA6, P3H1, INPPL1, ANXA2, PAFAH1B1, DHRS3, ATP6AP1, SERPINH1, ECM1, SRC, SH3PXD2B	1.25743	0.365074	0.468263	0.161468	0.147331	40	FALSE	GLG1, IGF1, GJA1, ENG, ECM1, GNAS, EBP, PPIB, RHOA, ZMPSTE24, BPNT2, TAPT1, MMP14, P3H1	1.13333	0.329439	0.530537	0.273214	0.107554	42	FALSE	ENG, GJA1, GLG1, SLC38A10, ECM1, EBP, ZMPSTE24, LIPA, TRIP11, PPIB, PLXNB1, DHRS3, DDR2
BONE_GROWTH	-0.629096	-0.32549	0.951976	0.899225	0.049094	5	FALSE	DDR2	-0.917405	-0.439922	0.849156	0.591797	0.0692836	6	FALSE	DDR2, ANXA6	1.03121	0.505852	0.715106	0.435644	0.0860347	5	FALSE	ECM1, ZMPSTE24	1.21327	0.610023	0.499995	0.240705	0.122108	5	FALSE	ECM1, ZMPSTE24, DDR2
BONE_MATURATION																	1.39447	0.684049	0.390396	0.114851	0.184706	5	FALSE	IGF1, EBP, RHOA
BONE_MINERALIZATION	-0.659897	-0.257163	0.949169	0.888112	0.0449543	14	FALSE	SLC20A2, DDR2, SMAD3	-1.25042	-0.465963	0.582784	0.19604	0.138022	14	FALSE	DDR2, SLC20A2, SLC8A1, SMAD3, ECM1, ENPP1	0.80671	0.297159	0.865115	0.704819	0.0621124	14	FALSE	IGF1, ECM1, ATP2B1, ZMPSTE24, ENPP1	-0.974797	-0.334369	0.683452	0.472574	0.0850427	18	FALSE	PTK2B, SLC20A2
BONE_MORPHOGENESIS	-0.795578	-0.310038	0.882353	0.75	0.0526973	14	FALSE	COL2A1	-1.05441	-0.39292	0.756904	0.407921	0.0897105	14	FALSE	COL2A1, ANXA6, INPPL1, DHRS3, SERPINH1	0.97544	0.359313	0.742237	0.475904	0.0819779	14	FALSE	GLG1, ZMPSTE24, BPNT2, MMP14	1.11987	0.427812	0.572021	0.319688	0.103197	14	FALSE	GLG1, ZMPSTE24, TRIP11, DHRS3, EXT2
BONE_REMODELING	1.7304	0.606498	0.225961	0.0218179	0.352488	16	FALSE	TFRC, ITGB3, TPP1, RAB7A	0.572002	0.204021	0.990687	0.954733	0.049094	16	FALSE	ITGB3, EXT1, TFRC, PRKCA, RAB7A, SLC4A2	1.73481	0.618825	0.131928	0.012239	0.38073	16	FALSE	TFRC, ITGB3, GJA1, TPP1, RAB3D, RAB7A	1.27618	0.456062	0.434358	0.177239	0.141225	17	FALSE	ITGB3, TFRC, GJA1, TPP1, SLC4A2
BONE_RESORPTION	1.76372	0.662769	0.189754	0.0148017	0.38073	12	FALSE	TFRC, ITGB3, TPP1, RAB7A	0.771045	0.296594	0.921927	0.761711	0.0590955	12	FALSE	ITGB3, EXT1, TFRC, PRKCA, RAB7A, SLC4A2	1.77855	0.680235	0.132077	0.0122863	0.38073	12	FALSE	TFRC, ITGB3, TPP1, RAB3D, RAB7A	1.12515	0.443546	0.564422	0.308448	0.10592	12	FALSE	ITGB3, TFRC, TPP1, SLC4A2, PRKCA, RAB7A, CTNNB1, SRC
BRAIN_MORPHOGENESIS	0.939478	0.421807	0.772558	0.54386	0.0795565	7	FALSE	GBA1, NF1, TUBA1A, UCHL5, VPS51, CDH2, PAFAH1B1	1.68921	0.736745	0.205981	0.01435	0.38073	8	FALSE	CTNNA2, CDH2	1.82671	0.792849	0.0842385	0.00513182	0.407018	8	FALSE	CTNNA2, GBA1	1.01964	0.458248	0.660366	0.435361	0.0838361	7	FALSE	GBA1, CDH2
BRANCHED_CHAIN_AMINO_ACID_CATABOLIC_PROCESS	1.82955	0.665882	0.199609	0.0163586	0.352488	14	FALSE	DLD, IVD, HSD17B10, HIBCH, BCKDHB, HIBADH, ACAT1, BCAT2, ECHS1, MCCC2, ACADSB, DBT, BCKDHA, HMGCL	1.34885	0.487915	0.510491	0.136456	0.170932	15	FALSE	DLD, AUH, HSD17B10, IVD, ACAT1, BCAT2, ECHS1, DBT, HIBCH	2.01306	0.730394	0.0527717	0.00249452	0.431708	15	FALSE	BCAT2, ACAT1, DLD, IVD, AUH, ECHS1, HIBCH, BCKDHB, MCCC2, HSD17B10, HIBADH, HMGCL, BCKDHA, DBT	1.83441	0.679236	0.0912076	0.0075281	0.407018	15	FALSE	BCKDK, ACAT1, BCAT2, HIBADH, BCKDHA, ACADSB, IVD, ECHS1, DLD, HIBCH, MCCC2, HMGCL
BRANCHED_CHAIN_AMINO_ACID_METABOLIC_PROCESS	1.82602	0.628048	0.216938	0.0198612	0.352488	17	FALSE	DLD, IVD, HSD17B10, HIBCH, BCKDHB, HIBADH, ACAT1, BCAT2, ECHS1, MCCC2, ACADSB, DBT, BCKDHA, HMGCL, PCCA, ILVBL	1.26318	0.430944	0.541672	0.162651	0.154191	19	FALSE	DLD, AUH, HSD17B10, IVD, ACAT1, BCAT2, ECHS1, DBT, HIBCH	1.97823	0.683848	0.026155	0.000892548	0.477271	18	TRUE	BCAT2, ACAT1, DLD, IVD, AUH, ECHS1, HIBCH, BCKDHB, MCCC2, HSD17B10, HIBADH, HMGCL, BCKDHA, DBT	1.66317	0.591173	0.170107	0.0239428	0.352488	18	FALSE	BCKDK, ACAT1, BCAT2, HIBADH, BCKDHA, ACADSB, IVD, ECHS1, DLD, HIBCH, MCCC2, HMGCL
BRANCHING_INVOLVED_IN_BLOOD_VESSEL_MORPHOGENESIS	1.0574	0.499088	0.678798	0.412527	0.0940503	6	FALSE	NRP1, ENG	0.596013	0.282454	0.980914	0.918367	0.0504983	6	FALSE	RBM15, GNA13, NRP1	1.31041	0.617141	0.479633	0.171315	0.149208	6	FALSE	NRP1, ENG, GNA13	1.29525	0.609604	0.442706	0.184261	0.140406	6	FALSE	NRP1, ENG, GNA13, CTNNB1
BRANCHING_INVOLVED_IN_MAMMARY_GLAND_DUCT_MORPHOGENESIS	1.01766	0.504816	0.711562	0.458848	0.0852885	5	FALSE	PHB2, PML, MED1	0.777036	0.368243	0.905525	0.718367	0.0619763	6	FALSE	PHB2, MED1	1.4026	0.660559	0.368591	0.0996016	0.199915	6	FALSE	PHB2, PML, MED1	0.879482	0.413926	0.75815	0.602687	0.0675189	6	FALSE	CSF1, PHB2, SRC, PML, MED1
BRANCHING_INVOLVED_IN_SALIVARY_GLAND_MORPHOGENESIS	1.32357	0.656568	0.455527	0.164609	0.155242	5	FALSE	NRP1, NTN4	-0.979221	-0.49879	0.817626	0.523256	0.0751182	5	FALSE	TGM2, PLXNA1	1.36979	0.645103	0.41776	0.131474	0.172324	6	FALSE	NRP1, NTN4, LAMA5	1.6141	0.725409	0.203861	0.0334422	0.321776	7	FALSE	NTN4, NRP1, SEMA3C, LAMA5
BRANCHING_MORPHOGENESIS_OF_AN_EPITHELIAL_TUBE	-1.11555	-0.370854	0.591993	0.30298	0.096563	26	FALSE	CLIC4, ILK, SALL1, YAP1, MET, DLG5, STK4, CTNNB1, PPP1CA, SRC	-0.983522	-0.309321	0.781397	0.464706	0.0819779	26	FALSE	ILK, DLG5, MET, STK4, CLIC4, EPHA2, FGF2, CTNNB1, MAGED1, SRC	1.1437	0.349129	0.576391	0.268817	0.10882	29	FALSE	NRP1, CTSZ, PHB2, PML, ENG, RDH10, TNC, GNA13, DLG1	1.22807	0.396677	0.473303	0.213115	0.12564	26	FALSE	NRP1, TNC, ENG, CTSZ, RDH10, DLG1, CSF1, LAMA5
BROWN_FAT_CELL_DIFFERENTIATION																	1.17521	0.576492	0.617624	0.312871	0.105521	5	FALSE	ERO1A, HNRNPU, EBF2, BNIP3, DHRS7B
BUNDLE_OF_HIS_CELL_TO_PURKINJE_MYOCYTE_COMMUNICATION																									0.951688	0.4785	0.715964	0.524462	0.0755015	5	FALSE	TRPM4, DSP
B_CELL_ACTIVATION	-1.13136	-0.32932	0.549687	0.253612	0.105521	50	FALSE	CD320, PRLR, DOCK11, ST3GAL1, RBPJ, PAWR	-0.820591	-0.224278	0.931869	0.784553	0.0576091	51	FALSE	PRLR, RBPJ, MSH2, MSH6, ST3GAL1	-1.1795	-0.295806	0.488691	0.18018	0.155242	51	FALSE	CD320, SH3KBP1, PRLR, RBPJ, PAWR, DOCK11, MALT1	1.18007	0.334911	0.469021	0.207957	0.126876	49	FALSE	PTPRJ, TFRC, CD81, SLC39A7, PRKDC, TOP2B, SYVN1, CD70, PHB1, SLC25A5, LGALS1, ITM2A, ITGB1
B_CELL_ACTIVATION_INVOLVED_IN_IMMUNE_RESPONSE	0.870673	0.296666	0.839436	0.663212	0.077884	18	FALSE	TFRC, TP53BP1, HSPD1, THOC1	-0.849801	-0.289836	0.890707	0.674603	0.0636424	19	FALSE	MSH2, MSH6, ST3GAL1	0.932847	0.319405	0.77225	0.517757	0.0738053	19	FALSE	TFRC, EXOSC3, LGALS1, EXOSC6, HSPD1, THOC1	-1.1331	-0.382293	0.546613	0.292373	0.114267	19	FALSE	PTK2B, SWAP70, DOCK11, ST3GAL1
B_CELL_APOPTOTIC_PROCESS	1.13776	0.564396	0.613025	0.32716	0.105125	5	FALSE	NOC2L, MIF, PKN1	1.23082	0.626774	0.627624	0.23251	0.128143	5	FALSE	NOC2L, MIF	0.679899	0.33352	0.924837	0.835644	0.0534572	5	FALSE	NOC2L, BAX
B_CELL_DIFFERENTIATION	-0.884128	-0.297292	0.817936	0.622332	0.0584693	24	FALSE	DOCK11, ST3GAL1, RBPJ, TPD52, MALT1	-1.08361	-0.346713	0.719507	0.347222	0.0992333	24	FALSE	RBPJ, MSH2, ST3GAL1	-0.693923	-0.21028	0.948804	0.882609	0.0552496	24	FALSE	RBPJ, DOCK11, MALT1	1.26629	0.417549	0.415377	0.161351	0.149208	24	FALSE	PTPRJ, SLC39A7, PRKDC, TOP2B, SYVN1, SLC25A5, LGALS1, ITM2A, ITGB1
B_CELL_HOMEOSTASIS	-1.24304	-0.643138	0.518238	0.22093	0.127505	5	FALSE	DOCK11									-1.03046	-0.511408	0.727667	0.454728	0.0845557	5	FALSE	DOCK11
B_CELL_MEDIATED_IMMUNITY	1.35853	0.462893	0.373821	0.0984456	0.231127	18	FALSE	TFRC, TP53BP1, C1QBP, CD81, HSPD1, THOC1	-0.743144	-0.252052	0.946812	0.812	0.0552496	20	FALSE	MSH2, MSH6, NECTIN2	1.25413	0.423421	0.51887	0.20709	0.129443	20	FALSE	TFRC, EXOSC3, EXOSC6, HSPD1, C1QBP, THOC1, CD81, NDFIP1, TP53BP1, TGFB1	0.993702	0.346865	0.674343	0.458491	0.0806388	19	FALSE	TFRC, CD81, CD70, C1QBP
B_CELL_PROLIFERATION	-1.32179	-0.550774	0.445775	0.151786	0.15017	11	FALSE	CD320, PRLR, PAWR	-0.768817	-0.301394	0.920567	0.755382	0.0576091	12	FALSE	PRLR	-1.41948	-0.542244	0.376332	0.104628	0.195789	11	FALSE	CD320, PRLR, PAWR	0.919871	0.375917	0.749826	0.584466	0.0696133	10	FALSE	TFRC, CD81, CD70
B_CELL_RECEPTOR_SIGNALING_PATHWAY	0.914233	0.453512	0.782473	0.557613	0.0749279	5	FALSE	RFTN1, CD81	0.664477	0.338374	0.961199	0.849794	0.0544556	5	FALSE	RFTN1, BAX	1.1196	0.549215	0.659127	0.362376	0.096563	5	FALSE	RFTN1, CD81, BAX	-0.833557	-0.377002	0.792441	0.657563	0.067676	7	FALSE	GRB2, BCAR1, MAPK1, NFATC2
C21_STEROID_HORMONE_METABOLIC_PROCESS									0.992847	0.505591	0.811222	0.510288	0.0795565	5	FALSE	HSD17B10, DAB2, TSPO, STARD3	1.08257	0.53105	0.691911	0.4	0.0908241	5	FALSE	HSD17B10, DAB2, STARD3, TSPO	-0.912132	-0.430776	0.721983	0.54262	0.0768737	6	FALSE	DHRS2
C4_DICARBOXYLATE_TRANSPORT	1.18088	0.44375	0.541502	0.243678	0.132846	12	FALSE	SLC25A13, SLC25A12, SLC25A22, LRRC8E, SLC25A11, SLC25A10, SLC1A5, LRRC8A	0.869995	0.334657	0.874585	0.641548	0.0673624	12	FALSE	SLC25A22, LRRC8E, SLC25A12, SLC25A13, SLC25A11, LRRC8A	1.449	0.554194	0.370715	0.100386	0.195789	12	FALSE	SLC25A12, SLC25A22, SLC25A13, LRRC8E, SLC16A1, SLC25A11, SLC1A4, SLC25A10, LRRC8A	1.33998	0.528234	0.408927	0.155206	0.156312	12	FALSE	SLC25A12, SLC25A13, SLC25A11, SLC1A4, SLC25A22, SLC1A5
CALCINEURIN_MEDIATED_SIGNALING	1.32892	0.525797	0.455546	0.165158	0.16318	10	FALSE	ATP2B4, MTOR, SLC9A1	-0.587271	-0.236644	0.989608	0.951362	0.0466948	11	FALSE	GSK3B, CHP1, MTOR	1.43146	0.569516	0.379605	0.106931	0.191892	11	FALSE	ATP2B4, IGF1	0.97635	0.377813	0.698801	0.495127	0.0782955	13	FALSE	FHL2, ATP2B4, MTOR
CALCIUM_DEPENDENT_CELL_CELL_ADHESION_VIA_PLASMA_MEMBRANE_CELL_ADHESION_MOLECULES	-0.919767	-0.475881	0.795575	0.579457	0.0699459	5	FALSE	CDH11	-1.71637	-0.874276	0.0809294	0.00244617	0.431708	5	FALSE	PCDHB2, CDH11	0.930663	0.456531	0.781061	0.536634	0.0749279	5	FALSE	ATP2C1, PCDHB2, PCDHGC3	1.50609	0.676869	0.284595	0.0703422	0.234393	7	FALSE	PCDHB2, PCDHB16, PCDHB4, CDH2, ATP2C1, PCDHGC3
CALCIUM_IMPORT_INTO_THE_MITOCHONDRION	1.65166	0.779575	0.199609	0.016318	0.352488	6	FALSE	MAIP1, AFG3L2, VDAC1, MCU, MICU1	1.36567	0.695444	0.492356	0.117284	0.186433	5	FALSE	AFG3L2, MCU, MAIP1, VDAC1	1.52554	0.718458	0.309602	0.0620011	0.321776	6	FALSE	AFG3L2, MCU, MICU2, MICU1, MAIP1	1.46263	0.688381	0.301184	0.0786948	0.222056	6	FALSE	AFG3L2, MICU2, MICU1, MCU, MCUB, VDAC1
CALCIUM_ION_EXPORT_ACROSS_PLASMA_MEMBRANE	1.31939	0.654495	0.455527	0.164609	0.155242	5	FALSE	ATP2B1, CALM1, CALM2, CALM3	-0.816531	-0.41592	0.898703	0.697674	0.0609039	5	FALSE	YWHAE, CALM3, CALM2, CALM1	-1.07463	-0.533332	0.689869	0.396378	0.0922597	5	FALSE	CALM3, CALM2, CALM1
CALCIUM_ION_HOMEOSTASIS	2.16759	0.549687	0.00562283	5.07214e-05	0.557332	74	TRUE	NT5E, ITGB3, ATP2B4, MAIP1, ERO1A, ITPR1, AFG3L2, STOML2, ATP2B1, TMEM165, NPTN, CALR, ITPR3, LETM1, ATP1B1, MCU, TPCN2, SLC30A1, ITPR2, IMMT, CALM1, CALM2, CALM3, ATP13A1, APP, PML, ANK2, ATG5, HSP90B1, TMCO1, GHITM, ATP2C1, MICU1, TMEM38B	1.38432	0.368163	0.41723	0.0717131	0.237794	71	FALSE	ATG5, AFG3L2, NT5E, LETM1, ITGB3, ATP2B4, TMCO1, VAPB, BCAP31, STIM1, PDZD8, BNIP1, ERO1A, TPT1, MCU, TMEM165, IMMT, NPTN, CCDC47, HSP90B1, MAIP1, STOML2	1.57094	0.405427	0.15194	0.0162848	0.352488	75	FALSE	NT5E, ATP2B4, NPTN, ITGB3, ERO1A, PML, ATP1B1, ITPR1, BCAP31, STOML2, TMCO1, LETM1, APP, VAPB, AFG3L2, ATP2C1, ATP2B1, MCU, MICU2, ANK2, CALR, THY1, ATP2A2, CCDC47, MICU1, BNIP1	1.77961	0.465384	0.0238818	0.0010903	0.45506	75	TRUE	ITGB3, NT5E, DMD, ANK2, APP, PLCB4, ATP2B4, CALR, ERO1A, ATP1B1, AFG3L2, TMBIM6, CAV2, TMCO1, STOML2, CALM1, CALM2, CALM3, BCAP31, ATP13A1, CAV1, IMMT, ITPR1, MICU2, SLC30A1, LETM1, MICU1, ITPR3, MCU, CCDC47, NPTN, ATP2A2, RMDN3, ATP2C1, FGF2, TPCN2, ITPR2, HSP90B1, SLC8A1, BAX, HEXB, THY1, MCUB
CALCIUM_ION_IMPORT	-0.963317	-0.449826	0.75706	0.520147	0.0725352	7	FALSE	LGALS3, PDGFRB, CTNNB1	-1.48317	-0.71122	0.403049	0.0664062	0.245042	6	FALSE	PDGFRB, LGALS3, SLC8A1, CTNNB1	-0.87237	-0.386208	0.81406	0.603622	0.0697793	7	FALSE	LGALS3, PDGFRB	1.0277	0.461869	0.658204	0.431559	0.0843144	7	FALSE	CASK, SLC30A1, MICU1, SLC8A1, CTNNB1, PDGFRB
CALCIUM_ION_REGULATED_EXOCYTOSIS	1.00355	0.365252	0.685234	0.423256	0.0968878	14	FALSE	MYH9, VAMP7, STXBP3, GNAI2, RAP1B, VAMP3, ARL8B, ATP2A2, VAMP2	0.870577	0.318591	0.867982	0.623742	0.0681513	14	FALSE	VAMP7, MYH9, STXBP3	0.921238	0.339347	0.783234	0.540161	0.0753094	14	FALSE	GNAI2, STXBP3, MYH9, ATP2A2, SDF4, VAMP7, RAP1B	0.933142	0.356478	0.724421	0.549708	0.0728939	14	FALSE	SDF4, STXBP3, GNAI2, ATP2A2, RAP1B, ARL8B
CALCIUM_ION_TRANSMEMBRANE_IMPORT_INTO_CYTOSOL	1.80286	0.516237	0.133099	0.00762771	0.407018	36	FALSE	ITGB3, ATP2B4, ERO1A, ITPR1, ITPR3, LETM1, TPCN2, ITPR2, CALM1, CALM2, CALM3, PML, ANK2, ATG5, GHITM, TMEM38B, TMBIM6	1.15313	0.342933	0.634575	0.250996	0.120433	35	FALSE	ATG5, LETM1, ITGB3, ATP2B4, BNIP1, ERO1A	1.03142	0.306735	0.691911	0.398897	0.086795	36	FALSE	ATP2B4, ITGB3, ERO1A, PML, ITPR1, LETM1	1.3101	0.385316	0.358915	0.121377	0.170932	40	FALSE	ITGB3, DMD, ANK2, PLCB4, ATP2B4, ERO1A, TMBIM6, CALM1, CALM2, CALM3, CAV1, ITPR1, LETM1, ITPR3, FGF2, TPCN2, ITPR2, SLC8A1, BAX, THY1
CALCIUM_ION_TRANSMEMBRANE_TRANSPORT	1.89106	0.48607	0.105153	0.00517118	0.407018	67	FALSE	ITGB3, ATP2B4, MAIP1, ERO1A, ITGAV, ITPR1, AFG3L2, ATP2B1, TMEM165, VDAC1, ITPR3, LETM1, ATP1B1, MCU, PANX1, TPCN2, ITPR2, CALM1, CALM2, CALM3, PML, ANK2, ATG5, TMCO1, PMPCB, GHITM, ATP2C1, MICU1, TRPM4, TMEM38B, TMBIM6, ANO6, FMR1	1.13862	0.305991	0.625809	0.228175	0.126876	66	FALSE	ATG5, AFG3L2, LETM1, ITGB3, ATP2B4, TMCO1, STIM1, BNIP1, ERO1A, PMPCB, MCU, TMEM165	1.31209	0.341635	0.389898	0.113835	0.173748	68	FALSE	ATP2B4, ITGB3, ERO1A, PML, ITGAV, ATP1B1, ITPR1, PMPCB, TMCO1, LETM1, SEC61A1, PANX1, AFG3L2, ATP2C1, ATP2B1, MCU, MICU2, ANK2, THY1, ATP2A2, NIPSNAP2, MICU1, BNIP1	1.69888	0.448464	0.0289317	0.00136562	0.45506	72	TRUE	ITGB3, DMD, ITGAV, ANK2, PLCB4, ATP2B4, SEC61A1, ERO1A, TRPM4, ATP1B1, AFG3L2, TMBIM6, NIPSNAP2, VMP1, TMCO1, GAS6, CALM1, CALM2, CALM3, CAV1, ITPR1, G6PD, PMPCB, MICU2, LETM1, MICU1, ITPR3, ANO6, MCU, ATP2A2, ATP2C1, FGF2, TPCN2, ITPR2, SLC8A1, BAX, THY1, MCUB
CALCIUM_ION_TRANSPORT	1.78703	0.438612	0.099363	0.0045584	0.407018	85	FALSE	ITGB3, ATP2B4, MAIP1, ERO1A, ITGAV, ITPR1, SLC3A2, AFG3L2, ATP2B1, TMEM165, TSPO, VDAC1, ITPR3, LETM1, ATP1B1, MCU, PANX1, TPCN2, SLC30A1, ITPR2, CALM1, CALM2, CALM3, PML, ANK2, ATG5, GNAI2, ZMPSTE24, TMCO1, PMPCB, GHITM, ATP2C1, MICU1, TRPM4, TMEM38B	0.970898	0.251006	0.793478	0.478346	0.0806388	83	FALSE	ATG5, AFG3L2, LETM1, ITGB3, ATP2B4, TMCO1, STIM1, BNIP1, SLC3A2, ERO1A, TPT1, PMPCB, MCU, TMEM165, CASK	1.22267	0.306218	0.485983	0.177391	0.135741	86	FALSE	ATP2B4, ITGB3, ERO1A, PML, ITGAV, ATP1B1, ITPR1, PMPCB, TMCO1, LETM1, SEC61A1, PANX1, AFG3L2, GNAI2, ATP2C1, ATP2B1, ZMPSTE24, MCU, SLC3A2, MICU2, ANK2, CASK, THY1, ATP2A2, NIPSNAP2, MICU1, BNIP1	1.73068	0.437058	0.0369545	0.00186822	0.45506	88	TRUE	INPP5K, ITGB3, DMD, ITGAV, ANK2, PLCB4, ATP2B4, SEC61A1, ERO1A, TRPM4, ATP1B1, CASK, AFG3L2, TMBIM6, ZMPSTE24, NIPSNAP2, VMP1, TMCO1, GAS6, CALM1, CALM2, CALM3, CAV1, ITPR1, G6PD, PMPCB, MICU2, GNAI2, SLC30A1, LETM1, MICU1, ITPR3, ANO6, MCU, ATP2A2
CALCIUM_ION_TRANSPORT_INTO_CYTOSOL	-0.500082	-0.246252	0.987374	0.96846	0.0437126	6	FALSE	JPH2	-0.780535	-0.374288	0.912933	0.740234	0.0584693	6	FALSE	SLC8A1	0.841663	0.396382	0.845556	0.659363	0.0649408	6	FALSE	PML, BAX, TMBIM6	0.823617	0.387633	0.802255	0.671785	0.062249	6	FALSE	TMBIM6, CAV1, SLC8A1, BAX, PML
CALCIUM_MEDIATED_SIGNALING	1.38147	0.401805	0.351407	0.0809399	0.257206	35	FALSE	ATP2B4, ITPR1, ATP1B1, MCU, TPCN2, CALM1, CALM2, CALM3, ANK2, ZMPSTE24, TRPM4, TMEM38B	-0.995124	-0.298517	0.780725	0.46	0.0835991	35	FALSE	PDGFRB, SLC8A1, PRKAA1, GSK3B, HTT, CHP1, DMD, MTOR, PRKACA	1.02524	0.305354	0.701217	0.411874	0.0855357	35	FALSE	ATP2B4, IGF1, ATP1B1, ITPR1, BCAP31, ZMPSTE24, MCU, ANK2, ATP2A2	1.58248	0.470573	0.134216	0.0158552	0.352488	39	FALSE	PTPRJ, DMD, ANK2, FHL2, ATP2B4, TRPM4, ATP1B1, ZMPSTE24, CALM1, CALM2, CALM3, BCAP31, ITPR1, MCU, ATP2A2
CAMERA_TYPE_EYE_MORPHOGENESIS	-1.24515	-0.480122	0.494443	0.199295	0.128143	15	FALSE	STAT3, ABI2, SHROOM2, RING1, CTNNB1	-1.09911	-0.390509	0.724259	0.352713	0.0968878	16	FALSE	STAT3, NF1, EPHA2, COL8A1, CTNNB1	-1.29777	-0.429602	0.442947	0.145877	0.168238	18	FALSE	SHROOM2, STAT3, ABI2	-1.52981	-0.524748	0.275899	0.0632911	0.261664	18	FALSE	SHROOM2, ABI2, PROX1, TDRD7, STAT3, EPHA2, RING1
CAMP_MEDIATED_SIGNALING	-0.844892	-0.437141	0.836033	0.658915	0.0636424	5	FALSE	CAP2, CREB1, CAP1, MAPK7, GNAI1	-1.32789	-0.676396	0.541672	0.162791	0.151149	5	FALSE	GNAI1, CREB1, CAP2, CAP1	-0.970319	-0.481562	0.770183	0.515091	0.077884	5	FALSE	CAP2, CAP1, CREB1	-1.08378	-0.51184	0.622588	0.384615	0.0959207	6	FALSE	CAP2, MAPK7
CANONICAL_NF_KAPPAB_SIGNAL_TRANSDUCTION	1.04943	0.267085	0.625212	0.340483	0.119888	72	FALSE	HMOX1, TFRC, SIRPA, GPR89A, DDX21, CARD19, SLC20A1, PRDX4, RHOC, SLC35B2, TRIM58, GOLT1B, AKAP13, RHOA, MAVS, SQSTM1, ATP2C1	0.995575	0.264775	0.765118	0.426295	0.0875697	71	FALSE	HMOX1, DDX21, VAPA, TRIM58, SQSTM1, GOLT1B	1.07726	0.280569	0.625246	0.319419	0.0988903	72	FALSE	HMOX1, TFRC, SIRPA, SLC20A1, TRIM58, GJA1, PRDX4, ECM1, CARD19, VAPA, TMED4, SLC35B2, ATP2C1, RHOA, DDX21, LGALS1	0.886819	0.233172	0.794939	0.661458	0.0582216	73	FALSE	TRIM58, SIRPA, TFRC, GJA1, ECM1, HMOX1, SLC20A1, PRDX4, CARD19, LGALS1
CANONICAL_WNT_SIGNALING_PATHWAY	-1.62624	-0.465584	0.138582	0.00825063	0.38073	57	FALSE	KANK1, PIN1, ILK, CTNND1, VPS4B, RBPJ, MCC, GSK3A, YAP1, CSNK1A1, STK4, G3BP1, JUP, SMAD3, CTNNB1, RPS12, PPP1CA, ADNP, STK3, SRC	-1.8747	-0.495945	0.0320383	0.000545784	0.477271	58	TRUE	RBPJ, ILK, KANK1, TPBG, JUP, IGFBP2, STK4, EGFR, CSNK1E, CSNK1D, GSK3B, KPNA1, CTNND1, TBL1XR1, FGF2, VPS4B, VCP, CSNK1A1, STK3, CTNNB1, SMAD3, FRMD8, HDAC1, MCC, RBMS3, VPS35, SRC, DDX3X, PIN1	-1.36974	-0.330879	0.357906	0.0931371	0.287805	61	FALSE	KANK1, RBPJ, MCC, YAP1, RPS12, ILK, VPS4B, STK3, STK4, GSK3A, USP47, DDX3X, CSNK1E, CSNK1D, G3BP1, FGF2, CTNND1, SMAD3, PIN1, ADNP, VPS35, SCYL2	-0.945211	-0.250987	0.731875	0.560091	0.0797706	55	FALSE	PIN1, MCC, STK4, YAP1, RBPJ, KANK1, USP47, STK3, RBMS3, OTULIN, VPS4B, KPNA1, VCP, ADNP
CARBOHYDRATE_BIOSYNTHETIC_PROCESS	1.32331	0.340788	0.351407	0.0820106	0.257206	66	FALSE	SLC25A13, SLC39A14, SLC25A12, B4GALT1, MDH2, AP2A1, NDST1, PCK2, PC, G6PC3, AGL, MPDU1, ACADM, CHST12, SLC25A11, CLTC, ENPP1, GYS1, USP7, MGAT2, HS2ST1, NNMT, SLC25A10	-0.816896	-0.213183	0.933221	0.788955	0.0559429	64	FALSE	ALDOC, UGP2, PARP1, C1QTNF3, ENO2, PPP1CB, PGM1, OGT, NANS, GSK3B, CHST14, GOT1, PRKACA, SORD, PGD, ENPP1, AKR1A1, GPI, DDB1, GBE1, CHST12, PTGES3, PPP1CA	1.08437	0.283703	0.626378	0.321617	0.096563	67	FALSE	SLC39A14, IGF1, MDH2, SLC25A12, SLC25A13, ACADM, SLC25A1, B4GALT1, MGAT2, CHST14, WDR5, PC, ENPP1, PCK2, AP2A1	1.08184	0.295453	0.571247	0.317376	0.0978773	62	FALSE	INPP5K, SLC25A12, NNMT, SLC25A1, SLC39A14, SLC25A13, AP2A1, MDH2, NLN, PCK2, ACADM, PC, MPDU1, B4GALT1, G6PD, SLC25A11
CARBOHYDRATE_CATABOLIC_PROCESS	-0.545232	-0.153641	1	1	0.0348652	61	FALSE	STAT3, GSK3A, PRKAA1, HK2, SORD, PFKM, GIT1, FOXK1, PPP1CA, MAN2B1, TKFC, PPP1CB, PGD, NUDT5, OGT, PGM2, PYGL, HEXA, PGAM1, PRKACA, DERA, PFKL, STBD1, PRKAG2, PGK1	-1.7374	-0.456244	0.0809294	0.00239473	0.431708	61	FALSE	MAN2B1, ALDOC, DERA, HK2, HEXB, TKFC, HEXA, PFKM, ENO2, PPP1CB, LDHA, GAA, STAT3, PGM1, OGT, PFKL, PRKAA1, ZBTB7A, MTOR, APP, PRKACA, SORD, PRKAG2, PGD, GALM, PGM2, RPTOR, MAN2B2, PYGB, GPI, LIPA	-0.924956	-0.222568	0.818534	0.611765	0.0770737	63	FALSE	STAT3, PYGL, PYGB, PRKAA1, TKFC, PFKP, PFKL, GSK3A, GIT1, PFKM, FOXK1, MTOR, GALM, PGM1, PRKAG1, PKM, OGT, PRKAG2, LDHA, PGM2, ENO2, NUDT5, PGD, PPP1CB, GPI, ENO1, MAN2B1, EP300, BAD	-1.13423	-0.294637	0.504047	0.246544	0.132147	61	FALSE	PRKAA1, PGAM1, ALDOA, PFKL, TKFC, STAT3, PYGL, LDHA, GIT1, ALDOC, MAN2B1, PRKACA, PYGB, PGM1, GAPDH, STBD1, TPI1, GSK3A, IGF1, PFKP, GPI, DERA, PGM2, ENO1, PGK1, GALK1, NUDT5, EP300
CARBOHYDRATE_DERIVATIVE_BIOSYNTHETIC_PROCESS	1.86382	0.40323	0.000853053	3.42013e-06	0.627257	229	TRUE	AK3, NT5E, PLOD2, ATP5MK, GALNT2, GALNT7, NPC1, ATP5ME, AK4, SLC25A13, UGGT1, POFUT2, MOGS, B4GALT1, TECR, ATP5F1B, STOML2, AP2A1, TMEM165, B4GALT7, NDST1, UAP1, RPN1, DLAT, C1GALT1, DLD, PDK1, MGAT1, UGGT2, ATP5F1C, MPC2, ATP5F1D, MPDU1, AK2, SRD5A3, SDHB, PLOD1, ATP5F1A, ACSL4, ELOVL1, MTAP, AATF, SOAT1, DAD1, GXYLT1, APRT, ATP5PO, SLC35B2, PDHX, CHST12, B3GAT3, DPM1, UXS1, ATP5PD, B3GLCT, ALG3…	-0.964405	-0.209198	0.826337	0.545455	0.0787114	222	FALSE	B4GALT4, RRM1, GMPS, MGAT5, PAPSS2, PAPSS1, GFPT2, SHMT1, PLOD3, GMPPB, GOLPH3, POMGNT1, HEXA, PARP1, ST3GAL1, COASY, XYLT1, RRM2B, OGT, ACSL6, NANS, PRKAA1, UXS1, ACLY, GALNT3, PLOD1, UGDH, GFUS, GALNT1, RPN2, CHST14, CHP1, ATP6V1A, OGA, VCP, UAP1L1, ACSS2	1.88132	0.40143	0.000384192	3.95959e-06	0.610527	230	TRUE	AK3, NDUFA6, ATP5MK, NT5E, GALNT2, PLOD2, GALNT7, NPC1, GALNT4, ACSL4, ATP5PO, ACAT1, MGAT1, DLD, AK4, ATP5F1A, AK2, UBE2J1, IGF1, SDHA, UAP1, ATP5PB, PDK1, C1GALT1, NDUFS3, ATP5F1C, PLOD1, B4GALT7, SLC25A13, SLC25A1, ATP5F1B, MGAT4B, B4GALT1, MOGS, PDHA1, RFT1, NDUFS2, STOML2, ATP5MG, ATP5MF, DHODH, SDHC, SDHB, GALNT10, B3GAT3, SLC35B2, MMUT, UGGT1, TM9SF2, GXYLT1, ATP5F1D, POGLUT1, DTYMK, MGAT2…	1.60525	0.359414	0.0186767	0.000764009	0.477271	208	TRUE	NT5E, PLOD2, B4GALT7, ALG8, GALNT2, PLOD1, C1GALT1, GALNT7, NCSTN, ATP5F1D, ACSL4, SDHB, GOLGA2, UGGT2, ITM2B, MOGS, ACAT1, ATP5F1C, ALG3, RPN1, SLC25A1, MLEC, MGAT1, XXYLT1, UGCG, TM9SF2, UGGT1, ATP5F1A, RFT1, POGLUT1, SDHA, SLC25A13, DDOST, AP2A1, HACD2, DAD1, STT3B, EOGT, RPN2, MMUT, ITM2A, PPT1, ATP5PO, LIPA, NDUFS3, C1GALT1C1, STOML2, DLAT, MPDU1, UAP1, PLOD3, NDUFS2, B4GALT1, ITM2C, NPC1, A…
CARBOHYDRATE_DERIVATIVE_CATABOLIC_PROCESS	1.74378	0.48297	0.245103	0.0263423	0.352488	45	FALSE	NT5E, SGSH, CTSL, GBA1, MAN1B1, CD44, GLB1, MGAT1, MTAP, SUCLG2, NUDT19, ABHD10	1.02989	0.291973	0.746435	0.389452	0.0937465	46	FALSE	CD44, NT5E, NUDT19, SUCLG1, SUCLG2, MGAT1, SGSH, ABHD10, ACAT1, DUT, MAN1A2, FITM2, TGFB1, SUCLA2	1.80284	0.507855	0.0950314	0.00660608	0.407018	47	FALSE	NT5E, CTSL, CD44, SGSH, ACAT1, MGAT1, GLB1, SUCLG1, MAN1A1, SUCLA2, SUCLG2, GLA, NUDT19, GNS, GPC1, MTAP, MAN1A2, ABHD10, STT3B, GBA1, FUCA1	1.04217	0.295775	0.629734	0.394213	0.08654	49	FALSE	NT5E, CTSL, GLB1, GBA1, CD44, GNS, GPC1, ACAT1, MGAT1, STT3B, SGSH, FUCA2, MAN1A2, EDEM3, IDUA, NAGLU, ABCD1, ABHD10, SUCLG2, FGF2, FITM2, FUCA1, MAN1B1, NUDT19, HEXB
CARBOHYDRATE_DERIVATIVE_METABOLIC_PROCESS	1.6752	0.347603	0.00147958	7.62669e-06	0.610527	347	TRUE	AK3, NT5E, PLOD2, ATP5MK, GALNT2, GALNT7, NPC1, ATP5ME, GNAI3, AK4, SLC25A13, SGSH, UGGT1, OGDH, POFUT2, CTSL, GBA1, MOGS, B4GALT1, TECR, ATP5F1B, MAN1B1, CD44, MAN2A1, STOML2, AP2A1, TMEM165, B4GALT7, NDST1, UAP1, ACOT1, ACOT2, TSPO, RPN1, DLAT, GLB1, C1GALT1, DLD, OPA1, GANAB, PDK1, MGAT1, UGGT2, ATP5F1C, ATP1B1, G6PC3, MPC2, ATP5F1D, MPDU1, AK2, DLG1, SRD5A3, SDHB, PLOD1, ATP5F1A, ACSL4, ELOVL…	-1.13717	-0.233395	0.529351	0.150743	0.165657	336	FALSE	B4GALT4, RRM1, SHPK, COL2A1, GMPS, MGAT5, PAPSS2, GPAT4, HSPA1B, HSPA1A, MAN2B1, PAPSS1, GFPT2, ALDOC, DERA, SAMHD1, SHMT1, COL11A1, ATP6V1B2, PLOD3, HK2, GMPPB, GOLPH3, HEXB, TKFC, POMGNT1, HEXA, GDA, PFKM, TALDO1, UGP2, PARP1, ST3GAL1, COASY, XYLT1, RRM2B, OGT, ACSL6, NANS, PFKL, PRKAA1, UXS1, ACLY, GALNT3, PLOD1, UGDH, GFUS, EPHA2, GALNT1, RPN2, CHST14, FGF2, CHP1, ATP6V1A, OGA, SLC35A3, GNS, …	1.83843	0.376245	5.69146e-05	3.02125e-07	0.674963	348	TRUE	AK3, NDUFA6, ATP5MK, NT5E, CTSL, GALNT2, PLOD2, GALNT7, PORCN, CD44, SGSH, NPC1, GALNT4, ACSL4, ATP5PO, ACAT1, MGAT1, DLD, AK4, ATP5F1A, GNAI3, AK2, UBE2J1, IGF1, SDHA, UAP1, OGDH, ACOT1, ACOT2, ATP5PB, PDK1, GLB1, SUCLG1, C1GALT1, NDUFS3, ATP5F1C, PLOD1, B4GALT7, SLC25A13, OPA1, SLC25A1, MAN1A1, ATP1B1, ATP5F1B, MGAT4B, SUCLA2, B4GALT1, MOGS, PDHA1, RFT1, NDUFS2, SUCLG2, STOML2, ATP5MG, CLPX, AT…	1.56205	0.333306	0.00890474	0.000280211	0.498493	329	TRUE	ACSF2, NT5E, PLOD2, B4GALT7, ALG8, CTSL, MAN2A1, GALNT2, PLOD1, C1GALT1, GALNT7, NCSTN, OGDH, ATP5F1D, GLB1, DGAT1, GBA1, ACSL4, SDHB, CD44, TPST1, GOLGA2, UGGT2, GNS, ACOT1, ACOT2, ITM2B, GPC1, MOGS, ACAT1, ATP5F1C, OPA1, ALG3, RPN1, SLC25A1, MLEC, MGAT1, ATP1B1, XXYLT1, CASK, UGCG, TM9SF2, UGGT1, CMAS, ATP5F1A, RFT1, POGLUT1, SDHA, SLC25A13, DDOST, AP2A1, SMPD1, HACD2, DAD1, STT3B, CLPX, EOGT, …
CARBOHYDRATE_DERIVATIVE_TRANSPORT	1.67582	0.535189	0.289029	0.0378776	0.321776	24	FALSE	SCARB1, SLC25A6, SLC25A24, G6PC3, VLDLR, SLC25A5, LRRC8E, SLC35B2, SLC35A4, PSAP, ABCC4, SLC35A2, SLC35B1, SLC29A1, LRRC8A, ABCD1, RFT1, SPNS1	1.40119	0.449647	0.463621	0.0983936	0.202072	24	FALSE	SLC35A4, SLC25A5, SLC25A6, LRRC8E, G6PC3, SCARB1, SLC25A24, SLC35B2, SLC29A1	2.02848	0.647258	0.0210846	0.000671552	0.477271	25	TRUE	SLC25A6, PSAP, SLC25A24, SLC25A5, SCARB1, RFT1, SLC29A1, SLC35B2, CD47, SLC35A4, NPC2, ABCC4, LRRC8E, ABCD1, SLC35A2, VLDLR, CLN3	1.97656	0.649077	0.0235492	0.00106904	0.45506	25	TRUE	SLC33A1, PSAP, SLC35A2, RFT1, SLC25A5, SCARB1, SLC25A6, NPC2, SLC35B1, SLC25A24, ABCD1, SLC35A3, G6PC3, CD47, SLC35A4, SLC35B2
CARBOHYDRATE_HOMEOSTASIS	-0.846176	-0.246308	0.874731	0.736758	0.0495902	50	FALSE	STAT3, LRRC8D, RACK1, APPL2, PRKAA1, RPS6, UNC13B, HK2, PFKM, SLC16A1, FOXK1, ASPSCR1, NUCKS1	-0.582463	-0.159195	0.99918	0.985772	0.04707	51	FALSE	APPL2, HK2, UNC13B, PFKM, STAT3, PRKAA1, RACK1, PRKACA, LRRC8D, SLC12A7, SIN3A	0.678459	0.185829	0.977447	0.943262	0.0428451	53	FALSE	SLC39A14, PLSCR3, PRCP, SLC29A1, STX4, RAB11B, MCU, STXBP3, PCK2, NDUFAF2, MPC2, SLC16A1, RRAGA	1.0038	0.282913	0.674343	0.458484	0.0782955	51	FALSE	INPP5K, NGFR, TRPM4, PRCP, SLC39A14, PCK2, STXBP3, GAS6, STX4
CARBOHYDRATE_METABOLIC_PROCESS	1.72123	0.383429	0.0418727	0.00103603	0.45506	176	TRUE	IGFBP3, GALNT7, NPC1, SLC25A13, NCOR1, SLC39A14, SLC25A12, OGDH, POFUT2, MOGS, SLC3A2, B4GALT1, MAN1B1, MDH2, MAN2A1, CPT1A, AP2A1, B4GALT7, NDST1, PCK2, ADPGK, CS, DLAT, GLB1, GANAB, PDK1, PC, G6PC3, AGL, MPDU1, ACADM, CHST12, B3GAT3, SLC25A11, UXS1, B3GLCT, CLTC, ENPP1, APP, SCARB2, GNPTAB, SLC2A3, H6PD, ZMPSTE24, GYS1, USP7, IDH3A, SLC35A2, MGAT2, LIPA, HS2ST1	-1.03481	-0.229085	0.734188	0.364583	0.0992333	172	FALSE	B4GALT4, SLC2A1, SHPK, MAN2B1, ALDOC, DERA, HK2, LANCL1, HEXB, TKFC, HEXA, PFKM, TALDO1, UGP2, PARP1, C1QTNF3, ENO2, PPP1CB, LDHA, GAA, STAT3, PGM1, OGT, NANS, PFKL, PRKAA1, UXS1, GALNT3, GSK3B	1.7426	0.384972	0.0148516	0.000412962	0.498493	179	TRUE	IGFBP3, GALNT7, SLC39A14, NPC1, CS, IGF1, IDH3A, MDH2, OGDH, SLC2A3, SLC25A12, PDK1, GLB1, B4GALT7, SLC25A13, ACADM, SLC25A1, CPT1A, ADPGK, MAN1A1, ALDH1B1, B4GALT1, MOGS, PDHA1, APP, GLA, B3GAT3, ZMPSTE24, IDH2, IDH3G, SLC3A2, IL6ST, EIF6, MGAT2, CHST14, WDR5, POFUT2, PPP1CC, MAN1A2, PC, UXS1, DLAT, ENPP1, PCK2, MAN2B2, MAN2A1, AP2A1, FUCA1, SCARB2, H6PD, GANAB, POFUT1, NDST1, GYS1, DCXR, CHID1,…	1.39742	0.320653	0.15609	0.0204121	0.352488	171	FALSE	IGFBP3, INPP5K, B4GALT7, MAN2A1, GALNT7, OGDH, IL6ST, CPT1A, GLB1, APP, SLC25A12, NNMT, MOGS, BCKDK, SLC2A3, SLC25A1, MLEC, SLC35A2, SLC39A14, CS, SLC25A13, AP2A1, MDH2, EIF6, NLN, ZMPSTE24, PCK2, ACADM, LIPA, PC, DLAT, MPDU1, SPATA20, B4GALT1, FUCA2, IDH3A, NPC1, PDHB, G6PD, B3GAT3, MAN1A2, POFUT1, EDEM3, ADPGK, SLC25A11, PDHA1, IDUA
CARBOHYDRATE_PHOSPHORYLATION	-0.77017	-0.336144	0.898598	0.783542	0.0517405	9	FALSE	HK2, PFKM, TKFC, NAGK, POMK	-1.22536	-0.54456	0.627624	0.234043	0.123257	8	FALSE	HK2, TKFC, PFKM, GNE, NAGK	-1.39239	-0.560807	0.399093	0.120833	0.184706	9	FALSE	GNE, TKFC, PFKM, NAGK	-1.22986	-0.531585	0.500613	0.242236	0.12564	8	FALSE	TKFC, GNE, NAGK, GALK1, PFKM
CARBOHYDRATE_TRANSMEMBRANE_TRANSPORT	-1.00072	-0.332679	0.695664	0.438742	0.0760837	26	FALSE	GSK3A, SLC2A1, APPL2, OSBPL8, SORT1, HK2, ASPSCR1, PRKCI, IRS1, APPL1, OCLN, SLC27A1, SLC17A5, YES1, CLTCL1, PRKAG2	-1.49588	-0.478622	0.389733	0.0545899	0.321776	24	FALSE	SLC2A1, SORT1, APPL2, HK2, SLC17A5	0.780551	0.244385	0.887021	0.756906	0.0546808	27	FALSE	IGF1, SLC2A14, SLC2A3, STXBP3, ENPP1, SLC27A4	0.774158	0.254224	0.87516	0.79291	0.0531298	25	FALSE	INPP5K, SLC2A14, SLC2A3, STXBP3, RAB4B, SLC27A4, YES1
CARBOHYDRATE_TRANSPORT	-0.888315	-0.283206	0.826311	0.638474	0.0577309	32	FALSE	GSK3A, SLC2A1, APPL2, OSBPL8, SORT1, HK2, ASPSCR1, SLC35A3, PRKCI, IRS1, EZR, APPL1, OCLN, SLC27A1, SLC17A5, PLS1, YES1, CLTCL1, PRKAG2	-1.32476	-0.410705	0.494786	0.12249	0.179782	29	FALSE	SLC2A1, SORT1, APPL2, HK2, SLC17A5, PLS1, SLC27A1, SLC35A3, RAB4B, PRKAG2	0.798645	0.240404	0.891754	0.767098	0.0542316	33	FALSE	IGF1, SLC2A14, SLC2A3, RFT1, STXBP3, SLC35A4, ENPP1, SLC27A4	-0.94877	-0.286463	0.719223	0.533632	0.0817516	31	FALSE	PLS1, SLC2A1, PRKCI, EZR, ASPSCR1, OCLN, APPL2, APPL1, OSBPL8
CARDIAC_ATRIUM_DEVELOPMENT																	1.43128	0.702107	0.354674	0.0910891	0.208955	5	FALSE	ENG, TGFB2, ANK2, PROX1	1.24743	0.587101	0.486242	0.224568	0.12564	6	FALSE	ANK2, ENG, TGFB2
CARDIAC_ATRIUM_MORPHOGENESIS																									0.936241	0.470734	0.719373	0.534247	0.0745501	5	FALSE	ENG, TGFB2
CARDIAC_CELL_DEVELOPMENT	-0.898716	-0.33376	0.80875	0.607679	0.0603786	17	FALSE	SORBS2, GSK3A, PDLIM5, PDGFRB, FHL2, G6PD, ACTC1	1.33453	0.472227	0.506727	0.134021	0.173748	17	FALSE	ATG5, HNRNPU, TOMM70	-1.02212	-0.333528	0.710276	0.428266	0.0913924	19	FALSE	SORBS2, PDLIM5, FHL2, PDGFRB, GSK3A, G6PD, MTOR	-1.00249	-0.333952	0.670043	0.45279	0.0883594	21	FALSE	PROX1, PDLIM5, SORBS2, CDK1
CARDIAC_CHAMBER_DEVELOPMENT	-1.29118	-0.420308	0.43205	0.141892	0.151149	29	FALSE	SALL1, SNX17, RBPJ, PKP2, GSK3A, PPP1R13L, HECTD1, LUZP1	-1.07686	-0.333852	0.722492	0.349398	0.0995791	29	FALSE	SNX17, RBPJ, COL11A1, NRP2, PARVA	-1.10528	-0.316404	0.606557	0.298876	0.116739	31	FALSE	SALL1, RBPJ, PKP2, PPP1R13L, LUZP1, FHL2, PARVA, HECTD1	1.18004	0.356681	0.473303	0.213144	0.123842	35	FALSE	NRP1, ANK2, ENG, FHL2, SEMA3C, FZD2, TGFB2, AP2B1, ZMPSTE24, TRIP11, COL11A1, DHRS3, NAGLU
CARDIAC_CHAMBER_MORPHOGENESIS	-1.05744	-0.383829	0.651986	0.368506	0.0843144	18	FALSE	RBPJ, PKP2, GSK3A, PPP1R13L, PARVA, FHL2, TPM1	-1.25932	-0.434144	0.583607	0.197628	0.137251	18	FALSE	RBPJ, COL11A1, NRP2, PARVA, TPM1, DHRS3, PPP1R13L	-0.880687	-0.282208	0.840037	0.643777	0.0697793	20	FALSE	RBPJ, PKP2, PPP1R13L, FHL2, PARVA, GSK3A	1.20342	0.406538	0.505979	0.249531	0.116739	22	FALSE	NRP1, ENG, FHL2, SEMA3C, FZD2, TGFB2, COL11A1, DHRS3, NAGLU
CARDIAC_CONDUCTION	1.04853	0.327111	0.67141	0.4025	0.104344	27	FALSE	ATP2B4, ATP2B1, ATP1B1, ATP1A1, NUP155, CALM1, CALM2, CALM3, ANK2, ZMPSTE24, TRPM4	-0.787393	-0.246252	0.931869	0.781312	0.0567672	27	FALSE	EHD3, DSG2, JUP, SLC8A1, ATP1A3, PRKACA	0.900415	0.274864	0.812105	0.598566	0.0645031	29	FALSE	ATP2B4, GJA1, ATP1A1, ATP1B1, ATP2B1, ZMPSTE24, ANK2, ATP2A2, GJC1, TMEM65, TRPM4	1.62123	0.513137	0.166254	0.0228991	0.352488	29	FALSE	ANK2, GJA1, ATP2B4, TRPM4, ATP1B1, ATP1A1, ZMPSTE24, CALM1, CALM2, CALM3, CAV1
CARDIAC_EPITHELIAL_TO_MESENCHYMAL_TRANSITION	0.920959	0.413493	0.794626	0.576754	0.0764767	7	FALSE	RTN4, ENG, TGFB2, ADAM15, TGFBR1	-0.815109	-0.370293	0.898285	0.696154	0.0606404	7	FALSE	RBPJ	0.683006	0.309709	0.934072	0.855446	0.0523759	7	FALSE	ENG, TGFB2, TGFBR1, TGFB1, RTN4	1.04715	0.526498	0.639277	0.409002	0.0888945	5	FALSE	ENG, TGFB2, ADAM15, RTN4
CARDIAC_MUSCLE_CELL_ACTION_POTENTIAL	-0.803715	-0.270253	0.890649	0.761905	0.049094	24	FALSE	ANK3, PKP2, CAMK2D, YWHAE, DSG2, JUP	-0.964673	-0.308657	0.807156	0.501984	0.0785029	24	FALSE	ANK3, DSG2, JUP, SLC8A1, DMD, SNTA1	-0.709085	-0.211528	0.945711	0.876623	0.0553643	25	FALSE	ANK3, PKP2, CAMK2D, CALM3, CALM1	1.67993	0.553942	0.138355	0.0167011	0.352488	24	FALSE	DMD, ANK2, GJA1, TRPM4, ATP1B1, ATP1A1, DLG1, CALM1, CALM3, CAV1
CARDIAC_MUSCLE_CELL_ACTION_POTENTIAL_INVOLVED_IN_CONTRACTION	0.740204	0.275065	0.916556	0.820093	0.0621124	13	FALSE	ATP1A1, DLG1, NUP155, ANK2, TRPM4	-0.60187	-0.228385	0.986606	0.932171	0.0474483	13	FALSE	DSG2, JUP	0.99367	0.366028	0.724426	0.449799	0.0850427	14	FALSE	GJA1, ATP1A1, DLG1, ANK2, GJC1, TRPM4, SNTA1	1.72958	0.669287	0.1136	0.0113903	0.38073	13	FALSE	ANK2, GJA1, TRPM4, ATP1A1, DLG1, CAV1
CARDIAC_MUSCLE_CELL_CARDIAC_MUSCLE_CELL_ADHESION																									-0.532028	-0.266973	0.984437	0.971487	0.04783	5	FALSE	PKP2, DSG2, JUP, DSP, CXADR
CARDIAC_MUSCLE_CELL_CONTRACTION	-0.678647	-0.252032	0.954277	0.904841	0.0419926	17	FALSE	PKP2, CAMK2D, DSG2, JUP	-0.544457	-0.189011	0.998169	0.978723	0.0451344	17	FALSE	DSG2, JUP	0.867774	0.297124	0.816445	0.607477	0.0658312	19	FALSE	GJA1, ATP1A1, DLG1, ANK2, ATP2A2, GJC1, TRPM4, SNTA1	1.52594	0.523113	0.274715	0.0614525	0.248911	20	FALSE	ANK2, GJA1, TRPM4, ATP1A1, DLG1, CAV1, ATP2A2
CARDIAC_MUSCLE_CELL_DIFFERENTIATION	-0.78217	-0.261598	0.902384	0.792144	0.0471642	25	FALSE	RBPJ, SORBS2, GSK3A, PDLIM5, PDGFRB	1.04247	0.334533	0.738123	0.371486	0.0959207	24	FALSE	ATG5, HNRNPU, TOMM70, ACADM	-0.902718	-0.268768	0.840037	0.645652	0.0702813	26	FALSE	SORBS2, RBPJ, PDLIM5, FHL2, PDGFRB	-1.06298	-0.330155	0.61126	0.367033	0.10208	28	FALSE	PROX1, PDLIM5, AKAP13, RBPJ, SORBS2, CDK1
CARDIAC_MUSCLE_CELL_MEMBRANE_REPOLARIZATION	0.880853	0.377633	0.807333	0.603563	0.0749279	8	FALSE	ATP1B1, ATP1A1, ANK2, ZMPSTE24	-0.937372	-0.416577	0.826317	0.54352	0.0730744	8	FALSE	WDR1, SNTA1, YWHAE, FLNA	1.19318	0.517877	0.568681	0.261628	0.115734	8	FALSE	ATP1A1, ATP1B1, ZMPSTE24, ANK2, SNTA1	1.50399	0.675927	0.287625	0.0722433	0.231127	7	FALSE	ANK2, ATP1B1, ATP1A1, ZMPSTE24
CARDIAC_MUSCLE_CELL_PROLIFERATION	-1.24622	-0.56197	0.511105	0.213382	0.125033	8	FALSE	RBPJ, YAP1, PRKAR1A, ARID2, FGF2	-1.23441	-0.548585	0.621883	0.224371	0.126254	8	FALSE	RBPJ, PRKAR1A, FGF2, DIPK2A	-1.34118	-0.568313	0.465311	0.158436	0.158514	8	FALSE	RBPJ, YAP1, ARID2	-1.23912	-0.535587	0.494202	0.231884	0.128789	8	FALSE	YAP1, RBPJ, CDK1, PRKAR1A
CARDIAC_MUSCLE_CONTRACTION	-0.845714	-0.266447	0.854831	0.699507	0.0530213	34	FALSE	EHD3, PKP2, HSP90AA1, PPP1R13L, CAMK2D, DSG2, JUP	-1.23319	-0.372975	0.56264	0.18254	0.143759	33	FALSE	EHD3, DSG2, JUP, GAA, SLC8A1, DMD, TPM1, MTOR, SNTA1, PRKACA, GRK2, PPP1R13L, HSP90AA1, FLNA, PKP2, NEDD4L, CALM3, CALM2, CALM1, GJA1, TRPM4	-1.05615	-0.290051	0.684632	0.390929	0.0972151	35	FALSE	EHD3, PKP2, PPP1R13L, HSP90AA1, CAMK2D, CALM3, CALM2, CALM1	1.29754	0.391063	0.358265	0.118182	0.173748	37	FALSE	DMD, ANK2, GJA1, TRPM4, ATP1B1, ATP1A1, DLG1, CALM1, CALM2, CALM3, CAV1
CARDIAC_MUSCLE_TISSUE_MORPHOGENESIS	-0.976263	-0.406798	0.74358	0.5	0.0732559	11	FALSE	RBPJ, PKP2	-1.16405	-0.469058	0.671612	0.289883	0.10925	11	FALSE	RBPJ, COL11A1	-0.92091	-0.348806	0.795861	0.566116	0.0743625	12	FALSE	RBPJ, PKP2	-0.932243	-0.36007	0.716437	0.525355	0.0772747	12	FALSE	PROX1, RBPJ, TPM1
CARDIAC_SEPTUM_DEVELOPMENT	-1.04719	-0.376196	0.668919	0.396072	0.0808589	19	FALSE	SALL1, SNX17, RBPJ, HECTD1, LUZP1	-1.20227	-0.41005	0.625809	0.228175	0.126876	19	FALSE	SNX17, RBPJ, NRP2, PARVA	-0.888937	-0.280623	0.829264	0.62635	0.0714786	21	FALSE	SALL1, RBPJ, LUZP1, PARVA, HECTD1	1.19104	0.392736	0.495203	0.234522	0.120985	24	FALSE	NRP1, ANK2, ENG, SEMA3C, FZD2, TGFB2, AP2B1, TRIP11
CARDIAC_SEPTUM_MORPHOGENESIS	0.824372	0.32617	0.830762	0.647059	0.0721798	10	FALSE	NRP1, ENG, TGFB2	-1.27582	-0.52512	0.583421	0.19697	0.134273	10	FALSE	RBPJ, NRP2, PARVA	1.04259	0.398755	0.685075	0.391892	0.0905429	12	FALSE	NRP1, ENG, FZD2, TGFB2, TGFBR1, PROX1	1.36194	0.527023	0.363396	0.124756	0.175204	13	FALSE	NRP1, ENG, SEMA3C, FZD2, TGFB2
CARDIAC_VENTRICLE_DEVELOPMENT	-1.53821	-0.544916	0.264032	0.0307584	0.352488	20	FALSE	SALL1, RBPJ, PKP2, GSK3A, PPP1R13L, HECTD1, LUZP1	-0.720308	-0.244306	0.961199	0.85	0.0531298	20	FALSE	RBPJ, COL11A1	-1.23132	-0.386917	0.500204	0.1939	0.146416	22	FALSE	SALL1, RBPJ, PKP2, PPP1R13L, LUZP1	-0.998817	-0.314604	0.663912	0.444206	0.0894367	25	FALSE	PROX1, SALL1, LUZP1, RBPJ, PPP1R13L, TPM1
CARDIAC_VENTRICLE_MORPHOGENESIS	-1.33967	-0.558225	0.42164	0.132143	0.161979	11	FALSE	RBPJ, PKP2, GSK3A, PPP1R13L	-1.07453	-0.432989	0.738123	0.371595	0.0940503	11	FALSE	RBPJ, COL11A1	-1.06405	-0.403022	0.67477	0.380165	0.0962406	12	FALSE	RBPJ, PKP2, PPP1R13L	-0.951951	-0.357869	0.707959	0.507157	0.0795565	13	FALSE	PROX1, RBPJ, PPP1R13L, TPM1
CARDIOBLAST_DIFFERENTIATION	-1.24275	-0.64299	0.518238	0.22093	0.127505	5	FALSE	RBPJ, TBXT	-1.21827	-0.620554	0.632546	0.244186	0.120433	5	FALSE	RBPJ, TBXT	-0.775872	-0.385059	0.887021	0.756539	0.0588438	5	FALSE	RBPJ	-1.14238	-0.573249	0.587784	0.338086	0.102449	5	FALSE	TBXT, RBPJ
CARDIOCYTE_DIFFERENTIATION	-0.880976	-0.280866	0.833015	0.651741	0.0567672	32	FALSE	RBPJ, SORBS2, GSK3A, PDLIM5, TBXT, MAPK1, PDGFRB	0.83238	0.253691	0.909523	0.728571	0.0613026	32	FALSE	ATG5, HNRNPU, TOMM70, ACADM, CDC42	0.82938	0.247742	0.867031	0.708791	0.0574877	34	FALSE	IGF1, ENG, ACADM, TOMM70, ITGB1, ZMPSTE24, TGFB2, CDC42, CALR	-1.06167	-0.30837	0.609966	0.363431	0.104344	36	FALSE	TBXT, PROX1, PDLIM5, AKAP13, RBPJ, SORBS2, CDK1
CARDIOLIPIN_METABOLIC_PROCESS	1.44468	0.619352	0.359292	0.0868597	0.227987	8	FALSE	PHB2, HADHA, PLSCR3, LCLAT1	1.38777	0.62863	0.494786	0.120332	0.184706	7	FALSE	PHB2, MECP2, TAMM41, HADHA, LCLAT1	1.59457	0.692094	0.216308	0.0311767	0.352488	8	FALSE	PHB2, PLSCR3, HADHA, TAMM41	0.890287	0.400114	0.753014	0.591255	0.0679923	7	FALSE	HADHA, PHB2, PNPLA8, SLC27A1
CARNITINE_METABOLIC_PROCESS	1.31722	0.591404	0.470978	0.179825	0.153159	7	FALSE	CPT1A, ACADM, CRAT, CROT	0.891535	0.403845	0.846174	0.587137	0.0727141	7	FALSE	CPT1A, ACADM, CRAT, CPT2	1.66196	0.753616	0.170167	0.0197008	0.352488	7	FALSE	ACADM, CPT1A, CRAT, CROT, CPT2	1.40538	0.661438	0.357686	0.117083	0.179782	6	FALSE	CPT1A, ACADM, CRAT, CPT2
CARTILAGE_DEVELOPMENT	1.20322	0.363936	0.521064	0.224138	0.144631	30	FALSE	TGFBI, SLC39A14, LOXL2, PBXIP1, CD44, GLG1	-1.37291	-0.413488	0.453978	0.0914513	0.208955	34	FALSE	CCN2, EFEMP1, COL2A1, COL11A1, SLC26A2, ANXA6, FGF2, RB1, CTNNB1, SMAD3, SERPINH1, ECM1	1.75894	0.530087	0.149186	0.0156125	0.38073	32	FALSE	SLC39A14, CD44, TGFBI, GLG1, LOXL2, LNPK, TIMP1, ECM1, PBXIP1, ZMPSTE24, BPNT2, TAPT1	1.91307	0.601147	0.0165189	0.00063911	0.477271	30	TRUE	LOXL2, TGFBI, PBXIP1, GLG1, ECM1, EFEMP1, CD44, SLC39A14, ZMPSTE24, TRIP11, COL11A1
CARTILAGE_DEVELOPMENT_INVOLVED_IN_ENDOCHONDRAL_BONE_MORPHOGENESIS	-1.25454	-0.617763	0.515525	0.217069	0.12564	6	FALSE	COL2A1	-0.974115	-0.442527	0.805283	0.5	0.0770737	7	FALSE	COL2A1, ANXA6	-0.533006	-0.249422	0.993053	0.98	0.0466015	6	FALSE	ANXA6, COL2A1	0.988353	0.444187	0.689593	0.480989	0.0785029	7	FALSE	ZMPSTE24, TRIP11, NPR2
CATECHOL_CONTAINING_COMPOUND_METABOLIC_PROCESS	-0.984688	-0.444035	0.736697	0.491863	0.0747385	8	FALSE	ITGB2	-1.14137	-0.507234	0.676112	0.299807	0.10673	8	FALSE	ITGB2	-0.954371	-0.404406	0.766219	0.50823	0.0797706	8	FALSE	ITGB2, MTPN, VPS35, HPRT1	0.932444	0.407674	0.721983	0.541426	0.0730744	8	FALSE	TGFB2, COMT
CAVEOLIN_MEDIATED_ENDOCYTOSIS	-1.32539	-0.652651	0.42852	0.139147	0.160801	6	FALSE	MAPK1, PACSIN2, SRC	-0.868006	-0.394323	0.871685	0.630769	0.0653834	7	FALSE	PACSIN2, SRC, MAPK1, NEDD4L	-0.61541	-0.272449	0.969931	0.925553	0.0494905	7	FALSE	MAPK1, NEDD4L, PACSIN2, CAV1, SRC, MAPK3, CLN3	-0.833893	-0.393826	0.791632	0.654886	0.0673624	6	FALSE	PACSIN2, MAPK1
CD4_POSITIVE_ALPHA_BETA_T_CELL_ACTIVATION	0.740176	0.269394	0.920963	0.827907	0.0614364	14	FALSE	CTSL, STOML2, ATP7A, CD81	-0.968741	-0.360997	0.809279	0.50495	0.0780892	14	FALSE	STAT3, JAK1, MTOR, MALT1, ITCH, NDFIP1, CTSL, ATP7A	0.850047	0.313123	0.833115	0.630522	0.0675189	14	FALSE	CTSL, STOML2	0.888267	0.350165	0.764142	0.614931	0.067676	12	FALSE	CTSL, CD81, STOML2
CD4_POSITIVE_ALPHA_BETA_T_CELL_DIFFERENTIATION	-0.704237	-0.299256	0.927601	0.842857	0.0483118	10	FALSE	STAT3	-1.00281	-0.412752	0.780725	0.460227	0.0806388	10	FALSE	STAT3, JAK1, MTOR, MALT1, CTSL, ATP7A, HMGB1	0.973897	0.396554	0.745204	0.481481	0.0797706	10	FALSE	CTSL, ATP7A	-0.876344	-0.378784	0.760671	0.606625	0.0709609	8	FALSE	HMGB1, MALT1, STAT3
CD4_POSITIVE_OR_CD8_POSITIVE_ALPHA_BETA_T_CELL_LINEAGE_COMMITMENT	-0.830898	-0.429901	0.846806	0.682171	0.0619763	5	FALSE	STAT3	-1.14174	-0.581574	0.685903	0.310078	0.104733	5	FALSE	STAT3, JAK1, MTOR	1.08403	0.531764	0.691911	0.4	0.0908241	5	FALSE	CTSL, JAK1
CDP_DIACYLGLYCEROL_BIOSYNTHETIC_PROCESS	0.747809	0.320595	0.88567	0.755011	0.0637845	8	FALSE	CDS2, LCLAT1, TAMM41, AGPAT3, AGPAT5, GPAT3	0.788657	0.343971	0.911518	0.736082	0.0613026	8	FALSE	TAMM41, AGPAT5, AGPAT3, GPAT3, LCLAT1	0.583415	0.253221	0.974572	0.934109	0.0473534	8	FALSE	TAMM41, AGPAT5, AGPAT1	0.900799	0.404838	0.747082	0.581749	0.0687943	7	FALSE	CDS2, AGPAT5, AGPAT3, LCLAT1, AGPAT1
CELLULAR_ALDEHYDE_METABOLIC_PROCESS	1.46783	0.468765	0.350796	0.0768944	0.287805	24	FALSE	ALDH3A2, DAB2, RDH13	-1.06628	-0.341166	0.732465	0.361111	0.0968878	24	FALSE	ALDH3B1, TKFC, ADH5, TALDO1	1.15964	0.370025	0.561492	0.255556	0.114267	25	FALSE	ALDH3A2, ALDH7A1, RDH13, RDH10, GRHPR, RDH11, IDH2, DAB2	1.01763	0.334176	0.655515	0.427239	0.0838361	25	FALSE	ALDH3A2, DAB2, RDH10, DHRS4
CELLULAR_CATABOLIC_PROCESS	0.983455	0.195018	0.75706	0.52	0.134273	516	FALSE	NT5E, HMOX1, SNX25, ATP2B4, NPC1, GNAI3, SGSH, MRTO4, LRPPRC, ITPR1, VIM, PARN, GBA1, ABCC1, SLC16A3, PHB2, ERAP2, TPP1, QSOX1, SCARB1, HADHA, CPT1A, AIFM1, EPHX1, ABHD12, ETFDH, CTSA, NBAS, ACOX3, PNPT1, PCK2, POLDIP2, SLIRP, TSPO, OAT, ZCCHC8, GLB1, RAB7A, DLD, GLUD1, GLUD2, VDAC1, CALR, ERAP1, MGAT1, MTREX, USP33, POP1, ATP6V1G1, DNAJC16, DAGLB, TBRG4, TM9SF1, VAMP7, PRDX4, SRD5A3, ACADM, ETFA…	-0.932154	-0.18255	0.899378	0.700431	0.0658312	530	FALSE	MAP1LC3B2, MAP1LC3B, FEN1, MGLL, XRN1, HSPA1B, HSPA1A, CALCOCO2, DTX3L, DERA, VPS13C, SAMHD1, SHMT1, CNP, EEF1A2, ATP6V1B2, NOCT, MET, HK2, SNX9, ALDH3B1, ACAT2, HEXB, APEX1, HEXA, GDA, CTSD, ADH5, PLBD2, EDC4, VPS16, SEC16A, ALKBH5, DPYSL2, ERI1, ATP13A2, MOV10, GAA, LRP1, SND1, STAT3, ALDH1L2, LPIN1, CIRBP, OGT, SH3BP4, LRSAM1, VPS33A, VPS41, ROCK2, FKBP8, SKIC2, PRKAA1, SKIC3, CAT, SKIC8, RNH1…	1.1989	0.233772	0.335238	0.0781711	0.193813	529	FALSE	SNX25, NT5E, HMOX1, ATP2B4, MRTO4, SGSH, NPC1, BCAT2, SNRNP70, ACAT1, ETFDH, SLC16A3, MGAT1, SLIRP, DLD, IVD, GNAI3, TBRG4, HADHB, IGF1, EIF4A3, TRIM58, PHB2, OAT, HNRNPAB, CTSA, PIP4K2B, ABHD12, LRPPRC, RALB, ETFA, DKC1, GOT2, AIFM1, RIDA, GLB1, AUH, CRYZ, ABCC1, SUCLG1, TM9SF1, HNRNPR, TIMP1, RNASET2, PSAP, ACADM, TPP1, CPT1A, ELAVL1, ECHS1, GLUD1, GLUD2, ADAM9, PGAM5, ITPR1, SLC25A5, SUCLA2, S…	1.11576	0.227733	0.418706	0.163717	0.129443	504	FALSE	NT5E, PSAP, CTSA, TRIM58, EPHX1, CYP4F11, APOB, QSOX1, ABCC1, KYNU, HADHA, CPT1A, GLB1, LRP1, GBA1, ERAP1, APP, HMOX1, HADHB, AIFM1, GOLGA2, ETFDH, ATP2B4, SLC16A3, GNS, GLUD1, GLUD2, LAMP2, GPC1, BCKDK, LRPPRC, CALR, ERAP2, ACAT1, STX12, FASTKD2, CTSD, TBRG4, OAT, VPS39, PRDX4, PNPLA6, MGAT1, TM9SF1, SMPD1, ABHD12, TMBIM6, DKC1, SLC25A5, ZMPSTE24, PCK2, PRDX5, BCAT2, SCARB1, MRTO4, HIBADH, POLDI…
CELLULAR_COMPONENT_ASSEMBLY_INVOLVED_IN_MORPHOGENESIS	-1.38369	-0.447088	0.351407	0.0788591	0.206588	30	FALSE	AGFG1, CLASP1, CD9, PRKAR1A, WDR1, PDGFRB, PHLDB1, MTMR2, FLII, PAFAH1B1, TPM1, ACTG1, ACTC1, ACTA1, FLNC, GPC1, ERCC2, DAG1	-1.15751	-0.353332	0.661831	0.277344	0.112379	32	FALSE	PDGFRB, PRKAR1A, NECTIN2, FLNC, WDR1, TPM1, CD9, PAFAH1B1, MTMR2, PHLDB1, CSRP1, ITGB1	-1.08409	-0.310338	0.63792	0.332584	0.109684	31	FALSE	PHLDB1, CLASP1, AGFG1, FLNC, PDGFRB, FLII, WDR1, PRKAR1A, TMOD3, CSRP1, TPM1	-1.44435	-0.428169	0.271467	0.0579065	0.282013	32	FALSE	PHLDB1, PROX1, AKAP13, CLASP1, FLII, TPM1, FLNC, AGFG1, PRKAR1A, MTMR2
CELLULAR_COMPONENT_DISASSEMBLY	-1.25035	-0.296868	0.358508	0.0862801	0.179782	186	FALSE	EPHA4, CHMP5, RPL23, LAMC1, MCTS1, FKBP8, VPS4B, GBF1, CDC37, SPTBN1, SPTAN1, GSK3A, MRRF, CLASP1, PLEKHH2, CKAP5, PRKAA1, VPS33A, CALCOCO2, ETF1, CTTN, DDR2, MAP4K4, OPTN, WDR1, SH3GL1, HK2, ATP13A2, CAMSAP2, ABCE1, TSG101, MAP4, HSPA2, SUPT16H, GAK, MAP1S, CAPZB, PPP1CA, VPS16, TAOK1, TRIOBP, UPF1, TWF1, FLII, ATG3, VPS4A, EXOC8, TWF2, PAFAH1B1, ARID2, DHX8, ARFIP2, PELO, HSPA8, SSRP1, GSPT1, T…	-1.19118	-0.261426	0.463621	0.0989011	0.2114	191	FALSE	MAP1LC3B2, MAP1LC3B, EPHA4, LAMC1, PLEKHH2, CALCOCO2, DDR2, VPS13C, SUPT16H, HK2, GBF1, SSRP1, HSPA2, VPS16, APEH, FSCN1, ATP13A2, LRP1, LPIN1, OGT, VPS33A, ADD1, FKBP8, PRKAA1, GSK3B, GAK, ATG3, MICAL1, FLOT1, HTT, VAMP8, VPS4B, TRIP4, VCP, WDR1, CDC37, FYCO1, ADD3, AKAP8L, TWF2, PAFAH1B1, PELO, ASCC3, UBA5, SH3GL1, SMARCD2, IQSEC1, ATG4B, TOM1, LAMP2, CARMIL1, HUWE1, SPTAN1, SWAP70, MCTS1, DHX8…	-1.69784	-0.349155	0.00557513	0.000105696	0.538434	189	TRUE	MAP1LC3B2, MAP1LC3B, EPHA4, CTTN, MAP4, SPTBN1, ARID2, CAMSAP2, PLEKHH2, SSRP1, SUPT16H, ABCE1, CALCOCO2, MAP4K4, RPL23, SPTAN1, GAK, CKAP5, DCTN1, CLASP1, OPTN, VPS4B, GBF1, PRKAA1, APEH, CARMIL1, HBS1L, MICAL1, MAP1S, SH3GL1, UPF1, VPS33A, DNM1L, LIMA1, FLII, CALM1, WDR1, TSG101, HSPA2, TWF2, MAP1B, CHMP5, ATP13A2, GSK3A, STX5, FSCN1, EIF5AL1, EIF5A, SWAP70, KLC1, MCTS1, TRIOBP, TMOD3, RETREG2,…	-1.37111	-0.290184	0.181249	0.0270774	0.352488	177	FALSE	MRRF, MAP1LC3B2, MAP1LC3B, FLOT1, FSCN1, PLEKHH2, EPHA4, CKAP5, MAP1S, CARMIL1, TOP2A, GAK, CDK1, SWAP70, TPX2, SPTBN1, SSRP1, PRKAA1, CLASP1, FLII, OPTN, ETF1, RDX, CAPZA2, SPTAN1, UPF1, SH3PXD2B, TSG101, VPS4A, HSPA2, MAP4, TRIOBP, RPL23, DCTN1, APEH, ATP13A2, CDC37, WDR1, ABCE1, SMARCD2, DNM1L, VPS4B, VCP, SUPT16H, CHMP2A, SMARCD1, TWF1, MICAL1, KIF5B, SH3GL1, CTTN, VTA1, GSK3A, TMOD3, TRIP4, …
CELLULAR_COMPONENT_DISASSEMBLY_INVOLVED_IN_EXECUTION_PHASE_OF_APOPTOSIS	1.28951	0.578966	0.494443	0.199561	0.144631	7	FALSE	AIFM1, TOP2A, ACIN1, APAF1	1.04234	0.472158	0.752799	0.40249	0.0931455	7	FALSE	AIFM1, ACIN1, DFFA, APAF1, BAX, CDK5RAP3	1.03228	0.486156	0.712248	0.432271	0.086795	6	FALSE	AIFM1, ACIN1, BAX, CDK5RAP3, TOP2A	0.888188	0.446573	0.76184	0.608611	0.0679923	5	FALSE	AIFM1, CDK5RAP3, BAX
CELLULAR_COMPONENT_MAINTENANCE	-0.932874	-0.330473	0.784913	0.561375	0.0632191	20	FALSE	TANC1, FERMT2, CTTN, SORT1, MTMR2, TJP1, SDF4, CTBP2, ERC1, APPL1, DCTN1	-1.13376	-0.384538	0.677176	0.302	0.108394	20	FALSE	TANC1, SORT1, FERMT2, SDF4, CTBP2, ITGA3, MTMR2, VPS35	-1.01273	-0.32452	0.718779	0.44206	0.0897105	20	FALSE	TANC1, CTTN, TJP1, DCTN1, APPL1, FERMT2	1.23204	0.419367	0.476193	0.216418	0.126254	21	FALSE	ITGB3, ARF6, ITGA3, SDF4, DLG1
CELLULAR_COMPONENT_MORPHOGENESIS	-1.60716	-0.382061	0.0348155	0.000735791	0.477271	185	TRUE	EPHA4, ATP9A, ALCAM, KANK1, ANK3, CDH11, RPL24, MACF1, PALLD, RAPH1, ABI2, EIF4G2, AGFG1, PAK2, KIFBP, HSP90AB1, HSP90AA1, MAP2K2, CLASP1, CNP, PDLIM5, CD9, PRKAR1A, CAPRIN1, ABI1, MFF, MYO9B, PACSIN2, CTTN, SNX1, MAP4K4, WDR1, YTHDF1, PDGFRB, CORO1B, GAS7, NCKAP1, PLXNA2, PARD3, CTNNB1, NCAM1, MINK1, DNM2, MAP1S, PLXNA1, PHLDB1, MTMR2, VASP, DBNL, ARHGEF7, GDI1, WASF2, ADNP, VCL, ERBB2, ANKRD27,…	-1.28434	-0.282142	0.393908	0.0597015	0.271289	187	FALSE	ATP9A, EPHA4, PDGFRB, EIF2AK4, CDH11, PLXNA2, ALCAM, KANK1, CNP, TPBG, CORO1B, NRP2, MINK1, ANK3, GAS7, FN1, PRKAR1A, NEO1, NECTIN2, MOV10, PALLD, ADARB1, ERBB2, KIF13B, NCAM1, VLDLR, GSK3B, SLC9A6, MACF1, RAP2A, FLOT1, FLNC, PLXNA1, CREB1, MYO9B, CAPRIN1, WDR1, TBCE, PACSIN2, TPM1, TMEM106B, CD9, NUMB, CTNNB1, APP, ARHGAP35, SYNE1, TWF2, PAFAH1B1, KIFBP	-1.48783	-0.306331	0.057613	0.00288356	0.431708	187	FALSE	EPHA4, RAPH1, KANK1, CTTN, ATP9A, WASF2, ANK3, PALLD, MACF1, PDLIM5, EIF2AK4, ABI2, NCKAP1, PLXNA2, DNM2, DBNL, ALCAM, SNX1, HSP90AA1, MAP4K4, ARHGEF7, VCL, KIFBP, PHLDB1, EIF4G2, CLASP1, SLC9A6, ARHGAP35, HSP90AB1, AGFG1, CYFIP1, CYFIP2, FLNC, MINK1, PDGFRB, MAP1S, MFF, GAS7, DNM1L, CAPRIN1, NEDD4, FLII, MAP2K2, RPL24, CORO1B, WDR1, TAOK2, MYO9B, PAK2, TWF2, FLRT2, MAP1B, PRKAR1A, SPAG9, MECP2	-1.36965	-0.28734	0.188491	0.0291221	0.352488	191	FALSE	PHLDB1, ABI2, PROX1, PDLIM5, FLOT1, WASL, ATP9A, MYO9B, YWHAH, HSP90AA1, ANK3, PALLD, EPHA4, KIFBP, VCL, AKAP13, RAPH1, MAP1S, CPNE1, ADARB1, MECP2, CLASP1, FLII, TPM1, FLNC, PACSIN2, GAS7, MAP2K1, AGFG1, KANK1, PRKAR1A, MFF, SPART, MTMR2, DBNL, PARD3, WDR1, CDH11, WASF2, MYH14, PLXNA2, DNM1L, VASP, DNM2, ADNP, PTPRD, ARHGEF7, HSP90AB1, KIF5B, CTTN, ACTBL2, TBCE, ENAH, EIF4G2, SIN3A, TMOD3, CAPRI…
CELLULAR_DEFENSE_RESPONSE																									-0.826089	-0.414534	0.802255	0.672098	0.0650878	5	FALSE	PTK2B
CELLULAR_DETOXIFICATION_OF_ALDEHYDE	-0.617909	-0.304272	0.953746	0.903525	0.046882	6	FALSE	AKR1B10, PARK7	-0.952452	-0.456727	0.832809	0.558594	0.0721798	6	FALSE	ADH5, AKR1A1, ESD	-1.12933	-0.528473	0.63792	0.334	0.10208	6	FALSE	ADH5, AKR1B10	-1.23853	-0.584927	0.494614	0.232848	0.128789	6	FALSE	AKR1B10
CELLULAR_EXTRAVASATION	1.06112	0.419839	0.657427	0.375566	0.102449	10	FALSE	SIRPA, CD99L2, ITGB1, THY1	-0.606186	-0.249503	0.980914	0.916667	0.0471642	10	FALSE	GOLPH3, CRKL	1.11803	0.455241	0.630975	0.325536	0.10208	10	FALSE	SIRPA, ITGB1, CD47, THY1	0.733458	0.299737	0.86714	0.780583	0.0557104	10	FALSE	SIRPA, ITGB1, THY1, CD47, CD99
CELLULAR_HOMEOSTASIS	1.69781	0.370565	0.0122889	0.000145693	0.518848	213	TRUE	HMOX1, SOD2, TFRC, ITGB3, ATP2B4, MAIP1, ERO1A, SLC39A14, ITPR1, GPR89A, GPR89B, SLC4A7, RTN4, AFG3L2, ATP5F1B, SLC12A9, STOML2, TM9SF4, ATP2B1, TMEM165, NPTN, PCK2, RAB7A, B2M, SCO2, CALR, ITPR3, LETM1, ATP1B1, SMARCA4, ATP6V1G1, NDUFAF2, MCU, MPC2, ATP1A1, PRDX4, SLC9A7, TPCN2, SLC30A1, ITPR2, NNT, LRRC8E, FTH1, LAMP2, IMMT, CALM1, CALM2, CALM3, ENPP1, GRN, ATP13A1, APP, PML, ANK2, STXBP3, ATG5…	1.02367	0.22665	0.754518	0.405556	0.0862866	214	FALSE	HMOX1, ATG5, SCO1, AFG3L2, SCO2, LETM1, ITGB3, MPC2, RTN4, FTH1, ATP2B4, GCLM, TMCO1, VAPB, BCAP31, SOD2, CFL2, RAB11FIP5, NPM1, ATP5F1B, FTL, STIM1, GCLC, PDZD8, BNIP1, STXBP3, HK1, LRRC8E, TXN, ERO1A, DNAJB2, GPR89A, GPR89B, TPT1, MCU, TMEM165, IMMT, NPTN, TAOK1, GPX1, PRDX4, ABCB7, SLC39A7, CCDC47, HSP90B1, FITM2, MAIP1, STOML2, TFRC, SLC29A1, CAV1, FUNDC2, RHOT2, SLC4A7, TPP2, UBE3A	1.29375	0.278857	0.31489	0.0673401	0.224966	220	FALSE	SOD2, HMOX1, TFRC, SLC39A14, ATP2B4, NPTN, ITGB3, SCO2, SCO1, TM9SF4, ERO1A, PML, ATP1A1, FTH1, ATP1B1, ATP5F1B, ITPR1, BCAP31, ATP1B3, PRDX4, STOML2, TMCO1, LETM1, APP, SLC29A1, B2M, RAB7A, VAPB, STX4, AFG3L2, ATP2C1, GLS, ATP2B1, RAB11B, MCU, CFL2, STXBP3, MICU2, ANK2, NNT, CALR, THY1, SLC4A7, ENPP1, ATP2A2, PCK2, CCDC47, TMEM106B, NDUFAF2, MPC2, LRRC8E, MICU1, CCDC51, BNIP1, RHOT2, SLC30A7, SL…	1.74736	0.38649	0.00190125	4.13545e-05	0.557332	216	TRUE	SOD2, ITGB3, GRN, DMD, NGFR, TFRC, ANK2, APP, HMOX1, PLCB4, ATP2B4, LAMP2, SLC39A7, CALR, ERO1A, SCO2, TRPM4, B2M, PRDX4, ATP1B1, ATP1A1, SLC39A14, SCO1, AFG3L2, TMBIM6, PCK2, PRDX5, CAV2, RHOT1, STXBP3, PPT1, TMCO1, GAS6, SLC12A9, STOML2, CALM1, CALM2, CALM3, BCAP31, STX4, SLC4A2, ATP13A1, CAV1, ATP6AP2, IMMT, FTH1, ATP5F1B, GPR89A, GPR89B, ITPR1, SLC4A7, ABCB7, MICU2, SLC30A1, TM9SF4, LETM1, MI…
CELLULAR_HYPEROSMOTIC_RESPONSE	0.658737	0.260635	0.949169	0.886878	0.0568864	10	FALSE	ARHGEF2, LETM1, MICU1	-0.880491	-0.373605	0.855235	0.600382	0.0675189	9	FALSE	SLC2A1	-0.727492	-0.286006	0.910294	0.803681	0.0567672	10	FALSE	YBX3, OXSR1	-0.829187	-0.34994	0.801764	0.67086	0.0665892	9	FALSE	SLC2A1
CELLULAR_HYPOTONIC_RESPONSE	-1.21935	-0.600433	0.552581	0.257885	0.113787	6	FALSE	SLC4A11	-1.59576	-0.765211	0.268915	0.0238145	0.352488	6	FALSE	SLC4A11, MYLK, STK39, OXSR1, CAB39	-1.56568	-0.732664	0.209568	0.0297718	0.352488	6	FALSE	SLC4A11, MYLK, OXSR1	-1.32214	-0.663451	0.414595	0.160896	0.156312	5	FALSE	SLC4A11
CELLULAR_KETONE_METABOLIC_PROCESS	1.1079	0.303265	0.56066	0.268097	0.137251	47	FALSE	ATP2B4, DAB2, NCOR1, CPT1A, PDK1, GOT2, HSD17B10, KDSR, LPGAT1, VKORC1L1, H6PD, CYP4F11, ERLIN1, NDUFA9, ERLIN2, EIF6	1.39969	0.388841	0.440135	0.0862745	0.213928	51	FALSE	VKORC1, NCOR1, KYNU, ATP2B4, EIF6, CPT1A, GOT2, VKORC1L1, HSD17B10	1.22287	0.33561	0.475366	0.165775	0.142901	52	FALSE	ATP2B4, GOT2, PDK1, CPT1A, RDH10, ACADVL, CYP4F11, KYNU, HSD17B10, EIF6, DAB2, H6PD, LPGAT1, KDSR, NCOR1, HAGH, DHRS4, PROX1, ERLIN2, ABCD1, CLN3	1.28545	0.364817	0.383007	0.139241	0.158514	49	FALSE	CYP4F11, KYNU, DAB2, CPT1A, ATP2B4, BCKDK, RDH10, EIF6, DHRS4, KDSR, CAV1, ACADVL, GOT2
CELLULAR_LIPID_BIOSYNTHETIC_PROCESS	1.4342	0.643928	0.370046	0.0964912	0.213928	7	FALSE	LPCAT2, GNPAT, LIPA, FAR1, AGPS	0.605817	0.287101	0.980914	0.914286	0.0507028	6	FALSE	LPCAT2, AGPS, GNPAT	1.13003	0.512413	0.627771	0.322772	0.103576	7	FALSE	LPCAT2, FAR1, GNPAT, AGPS, LIPA, DHRS7B	1.22721	0.551533	0.49974	0.239544	0.120433	7	FALSE	LPCAT2, LIPA, DHRS7B, GNPAT
CELLULAR_LIPID_CATABOLIC_PROCESS	1.58093	0.398534	0.264888	0.0310847	0.352488	77	FALSE	GBA1, SCARB1, HADHA, CPT1A, ABHD12, ETFDH, ACOX3, PCK2, DAGLB, SRD5A3, ACADM, ETFA, IVD, SGPL1, ACOX1, HSD17B10, NUDT19, CRAT, ACAT1, ACAA2, DECR1, LDLR, HADHB, CROT, HSD17B4, PNPLA6, ACOT8, ETFB, ECHS1, APOB, NAGA, ECI1, SLC27A4, HACL1, HADH, ABCD1, ABCD3, AKT2, ACAD11, SMPD4, IDH1, ABHD5, SMPD1, GCDH, SCP2, ABHD16A, PCCA	0.795341	0.207002	0.956197	0.833663	0.0535669	80	FALSE	NUDT19, AUH, CPT1A, ETFDH, SGPL1, ACADM, ABHD12, HSD17B10, IVD, SCARB1, ETFA, HADHA, HADHB, ACAT1, ETFB, ACAA2, ACAD11, DAGLB, AKT2, PNPLA6, DECR1, HADH, SLC27A4, CRAT, ECHS1, CPT2, SMPD2, ABCD1, SMPD4	1.69281	0.431202	0.122182	0.0104392	0.38073	79	FALSE	ACAT1, ETFDH, IVD, HADHB, ABHD12, ETFA, AUH, ACADM, CPT1A, ECHS1, HADHA, SCARB1, ETFB, CRAT, GLA, ACAA2, NUDT19, CROT, ACADVL, ACOX3, ACOX1, DECR1, HADH, HSD17B10, PCK2, ACAD11, ASAH1, GBA1, SLC27A4, FUCA1, CPT2, SMPD1, ABHD16A, HSD17B4, SCP2, PPT1, SGPL1, HEXB, ABCD1, NAGA, GCDH, DAGLB	1.2593	0.323457	0.364206	0.126298	0.16318	79	FALSE	APOB, HADHA, CPT1A, GBA1, HADHB, ETFDH, ACAT1, PNPLA6, SMPD1, ABHD12, PCK2, SCARB1, ACOX1, ACADM, PPT1, DECR1, CRAT, DAGLB, ACADVL, ETFA, IVD, ACOT8, ABHD16A, NAGLU, ECHS1, SCP2, SLC27A4, HSD17B4, ABCD1, ETFB, FUCA1, NUDT19, HEXB, CPT2, ACAD11, SGPL1, PNPLA8, ACOX3, GCDH, ASAH1, NEU1, HSD17B10, ECI2, PLD2, ABCD3, HEXA
CELLULAR_LIPID_METABOLIC_PROCESS	1.43717	0.303164	0.10541	0.00529765	0.407018	273	FALSE	NCEH1, ALDH3A2, LPCAT2, NCOR1, PTGES2, GBA1, PHB2, SEL1L, TECR, SCARB1, HADHA, PTDSS2, MBOAT7, LPCAT1, CPT1A, EPHX1, ABHD12, ETFDH, CDIPT, CDS2, ACOX3, ACOT1, ACOT2, PCK2, RDH13, GLB1, PI4K2A, PDK1, MGST3, DAGLB, MPDU1, PLSCR3, SRD5A3, ACADM, DEGS1, ETFA, SELENOI, IVD, ACSL4, ELOVL1, SGPL1, ACAD9, ACOX1, DPM1, HSD17B10, ABHD11, PSAP, ALG3, MECR, CAPN2, NUDT19, PIGU, CERS2, KDSR, LCLAT1, LPGAT1, M…	-0.970316	-0.205614	0.822348	0.536105	0.0802023	272	FALSE	B4GALT4, PDGFRB, MGLL, PI4KB, GPAT4, SPTLC3, UBR4, APPL2, PCYT1A, PRKAB1, ALDH3B1, FASN, ACAT2, HEXB, HEXA, ADH5, PLBD2, ST3GAL1, OCRL, SLC27A3, QKI, PPP2R1A, LRP1, ALDH1L2, LPIN1, ACSL6, FDPS, SLC44A1, PRKAA1, CAT, ACLY, PLSCR1, DGKA, SYNJ2, PLCD1, SLC27A1, FADS3, AMACR, TBL1XR1, FGF2, CHP1, PTDSS1, PI4K2B, ACSS2, SPTLC1, ABHD6, PIGU, PHYH, PLCB3, INPPL1, PIGK, PLD1, PAFAH1B1, RNF213, LPCAT1, DH…	1.56417	0.328085	0.0377834	0.00152815	0.45506	275	TRUE	NCEH1, LPCAT2, PORCN, ACSL4, ALDH3A2, ACAT1, ETFDH, IVD, HADHB, PHB2, ACOT1, ACOT2, PIP4K2B, ABHD12, ETFA, PDK1, GLB1, AUH, LPCAT1, PTGES2, PLSCR3, PSAP, ACADM, CPT1A, ECHS1, HADHA, SCARB1, RFT1, RDH14, RDH13, RDH10, HTRA2, ETFB, PI4K2A, CERS2, CRAT, VAPA, GLA, ACAA2, ABHD11, NUDT19, CROT, MMUT, RDH11, ACADVL, ACOX3, ACOX1, ZMPSTE24, CYP4F11, TM9SF2, DECR1, HADH, DHRS7, HSD17B10, PLPP1, LSS, AGK,…	1.68762	0.366789	0.00206585	4.68905e-05	0.557332	263	TRUE	ALDH3A2, ACSF2, INPP5K, PSAP, NCEH1, EPHX1, ALG8, CYP4F11, APOB, LPCAT2, HADHA, CPT1A, GLB1, LRP1, DGAT1, GBA1, SEL1L, ACSL4, HADHB, ETFDH, ACOT1, ACOT2, LPCAT3, ACAT1, RDH10, PTDSS2, ALG3, PNPLA6, UGCG, TM9SF2, MGST3, RFT1, SMPD1, HACD2, ABHD12, PTGES2, EIF6, FADS3, ZMPSTE24, PCK2, SCARB1, MBOAT7, MMUT, SPTLC2, ACOX1, DHRS4, KDSR, ACADM, PPT1, SELENOI, LIPA, DECR1, AGK, NPC2, CRAT, SIRT3, MPDU1,…
CELLULAR_METABOLIC_COMPOUND_SALVAGE	0.826737	0.340154	0.839436	0.663657	0.0707899	9	FALSE	MTAP, APRT, MRI1	-1.2215	-0.518298	0.632546	0.24283	0.119888	9	FALSE	NAPRT, PDXK, PGM2	-0.82794	-0.333465	0.847982	0.664583	0.0667426	9	FALSE	PDXK, HPRT1, ADSL, PGM2, NAPRT, PNP	-1.60406	-0.676957	0.183905	0.028071	0.352488	9	FALSE	MTAP, PDXK, ADSL, PNP, HPRT1, PGM2, NAPRT, MRI1
CELLULAR_MODIFIED_AMINO_ACID_BIOSYNTHETIC_PROCESS	1.23859	0.450797	0.49058	0.195349	0.151149	14	FALSE	PLOD2, PTDSS2, ACADM	-1.33096	-0.495978	0.506939	0.134653	0.169571	14	FALSE	CKB, PLOD3, TMLHE, PLSCR1, SLC27A1, PTDSS1	1.1506	0.423835	0.591692	0.283133	0.112843	14	FALSE	PLOD2, ACADM, ALDH7A1, PTDSS2, PLOD3	1.058	0.417076	0.619564	0.381139	0.0931455	12	FALSE	PLOD2, PTDSS2, ACADM, PLOD3
CELLULAR_MODIFIED_AMINO_ACID_CATABOLIC_PROCESS	1.27056	0.599696	0.516996	0.218143	0.13649	6	FALSE	ABHD12, GOT2, PCYOX1L, PCYOX1, ABHD16A	1.47574	0.699362	0.412259	0.0693878	0.245042	6	FALSE	GOT2, ABHD12, PCYOX1	1.54255	0.726467	0.303424	0.0566043	0.321776	6	FALSE	ABHD12, GOT2, PCYOX1L, PCYOX1, ABHD16A, ALDH4A1	1.19504	0.562443	0.522669	0.266795	0.113787	6	FALSE	ABHD12, GOT2, ABHD16A, PCYOX1, PCYOX1L
CELLULAR_MODIFIED_AMINO_ACID_METABOLIC_PROCESS	1.41942	0.402024	0.342727	0.0692521	0.287857	40	FALSE	PLOD2, MTHFD1L, PTDSS2, CPT1A, ABHD12, ACADM, GOT2, CTSB, ICMT, CRAT, PCYOX1L, CROT, LPCAT3, SLC25A32	-0.897092	-0.257977	0.861568	0.612648	0.0681513	41	FALSE	SHMT1, CKB, PLOD3, ALDH1L2, TMLHE, PLSCR1, SLC27A1, PTDSS1	1.70519	0.495073	0.12088	0.0101752	0.38073	40	FALSE	PLOD2, CTSB, ABHD12, GOT2, ACADM, CPT1A, PCYOX1L, SHMT2, ALDH7A1, MTHFD1L, GGH, CRAT, CROT, PCYOX1, SERINC1, PTDSS2, CPT2, ABHD16A, PLOD3	1.47783	0.443058	0.264603	0.0544465	0.261664	38	FALSE	PLOD2, MTHFD2, CTSB, CPT1A, LPCAT3, PTDSS2, ABHD12, ACADM, MTHFD1L, CRAT, PLOD3, GOT2, SERINC1, ABHD16A, CPQ
CELLULAR_OXIDANT_DETOXIFICATION	1.25958	0.39606	0.446465	0.153266	0.179782	26	FALSE	SOD2, MGST3, GPX8, PRDX4, NNT	0.53917	0.168432	0.99918	0.991984	0.0461379	27	FALSE	SOD2, MGST3, TXN, GPX1, PRDX4, TXNDC17, PRDX5, PRDX3	0.958943	0.303047	0.767248	0.51107	0.0738053	26	FALSE	SOD2, PRDX4	1.34777	0.442592	0.357686	0.117537	0.176694	25	FALSE	SOD2, PRDX4, MGST3, PRDX5, GSTK1, NNT, NQO1, GPX8
CELLULAR_PIGMENTATION	-0.738917	-0.252867	0.927303	0.841503	0.0443293	22	FALSE	VPS33A, SHROOM2, AP3M1, ANKRD27, AP3B1, AP1G1, DCTN1, AP1M1, AP3D1, DCTN2	-0.971313	-0.321747	0.791825	0.475538	0.0806388	21	FALSE	AP1B1, VPS33A, AP1M1, AP1G1, ABCB6, HPS6, AP3M1, SHROOM2, DCTN2, CD63	-1.28439	-0.403595	0.442947	0.145969	0.170932	22	FALSE	SHROOM2, AP3D1, DCTN1, AP3B1, AP3M1, VPS33A	-1.13105	-0.370567	0.555832	0.30064	0.112843	22	FALSE	SHROOM2, DCTN1, AP3D1, KIF13A, AP3S1, DCTN2, AP3M1
CELLULAR_PROCESS_INVOLVED_IN_REPRODUCTION_IN_MULTICELLULAR_ORGANISM	-1.10235	-0.31371	0.59104	0.301766	0.0949752	58	FALSE	QKI, FNDC3A, AGFG1, EIF2S2, CD9, NSUN2, TRIP13, PPP2R1A, STAU1, RPS6, HSPA2, FXR1, CTNNB1, DDB1, WASHC5, HMGB2, TUBB8, SRC	-1.55016	-0.410089	0.227785	0.0170274	0.352488	58	FALSE	NCAPH, FNDC3A, MSH2, WDR77, TIAL1, TRIP13, HEXB, HSPA2, RPS6KA2, QKI, PPP2R1A, NECTIN2, KLC3, MTOR, CD9, CTNNB1, DDX20, STAU1, PRKACA, PAFAH1B1	0.856693	0.2288	0.847062	0.663121	0.0590955	60	FALSE	SLIRP, DLD, UBE2J1, IGF1, PRDX4, TBC1D20, PANX1, ITGB1, AFF4, CD9	-1.49976	-0.384543	0.165842	0.0226112	0.352488	63	FALSE	PTK2B, NCAPH, TRIP13, TOP2A, RPS6, TDRD7, AGFG1, PDE5A, HMGB2, HSPA2, KLC3, DDX20, STAU1, PRKACA, SMARCA2, CTCF, WDR77, TIAL1, CDYL, QKI, IGF1, TUBB8, CD9, WASHC5, PAFAH1B1, FXR1, TMF1
CELLULAR_RESPIRATION	2.4098	0.578331	3.01536e-05	6.21723e-08	0.704976	100	TRUE	SOD2, MYBBP1A, ATP5ME, AK4, SLC25A13, SLC25A12, OGDH, PPIF, GBA1, ATP5F1B, CYCS, MDH2, STOML2, ETFDH, PNPT1, CS, ACO2, DLAT, TRAP1, DLD, SCO2, ATP5F1C, PLEC, ATP5F1D, SLC25A22, ETFA, SDHB, CYC1, ATP5F1A, NNT, SUCLG2, ATP5PO, ATP5PD, MACROH2A1, FH, ATP5MG, NDUFA5, UQCRC2, RHOA, IDH3A, ATP7A, GHITM, OXA1L, ATP5PB, CHCHD2, SDHA, ETFB, NDUFA8, UQCRFS1, UQCRFS1P1	2.34814	0.580735	6.10761e-05	1.39762e-07	0.690132	103	TRUE	PPIF, MYBBP1A, UQCRB, IDH3A, SCO2, CYCS, OGDH, COX4I1, NDUFS2, ATP5F1C, DLD, IDH3B, UQCRC2, NDUFB9, UQCRH, CS, SOD2, ATP5F1A, SUCLG1, AK4, NDUFS3, ATP5PO, ETFDH, COX5B, ATP5F1B, MDH2, CYC1, SLC25A22, NDUFB5, ATP5MG, PNPT1, ATP5PD, ACO2, MACROH2A1, SUCLG2, ATP5PB, OXA1L, SLC25A12, NDUFA10, ETFA, UQCRQ, NOP53, NDUFV2, TRAP1, UQCRC1, NDUFS8, SDHB, NDUFS1, CHCHD2, ETFB, SLC25A13, FH, DLAT, IDH2	2.72855	0.663047	2.53277e-11	1.28047e-14	0.986546	103	TRUE	SOD2, NDUFA6, ATP5PO, SCO2, ETFDH, MYBBP1A, CS, DLD, AK4, ATP5F1A, CYC1, TRAP1, SDHA, IDH3A, MDH2, OGDH, ATP5PB, ETFA, SLC25A12, SLC25A22, SUCLG1, NDUFS3, ATP5F1C, SLC25A13, IDH3B, FH, ACO2, ATP5F1B, PPIF, SUCLA2, SHMT2, OXA1L, CYCS, PDHA1, NDUFS2, SUCLG2, STOML2, ATP5MG, ATP5MF, SDHC, ETFB, COX4I1, SDHB, UQCRC2, RHOA, IDH2, MACROH2A1, IDH3G, UQCRC1, ATP5F1D, COX5A, PNPT1, NNT, UQCRFS1, UQCRFS1P1…	2.33716	0.580654	2.58046e-06	9.98371e-09	0.74774	95	TRUE	SOD2, OGDH, ATP5F1D, UQCR10, MYBBP1A, GBA1, UQCRH, SLC25A12, SDHB, ETFDH, COX15, ACO2, ATP5F1C, SCO2, PPIF, ATP5F1A, CS, SDHA, SLC25A13, TRAP1, MDH2, CYC1, DLST, NIPSNAP2, ATP5PO, NDUFS3, STOML2, DLAT, SIRT3, PNPT1, NDUFS2, UQCRC2, IDH3A, ATP5F1B, PDHB, ETFA, OXA1L, UQCRC1, ATP5PD, NDUFA8, ATP5PB, CYCS, PDHA1, AK4, DLD, MT-CO2, ATP5MG, NNT, ABCD1, SUCLG2, MACROH2A1, ETFB, COX4I1, SLC25A22, PLEC, …
CELLULAR_RESPONSE_TO_ABIOTIC_STIMULUS	-1.18609	-0.316702	0.482433	0.186795	0.126254	89	FALSE	SLC4A11, LRRC8D, BRCC3, PCNA, DDB2, SIPA1, SLC2A1, YAP1, CNN2, PARP1, CRYAB, POLD1, NMT1, YBX3, NMT2, TNKS1BP1, MYLK, EIF2S1, HABP4, PPID, DDB1, FAS	-1.20407	-0.295234	0.522079	0.142566	0.166934	90	FALSE	SLC4A11, SLC2A1, PCNA, POLD1, EIF2AK4, NMT2, GRB2, DDB2, PARP1, MYLK, SIPA1, NMT1, CNN2	-1.13624	-0.260268	0.523733	0.212919	0.146416	91	FALSE	SLC4A11, YBX3, BAG3, EIF2AK4, YAP1, CRYAB, EEF1D, SIPA1, MYLK, NMT2, NEDD4, CNN2, NMT1, OXSR1, TNKS1BP1, POLD1, PARP1, NUCKS1, USP47, SERPINB6, DDX3X, EIF2S1	-1.0083	-0.241433	0.663288	0.44208	0.095288	87	FALSE	PRKCD, SLC2A1, SLC4A11, HABP4, CNN2, PCNA, GRB2, CRYAB, YAP1, BAG3, USP47, POLD1
CELLULAR_RESPONSE_TO_ACID_CHEMICAL	-0.706407	-0.237533	0.94366	0.875205	0.0427591	24	FALSE	DNMT1, SIPA1, CPEB4	-1.19076	-0.378597	0.632546	0.244576	0.121543	25	FALSE	DNMT1, SIPA1, SH3BP4, EGFR, MTOR, UBR1, IPO5, CAPN2, RPTOR, CPEB4, LARS1	-1.01771	-0.303594	0.723127	0.448052	0.0894367	25	FALSE	CPEB4, SH3BP4, SIPA1, DNMT1, IPO5, LARS1	-0.651992	-0.205362	0.961872	0.933476	0.052057	25	FALSE	DNMT1, CAPN2
CELLULAR_RESPONSE_TO_ALCOHOL	1.36652	0.445306	0.36799	0.0948718	0.234393	22	FALSE	SOD2, AKAP8, TNC, AIFM1	-1.15951	-0.384086	0.652907	0.268102	0.114751	21	FALSE	XRN1, GOLPH3, JUP, PRKAA1, CTNNA1, CDK4, GNAI1, CREB1, CTNNB1	1.4546	0.484414	0.345072	0.0834879	0.2114	21	FALSE	SOD2, AIFM1, GNB1, TNC	1.29133	0.439547	0.42268	0.16791	0.145516	21	FALSE	SOD2, TNC, AIFM1
CELLULAR_RESPONSE_TO_ALDEHYDE	0.901049	0.404553	0.804708	0.594298	0.0749279	7	FALSE	AIFM1, RDH11	-0.524919	-0.238463	0.992285	0.967308	0.0454059	7	FALSE	ADH5, AKR1A1, ESD	0.788047	0.35734	0.87384	0.718812	0.0605093	7	FALSE	AIFM1, RDH11	-0.916053	-0.414313	0.732223	0.560924	0.0756946	7	FALSE	AKR1B10
CELLULAR_RESPONSE_TO_ALKALOID	-0.454895	-0.235359	0.997889	0.99031	0.0446854	5	FALSE	MECP2, SLC8A1, TGM2, PPP1R9B																	-1.22893	-0.616679	0.504889	0.248473	0.122679	5	FALSE	MECP2, TGM2
CELLULAR_RESPONSE_TO_AMYLOID_BETA	-1.02794	-0.43681	0.688269	0.428571	0.0813027	10	FALSE	EPHA4, PARP1	-1.7395	-0.738093	0.135362	0.00640856	0.407018	9	FALSE	EPHA4, PARP1, LRP1, GSK3B, ATP1A3, APP	1.14293	0.454721	0.626075	0.320792	0.103958	11	FALSE	IGF1, GJA1, ABCC1, APP	1.78843	0.72661	0.0915605	0.00765169	0.407018	11	FALSE	NGFR, GJA1, ABCC1, LRP1, APP
CELLULAR_RESPONSE_TO_ARSENIC_CONTAINING_SUBSTANCE	2.0498	0.843374	0.06762	0.00230854	0.431708	9	FALSE	HMOX1, PPIF	1.7119	0.71605	0.204104	0.0140636	0.38073	9	FALSE	HMOX1, PPIF, HNRNPA1	1.73852	0.725043	0.122085	0.0103384	0.38073	9	FALSE	HMOX1, PPIF, HNRNPA1	1.27084	0.555623	0.460849	0.202312	0.133555	8	FALSE	HMOX1, PPIF
CELLULAR_RESPONSE_TO_BIOTIC_STIMULUS	1.32502	0.362136	0.383769	0.107895	0.222056	48	FALSE	AKAP8, SIRPA, SERPINE1, VIM, SCARB1, TSPO, PRPF8, PLSCR3, CAPN2, ADAM9, HSPA5, ZMPSTE24, RHOA, HADHB, SLC7A5, TMCO1	0.991877	0.279558	0.769125	0.436874	0.08654	48	FALSE	AKAP8, VIM, TMCO1, PABPN1, SERPINE1, SCARB1, SIRPA, HADHB, HSPA5, MIF, CCDC47, SLC7A5	1.34325	0.374455	0.369049	0.0998185	0.190023	48	FALSE	SERPINE1, SIRPA, HADHB, PLSCR3, ADAM9, PABPN1, SCARB1, TMCO1, HSPA5, TXNIP, RHOA, ZMPSTE24, VIM, PRPF8, CCDC47, SLC7A5	0.871667	0.248762	0.81066	0.686486	0.0582216	47	FALSE	SIRPA, HSPA5, HADHB, SERPINE1, ZMPSTE24, SCARB1, PRPF8, TMCO1, AXL, CCDC47, ADAM9, PRKCA
CELLULAR_RESPONSE_TO_CADMIUM_ION	1.45858	0.625314	0.351407	0.0801782	0.237794	8	FALSE	HMOX1, ABCB6, ATP7A	1.32796	0.555455	0.506164	0.131524	0.176694	9	FALSE	HMOX1, MAPK3	1.4981	0.624775	0.312542	0.0651341	0.245042	9	FALSE	HMOX1, MAPK3, ATP7A	-0.853701	-0.368997	0.774572	0.627329	0.0692836	8	FALSE	MAPK9, MAPK1, SUMO1
CELLULAR_RESPONSE_TO_CALCIUM_ION	-0.883461	-0.35609	0.80875	0.608466	0.0629395	12	FALSE	CLIC4, PRKAA1, CAMK2D	-0.935558	-0.36676	0.825388	0.542074	0.0738053	12	FALSE	CPNE3, ADD1, PRKAA1, CLIC4, SMPD1, CPNE1, NCSTN	0.720618	0.275612	0.904752	0.793436	0.0546808	12	FALSE	SLC25A24, PPIF, SMPD1, NCSTN	0.833791	0.322648	0.81066	0.68616	0.0619763	13	FALSE	NCSTN, PPIF, SMPD1, SLC25A24
CELLULAR_RESPONSE_TO_CAMP	1.05222	0.472427	0.675608	0.407895	0.0956031	7	FALSE	ITPR2, RAP1B, RAP1BL	-0.622191	-0.282653	0.980811	0.909615	0.048215	7	FALSE	RAP1A, KDM1A	1.08032	0.489872	0.684619	0.390099	0.0922597	7	FALSE	RAP1B, RAP1BL, ITPR2, INPP5K, KDM1A	1.17003	0.525836	0.531449	0.275665	0.111011	7	FALSE	INPP5K, RAP1B, RAP1BL, ITPR2
CELLULAR_RESPONSE_TO_CARBOHYDRATE_STIMULUS	1.0723	0.342448	0.63799	0.35369	0.113787	24	FALSE	SLC39A14, PCK2, SMARCA4, NDUFAF2, MPC2	0.771094	0.244618	0.945898	0.810976	0.0560596	26	FALSE	MPC2, GCLM, RAB11FIP5, GCLC, GPX1, SLC29A1	0.869994	0.272389	0.835715	0.635359	0.0629395	27	FALSE	SLC39A14, SLC29A1, STX4, RAB11B, PCK2, NDUFAF2, MPC2	0.76539	0.251345	0.881219	0.802239	0.0525899	25	FALSE	TRPM4, SLC39A14, PCK2, GAS6, STX4
CELLULAR_RESPONSE_TO_CHEMICAL_STRESS	1.16456	0.280747	0.479332	0.184971	0.175204	98	FALSE	HMOX1, SOD2, SIRPA, PPIF, ABCC1, LONP1, TOP2B, ARHGEF2, AIFM1, PNPT1, SLC25A24, TSPO, ARL6IP5, TRAP1, LETM1, PLEC, GPX8, HM13, ERMP1	-0.907791	-0.219333	0.891058	0.681633	0.0645031	102	FALSE	SLC4A11, SLC2A1, PCNA, HSPA1B, HSPA1A, DDR2, MET, ALDH3B1, DNAJA1, PARP1, MYLK, ATP13A2, EGFR, PRKAA1, CAT, AIFM2, STK39, RACK1, TPM1, MTOR, STAU1, FAS, LRRC8D, OXSR1, CAB39, SIN3A, SRC, RPTOR, DDX3X, USP15, GPX8	1.06996	0.2606	0.609789	0.304124	0.09855	102	FALSE	SOD2, HMOX1, SIRPA, TRAP1, AIFM1, ABCC1, TOP2B, SLC25A24, PPIF, LONP1, LETM1, HTRA2, PYCR1, STX4, HM13	1.02991	0.255452	0.619027	0.379368	0.0840746	101	FALSE	SOD2, SIRPA, ABCC1, HM13, PEX14, HMOX1, AIFM1, TOP2B, PPIF, LONP1, ARL6IP5, TRAP1, PRDX5, PYCR1, STX4, PNPT1, AXL, CAV1, G6PD, PYCR2, DDR2, LETM1, MICU1, NAGLU, ERMP1, ATP2A2, SLC25A24
CELLULAR_RESPONSE_TO_CORTICOSTEROID_STIMULUS	1.02639	0.406098	0.68157	0.41629	0.0962406	10	FALSE	AIFM1, PCK2, ATP5F1A, HNRNPU, FECH, EIF4E	1.62112	0.656377	0.28691	0.0288799	0.352488	10	FALSE	HNRNPU, ATP5F1A, AIFM1, EIF4E, FECH, RAN	1.34138	0.546187	0.456336	0.153996	0.156312	10	FALSE	ATP5F1A, AIFM1, FECH, PCK2, HNRNPU	1.58785	0.648895	0.277895	0.0651299	0.287805	10	FALSE	FECH, AIFM1, ATP5F1A, PCK2
CELLULAR_RESPONSE_TO_DECREASED_OXYGEN_LEVELS	1.27024	0.357541	0.426934	0.137741	0.199915	41	FALSE	HMOX1, ERO1A, AK4, PHB2, FAM162A, AIFM1, P4HB, PDK1, HYOU1	1.06568	0.308074	0.708096	0.334677	0.102449	41	FALSE	HMOX1, PHB2, AIFM1, AK4, FAM162A, ERO1A, NOP53, P4HB, CHCHD2, ACAA2, STUB1, TGFB1, NONO, SLC29A1	1.37252	0.395279	0.36326	0.0974265	0.193813	42	FALSE	HMOX1, AK4, PHB2, TBL2, ERO1A, AIFM1, PDK1, P4HB, FAM162A, ACAA2, SLC29A1	0.971297	0.288829	0.70108	0.498188	0.0741759	39	FALSE	HMOX1, AIFM1, HYOU1, ERO1A, TMBIM6, TBL2, DDR2, P4HB, AK4, FAM162A, PHB2, PDK1, MTOR
CELLULAR_RESPONSE_TO_DEXAMETHASONE_STIMULUS	1.28855	0.639195	0.484957	0.191358	0.142901	5	FALSE	PCK2, ATP5F1A, FECH, EIF4E	1.17783	0.59979	0.661831	0.279835	0.11524	5	FALSE	ATP5F1A, EIF4E, FECH	1.43547	0.704162	0.354674	0.0910891	0.208955	5	FALSE	ATP5F1A, FECH, PCK2	1.64885	0.829025	0.11619	0.0120176	0.38073	5	FALSE	FECH, ATP5F1A, PCK2
CELLULAR_RESPONSE_TO_DSRNA	0.905728	0.372654	0.79169	0.573363	0.0782955	9	FALSE	DHX9, MAVS, STING1, NPM1	0.877292	0.366951	0.869495	0.628392	0.0696133	9	FALSE	NPM1, CAV1, DHX9, RALB, MAVS, PDE12	0.768493	0.320496	0.881551	0.743295	0.0573667	9	FALSE	RALB, STING1, DHX9	-0.766688	-0.314062	0.848312	0.753593	0.0599892	10	FALSE	FLOT1, IFIT1, RIGI
CELLULAR_RESPONSE_TO_ESTRADIOL_STIMULUS	1.15046	0.570692	0.606258	0.314815	0.107554	5	FALSE	AIFM1, RUVBL2, PPP1R9B, EGFR, HNRNPD	0.783987	0.371537	0.903017	0.714286	0.062249	6	FALSE	AIFM1, PPP1R9B, HNRNPD	1.06227	0.500278	0.691877	0.398406	0.0913924	6	FALSE	AIFM1, RUVBL2, HNRNPD, FAM210B	1.39482	0.701302	0.358265	0.119374	0.179782	5	FALSE	AIFM1, EGFR, RUVBL2, HNRNPD
CELLULAR_RESPONSE_TO_EXOGENOUS_DSRNA	1.05298	0.472769	0.673854	0.405702	0.0959207	7	FALSE	DHX9, MAVS, STING1	0.548417	0.248421	0.991134	0.956432	0.049391	7	FALSE	CAV1, DHX9, RALB, MAVS	0.84226	0.381923	0.84453	0.657426	0.0647943	7	FALSE	RALB, STING1, DHX9	-0.844038	-0.36482	0.779167	0.635611	0.0686326	8	FALSE	FLOT1, IFIT1, RIGI
CELLULAR_RESPONSE_TO_EXTERNAL_STIMULUS	-0.906189	-0.244709	0.821527	0.629747	0.0561767	81	FALSE	SNW1, EIF2AK2, EIF4G1, SIPA1, RHEB, SLC2A1, CPEB4, PRKAA1, CNN2, PLD1, MAPK1, CSNK1A1, ASNS, EIF2S1, HABP4	-1.28096	-0.319122	0.429135	0.0797546	0.227987	84	FALSE	MAP1LC3B2, MAP1LC3B, SLC2A1, EIF2AK4, PRKAB1, GSDMD, EIF2AK2, SIPA1, CNN2, OGT, VPS41, PRKAA1, GCN1, SNW1, ASNS, FGF2, CSNK1A1, SEC13, MTOR, ARHGAP35, PLD1, FAS, PRKAG2	-1.25756	-0.290617	0.357906	0.0932401	0.224966	83	FALSE	MAP1LC3B2, MAP1LC3B, EIF2AK2, EIF4G1, BAG3, EIF2AK4, RHEB, CPEB4, GCN1, ARHGAP35, PRKAB1, SIPA1, ASNS, PRKAA1, LARS1, CNN2	0.971238	0.250862	0.695465	0.487002	0.0730744	78	FALSE	ITGB3, TNC, ENG, MYBBP1A, GBA1, HSPA5, AIFM1, LAMP2, COMT, GAS6, AXL, RRP8, TBL2
CELLULAR_RESPONSE_TO_EXTRACELLULAR_STIMULUS	-1.01286	-0.28225	0.688856	0.429712	0.0753094	67	FALSE	SNW1, EIF2AK2, EIF4G1, SIPA1, RHEB, SLC2A1, CPEB4, PRKAA1, PLD1, MAPK1, CSNK1A1, ASNS, EIF2S1, FAS, ADNP, VPS41	-1.34783	-0.348225	0.389733	0.054326	0.276501	70	FALSE	MAP1LC3B2, MAP1LC3B, SLC2A1, EIF2AK4, PRKAB1, GSDMD, EIF2AK2, SIPA1, OGT, VPS41, PRKAA1, GCN1, SNW1, ASNS, CSNK1A1, SEC13, MTOR, ARHGAP35, PLD1, FAS, PRKAG2, STK24, LAMP2, KANK2, RPTOR, CPEB4, MAPK1	-1.4228	-0.33634	0.341432	0.0803521	0.287805	69	FALSE	MAP1LC3B2, MAP1LC3B, EIF2AK2, EIF4G1, EIF2AK4, RHEB, CPEB4, GCN1, ARHGAP35, PRKAB1, SIPA1, ASNS, PRKAA1, LARS1	0.856521	0.231173	0.831166	0.727434	0.0546808	66	FALSE	TNC, MYBBP1A, GBA1, HSPA5, AIFM1, LAMP2, COMT, GAS6, AXL, RRP8, TBL2
CELLULAR_RESPONSE_TO_FATTY_ACID	-0.620482	-0.289738	0.951928	0.897436	0.0466015	7	FALSE	SRC, CDK4, XRCC5, IRS1	0.609292	0.275995	0.980914	0.917012	0.0513223	7	FALSE	CPT1A, SMARCD1	0.839181	0.380526	0.846673	0.661386	0.0645031	7	FALSE	CPT1A, SMARCD1	1.0508	0.494555	0.635729	0.403071	0.0886261	6	FALSE	CPT1A, SRC, CDK4, LDLR
CELLULAR_RESPONSE_TO_GAMMA_RADIATION	0.661861	0.252201	0.945415	0.88009	0.0572461	11	FALSE	TMEM109, H2AX, ZMPSTE24	0.942662	0.371952	0.81724	0.522541	0.0780892	11	FALSE	RPL26, TMEM109, WRN, TREX1, ZMPSTE24	-0.866957	-0.331179	0.840037	0.647887	0.0662842	11	FALSE	YAP1, CRYAB	-0.956261	-0.377924	0.700372	0.497006	0.0793435	11	FALSE	CRYAB, YAP1
CELLULAR_RESPONSE_TO_GLUCOCORTICOID_STIMULUS	0.83842	0.359442	0.842383	0.668151	0.0697793	8	FALSE	PCK2, ATP5F1A, HNRNPU, FECH, EIF4E	1.41909	0.618934	0.45471	0.0927835	0.2114	8	FALSE	HNRNPU, ATP5F1A, EIF4E, FECH	1.19799	0.519965	0.563352	0.257752	0.116739	8	FALSE	ATP5F1A, FECH, PCK2, HNRNPU	1.40322	0.613502	0.329371	0.0963391	0.199915	8	FALSE	FECH, ATP5F1A, PCK2
CELLULAR_RESPONSE_TO_GLUCOSE_STARVATION	-0.864224	-0.33679	0.831595	0.648601	0.059476	14	FALSE	SLC2A1, CPEB4, PRKAA1, ASNS	0.688345	0.248993	0.966068	0.861507	0.0533478	15	FALSE	MYBBP1A, RRP8, HNRNPA1, HSPA5, SLC7A5, TBL2, YWHAZ, PLIN3	1.12822	0.40935	0.617328	0.312253	0.105521	15	FALSE	MYBBP1A, TBL2, HNRNPA1, HSPA5, SLC7A5, SH3GLB1	0.89467	0.331275	0.763066	0.612476	0.0659816	15	FALSE	MYBBP1A, HSPA5, RRP8, TBL2
CELLULAR_RESPONSE_TO_GROWTH_HORMONE_STIMULUS	-1.40699	-0.634468	0.384103	0.108499	0.181383	8	FALSE	STAT3, SHOC2	-1.22785	-0.545668	0.627624	0.232108	0.123842	8	FALSE	STAT3, JAK1, TYK2, PTK2, PTPN1	-0.984441	-0.417148	0.738089	0.471193	0.0838361	8	FALSE	STAT3	-1.1588	-0.500871	0.564422	0.308489	0.10925	8	FALSE	SHOC2, STAT3, PXN, PTK2
CELLULAR_RESPONSE_TO_HEAT	-1.10609	-0.352637	0.609451	0.321725	0.0931455	32	FALSE	SCARA5, HSP90AB1, HSP90AA1, HSPA1B, HSPA1A, DNAJB1, DNAJC7, YWHAE, EIF2S1	-1.00695	-0.307373	0.774646	0.445312	0.0840746	32	FALSE	SCARA5, HSPA1B, HSPA1A, GSK3B, NF1, RBBP7, VCP, MTOR, PRKACA	-1.5886	-0.448805	0.191608	0.0253769	0.352488	32	FALSE	PDCD6, BAG3, HSP90AA1, HSPA1B, HSPA1A, DNAJB1, HSP90AB1, DNAJC7, CHORDC1, DNAJC2, SCARA5, EIF2S1	-1.439	-0.426581	0.271467	0.0579065	0.282013	32	FALSE	HSP90AA1, SCARA5, BAG3, DNAJB1, HSPA1B, HSPA1A, CHORDC1, DNAJC7, PRKACA, VCP, HSP90AB1, SUMO1, DNAJC2, EP300, CREBBP, HSP90AB2P, YWHAE
CELLULAR_RESPONSE_TO_HORMONE_STIMULUS	1.17274	0.261873	0.42852	0.139159	0.216543	164	FALSE	AKAP8, ITGB3, NPC1, DAB2, IGFBP7, NCOR1, SLC39A14, CTSL, PHB2, PRKDC, LONP1, PHB1, TNC, AIFM1, ATP2B1, MYO5A, PCK2, CALR, PGRMC2, SMARCA4, ATP1A1, MYO1C, CTSB, ATP5F1A, PRCP, PHIP, DDX54, GDF15, NCL	-0.897911	-0.199914	0.910886	0.730932	0.0629395	168	FALSE	WBP2, PRLR, HSPA1B, HSPA1A, KANK1, DDR2, APPL2, GRB2, STAT1, CTSD, DNAJA1, PARP1, PRKAR1A, EPRS1, STAT3, LPIN1, IGFBP2, OGT, ROCK2, PRKAA1, GSK3B, PTPRA, SLC27A1, CNOT2, JAK1, TRIP4, VPS11, ATP1A3, RB1, VPS18, CNOT1, ZBTB7A, MTOR, GOT1, IDE, PRKACA, HDAC1	1.00283	0.225839	0.709853	0.427379	0.077884	163	FALSE	CTSL, CTSB, SLC39A14, PHB1, NPC1, ITGB3, IGFBP7, ATP5F1A, PHB2, PIP4K2B, AIFM1, PGRMC2, ATP1A1, RAB10, PRCP, GNB1, LONP1, TNC, IGFBP2, GNAI2, PHIP, ATP2B1, RHOA, GDF15, NCL, RAB8A, PLPP1, FECH, CALR, DAB2, ENPP1, PELP1, PCK2	1.21568	0.281515	0.353424	0.113636	0.166934	159	FALSE	INPP5K, ITGB3, IGFBP7, CTSL, NAMPT, TNC, CTSB, PGRMC2, DAB2, IGFBP2, FECH, AIFM1, CALR, PRKDC, PRCP, CTSD, UGCG, ATP1A1, LONP1, SLC39A14, ATP5F1A, DDX54, PHB1, MYO5A, PCK2, CAV2, RAB10
CELLULAR_RESPONSE_TO_HYDROGEN_PEROXIDE	1.15593	0.397576	0.562276	0.270471	0.130777	17	FALSE	SIRPA, PPIF, TOP2B, AIFM1	0.921835	0.326193	0.830691	0.554639	0.0753094	17	FALSE	PPIF, AIFM1, TXN, SIRPA	1.47528	0.509987	0.344548	0.0831758	0.213928	18	FALSE	SIRPA, AIFM1, TOP2B, PPIF	-0.973873	-0.328573	0.689593	0.480932	0.0843144	19	FALSE	PRKCD, PCNA, RIPK1, CDK1, PRKAA1
CELLULAR_RESPONSE_TO_INCREASED_OXYGEN_LEVELS	0.750211	0.354096	0.885457	0.75378	0.0623861	6	FALSE	ATP6V1G1, ATP6V0D1, ATP6AP1	-1.0872	-0.521345	0.742711	0.378906	0.0931455	6	FALSE	ATP6V1A, FAS, ATP6AP1, ATP6V0D1	0.783602	0.369039	0.873999	0.721116	0.0606404	6	FALSE	ATP6AP1, ATP6V0D1, ATP6V1G1, FAS, ATP6V1A, CAV1	1.25713	0.564978	0.478633	0.218631	0.126876	7	FALSE	CAV1, ATP6AP1, FAS, ATP6V0D1
CELLULAR_RESPONSE_TO_INORGANIC_SUBSTANCE	1.12694	0.312425	0.56066	0.268293	0.138022	44	FALSE	HMOX1, PPIF, AIFM1, SLC25A24, TSPO, B2M, CALR, IQGAP1, ATP5F1A	0.876853	0.248586	0.874585	0.640974	0.0672065	46	FALSE	HMOX1, PPIF, ATP5F1A, AIFM1, MECP2, SLC25A24	1.05068	0.295248	0.659127	0.361314	0.0919686	46	FALSE	HMOX1, ATP5F1A, EIF4A3, AIFM1, SLC25A24, PPIF, B2M	0.919791	0.267366	0.763066	0.6125	0.0632191	42	FALSE	NCSTN, HMOX1, AIFM1, CALR, B2M, PPIF, ATP5F1A, SMPD1
CELLULAR_RESPONSE_TO_INSULIN_STIMULUS	-0.968315	-0.270128	0.74428	0.503145	0.0665892	64	FALSE	KANK1, STAT1, GSK3A, USO1, APPL2, PRKAA1, SNX5, EPRS1, PARP1, MAPK1, OSBPL8, SHC1	-1.12556	-0.29233	0.661831	0.277108	0.114267	66	FALSE	KANK1, APPL2, GRB2, STAT1, CTSD, PARP1, EPRS1, LPIN1, OGT, PRKAA1, GSK3B, PTPRA, SLC27A1, RB1, MTOR, GOT1, IDE	-0.981242	-0.23392	0.753003	0.490991	0.08654	65	FALSE	KANK1, STAT1, OSBPL8, APPL2, EPRS1, SHC1, CYFIP1, PRKAA1, APPL1, USO1, IDE, GSK3A, PARP1, NUCKS1, SYAP1, IRS1, GOT1, MTOR, SNX5, MAPK1, PRKCI, RB1, RELA, PKM, PIK3C2A	-0.941191	-0.24073	0.739143	0.571754	0.078921	64	FALSE	PRKCD, PRKCI, GRB2, BCAR1, PRKAA1, SYAP1, SNX5, KANK1, STAT1, GOT1, APPL2, APPL1, MAPK1, OSBPL8, RELA, NUCKS1, AP3S1, RB1, GSK3A, PARP1
CELLULAR_RESPONSE_TO_INTERFERON_ALPHA									0.73692	0.375264	0.931869	0.781893	0.0583453	5	FALSE	TPR, PDE12, AXL	-0.683292	-0.339113	0.939609	0.863179	0.0526973	5	FALSE	RO60, PDE12, GAS6, TPR, AXL	1.1714	0.588971	0.536044	0.279843	0.111918	5	FALSE	GAS6, AXL, RO60, TPR
CELLULAR_RESPONSE_TO_INTERFERON_BETA	0.826958	0.340245	0.83809	0.6614	0.0709609	9	FALSE	PNPT1, CALM1, CAPN2, STING1, HTRA2	0.786356	0.318389	0.911546	0.738397	0.062249	10	FALSE	HTRA2, PNPT1, TREX1, NDUFA13, UBE2G2	-0.794473	-0.312339	0.87384	0.719836	0.0619763	10	FALSE	STAT1, CALM1	0.797655	0.337639	0.827492	0.71619	0.0588438	9	FALSE	STING1, CALM1, PNPT1
CELLULAR_RESPONSE_TO_INTERLEUKIN_1	1.12116	0.427216	0.607443	0.316742	0.113313	11	FALSE	SIRPA, IL1RAP, AKAP12	0.778192	0.284782	0.911518	0.734406	0.0602484	14	FALSE	AKAP12, SIRPA, IL1RAP, CACTIN, VRK2, MAPK3, RELA	1.19367	0.449544	0.545812	0.241245	0.121543	13	FALSE	SIRPA, RBMX, CD47, IL1RAP, AKAP12	1.19791	0.472231	0.504174	0.247544	0.120433	12	FALSE	SIRPA, AKAP12, CD47, IL1RAP
CELLULAR_RESPONSE_TO_IONIZING_RADIATION	-0.758836	-0.268819	0.920963	0.828151	0.0451344	20	FALSE	BRCC3, YAP1, CRYAB, TNKS1BP1, NUCKS1, XRCC6, XRCC5, GRB2, EEF1D	0.769744	0.257316	0.927594	0.7749	0.0572461	20	FALSE	RPL26, TMEM109, WRN, TP53BP1, INTS7, BRCC3, TREX1, ZMPSTE24, NUCKS1	-1.01269	-0.324506	0.718779	0.44206	0.0897105	20	FALSE	YAP1, CRYAB, EEF1D, TNKS1BP1, NUCKS1	-1.15329	-0.387573	0.539759	0.283871	0.11725	20	FALSE	GRB2, CRYAB, YAP1, EEF1D, NUCKS1, TNKS1BP1
CELLULAR_RESPONSE_TO_KETONE	1.10685	0.35923	0.611439	0.323684	0.122108	23	FALSE	AKAP8, TNC, AIFM1, PCK2, ATP5F1A	-0.881801	-0.282023	0.856642	0.603113	0.0681513	23	FALSE	XRN1, GOLPH3, ROCK2, PRKAA1, CDK4, GNAI1, CREB1	0.922335	0.300254	0.790809	0.554529	0.0697793	23	FALSE	ATP5F1A, AIFM1, GNB1, TNC, FECH, PCK2	1.05794	0.354762	0.624397	0.386792	0.0899861	23	FALSE	TNC, FECH, AIFM1, ATP5F1A, PCK2, GAS6
CELLULAR_RESPONSE_TO_LEUCINE	-0.640545	-0.315419	0.949169	0.888683	0.0476387	6	FALSE	RRAGD, LARS1, UBR1, EP300, MTOR, RPTOR	-1.34074	-0.642923	0.506067	0.130859	0.170932	6	FALSE	MTOR, UBR1, RPTOR, LARS1	-1.29965	-0.608174	0.467129	0.16	0.155242	6	FALSE	LARS1, UBR1, MTOR, EP300	0.589245	0.277327	0.956998	0.925144	0.0473534	6	FALSE	MTOR, LARS1, RRAGD, RPTOR
CELLULAR_RESPONSE_TO_LEUCINE_STARVATION	-0.675163	-0.332465	0.931525	0.851577	0.0495902	6	FALSE	RRAGD, LARS1, EIF2AK4	-1.47559	-0.707589	0.403049	0.0664062	0.245042	6	FALSE	EIF2AK4, GCN1, MTOR, LARS1	-1.37838	-0.645016	0.357906	0.094	0.206588	6	FALSE	EIF2AK4, GCN1, LARS1, MTOR	-0.491061	-0.246416	0.987788	0.977597	0.0475434	5	FALSE	GCN1, RRAGB, RRAGD, LARS1, MTOR
CELLULAR_RESPONSE_TO_LIGHT_STIMULUS	-1.51333	-0.496679	0.296194	0.0415282	0.287857	27	FALSE	PCNA, DDB2, PARP1, POLD1, NMT1, NMT2, EIF2S1, PPID, DDB1	-1.23128	-0.381726	0.592897	0.204819	0.135741	29	FALSE	PCNA, POLD1, EIF2AK4, NMT2, DDB2, PARP1, NMT1	-0.872808	-0.255078	0.859802	0.689189	0.0687943	29	FALSE	EIF2AK4, NMT2, NEDD4, NMT1, POLD1, PARP1, USP47, EIF2S1	-0.835671	-0.256276	0.827643	0.717063	0.0647943	29	FALSE	PRKCD, PCNA, USP47, POLD1
CELLULAR_RESPONSE_TO_LIPID	1.28538	0.29946	0.349771	0.076344	0.287805	129	FALSE	AKAP8, SIRPA, SERPINE1, NPC1, DAB2, NCOR1, VIM, PHB2, SCARB1, PHB1, TNC, CPT1A, AIFM1, PCK2, TSPO, CALR, PGRMC2, PRPF8, SMARCA4, ATP1A1, PLSCR3	0.861977	0.206451	0.914058	0.741379	0.0574877	129	FALSE	AKAP8, NCOR1, DDX54, VIM, PHB2, HNRNPU, PGRMC2, ATP5F1A, AIFM1, HTRA2, PABPN1, CPT1A, SERPINE1	1.08357	0.255873	0.591863	0.284014	0.10208	129	FALSE	SERPINE1, PHB1, SIRPA, NPC1, ATP5F1A, HADHB, PHB2, AIFM1, PLSCR3, PGRMC2, ATP1A1, CPT1A, ADAM9, PABPN1, SCARB1, GNB1, TNC, HTRA2, RHOA, PLPP1, FECH, VIM, CALR, DAB2, PRPF8	0.875163	0.210745	0.839309	0.739425	0.0518458	125	FALSE	SIRPA, TNC, PGRMC2, DAB2, CPT1A, FECH, HADHB, AIFM1, SERPINE1, CALR, ATP1A1, ATP5F1A, DDX54, PHB1, PCK2, SCARB1
CELLULAR_RESPONSE_TO_LIPOPROTEIN_PARTICLE_STIMULUS	0.870518	0.33171	0.816067	0.61991	0.0743625	11	FALSE	NPC1, MIA3, LDLR, ADAM17, CD81	-1.15128	-0.463916	0.676058	0.299611	0.10714	11	FALSE	ITGB2, CD9, TXNIP, LDLR, ITGB1	1.11376	0.443116	0.652498	0.350495	0.09855	11	FALSE	NPC1, ITGB1, TXNIP, CD9, CD81	1.27404	0.539287	0.442706	0.184762	0.1396	9	FALSE	MIA3, CD81, ITGB1, NPC1
CELLULAR_RESPONSE_TO_MECHANICAL_STIMULUS	0.921634	0.31403	0.807107	0.598446	0.0833634	18	FALSE	ITGB3, ENG, PLEC	-0.978858	-0.333853	0.799134	0.488095	0.0799859	19	FALSE	SLC2A1, CNN2, FGF2, FAS	0.764408	0.261732	0.889417	0.762617	0.0550211	19	FALSE	ITGB3, ENG	-0.964062	-0.338364	0.696357	0.48927	0.0840746	17	FALSE	SLC2A1, HABP4, CNN2, BAG3
CELLULAR_RESPONSE_TO_NITROGEN_COMPOUND	-0.951962	-0.22949	0.793251	0.575107	0.0557104	171	FALSE	EPHA4, CHMP5, RPL23, KANK1, STAT3, SHOC2, STAT1, DNMT1, GOLPH3, GSK3A, USO1, CPEB4, APPL2, PRKAA1, SNX5, EPRS1, RANGAP1, PARP1, PRKAR1A, ROCK2, MAPK1, LARP1, CTNNA1, DDR2, OSBPL8	-1.31264	-0.290728	0.342196	0.0391528	0.321776	174	FALSE	EPHA4, DNMT1, XRN1, KANK1, DDR2, APPL2, SHMT1, TGM2, GRB2, GOLPH3, STAT1, CTSD, PARP1, JUP, PRKAR1A, EPRS1, SLC8A1, LRP1, STAT3, LPIN1, OGT, SH3BP4, EGFR, ROCK2, PRKAA1, GSK3B, PTPRA, DIAPH1, CTNNA1, SLC27A1, FLOT1, JAK1, RAP1A, ATP1A3, RB1, MTOR, CRKL, GOT1, CTNNB1, APP, IDE, PRKACA, RIGI, UBR1, KDM1A, GRK2, AHCYL1, VPS35, IPO5, SIN3A, SRC, TYK2, CAV2, CAPN2, RPTOR, NCSTN, CPEB4, ENPP1	0.82659	0.183304	0.919287	0.825871	0.045862	175	FALSE	SLC39A14, ATP2B4, ITGB3, LAMTOR3, ATP5F1A, GNAI3, IGF1, PIP4K2B, RALB, GJA1, AIFM1, ABCC1, TOP2B, COL6A1, AGRN, ITPR1, RAB10, GNB1, LONP1, APP, GNAS, GNAI2, STING1, PHIP, ATP2B1, GDF15, NCL, RAB8A	0.963093	0.219411	0.721983	0.542673	0.0640704	176	FALSE	INPP5K, ITGB3, NGFR, COL6A1, NAMPT, GJA1, ABCC1, NCSTN, LRP1, APP, AIFM1, ATP2B4, AGRN, PRKDC, TRPM4, CTSD, TOP2B, LONP1, SLC39A14, ATP5F1A, MYO5A, PCK2, CAV2, RAB10, STING1, GNAQ, CAV1, ATRX
CELLULAR_RESPONSE_TO_NUTRIENT	-1.17775	-0.531092	0.56066	0.267631	0.109684	8	FALSE	SNW1, PLD1, CSNK1A1	-1.36781	-0.58038	0.506727	0.133843	0.166934	9	FALSE	OGT, SNW1, CSNK1A1, MTOR, PLD1, KANK2, GAS6, TNC	0.505513	0.210822	0.99104	0.977011	0.0447749	9	FALSE	TNC, MED1, GAS6, CSNK1A1, SNW1, PLD1, OGT, MTOR, KANK2	1.23349	0.504081	0.48667	0.225243	0.126254	10	FALSE	TNC, GAS6, MTOR
CELLULAR_RESPONSE_TO_ORGANIC_CYCLIC_COMPOUND	0.992119	0.229164	0.72478	0.474843	0.108394	136	FALSE	ATP2B4, NPC1, DAB2, GNAI3, NCOR1, PHB2, TOP2B, PHB1, TNC, AIFM1, PCK2, ARL6IP5, CALR, PGRMC2, SMARCA4, GNAQ, ATP1A1, DHX9, ATP5F1A, ITPR2	-1.05929	-0.244363	0.695617	0.317125	0.10882	137	FALSE	DNMT1, WBP2, XRN1, HSPA1B, HSPA1A, TGM2, GOLPH3, STAT1, DNAJA1, PARP1, JUP, SLC8A1, EGFR, ROCK2, GSK3B, DIAPH1, SNW1, CTNNA1, FLOT1, PAK4, CDK4, GNAI1, CNOT2, TRIP4, RAP1A, CREB1, VPS11, ATP1A3, VPS18, CNOT1, ZBTB7A, CTNNB1, PRKACA, RIGI, HDAC1, KDM1A, UBA5, VPS35, SIN3A, SRC, KANK2, CAV2	0.766791	0.179802	0.961596	0.910321	0.0423318	135	FALSE	ATP2B4, PHB1, NPC1, ATP5F1A, GNAI3, PHB2, RALB, AIFM1, TOP2B, PGRMC2, ATP1A1, GNB1, TNC, GNAS, STING1, RHOA, PLPP1, FECH, CALR, DAB2, GNAQ	0.956064	0.227495	0.721983	0.54	0.0659816	136	FALSE	INPP5K, TNC, PGRMC2, NCSTN, DAB2, FECH, AIFM1, ATP2B4, CALR, TRPM4, TOP2B, ATP1A1, ATP5F1A, DDX54, ARL6IP5, PHB1, PCK2, CAV2, STING1, GNAQ, CAV1, NPC1, NAGLU, GNAI3, UBR5, GNAS, UFL1, RAP1B, RAP1BL, PHB2, ITPR2, GNB1, GNA11, HSP90B1, NHERF1, SLC8A1
CELLULAR_RESPONSE_TO_OSMOTIC_STRESS	-1.16399	-0.393694	0.557809	0.263666	0.103197	23	FALSE	SLC4A11, LRRC8D, SLC2A1, YBX3, MYLK	-1.45357	-0.470642	0.416995	0.0715667	0.234393	22	FALSE	SLC4A11, SLC2A1, MYLK, STK39, MTOR, LRRC8D, OXSR1, CAB39, RPTOR, DDX3X, USP15	-1.24583	-0.384829	0.48472	0.175705	0.154191	23	FALSE	SLC4A11, YBX3, MYLK, OXSR1, SERPINB6, DDX3X, MTOR	-1.0551	-0.351477	0.635017	0.401288	0.095288	21	FALSE	SLC2A1, SLC4A11
CELLULAR_RESPONSE_TO_OXIDATIVE_STRESS	1.24003	0.317067	0.429245	0.139726	0.197822	70	FALSE	HMOX1, SOD2, SIRPA, PPIF, ABCC1, LONP1, TOP2B, AIFM1, PNPT1, SLC25A24, ARL6IP5, TRAP1, GPX8, HM13, ERMP1	-0.966932	-0.245743	0.81724	0.521042	0.0770737	75	FALSE	SLC4A11, PCNA, HSPA1B, HSPA1A, DDR2, MET, ALDH3B1, PARP1, ATP13A2, EGFR, PRKAA1, CAT	1.28037	0.331305	0.428485	0.136691	0.159647	74	FALSE	SOD2, HMOX1, SIRPA, TRAP1, AIFM1, ABCC1, TOP2B, SLC25A24, PPIF, LONP1, HTRA2, PYCR1, STX4, HM13	1.16485	0.304619	0.460033	0.201389	0.126254	75	FALSE	SOD2, SIRPA, ABCC1, HM13, PEX14, HMOX1, AIFM1, TOP2B, PPIF, LONP1, ARL6IP5, TRAP1, PRDX5, PYCR1, STX4, PNPT1, AXL, G6PD, PYCR2, DDR2, NAGLU, ERMP1, ATP2A2, SLC25A24
[truncated: 3,702 more rows]
