# Supplementary material for: Selective targeting of TBXT with DARPins identifies regulatory networks and therapeutic vulnerabilities in chordoma
Source: Sci Adv. 2025 Sep 3;11(36):eadu2796. doi: 10.1126/sciadv.adu2796 (PMC12407079; doi:10.1126/sciadv.adu2796)
Supplement: Supplementary file 2 — Datasets S1 to S7 [file sciadv.adu2796_datasets_s1_to_s7.zip › adu2796_dataset_s6.xlsx]

## Sheet: Sheet1
Supplementary Data S6: Categorization of the TBXT-regulated DEGs and DEPs according to their target development levels
							T-DARPin A2		T-DARPin B1		T-DARPin D4					Proteome Direction of regulation			RNA-seq Direction of regulation
Ensembl gene ID	Gene name	Protein family	Final evidence	Heatmap	Druggable	Target development level	Proteome log2(fold change)	RNA-seq log2(fold change)	Proteome log2(fold change)	RNA-seq log2(fold change)	Proteome log2(fold change)	RNA-seq log2(fold change)	Evidence A2	Evidence B1	Evidence D4	A2	B1	D4	A2	B1	D4
ENSG00000167325	RRM1	Enzyme	RNA + Protein	TRUE	TRUE	Tclin	-1.95298	-0.88264	-3.63689	-1.06197	-1.38428	-0.919708	RNA + Protein	RNA + Protein	RNA + Protein	Down	Down	Down	Down	Down	Down
ENSG00000160255	ITGB2	Other	RNA + Protein	TRUE	TRUE	Tclin	-1.30554	-2.89639	-1.60883	-2.80621	-1.53622	-1.80481	RNA + Protein	RNA + Protein	RNA + Protein	Down	Down	Down	Down	Down	Down
ENSG00000259207	ITGB3	Other	RNA + Protein	TRUE	TRUE	Tclin	0.910781	1.87739	0.685745	1.47332	1.17099	1.32495	RNA + Protein	RNA + Protein	RNA + Protein	Up	Up	Up	Up	Up	Up
ENSG00000130816	DNMT1	Histone modifying enzyme	RNA + Protein	TRUE	TRUE	Tclin	-0.771778	-1.05656	-1.64306	-1.04383	-0.675014	-0.776087	RNA + Protein	RNA + Protein	RNA + Protein	Down	Down	Down	Down	Down	Down
ENSG00000105976	MET	Kinase	RNA + Protein	TRUE	TRUE	Tclin	-0.492777	-0.796929	-0.676871	-1.37504	-0.523071	-1.07088	RNA + Protein	RNA + Protein	RNA + Protein	Down	Down	Down	Down	Down	Down
ENSG00000126934	MAP2K2	Kinase	RNA + Protein	TRUE	TRUE	Tclin	-0.477728	0.777589		0.880222	-0.385459	0.855329	RNA + Protein	RNA	RNA + Protein	Down		Down	Up	Up	Up
ENSG00000104833	TUBB4A	Other	Protein	TRUE	TRUE	Tclin	-2.67499				-0.460776		Protein		Protein	Down		Down
ENSG00000113721	PDGFRB	Kinase	Protein	TRUE	TRUE	Tclin	-2.53991		-1.18504		-0.475809		Protein	Protein	Protein	Down	Down	Down
ENSG00000062822	POLD1	Enzyme	Protein	TRUE	TRUE	Tclin	-1.38275		-2.47301		-1.11343		Protein	Protein	Protein	Down	Down	Down
ENSG00000105723	GSK3A	Kinase	Protein	TRUE	TRUE	Tclin	-0.740249				-0.779008		Protein		Protein	Down		Down
ENSG00000143799	PARP1	Enzyme	Protein	TRUE	TRUE	Tclin	-0.435097		-0.506718		-0.355569		Protein	Protein	Protein	Down	Down	Down
ENSG00000143153	ATP1B1	Transporter	Protein	TRUE	TRUE	Tclin	0.35987				0.576919		Protein		Protein	Up		Up
ENSG00000134318	ROCK2	Kinase	Protein	TRUE	TRUE	Tclin	-0.325583		-0.320502		-0.518817		Protein	Protein	Protein	Down	Down	Down
ENSG00000163399	ATP1A1	Transporter	Protein	TRUE	TRUE	Tclin	0.29084				0.624957		Protein		Protein	Up		Up
ENSG00000146674	IGFBP3	Other	RNA + Protein	TRUE	TRUE	Tchem	6.99428	2.47341	6.96474	2.61355	7.33462	2.12213	RNA + Protein	RNA + Protein	RNA + Protein	Up	Up	Up	Up	Up	Up
ENSG00000135318	NT5E	Enzyme	RNA + Protein	TRUE	TRUE	Tchem	1.70051	1.38616	1.01996	0.796979	2.02178	0.888822	RNA + Protein	RNA + Protein	RNA + Protein	Up	Up	Up	Up	Up	Up
ENSG00000106366	SERPINE1	Other	RNA + Protein	TRUE	TRUE	Tchem	1.64631	3.8555	0.710693	3.00203	1.77395	1.5336	RNA + Protein	RNA + Protein	RNA + Protein	Up	Up	Up	Up	Up	Up
ENSG00000116106	EPHA4	Kinase	RNA + Protein	TRUE	TRUE	Tchem	-1.49326	-1.26821	-1.23311	-1.85446	-1.00766	-1.16148	RNA + Protein	RNA + Protein	RNA + Protein	Down	Down	Down	Down	Down	Down
ENSG00000135047	CTSL	Enzyme	RNA + Protein	TRUE	TRUE	Tchem	0.944526	2.3568		2.31872	1.5638	2.86636	RNA + Protein	RNA	RNA + Protein	Up		Up	Up	Up	Up
ENSG00000150995	ITPR1	Ion channel	RNA + Protein	TRUE	TRUE	Tchem	0.908683	0.892308		1.21032	0.902913	1.19922	RNA + Protein	RNA	RNA + Protein	Up		Up	Up	Up	Up
ENSG00000008513	ST3GAL1	Enzyme	RNA + Protein	TRUE	TRUE	Tchem	-0.769637	-1.24537	-0.562109	-1.00534	-0.385901	-0.971541	RNA + Protein	RNA + Protein	RNA + Protein	Down	Down	Down	Down	Down	Down
ENSG00000141526	SLC16A3	Transporter	RNA + Protein	TRUE	TRUE	Tchem	0.769184	1.2728		1.53951	0.97756	1.44682	RNA + Protein	RNA	RNA + Protein	Up		Up	Up	Up	Up
ENSG00000103222	ABCC1	Transporter	RNA + Protein	TRUE	TRUE	Tchem	0.71155	1.34361		1.25526	0.759462	1.34054	RNA + Protein	RNA	RNA + Protein	Up		Up	Up	Up	Up
ENSG00000144724	PTPRG	Enzyme	RNA + Protein	TRUE	TRUE	Tchem	0.653763	1.39995		1.22874	0.731561	1.17155	RNA + Protein	RNA	RNA + Protein	Up		Up	Up	Up	Up
ENSG00000118777	ABCG2	Transporter	RNA + Protein	TRUE	TRUE	Tchem	-0.599792	-1.98201	-1.0645	-2.21871	-0.39135	-1.41695	RNA + Protein	RNA + Protein	RNA + Protein	Down	Down	Down	Down	Down	Down
ENSG00000064601	CTSA	Enzyme	RNA + Protein	TRUE	TRUE	Tchem	0.551162	1.32426		1.53252	0.893189	1.51215	RNA + Protein	RNA	RNA + Protein	Up		Up	Up	Up	Up
ENSG00000197081	IGF2R	Other	RNA + Protein	TRUE	TRUE	Tchem	0.504194	1.07677		1.1202	0.523409	1.02933	RNA + Protein	RNA	RNA + Protein	Up		Up	Up	Up	Up
ENSG00000168496	FEN1	Enzyme	RNA + Protein	TRUE	TRUE	Tchem	-0.496283	-1.41602	-0.950209	-1.73256	-0.522515	-1.25976	RNA + Protein	RNA + Protein	RNA + Protein	Down	Down	Down	Down	Down	Down
ENSG00000138448	ITGAV	Other	RNA + Protein	TRUE	TRUE	Tchem	0.492919	0.813495		0.996563	0.594387	0.800675	RNA + Protein	RNA	RNA + Protein	Up		Up	Up	Up	Up
ENSG00000085563	ABCB1	Transporter	RNA + Protein	TRUE	TRUE	Tchem	-0.481051	-2.16532	-1.08413	-2.57344	-0.436194	-2.09247	RNA + Protein	RNA + Protein	RNA + Protein	Down	Down	Down	Down	Down	Down
ENSG00000137845	ADAM10	Enzyme	RNA + Protein	TRUE	TRUE	Tchem	0.459076	0.962963		0.944414	0.704175	0.867402	RNA + Protein	RNA	RNA + Protein	Up		Up	Up	Up	Up
ENSG00000170266	GLB1	Enzyme	RNA + Protein	TRUE	TRUE	Tchem	0.455655	0.597832		0.982063	0.624881	1.06433	RNA + Protein	RNA	RNA + Protein	Up		Up	Up	Up	Up
ENSG00000172175	MALT1	Other	RNA + Protein	TRUE	TRUE	Tchem	-0.41947	-0.725555		-0.966871	-1.05295	-1.02208	RNA + Protein	RNA	RNA + Protein	Down		Down	Down	Down	Down
ENSG00000117394	SLC2A1	Transporter	RNA + Protein	TRUE	TRUE	Tchem	-0.418016	1.01453	-0.954088	0.832282		0.603484	RNA + Protein	RNA + Protein	RNA	Down	Down		Up	Up	Up
ENSG00000164733	CTSB	Enzyme	RNA + Protein	TRUE	TRUE	Tchem	0.405249	2.39021		2.54632	1.01146	2.372	RNA + Protein	RNA	RNA + Protein	Up		Up	Up	Up	Up
ENSG00000115919	KYNU	Enzyme	RNA + Protein	TRUE	TRUE	Tchem		4.20154	1.21517	3.99595	0.668813	4.96009	RNA	RNA + Protein	RNA + Protein		Up	Up	Up	Up	Up
ENSG00000169710	FASN	Enzyme	RNA + Protein	TRUE	TRUE	Tchem		1.6002	-0.401121	1.65812	-0.460494	1.31534	RNA	RNA + Protein	RNA + Protein		Down	Down	Up	Up	Up
ENSG00000065243	PKN2	Kinase	Protein	TRUE	TRUE	Tchem	-2.98176				-3.21244		Protein		Protein	Down		Down
ENSG00000073060	SCARB1	Other	Protein	TRUE	TRUE	Tchem	1.83729				1.92677		Protein		Protein	Up		Up
ENSG00000173120	KDM2A	Histone modifying enzyme	Protein	TRUE	TRUE	Tchem	-1.20925				-1.43994		Protein		Protein	Down		Down
ENSG00000144959	NCEH1	Enzyme	Protein	TRUE	TRUE	Tchem	1.11436		0.892188		1.41661		Protein	Protein	Protein	Up	Up	Up
ENSG00000135678	CPM	Enzyme	Protein	TRUE	TRUE	Tchem	1.04999				1.10364		Protein		Protein	Up		Up
ENSG00000108179	PPIF	Enzyme	Protein	TRUE	TRUE	Tchem	1.01167		1.57258		1.23573		Protein	Protein	Protein	Up	Up	Up
ENSG00000143393	PI4KB	Kinase	Protein	TRUE	TRUE	Tchem	-0.896137		-1.19944				Protein	Protein		Down	Down
ENSG00000130669	PAK4	Kinase	Protein	TRUE	TRUE	Tchem	-0.848677				-0.811887		Protein		Protein	Down		Down
ENSG00000131981	LGALS3	Other	Protein	TRUE	TRUE	Tchem	-0.817525		-0.931963		-0.529484		Protein	Protein	Protein	Down	Down	Down
ENSG00000178950	GAK	Kinase	Protein	TRUE	TRUE	Tchem	-0.808035				-1.2219		Protein		Protein	Down		Down
ENSG00000074416	MGLL	Enzyme	Protein	TRUE	TRUE	Tchem	-0.787105		-0.927423		-0.761505		Protein	Protein	Protein	Down	Down	Down
ENSG00000065534	MYLK	Kinase	Protein	TRUE	TRUE	Tchem	-0.772307		-0.548354		-0.55616		Protein	Protein	Protein	Down	Down	Down
ENSG00000117266	CDK18	Kinase	Protein	TRUE	TRUE	Tchem	-0.759202		-0.949924		-0.779003		Protein	Protein	Protein	Down	Down	Down
ENSG00000077097	TOP2B	Enzyme	Protein	TRUE	TRUE	Tchem	0.749564				0.698829		Protein		Protein	Up		Up
ENSG00000152465	NMT2	Enzyme	Protein	TRUE	TRUE	Tchem	-0.736966		-1.04026		-0.96765		Protein	Protein	Protein	Down	Down	Down
ENSG00000152256	PDK1	Kinase	Protein	TRUE	TRUE	Tchem	0.656798				1.0486		Protein		Protein	Up		Up
ENSG00000166333	ILK	Kinase	Protein	TRUE	TRUE	Tchem	-0.622978		-0.654495		-0.50589		Protein	Protein	Protein	Down	Down	Down
ENSG00000147155	EBP	Enzyme	Protein	TRUE	TRUE	Tchem	0.61253				0.648971		Protein		Protein	Up		Up
ENSG00000168610	STAT3	Transcription factor	Protein	TRUE	TRUE	Tchem	-0.603721		-0.359448		-0.700686		Protein	Protein	Protein	Down	Down	Down
ENSG00000101109	STK4	Kinase	Protein	TRUE	TRUE	Tchem	-0.561515		-0.689326		-0.635755		Protein	Protein	Protein	Down	Down	Down
ENSG00000115415	STAT1	Transcription factor	Protein	TRUE	TRUE	Tchem	-0.54003		-0.490451		-0.78486		Protein	Protein	Protein	Down	Down	Down
ENSG00000127947	PTPN12	Enzyme	Protein	TRUE	TRUE	Tchem	-0.523309				-0.514197		Protein		Protein	Down		Down
ENSG00000107959	PITRM1	Enzyme	Protein	TRUE	TRUE	Tchem	0.519339		0.531113		0.400119		Protein	Protein	Protein	Up	Up	Up
ENSG00000162733	DDR2	Kinase	Protein	TRUE	TRUE	Tchem	-0.514732		-1.07016				Protein	Protein		Down	Down
ENSG00000065154	OAT	Enzyme	Protein	TRUE	TRUE	Tchem	0.513024				0.681746		Protein		Protein	Up		Up
ENSG00000180370	PAK2	Kinase	Protein	TRUE	TRUE	Tchem	-0.501536				-0.426356		Protein		Protein	Down		Down
ENSG00000161960	EIF4A1	Other	Protein	TRUE	TRUE	Tchem	-0.490771				-0.312711		Protein		Protein	Down		Down
ENSG00000177628	GBA1	Enzyme	Protein	TRUE	TRUE	Tchem	0.471949				0.271177		Protein		Protein	Up		Up
ENSG00000198408	OGA	Enzyme	Protein	TRUE	TRUE	Tchem	-0.471761				-0.714807		Protein		Protein	Down		Down
ENSG00000099810	MTAP	Enzyme	Protein	TRUE	TRUE	Tchem	0.468984				0.531702		Protein		Protein	Up		Up
ENSG00000151414	NEK7	Kinase	Protein	TRUE	TRUE	Tchem	-0.461896				-0.468089		Protein		Protein	Down		Down
ENSG00000089597	GANAB	Enzyme	Protein	TRUE	TRUE	Tchem	0.457408				0.21249		Protein		Protein	Up		Up
ENSG00000100823	APEX1	Enzyme	Protein	TRUE	TRUE	Tchem	-0.450278		-0.469376		-0.689738		Protein	Protein	Protein	Down	Down	Down
ENSG00000145349	CAMK2D	Kinase	Protein	TRUE	TRUE	Tchem	-0.446533				-0.508276		Protein		Protein	Down		Down
ENSG00000086061	DNAJA1	Other	Protein	TRUE	TRUE	Tchem	-0.445318		-0.568598				Protein	Protein		Down	Down
ENSG00000141503	MINK1	Kinase	Protein	TRUE	TRUE	Tchem	-0.437619		-0.722567		-0.649954		Protein	Protein	Protein	Down	Down	Down
ENSG00000143819	EPHX1	Enzyme	Protein	TRUE	TRUE	Tchem	0.429355				0.310003		Protein		Protein	Up		Up
ENSG00000132356	PRKAA1	Kinase	Protein	TRUE	TRUE	Tchem	-0.425945		-0.349338		-0.471824		Protein	Protein	Protein	Down	Down	Down
ENSG00000096384	HSP90AB1	Other	Protein	TRUE	TRUE	Tchem	-0.389037				-0.362506		Protein		Protein	Down		Down
ENSG00000071054	MAP4K4	Kinase	Protein	TRUE	TRUE	Tchem	-0.381028				-0.588417		Protein		Protein	Down		Down
ENSG00000110090	CPT1A	Enzyme	Protein	TRUE	TRUE	Tchem	0.37878		0.398219		0.463021		Protein	Protein	Protein	Up	Up	Up
ENSG00000134684	YARS1	Enzyme	Protein	TRUE	TRUE	Tchem	-0.35903				-0.382586		Protein		Protein	Down		Down
ENSG00000057252	SOAT1	Enzyme	Protein	TRUE	TRUE	Tchem	0.3527				0.332604		Protein		Protein	Up		Up
ENSG00000100997	ABHD12	Enzyme	Protein	TRUE	TRUE	Tchem	0.341695		0.349614		0.486454		Protein	Protein	Protein	Up	Up	Up
ENSG00000204388	HSPA1B	Other	Protein	TRUE	TRUE	Tchem	-0.341658		-0.498138		-0.388268		Protein	Protein	Protein	Down	Down	Down
ENSG00000136628	EPRS1	Enzyme	Protein	TRUE	TRUE	Tchem	-0.340186		-0.381001		-0.391096		Protein	Protein	Protein	Down	Down	Down
ENSG00000126602	TRAP1	Other	Protein	TRUE	TRUE	Tchem	0.322637				0.565439		Protein		Protein	Up		Up
ENSG00000136448	NMT1	Enzyme	Protein	TRUE	TRUE	Tchem	-0.318631		-0.341553		-0.556463		Protein	Protein	Protein	Down	Down	Down
ENSG00000198380	GFPT1	Enzyme	Protein	TRUE	TRUE	Tchem	-0.311141				-0.572631		Protein		Protein	Down		Down
ENSG00000172893	DHCR7	Enzyme	Protein	TRUE	TRUE	Tchem	0.301807				0.549694		Protein		Protein	Up		Up
ENSG00000080824	HSP90AA1	Other	Protein	TRUE	TRUE	Tchem	-0.300987				-0.495801		Protein		Protein	Down		Down
ENSG00000137509	PRCP	Enzyme	Protein	TRUE	TRUE	Tchem	0.298773				0.457594		Protein		Protein	Up		Up
ENSG00000109861	CTSC	Enzyme	Protein	TRUE	TRUE	Tchem	-0.293421		-0.514633				Protein	Protein		Down	Down
ENSG00000113643	RARS1	Enzyme	Protein	TRUE	TRUE	Tchem	-0.284823				-0.295852		Protein		Protein	Down		Down
ENSG00000166224	SGPL1	Enzyme	Protein	TRUE	TRUE	Tchem	0.258682		0.335447				Protein	Protein		Up	Up
ENSG00000196305	IARS1	Enzyme	Protein	TRUE	TRUE	Tchem	-0.243073		-0.33506		-0.485011		Protein	Protein	Protein	Down	Down	Down
ENSG00000113407	TARS1	Enzyme	Protein	TRUE	TRUE	Tchem	-0.236557				-0.448602		Protein		Protein	Down		Down
ENSG00000189091	SF3B3	Other	Protein	TRUE	TRUE	Tchem	0.223841				0.495635		Protein		Protein	Up		Up
ENSG00000128829	EIF2AK4	Kinase	Protein	TRUE	TRUE	Tchem			-1.19959		-1.12698			Protein	Protein		Down	Down
ENSG00000276293	PIP4K2B	Kinase	Protein	TRUE	TRUE	Tchem			1.17213		1.27804			Protein	Protein		Up	Up
ENSG00000141551	CSNK1D	Kinase	Protein	TRUE	TRUE	Tchem			-0.564644		-0.49203			Protein	Protein		Down	Down
ENSG00000213923	CSNK1E	Kinase	Protein	TRUE	TRUE	Tchem			-0.564644		-0.49203			Protein	Protein		Down	Down
ENSG00000197894	ADH5	Enzyme	Protein	TRUE	TRUE	Tchem			-0.476216		-0.609503			Protein	Protein		Down	Down
ENSG00000142627	EPHA2	Kinase	RNA	FALSE	TRUE	Tclin		-1.81497		-2.34218		-2.07735	RNA	RNA	RNA				Down	Down	Down
ENSG00000179546	HTR1D	G protein-coupled receptor	RNA	FALSE	TRUE	Tclin		-1.26437		-2.27317		-2.34279	RNA	RNA	RNA				Down	Down	Down
ENSG00000116329	OPRD1	G protein-coupled receptor	RNA	FALSE	TRUE	Tclin		-1.40414		-1.25846		-0.858824	RNA	RNA	RNA				Down	Down	Down
ENSG00000143105	KCNA10	Ion channel	RNA	FALSE	TRUE	Tclin		-1.42422		-1.69638		-1.20335	RNA	RNA	RNA				Down	Down	Down
ENSG00000160716	CHRNB2	Ion channel	RNA	FALSE	TRUE	Tclin		-1.14418		-1.6127		-1.8099	RNA	RNA	RNA				Down	Down	Down
ENSG00000198400	NTRK1	Kinase	RNA	FALSE	TRUE	Tclin		1.47457		1.62846		1.57629	RNA	RNA	RNA				Up	Up	Up
ENSG00000198626	RYR2	Ion channel	RNA	FALSE	TRUE	Tclin		-1.13221		-1.28341		-0.909597	RNA	RNA	RNA				Down	Down	Down
ENSG00000171848	RRM2	Enzyme	RNA	FALSE	TRUE	Tclin		-2.19845		-2.91281		-1.83954	RNA	RNA	RNA				Down	Down	Down
ENSG00000115758	ODC1	Enzyme	RNA	FALSE	TRUE	Tclin		-0.905237		-1.72521		-1.4968	RNA	RNA	RNA				Down	Down	Down
ENSG00000158125	XDH	Enzyme	RNA	FALSE	TRUE	Tclin		-1.47613		-1.43447		-0.687821	RNA	RNA	RNA				Down	Down	Down
ENSG00000171126	KCNG3	Ion channel	RNA	FALSE	TRUE	Tclin		-1.0072		-1.128		-0.988555	RNA	RNA	RNA				Down	Down	Down
ENSG00000115594	IL1R1	Other	RNA	FALSE	TRUE	Tclin		2.40046		2.96989		3.09007	RNA	RNA	RNA				Up	Up	Up
ENSG00000125538	IL1B	Other	RNA	FALSE	TRUE	Tclin		5.91985		4.66363		3.75099	RNA	RNA	RNA				Up	Up	Up
ENSG00000197635	DPP4	Enzyme	RNA	FALSE	TRUE	Tclin		6.4018		6.82888		6.65969	RNA	RNA	RNA				Up	Up	Up
ENSG00000180914	OXTR	G protein-coupled receptor	RNA	FALSE	TRUE	Tclin		-1.21465		-1.6085		-1.04465	RNA	RNA	RNA				Down	Down	Down
ENSG00000132170	PPARG	Nuclear hormone receptor	RNA	FALSE	TRUE	Tclin		-0.93962		-1.24978		-0.59818	RNA	RNA	RNA				Down	Down	Down
ENSG00000151090	THRB	Nuclear hormone receptor	RNA	FALSE	TRUE	Tclin		-1.21111		-1.4103		-1.29444	RNA	RNA	RNA				Down	Down	Down
ENSG00000160801	PTH1R	G protein-coupled receptor	RNA	FALSE	TRUE	Tclin		-2.01029		-1.57348		-1.30061	RNA	RNA	RNA				Down	Down	Down
ENSG00000114854	TNNC1	Other	RNA	FALSE	TRUE	Tclin		-2.75959		-2.66577		-2.03463	RNA	RNA	RNA				Down	Down	Down
ENSG00000196549	MME	Enzyme	RNA	FALSE	TRUE	Tclin		4.64		5.99647		4.44023	RNA	RNA	RNA				Up	Up	Up
ENSG00000151834	GABRA2	Ion channel	RNA	FALSE	TRUE	Tclin		-2.18033		-1.81318		-1.20495	RNA	RNA	RNA				Down	Down	Down
ENSG00000109738	GLRB	Ion channel	RNA	FALSE	TRUE	Tclin		1.13452		0.861787		1.04554	RNA	RNA	RNA				Up	Up	Up
ENSG00000164344	KLKB1	Enzyme	RNA	FALSE	TRUE	Tclin		2.25011		2.88338		3.28912	RNA	RNA	RNA				Up	Up	Up
ENSG00000142319	SLC6A3	Transporter	RNA	FALSE	TRUE	Tclin		2.41235		2.31556		1.65925	RNA	RNA	RNA				Up	Up	Up
ENSG00000113448	PDE4D	Enzyme	RNA	FALSE	TRUE	Tclin		-0.663896		-0.839415		-0.761343	RNA	RNA	RNA				Down	Down	Down
ENSG00000181104	F2R	G protein-coupled receptor	RNA	FALSE	TRUE	Tclin		1.8311		2.14391		1.87466	RNA	RNA	RNA				Up	Up	Up
ENSG00000113263	ITK	Kinase	RNA	FALSE	TRUE	Tclin		-1.02833		-1.28125		-0.937317	RNA	RNA	RNA				Down	Down	Down
ENSG00000145864	GABRB2	Ion channel	RNA	FALSE	TRUE	Tclin		-2.91557		-2.1029		-1.30767	RNA	RNA	RNA				Down	Down	Down
ENSG00000184845	DRD1	G protein-coupled receptor	RNA	FALSE	TRUE	Tclin		-1.89024		-2.27329		-1.81156	RNA	RNA	RNA				Down	Down	Down
ENSG00000204681	GABBR1	G protein-coupled receptor	RNA	FALSE	TRUE	Tclin		0.90809		1.34715		0.9377	RNA	RNA	RNA				Up	Up	Up
ENSG00000112715	VEGFA	Other	RNA	FALSE	TRUE	Tclin		1.10086		0.791306		0.640116	RNA	RNA	RNA				Up	Up	Up
ENSG00000112759	SLC29A1	Transporter	RNA	FALSE	TRUE	Tclin		-1.20638		-1.46524		-1.07135	RNA	RNA	RNA				Down	Down	Down
ENSG00000010810	FYN	Kinase	RNA	FALSE	TRUE	Tclin		1.55093		1.59111		0.865746	RNA	RNA	RNA				Up	Up	Up
ENSG00000106128	GHRHR	G protein-coupled receptor	RNA	FALSE	TRUE	Tclin		-2.45212		-1.79561		-1.64647	RNA	RNA	RNA				Down	Down	Down
ENSG00000154678	PDE1C	Enzyme	RNA	FALSE	TRUE	Tclin		-1.56172		-1.18297		-1.02437	RNA	RNA	RNA				Down	Down	Down
ENSG00000015520	NPC1L1	Other	RNA	FALSE	TRUE	Tclin		-1.2411		-1.77159		-1.59539	RNA	RNA	RNA				Down	Down	Down
ENSG00000105810	CDK6	Kinase	RNA	FALSE	TRUE	Tclin		-0.846812		-0.966986		-0.914409	RNA	RNA	RNA				Down	Down	Down
ENSG00000087085	ACHE	Enzyme	RNA	FALSE	TRUE	Tclin		-0.912927		-0.718478		-0.708554	RNA	RNA	RNA				Down	Down	Down
ENSG00000085662	AKR1B1	Enzyme	RNA	FALSE	TRUE	Tclin		1.21326		1.05159		1.21445	RNA	RNA	RNA				Up	Up	Up
ENSG00000184156	KCNQ3	Ion channel	RNA	FALSE	TRUE	Tclin		-0.861369		-0.986259		-0.695924	RNA	RNA	RNA				Down	Down	Down
ENSG00000169427	KCNK9	Ion channel	RNA	FALSE	TRUE	Tclin		-1.37913		-2.17386		-1.44535	RNA	RNA	RNA				Down	Down	Down
ENSG00000120217	CD274	Other	RNA	FALSE	TRUE	Tclin		-0.600135		-1.01255		-1.11419	RNA	RNA	RNA				Down	Down	Down
ENSG00000107159	CA9	Enzyme	RNA	FALSE	TRUE	Tclin		2.33113		4.35597		4.65468	RNA	RNA	RNA				Up	Up	Up
ENSG00000213694	S1PR3	G protein-coupled receptor	RNA	FALSE	TRUE	Tclin		2.03635		2.36465		2.07702	RNA	RNA	RNA				Up	Up	Up
ENSG00000136928	GABBR2	G protein-coupled receptor	RNA	FALSE	TRUE	Tclin		-1.16326		-0.749105		-0.910623	RNA	RNA	RNA				Down	Down	Down
ENSG00000165029	ABCA1	Transporter	RNA	FALSE	TRUE	Tclin		2.5658		3.04448		2.8431	RNA	RNA	RNA				Up	Up	Up
ENSG00000150093	ITGB1	Other	RNA	FALSE	TRUE	Tclin		1.09514		1.32024		1.37291	RNA	RNA	RNA				Up	Up	Up
ENSG00000165731	RET	Kinase	RNA	FALSE	TRUE	Tclin		1.56965		1.73302		1.46044	RNA	RNA	RNA				Up	Up	Up
ENSG00000152270	PDE3B	Enzyme	RNA	FALSE	TRUE	Tclin		-1.68617		-1.55689		-0.784741	RNA	RNA	RNA				Down	Down	Down
ENSG00000187486	KCNJ11	Ion channel	RNA	FALSE	TRUE	Tclin		-0.696439		-1.8823		-0.994987	RNA	RNA	RNA				Down	Down	Down
ENSG00000159403	C1R	Other	RNA	FALSE	TRUE	Tclin		1.96051		2.79363		2.9328	RNA	RNA	RNA				Up	Up	Up
ENSG00000135519	KCNH3	Ion channel	RNA	FALSE	TRUE	Tclin		1.0713		2.30238		2.47626	RNA	RNA	RNA				Up	Up	Up
ENSG00000110944	IL23A	Other	RNA	FALSE	TRUE	Tclin		-1.7882		-2.52153		-2.39213	RNA	RNA	RNA				Down	Down	Down
ENSG00000177084	POLE	Enzyme	RNA	FALSE	TRUE	Tclin		-0.807104		-0.958225		-0.760379	RNA	RNA	RNA				Down	Down	Down
ENSG00000102755	FLT1	Kinase	RNA	FALSE	TRUE	Tclin		-1.20012		-0.938458		-0.738029	RNA	RNA	RNA				Down	Down	Down
ENSG00000129484	PARP2	Enzyme	RNA	FALSE	TRUE	Tclin		-0.622966		-0.668396		-0.682773	RNA	RNA	RNA				Down	Down	Down
ENSG00000119630	PGF	Other	RNA	FALSE	TRUE	Tclin		-2.26478		-2.26206		-2.14403	RNA	RNA	RNA				Down	Down	Down
ENSG00000198668	CALM1	Other	RNA	FALSE	TRUE	Tclin		-1.10027		-1.05096		-0.60375	RNA	RNA	RNA				Down	Down	Down
ENSG00000211891	IGHE	Other	RNA	FALSE	TRUE	Tclin		-4.06735		-4.664		-3.69249	RNA	RNA	RNA				Down	Down	Down
ENSG00000166206	GABRB3	Ion channel	RNA	FALSE	TRUE	Tclin		0.693335		0.86593		0.880019	RNA	RNA	RNA				Up	Up	Up
ENSG00000186297	GABRA5	Ion channel	RNA	FALSE	TRUE	Tclin		1.48205		1.43253		0.648088	RNA	RNA	RNA				Up	Up	Up
ENSG00000137869	CYP19A1	Enzyme	RNA	FALSE	TRUE	Tclin		1.68907		1.369		1.51312	RNA	RNA	RNA				Up	Up	Up
ENSG00000074410	CA12	Enzyme	RNA	FALSE	TRUE	Tclin		0.753035		0.798944		0.918831	RNA	RNA	RNA				Up	Up	Up
ENSG00000183454	GRIN2A	Ion channel	RNA	FALSE	TRUE	Tclin		1.5474		1.2663		1.31094	RNA	RNA	RNA				Up	Up	Up
ENSG00000065325	GLP2R	G protein-coupled receptor	RNA	FALSE	TRUE	Tclin		-1.21369		-1.34066		-1.05205	RNA	RNA	RNA				Down	Down	Down
ENSG00000131747	TOP2A	Enzyme	RNA	FALSE	TRUE	Tclin		-2.55621		-2.73605		-1.83587	RNA	RNA	RNA				Down	Down	Down
ENSG00000064300	NGFR	Other	RNA	FALSE	TRUE	Tclin		-0.947989		-2.27871		-2.50528	RNA	RNA	RNA				Down	Down	Down
ENSG00000006283	CACNA1G	Ion channel	RNA	FALSE	TRUE	Tclin		1.93815		2.73691		3.04556	RNA	RNA	RNA				Up	Up	Up
ENSG00000173826	KCNH6	Ion channel	RNA	FALSE	TRUE	Tclin		-2.17977		-1.52967		-1.05114	RNA	RNA	RNA				Down	Down	Down
ENSG00000007314	SCN4A	Ion channel	RNA	FALSE	TRUE	Tclin		-0.822892		-1.28246		-1.26665	RNA	RNA	RNA				Down	Down	Down
ENSG00000176890	TYMS	Enzyme	RNA	FALSE	TRUE	Tclin		-1.50073		-1.91601		-1.58892	RNA	RNA	RNA				Down	Down	Down
ENSG00000099822	HCN2	Ion channel	RNA	FALSE	TRUE	Tclin		1.05947		1.46005		1.34129	RNA	RNA	RNA				Up	Up	Up
ENSG00000197561	ELANE	Enzyme	RNA	FALSE	TRUE	Tclin		2.29652		4.1133		4.83563	RNA	RNA	RNA				Up	Up	Up
ENSG00000116032	GRIN3B	Ion channel	RNA	FALSE	TRUE	Tclin		1.43899		2.95352		2.95633	RNA	RNA	RNA				Up	Up	Up
ENSG00000006638	TBXA2R	G protein-coupled receptor	RNA	FALSE	TRUE	Tclin		0.612067		1.15354		1.10079	RNA	RNA	RNA				Up	Up	Up
ENSG00000171105	INSR	Kinase	RNA	FALSE	TRUE	Tclin		0.845926		0.936272		0.866196	RNA	RNA	RNA				Up	Up	Up
ENSG00000012124	CD22	Other	RNA	FALSE	TRUE	Tclin		-2.38051		-2.65769		-2.07618	RNA	RNA	RNA				Down	Down	Down
ENSG00000131398	KCNC3	Ion channel	RNA	FALSE	TRUE	Tclin		0.701385		1.18088		0.865743	RNA	RNA	RNA				Up	Up	Up
ENSG00000088832	FKBP1A	Enzyme	RNA	FALSE	TRUE	Tclin		0.848754		0.80021		0.729853	RNA	RNA	RNA				Up	Up	Up
ENSG00000101204	CHRNA4	Ion channel	RNA	FALSE	TRUE	Tclin		0.667999		1.59473		0.924953	RNA	RNA	RNA				Up	Up	Up
ENSG00000075043	KCNQ2	Ion channel	RNA	FALSE	TRUE	Tclin		1.78078		2.00413		1.74466	RNA	RNA	RNA				Up	Up	Up
ENSG00000093010	COMT	Enzyme	RNA	FALSE	TRUE	Tclin		0.598015		0.97843		0.707524	RNA	RNA	RNA				Up	Up	Up
ENSG00000100346	CACNA1I	Ion channel	RNA	FALSE	TRUE	Tclin		-2.81524		-2.24136		-1.61327	RNA	RNA	RNA				Down	Down	Down
ENSG00000100429	HDAC10	Histone modifying enzyme	RNA	FALSE	TRUE	Tclin		0.835386		1.31498		1.21986	RNA	RNA	RNA				Up	Up	Up
ENSG00000025708	TYMP	Enzyme	RNA	FALSE	TRUE	Tclin		2.20428		2.2691		1.61325	RNA	RNA	RNA				Up	Up	Up
ENSG00000198223	CSF2RA	Other	RNA	FALSE	TRUE	Tclin		-1.46375		-2.34128		-1.76268	RNA	RNA	RNA				Down	Down	Down
ENSG00000101868	POLA1	Enzyme	RNA	FALSE	TRUE	Tclin		-0.806276		-1.02264		-0.777381	RNA	RNA	RNA				Down	Down	Down
ENSG00000198886	MT-ND4	Enzyme	RNA	FALSE	TRUE	Tclin		1.04586		1.58453		1.19975	RNA	RNA	RNA				Up	Up	Up
ENSG00000142657	PGD	Enzyme	RNA	FALSE	TRUE	Tchem		1.50841		1.19209		1.40054	RNA	RNA	RNA				Up	Up	Up
ENSG00000184908	CLCNKB	Ion channel	RNA	FALSE	TRUE	Tchem		-1.851		-1.20452		-1.14591	RNA	RNA	RNA				Down	Down	Down
ENSG00000127472	PLA2G5	Enzyme	RNA	FALSE	TRUE	Tchem		-3.42123		-2.20169		-1.34279	RNA	RNA	RNA				Down	Down	Down
ENSG00000117298	ECE1	Enzyme	RNA	FALSE	TRUE	Tchem		2.0829		2.03634		1.9291	RNA	RNA	RNA				Up	Up	Up
ENSG00000117676	RPS6KA1	Kinase	RNA	FALSE	TRUE	Tchem		-1.3219		-1.71473		-1.69256	RNA	RNA	RNA				Down	Down	Down
ENSG00000173846	PLK3	Kinase	RNA	FALSE	TRUE	Tchem		-0.741128		-0.891097		-0.960704	RNA	RNA	RNA				Down	Down	Down
ENSG00000177606	JUN	Transcription factor	RNA	FALSE	TRUE	Tchem		1.01621		1.08257		1.28664	RNA	RNA	RNA				Up	Up	Up
ENSG00000134716	CYP2J2	Other	RNA	FALSE	TRUE	Tchem		0.963196		1.5158		1.55918	RNA	RNA	RNA				Up	Up	Up
ENSG00000142875	PRKACB	Kinase	RNA	FALSE	TRUE	Tchem		0.939264		0.892865		0.858603	RNA	RNA	RNA				Up	Up	Up
ENSG00000155380	SLC16A1	Transporter	RNA	FALSE	TRUE	Tchem		-0.92279		-0.857922		-0.882963	RNA	RNA	RNA				Down	Down	Down
ENSG00000163131	CTSS	Enzyme	RNA	FALSE	TRUE	Tchem		2.09012		1.11805		0.799332	RNA	RNA	RNA				Up	Up	Up
ENSG00000143387	CTSK	Enzyme	RNA	FALSE	TRUE	Tchem		1.65902		2.10834		1.70839	RNA	RNA	RNA				Up	Up	Up
ENSG00000132196	HSD17B7	Enzyme	RNA	FALSE	TRUE	Tchem		-0.939029		-1.43347		-1.52834	RNA	RNA	RNA				Down	Down	Down
ENSG00000198625	MDM4	Other	RNA	FALSE	TRUE	Tchem		-0.703021		-0.979467		-0.854308	RNA	RNA	RNA				Down	Down	Down
ENSG00000163545	NUAK2	Kinase	RNA	FALSE	TRUE	Tchem		-1.02029		-1.79645		-1.90903	RNA	RNA	RNA				Down	Down	Down
ENSG00000117650	NEK2	Kinase	RNA	FALSE	TRUE	Tchem		-2.8228		-3.2715		-2.27678	RNA	RNA	RNA				Down	Down	Down
ENSG00000162909	CAPN2	Other	RNA	FALSE	TRUE	Tchem		0.996282		0.724728		0.703254	RNA	RNA	RNA				Up	Up	Up
ENSG00000143801	PSEN2	Enzyme	RNA	FALSE	TRUE	Tchem		0.592131		0.75601		0.909062	RNA	RNA	RNA				Up	Up	Up
ENSG00000116977	LGALS8	Other	RNA	FALSE	TRUE	Tchem		-1.21712		-1.22469		-1.07311	RNA	RNA	RNA				Down	Down	Down
ENSG00000117009	KMO	Enzyme	RNA	FALSE	TRUE	Tchem		1.91591		3.34905		3.85708	RNA	RNA	RNA				Up	Up	Up
ENSG00000119778	ATAD2B	Histone modifying enzyme	RNA	FALSE	TRUE	Tchem		-0.899648		-1.00013		-0.932518	RNA	RNA	RNA				Down	Down	Down
ENSG00000138061	CYP1B1	Other	RNA	FALSE	TRUE	Tchem		2.41773		2.59644		2.69314	RNA	RNA	RNA				Up	Up	Up
ENSG00000183023	SLC8A1	Transporter	RNA	FALSE	TRUE	Tchem		-1.32278		-1.16971		-0.806198	RNA	RNA	RNA				Down	Down	Down
ENSG00000138032	PPM1B	Enzyme	RNA	FALSE	TRUE	Tchem		-0.644909		-0.879072		-0.819383	RNA	RNA	RNA				Down	Down	Down
ENSG00000169679	BUB1	Kinase	RNA	FALSE	TRUE	Tchem		-2.18238		-2.6547		-1.92277	RNA	RNA	RNA				Down	Down	Down
ENSG00000138398	PPIG	Enzyme	RNA	FALSE	TRUE	Tchem		-0.633883		-0.81968		-0.746376	RNA	RNA	RNA				Down	Down	Down
ENSG00000091428	RAPGEF4	Other	RNA	FALSE	TRUE	Tchem		1.37154		1.93991		2.00914	RNA	RNA	RNA				Up	Up	Up
ENSG00000091436	MAP3K20	Kinase	RNA	FALSE	TRUE	Tchem		0.733202		0.645451		0.787565	RNA	RNA	RNA				Up	Up	Up
ENSG00000115461	IGFBP5	Other	RNA	FALSE	TRUE	Tchem		8.68586		9.95296		10.1981	RNA	RNA	RNA				Up	Up	Up
ENSG00000127824	TUBA4A	Other	RNA	FALSE	TRUE	Tchem		0.987152		0.912447		0.896603	RNA	RNA	RNA				Up	Up	Up
ENSG00000163823	CCR1	G protein-coupled receptor	RNA	FALSE	TRUE	Tchem		0.883814		1.66509		1.36391	RNA	RNA	RNA				Up	Up	Up
ENSG00000164045	CDC25A	Enzyme	RNA	FALSE	TRUE	Tchem		-1.62754		-2.2485		-1.84418	RNA	RNA	RNA				Down	Down	Down
ENSG00000164078	MST1R	Kinase	RNA	FALSE	TRUE	Tchem		-1.48512		-1.52164		-1.47666	RNA	RNA	RNA				Down	Down	Down
ENSG00000163931	TKT	Enzyme	RNA	FALSE	TRUE	Tchem		1.16942		1.32872		1.51706	RNA	RNA	RNA				Up	Up	Up
ENSG00000154928	EPHB1	Kinase	RNA	FALSE	TRUE	Tchem		-2.58763		-2.21393		-1.62062	RNA	RNA	RNA				Down	Down	Down
ENSG00000114770	ABCC5	Transporter	RNA	FALSE	TRUE	Tchem		1.2814		1.58076		1.43986	RNA	RNA	RNA				Up	Up	Up
ENSG00000182580	EPHB3	Kinase	RNA	FALSE	TRUE	Tchem		-2.14451		-1.27067		-1.17057	RNA	RNA	RNA				Down	Down	Down
ENSG00000073849	ST6GAL1	Enzyme	RNA	FALSE	TRUE	Tchem		-1.07854		-0.971132		-0.79634	RNA	RNA	RNA				Down	Down	Down
ENSG00000152953	STK32B	Kinase	RNA	FALSE	TRUE	Tchem		1.23297		1.01299		0.61137	RNA	RNA	RNA				Up	Up	Up
ENSG00000074966	TXK	Kinase	RNA	FALSE	TRUE	Tchem		2.00375		1.10358		1.14174	RNA	RNA	RNA				Up	Up	Up
ENSG00000156136	DCK	Kinase	RNA	FALSE	TRUE	Tchem		-0.862999		-1.06275		-0.984732	RNA	RNA	RNA				Down	Down	Down
ENSG00000138669	PRKG2	Kinase	RNA	FALSE	TRUE	Tchem		-0.871939		-1.39004		-1.32468	RNA	RNA	RNA				Down	Down	Down
ENSG00000170522	ELOVL6	Other	RNA	FALSE	TRUE	Tchem		1.03979		0.910509		1.00448	RNA	RNA	RNA				Up	Up	Up
ENSG00000145386	CCNA2	Other	RNA	FALSE	TRUE	Tchem		-2.02094		-2.33422		-1.60585	RNA	RNA	RNA				Down	Down	Down
ENSG00000142731	PLK4	Kinase	RNA	FALSE	TRUE	Tchem		-2.3595		-3.05343		-2.39617	RNA	RNA	RNA				Down	Down	Down
ENSG00000151012	SLC7A11	Transporter	RNA	FALSE	TRUE	Tchem		1.45025		0.603461		0.700282	RNA	RNA	RNA				Up	Up	Up
ENSG00000151790	TDO2	Enzyme	RNA	FALSE	TRUE	Tchem		3.49398		5.20524		6.17962	RNA	RNA	RNA				Up	Up	Up
ENSG00000145451	GLRA3	Ion channel	RNA	FALSE	TRUE	Tchem		-1.93323		-2.04235		-1.39677	RNA	RNA	RNA				Down	Down	Down
ENSG00000079215	SLC1A3	Transporter	RNA	FALSE	TRUE	Tchem		1.03102		1.03298		1.14993	RNA	RNA	RNA				Up	Up	Up
ENSG00000145632	PLK2	Kinase	RNA	FALSE	TRUE	Tchem		-0.586566		-0.722906		-0.638223	RNA	RNA	RNA				Down	Down	Down
ENSG00000134057	CCNB1	Other	RNA	FALSE	TRUE	Tchem		-2.04519		-2.42432		-1.64454	RNA	RNA	RNA				Down	Down	Down
ENSG00000145730	PAM	Enzyme	RNA	FALSE	TRUE	Tchem		1.37145		1.84244		1.68905	RNA	RNA	RNA				Up	Up	Up
ENSG00000158402	CDC25C	Enzyme	RNA	FALSE	TRUE	Tchem		-2.38748		-2.86436		-2.15366	RNA	RNA	RNA				Down	Down	Down
ENSG00000113578	FGF1	Other	RNA	FALSE	TRUE	Tchem		-2.15281		-1.57145		-1.25848	RNA	RNA	RNA				Down	Down	Down
ENSG00000169302	STK32A	Kinase	RNA	FALSE	TRUE	Tchem		-0.641		-0.597503		-0.618918	RNA	RNA	RNA				Down	Down	Down
ENSG00000113240	CLK4	Kinase	RNA	FALSE	TRUE	Tchem		-0.856261		-0.852241		-0.87842	RNA	RNA	RNA				Down	Down	Down
ENSG00000050748	MAPK9	Kinase	RNA	FALSE	TRUE	Tchem		-1.54069		-1.5785		-1.51969	RNA	RNA	RNA				Down	Down	Down
ENSG00000124784	RIOK1	Kinase	RNA	FALSE	TRUE	Tchem		-0.641067		-0.992008		-0.796743	RNA	RNA	RNA				Down	Down	Down
ENSG00000111837	MAK	Kinase	RNA	FALSE	TRUE	Tchem		-3.22589		-3.73631		-3.4539	RNA	RNA	RNA				Down	Down	Down
ENSG00000137364	TPMT	Enzyme	RNA	FALSE	TRUE	Tchem		1.13513		0.789419		0.655202	RNA	RNA	RNA				Up	Up	Up
ENSG00000196126	HLA-DRB1	Other	RNA	FALSE	TRUE	Tchem		3.66741		5.01405		5.89973	RNA	RNA	RNA				Up	Up	Up
ENSG00000096060	FKBP5	Enzyme	RNA	FALSE	TRUE	Tchem		-0.768524		-1.02093		-0.621703	RNA	RNA	RNA				Down	Down	Down
ENSG00000156711	MAPK13	Kinase	RNA	FALSE	TRUE	Tchem		3.02256		3.42719		2.92277	RNA	RNA	RNA				Up	Up	Up
ENSG00000112245	PTP4A1	Enzyme	RNA	FALSE	TRUE	Tchem		-0.615639		-1.02464		-1.17616	RNA	RNA	RNA				Down	Down	Down
ENSG00000112742	TTK	Kinase	RNA	FALSE	TRUE	Tchem		-2.34895		-2.97702		-2.21487	RNA	RNA	RNA				Down	Down	Down
ENSG00000065833	ME1	Other	RNA	FALSE	TRUE	Tchem		1.07962		0.846838		0.92677	RNA	RNA	RNA				Up	Up	Up
ENSG00000203797	DDO	Enzyme	RNA	FALSE	TRUE	Tchem		-0.780673		-0.859129		-0.663231	RNA	RNA	RNA				Down	Down	Down
ENSG00000106546	AHR	Transcription factor	RNA	FALSE	TRUE	Tchem		0.798778		0.917522		0.918991	RNA	RNA	RNA				Up	Up	Up
ENSG00000058404	CAMK2B	Kinase	RNA	FALSE	TRUE	Tchem		-2.00834		-2.3597		-1.789	RNA	RNA	RNA				Down	Down	Down
ENSG00000164742	ADCY1	Enzyme	RNA	FALSE	TRUE	Tchem		3.22621		2.97155		2.74372	RNA	RNA	RNA				Up	Up	Up
ENSG00000001630	CYP51A1	Enzyme	RNA	FALSE	TRUE	Tchem		0.838937		0.807553		0.685874	RNA	RNA	RNA				Up	Up	Up
ENSG00000105835	NAMPT	Enzyme	RNA	FALSE	TRUE	Tchem		1.70245		1.58156		2.18339	RNA	RNA	RNA				Up	Up	Up
ENSG00000198074	AKR1B10	Enzyme	RNA	FALSE	TRUE	Tchem		-1.99305		-1.7671		-0.980888	RNA	RNA	RNA				Down	Down	Down
ENSG00000006459	KDM7A	Histone modifying enzyme	RNA	FALSE	TRUE	Tchem		0.647541		0.914022		0.813937	RNA	RNA	RNA				Up	Up	Up
ENSG00000106123	EPHB6	Kinase	RNA	FALSE	TRUE	Tchem		1.18522		2.1246		2.17048	RNA	RNA	RNA				Up	Up	Up
ENSG00000106144	CASP2	Enzyme	RNA	FALSE	TRUE	Tchem		-0.693206		-0.924257		-0.778102	RNA	RNA	RNA				Down	Down	Down
ENSG00000106462	EZH2	Histone modifying enzyme	RNA	FALSE	TRUE	Tchem		-0.984442		-1.32476		-1.25247	RNA	RNA	RNA				Down	Down	Down
ENSG00000164690	SHH	Other	RNA	FALSE	TRUE	Tchem		-2.03983		-1.83902		-1.07176	RNA	RNA	RNA				Down	Down	Down
ENSG00000175445	LPL	Enzyme	RNA	FALSE	TRUE	Tchem		-4.39971		-4.40737		-3.93274	RNA	RNA	RNA				Down	Down	Down
ENSG00000168487	BMP1	Other	RNA	FALSE	TRUE	Tchem		0.905571		1.72075		1.24738	RNA	RNA	RNA				Up	Up	Up
ENSG00000120899	PTK2B	Kinase	RNA	FALSE	TRUE	Tchem		-1.20071		-1.34733		-0.842788	RNA	RNA	RNA				Down	Down	Down
ENSG00000168078	PBK	Kinase	RNA	FALSE	TRUE	Tchem		-2.5211		-3.07747		-1.95886	RNA	RNA	RNA				Down	Down	Down
ENSG00000168615	ADAM9	Enzyme	RNA	FALSE	TRUE	Tchem		0.653286		0.729745		0.624316	RNA	RNA	RNA				Up	Up	Up
ENSG00000104332	SFRP1	Other	RNA	FALSE	TRUE	Tchem		-1.68243		-0.665614		-0.730163	RNA	RNA	RNA				Down	Down	Down
ENSG00000164687	FABP5	Other	RNA	FALSE	TRUE	Tchem		0.856388		1.04678		1.15273	RNA	RNA	RNA				Up	Up	Up
ENSG00000170323	FABP4	Other	RNA	FALSE	TRUE	Tchem		2.6678		6.99213		5.81213	RNA	RNA	RNA				Up	Up	Up
ENSG00000156802	ATAD2	Histone modifying enzyme	RNA	FALSE	TRUE	Tchem		-1.828		-2.13539		-1.65076	RNA	RNA	RNA				Down	Down	Down
ENSG00000181085	MAPK15	Kinase	RNA	FALSE	TRUE	Tchem		1.06326		2.36444		1.90746	RNA	RNA	RNA				Up	Up	Up
ENSG00000165304	MELK	Kinase	RNA	FALSE	TRUE	Tchem		-1.66164		-2.039		-1.76232	RNA	RNA	RNA				Down	Down	Down
ENSG00000130948	HSD17B3	Enzyme	RNA	FALSE	TRUE	Tchem		1.45008		1.38795		0.735672	RNA	RNA	RNA				Up	Up	Up
ENSG00000136943	CTSV	Enzyme	RNA	FALSE	TRUE	Tchem		-1.76535		-1.62764		-0.996637	RNA	RNA	RNA				Down	Down	Down
ENSG00000136810	TXN	Other	RNA	FALSE	TRUE	Tchem		2.09099		1.84583		2.28078	RNA	RNA	RNA				Up	Up	Up
ENSG00000198121	LPAR1	G protein-coupled receptor	RNA	FALSE	TRUE	Tchem		2.8253		3.47837		3.91048	RNA	RNA	RNA				Up	Up	Up
ENSG00000044574	HSPA5	Other	RNA	FALSE	TRUE	Tchem		0.717028		0.678089		0.83389	RNA	RNA	RNA				Up	Up	Up
ENSG00000170835	CEL	Enzyme	RNA	FALSE	TRUE	Tchem		-1.44363		-1.2756		-1.13895	RNA	RNA	RNA				Down	Down	Down
ENSG00000169692	AGPAT2	Enzyme	RNA	FALSE	TRUE	Tchem		0.843504		1.24739		1.13888	RNA	RNA	RNA				Up	Up	Up
ENSG00000177239	MAN1B1	Enzyme	RNA	FALSE	TRUE	Tchem		0.774183		1.19723		1.10007	RNA	RNA	RNA				Up	Up	Up
ENSG00000187134	AKR1C1	Enzyme	RNA	FALSE	TRUE	Tchem		1.69671		2.30495		2.97799	RNA	RNA	RNA				Up	Up	Up
ENSG00000151632	AKR1C2	Enzyme	RNA	FALSE	TRUE	Tchem		2.63294		3.27199		3.71027	RNA	RNA	RNA				Up	Up	Up
ENSG00000196139	AKR1C3	Enzyme	RNA	FALSE	TRUE	Tchem		3.89519		3.96778		4.24519	RNA	RNA	RNA				Up	Up	Up
ENSG00000183049	CAMK1D	Kinase	RNA	FALSE	TRUE	Tchem		0.868037		1.15206		0.948203	RNA	RNA	RNA				Up	Up	Up
ENSG00000170312	CDK1	Kinase	RNA	FALSE	TRUE	Tchem		-2.63875		-2.78377		-1.9294	RNA	RNA	RNA				Down	Down	Down
ENSG00000107798	LIPA	Enzyme	RNA	FALSE	TRUE	Tchem		1.44037		1.33912		1.16382	RNA	RNA	RNA				Up	Up	Up
ENSG00000138160	KIF11	Other	RNA	FALSE	TRUE	Tchem		-2.19045		-2.32286		-1.6795	RNA	RNA	RNA				Down	Down	Down
ENSG00000119915	ELOVL3	Other	RNA	FALSE	TRUE	Tchem		-0.807203		-0.980364		-0.764964	RNA	RNA	RNA				Down	Down	Down
ENSG00000148848	ADAM12	Enzyme	RNA	FALSE	TRUE	Tchem		2.20357		2.25304		1.46544	RNA	RNA	RNA				Up	Up	Up
ENSG00000110651	CD81	Other	RNA	FALSE	TRUE	Tchem		0.858708		1.11872		1.01928	RNA	RNA	RNA				Up	Up	Up
ENSG00000166483	WEE1	Kinase	RNA	FALSE	TRUE	Tchem		-1.24416		-1.31064		-1.22657	RNA	RNA	RNA				Down	Down	Down
ENSG00000133805	AMPD3	Enzyme	RNA	FALSE	TRUE	Tchem		0.917739		1.48147		1.28515	RNA	RNA	RNA				Up	Up	Up
ENSG00000129151	BBOX1	Enzyme	RNA	FALSE	TRUE	Tchem		0.751023		2.67565		3.52559	RNA	RNA	RNA				Up	Up	Up
ENSG00000068976	PYGM	Enzyme	RNA	FALSE	TRUE	Tchem		-0.88546		-1.50643		-1.3554	RNA	RNA	RNA				Down	Down	Down
ENSG00000014216	CAPN1	Other	RNA	FALSE	TRUE	Tchem		1.1185		1.05833		1.10833	RNA	RNA	RNA				Up	Up	Up
ENSG00000186280	KDM4D	Histone modifying enzyme	RNA	FALSE	TRUE	Tchem		-1.32101		-1.4352		-1.3221	RNA	RNA	RNA				Down	Down	Down
ENSG00000149968	MMP3	Other	RNA	FALSE	TRUE	Tchem		4.01964		4.39469		3.80565	RNA	RNA	RNA				Up	Up	Up
ENSG00000196954	CASP4	Enzyme	RNA	FALSE	TRUE	Tchem		1.90007		1.71052		1.60066	RNA	RNA	RNA				Up	Up	Up
ENSG00000137752	CASP1	Enzyme	RNA	FALSE	TRUE	Tchem		1.23055		1.00775		1.04744	RNA	RNA	RNA				Up	Up	Up
ENSG00000166741	NNMT	Enzyme	RNA	FALSE	TRUE	Tchem		1.61239		1.70858		1.65844	RNA	RNA	RNA				Up	Up	Up
ENSG00000067182	TNFRSF1A	Other	RNA	FALSE	TRUE	Tchem		0.684681		1.1076		1.2603	RNA	RNA	RNA				Up	Up	Up
ENSG00000111640	GAPDH	Enzyme	RNA	FALSE	TRUE	Tchem		1.29045		1.14761		1.14832	RNA	RNA	RNA				Up	Up	Up
ENSG00000182326	C1S	Other	RNA	FALSE	TRUE	Tchem		2.9818		3.5993		3.7423	RNA	RNA	RNA				Up	Up	Up
ENSG00000059804	SLC2A3	Transporter	RNA	FALSE	TRUE	Tchem		0.897185		1.23289		1.25569	RNA	RNA	RNA				Up	Up	Up
ENSG00000171860	C3AR1	G protein-coupled receptor	RNA	FALSE	TRUE	Tchem		1.29606		2.47044		2.05541	RNA	RNA	RNA				Up	Up	Up
ENSG00000167552	TUBA1A	Other	RNA	FALSE	TRUE	Tchem		0.681164		0.826703		0.589862	RNA	RNA	RNA				Up	Up	Up
ENSG00000139625	MAP3K12	Kinase	RNA	FALSE	TRUE	Tchem		0.804753		1.55635		1.56401	RNA	RNA	RNA				Up	Up	Up
ENSG00000123374	CDK2	Kinase	RNA	FALSE	TRUE	Tchem		-1.11306		-0.958613		-0.924445	RNA	RNA	RNA				Down	Down	Down
ENSG00000127334	DYRK2	Kinase	RNA	FALSE	TRUE	Tchem		0.793525		0.843466		0.629522	RNA	RNA	RNA				Up	Up	Up
ENSG00000074590	NUAK1	Kinase	RNA	FALSE	TRUE	Tchem		-1.96154		-2.00875		-1.55261	RNA	RNA	RNA				Down	Down	Down
ENSG00000122966	CIT	Kinase	RNA	FALSE	TRUE	Tchem		-1.98166		-2.1949		-1.57064	RNA	RNA	RNA				Down	Down	Down
ENSG00000183955	KMT5A	Histone modifying enzyme	RNA	FALSE	TRUE	Tchem		-0.66993		-0.75309		-0.719404	RNA	RNA	RNA				Down	Down	Down
ENSG00000177169	ULK1	Kinase	RNA	FALSE	TRUE	Tchem		0.727648		1.28623		1.32707	RNA	RNA	RNA				Up	Up	Up
ENSG00000075673	ATP12A	Transporter	RNA	FALSE	TRUE	Tchem		-2.34286		-1.79853		-1.70303	RNA	RNA	RNA				Down	Down	Down
ENSG00000129538	RNASE1	Enzyme	RNA	FALSE	TRUE	Tchem		-1.41338		-0.699674		-0.609124	RNA	RNA	RNA				Down	Down	Down
ENSG00000157227	MMP14	Enzyme	RNA	FALSE	TRUE	Tchem		1.92158		2.47201		2.35238	RNA	RNA	RNA				Up	Up	Up
ENSG00000092295	TGM1	Enzyme	RNA	FALSE	TRUE	Tchem		-2.69895		-2.68473		-2.06694	RNA	RNA	RNA				Down	Down	Down
ENSG00000100453	GZMB	Enzyme	RNA	FALSE	TRUE	Tchem		3.0081		3.58512		3.10407	RNA	RNA	RNA				Up	Up	Up
ENSG00000129521	EGLN3	Other	RNA	FALSE	TRUE	Tchem		1.55116		1.41881		1.12612	RNA	RNA	RNA				Up	Up	Up
ENSG00000100504	PYGL	Enzyme	RNA	FALSE	TRUE	Tchem		0.857225		0.997489		0.663957	RNA	RNA	RNA				Up	Up	Up
ENSG00000006432	MAP3K9	Kinase	RNA	FALSE	TRUE	Tchem		-0.979982		-1.3572		-1.31149	RNA	RNA	RNA				Down	Down	Down
ENSG00000051180	RAD51	Other	RNA	FALSE	TRUE	Tchem		-2.38532		-2.93484		-1.97668	RNA	RNA	RNA				Down	Down	Down
ENSG00000067225	PKM	Kinase	RNA	FALSE	TRUE	Tchem		1.30251		0.923494		0.96048	RNA	RNA	RNA				Up	Up	Up
ENSG00000140538	NTRK3	Kinase	RNA	FALSE	TRUE	Tchem		1.97678		1.66465		1.20793	RNA	RNA	RNA				Up	Up	Up
ENSG00000197299	BLM	Other	RNA	FALSE	TRUE	Tchem		-2.8514		-2.88931		-2.1742	RNA	RNA	RNA				Down	Down	Down
ENSG00000127564	PKMYT1	Kinase	RNA	FALSE	TRUE	Tchem		-2.26862		-2.66258		-1.572	RNA	RNA	RNA				Down	Down	Down
ENSG00000166851	PLK1	Kinase	RNA	FALSE	TRUE	Tchem		-2.14876		-2.5076		-1.7218	RNA	RNA	RNA				Down	Down	Down
ENSG00000087245	MMP2	Enzyme	RNA	FALSE	TRUE	Tchem		2.0634		2.36137		1.84863	RNA	RNA	RNA				Up	Up	Up
ENSG00000172831	CES2	Enzyme	RNA	FALSE	TRUE	Tchem		1.66254		1.83316		1.43138	RNA	RNA	RNA				Up	Up	Up
ENSG00000205220	PSMB10	Enzyme	RNA	FALSE	TRUE	Tchem		1.46518		1.31016		1.33805	RNA	RNA	RNA				Up	Up	Up
ENSG00000181019	NQO1	Enzyme	RNA	FALSE	TRUE	Tchem		2.17093		1.97982		2.2387	RNA	RNA	RNA				Up	Up	Up
ENSG00000167508	MVD	Enzyme	RNA	FALSE	TRUE	Tchem		1.3663		1.12641		0.832564	RNA	RNA	RNA				Up	Up	Up
ENSG00000129219	PLD2	Enzyme	RNA	FALSE	TRUE	Tchem		0.676597		0.873216		0.71732	RNA	RNA	RNA				Up	Up	Up
ENSG00000178999	AURKB	Kinase	RNA	FALSE	TRUE	Tchem		-2.49502		-3.15362		-2.34786	RNA	RNA	RNA				Down	Down	Down
ENSG00000142494	SLC47A1	Transporter	RNA	FALSE	TRUE	Tchem		1.1469		1.39238		1.39335	RNA	RNA	RNA				Up	Up	Up
ENSG00000034152	MAP2K3	Kinase	RNA	FALSE	TRUE	Tchem		-0.728477		-1.42351		-1.31112	RNA	RNA	RNA				Down	Down	Down
ENSG00000176749	CDK5R1	Enzyme	RNA	FALSE	TRUE	Tchem		-1.46176		-1.39894		-1.2077	RNA	RNA	RNA				Down	Down	Down
ENSG00000108691	CCL2	Other	RNA	FALSE	TRUE	Tchem		3.81088		5.3449		4.54016	RNA	RNA	RNA				Up	Up	Up
ENSG00000126368	NR1D1	Nuclear hormone receptor	RNA	FALSE	TRUE	Tchem		-1.26812		-1.62577		-1.58855	RNA	RNA	RNA				Down	Down	Down
ENSG00000131471	AOC3	Enzyme	RNA	FALSE	TRUE	Tchem		-0.973301		-1.6292		-1.16806	RNA	RNA	RNA				Down	Down	Down
ENSG00000012048	BRCA1	Other	RNA	FALSE	TRUE	Tchem		-1.23672		-1.57023		-1.35683	RNA	RNA	RNA				Down	Down	Down
ENSG00000006062	MAP3K14	Kinase	RNA	FALSE	TRUE	Tchem		-0.948368		-1.16954		-1.04633	RNA	RNA	RNA				Down	Down	Down
ENSG00000154229	PRKCA	Kinase	RNA	FALSE	TRUE	Tchem		1.74076		1.47677		1.35648	RNA	RNA	RNA				Up	Up	Up
ENSG00000250506	CDK3	Kinase	RNA	FALSE	TRUE	Tchem		0.715155		0.990291		1.15227	RNA	RNA	RNA				Up	Up	Up
ENSG00000167900	TK1	Kinase	RNA	FALSE	TRUE	Tchem		-2.23498		-2.60739		-1.45108	RNA	RNA	RNA				Down	Down	Down
ENSG00000089685	BIRC5	Other	RNA	FALSE	TRUE	Tchem		-2.42979		-2.75117		-1.78976	RNA	RNA	RNA				Down	Down	Down
ENSG00000167280	ENGASE	Enzyme	RNA	FALSE	TRUE	Tchem		0.677128		1.63732		1.27683	RNA	RNA	RNA				Up	Up	Up
ENSG00000133275	CSNK1G2	Kinase	RNA	FALSE	TRUE	Tchem		0.657122		1.01332		0.984205	RNA	RNA	RNA				Up	Up	Up
ENSG00000186111	PIP5K1C	Kinase	RNA	FALSE	TRUE	Tchem		0.591258		0.767722		0.692661	RNA	RNA	RNA				Up	Up	Up
ENSG00000105426	PTPRS	Enzyme	RNA	FALSE	TRUE	Tchem		1.41733		1.83485		1.75343	RNA	RNA	RNA				Up	Up	Up
ENSG00000090339	ICAM1	Other	RNA	FALSE	TRUE	Tchem		-2.40136		-2.71626		-2.85058	RNA	RNA	RNA				Down	Down	Down
ENSG00000130164	LDLR	Other	RNA	FALSE	TRUE	Tchem		1.86482		1.84812		1.58805	RNA	RNA	RNA				Up	Up	Up
ENSG00000104774	MAN2B1	Enzyme	RNA	FALSE	TRUE	Tchem		-1.41038		-1.09093		-0.883442	RNA	RNA	RNA				Down	Down	Down
ENSG00000074181	NOTCH3	Other	RNA	FALSE	TRUE	Tchem		0.586311		2.14535		1.43719	RNA	RNA	RNA				Up	Up	Up
ENSG00000105642	KCNN1	Ion channel	RNA	FALSE	TRUE	Tchem		0.68779		1.34535		1.25219	RNA	RNA	RNA				Up	Up	Up
ENSG00000269858	EGLN2	Other	RNA	FALSE	TRUE	Tchem		0.613318		0.981707		0.806876	RNA	RNA	RNA				Up	Up	Up
ENSG00000104783	KCNN4	Ion channel	RNA	FALSE	TRUE	Tchem		-1.14279		-1.08376		-0.885895	RNA	RNA	RNA				Down	Down	Down
ENSG00000104936	DMPK	Kinase	RNA	FALSE	TRUE	Tchem		0.666606		1.30908		1.20633	RNA	RNA	RNA				Up	Up	Up
ENSG00000105486	LIG1	Enzyme	RNA	FALSE	TRUE	Tchem		-1.03558		-1.18483		-1.00665	RNA	RNA	RNA				Down	Down	Down
ENSG00000204673	AKT1S1	Other	RNA	FALSE	TRUE	Tchem		0.815635		0.626991		0.590739	RNA	RNA	RNA				Up	Up	Up
ENSG00000131408	NR1H2	Nuclear hormone receptor	RNA	FALSE	TRUE	Tchem		0.81255		1.03028		1.05004	RNA	RNA	RNA				Up	Up	Up
ENSG00000101224	CDC25B	Enzyme	RNA	FALSE	TRUE	Tchem		1.13037		1.57343		1.54862	RNA	RNA	RNA				Up	Up	Up
ENSG00000198959	TGM2	Enzyme	RNA	FALSE	TRUE	Tchem		2.04411		2.36016		2.27073	RNA	RNA	RNA				Up	Up	Up
ENSG00000101017	CD40	Other	RNA	FALSE	TRUE	Tchem		0.872616		1.05709		0.819388	RNA	RNA	RNA				Up	Up	Up
ENSG00000087586	AURKA	Kinase	RNA	FALSE	TRUE	Tchem		-1.73811		-2.37927		-1.73204	RNA	RNA	RNA				Down	Down	Down
ENSG00000101160	CTSZ	Enzyme	RNA	FALSE	TRUE	Tchem		0.751469		0.955981		0.925672	RNA	RNA	RNA				Up	Up	Up
ENSG00000196132	MYT1	Transcription factor	RNA	FALSE	TRUE	Tchem		-0.991735		-0.596664		-0.7367	RNA	RNA	RNA				Down	Down	Down
ENSG00000154734	ADAMTS1	Enzyme	RNA	FALSE	TRUE	Tchem		-1.25941		-1.21769		-1.14247	RNA	RNA	RNA				Down	Down	Down
ENSG00000142149	HUNK	Kinase	RNA	FALSE	TRUE	Tchem		-2.27886		-2.35161		-1.56963	RNA	RNA	RNA				Down	Down	Down
ENSG00000159228	CBR1	Enzyme	RNA	FALSE	TRUE	Tchem		0.965063		0.954625		0.62877	RNA	RNA	RNA				Up	Up	Up
ENSG00000184012	TMPRSS2	Enzyme	RNA	FALSE	TRUE	Tchem		-3.11534		-3.03849		-2.9052	RNA	RNA	RNA				Down	Down	Down
ENSG00000160285	LSS	Enzyme	RNA	FALSE	TRUE	Tchem		1.19029		0.927016		0.721064	RNA	RNA	RNA				Up	Up	Up
ENSG00000240972	MIF	Other	RNA	FALSE	TRUE	Tchem		0.741247		1.40461		1.913	RNA	RNA	RNA				Up	Up	Up
ENSG00000182541	LIMK2	Kinase	RNA	FALSE	TRUE	Tchem		-1.12878		-0.93883		-1.02144	RNA	RNA	RNA				Down	Down	Down
ENSG00000100097	LGALS1	Other	RNA	FALSE	TRUE	Tchem		1.07634		1.18951		1.03447	RNA	RNA	RNA				Up	Up	Up
ENSG00000168135	KCNJ4	Ion channel	RNA	FALSE	TRUE	Tchem		1.30831		2.27515		2.51857	RNA	RNA	RNA				Up	Up	Up
ENSG00000100311	PDGFB	Other	RNA	FALSE	TRUE	Tchem		-1.58854		-1.36892		-0.972135	RNA	RNA	RNA				Down	Down	Down
ENSG00000100300	TSPO	Other	RNA	FALSE	TRUE	Tchem		0.825619		1.02609		1.12439	RNA	RNA	RNA				Up	Up	Up
ENSG00000198355	PIM3	Kinase	RNA	FALSE	TRUE	Tchem		-0.989539		-0.943969		-0.590281	RNA	RNA	RNA				Down	Down	Down
ENSG00000185386	MAPK11	Kinase	RNA	FALSE	TRUE	Tchem		0.614488		0.91696		0.762309	RNA	RNA	RNA				Up	Up	Up
ENSG00000126010	GRPR	G protein-coupled receptor	RNA	FALSE	TRUE	Tchem		-2.31804		-3.03575		-2.52231	RNA	RNA	RNA				Down	Down	Down
ENSG00000102172	SMS	Enzyme	RNA	FALSE	TRUE	Tchem		0.767123		0.762251		0.648502	RNA	RNA	RNA				Up	Up	Up
ENSG00000147044	CASK	Kinase	RNA	FALSE	TRUE	Tchem		0.948205		0.889742		0.713321	RNA	RNA	RNA				Up	Up	Up
ENSG00000102312	PORCN	Enzyme	RNA	FALSE	TRUE	Tchem		2.24471		2.0179		1.04559	RNA	RNA	RNA				Up	Up	Up
ENSG00000101945	SUV39H1	Histone modifying enzyme	RNA	FALSE	TRUE	Tchem		-1.07321		-1.31986		-1.02982	RNA	RNA	RNA				Down	Down	Down
ENSG00000171388	APLN	Other	RNA	FALSE	TRUE	Tchem		-1.66978		-2.91255		-2.31599	RNA	RNA	RNA				Down	Down	Down
ENSG00000160211	G6PD	Enzyme	RNA	FALSE	TRUE	Tchem		2.05886		1.63995		1.78594	RNA	RNA	RNA				Up	Up	Up
ENSG00000198712	MT-CO2	Enzyme	RNA	FALSE	TRUE	Tchem		0.936419		1.62417		1.5035	RNA	RNA	RNA				Up	Up	Up
ENSG00000156298	TSPAN7	Other	RNA + Protein	TRUE	FALSE	Tbio	-3.0467	-2.17171	-3.35	-1.30281		-1.00645	RNA + Protein	RNA + Protein	RNA	Down	Down		Down	Down	Down
ENSG00000100292	HMOX1	Enzyme	RNA + Protein	TRUE	FALSE	Tbio	2.20104	2.43386	1.94756	2.11949	1.70608	2.08999	RNA + Protein	RNA + Protein	RNA + Protein	Up	Up	Up	Up	Up	Up
ENSG00000074527	NTN4	Other	RNA + Protein	TRUE	FALSE	Tbio	1.87012	3.09286		3.23666	2.27665	3.30938	RNA + Protein	RNA	RNA + Protein	Up		Up	Up	Up	Up
ENSG00000118523	CCN2	Other	RNA + Protein	TRUE	FALSE	Tbio	-1.82049	-2.80819	-2.12379	-1.77779		-1.16176	RNA + Protein	RNA + Protein	RNA	Down	Down		Down	Down	Down
ENSG00000122550	KLHL7	Other	RNA + Protein	TRUE	FALSE	Tbio	-1.76271	-0.944604	-1.1053	-0.928709	-1.92105	-0.923804	RNA + Protein	RNA + Protein	RNA + Protein	Down	Down	Down	Down	Down	Down
ENSG00000088836	SLC4A11	Transporter	RNA + Protein	TRUE	FALSE	Tbio	-1.75505	-2.50009	-2.01421	-1.52034	-1.30012	-0.863869	RNA + Protein	RNA + Protein	RNA + Protein	Down	Down	Down	Down	Down	Down
ENSG00000139219	COL2A1	Other	RNA + Protein	TRUE	FALSE	Tbio	-1.75106	-2.99612	-1.43378	-2.11619		-1.30386	RNA + Protein	RNA + Protein	RNA	Down	Down		Down	Down	Down
ENSG00000138131	LOXL4	Enzyme	RNA + Protein	TRUE	FALSE	Tbio	1.72422	2.42822		2.79478	2.12946	3.4023	RNA + Protein	RNA	RNA + Protein	Up		Up	Up	Up	Up
ENSG00000134013	LOXL2	Enzyme	RNA + Protein	TRUE	FALSE	Tbio	1.69421	1.28104		1.84562	1.82999	1.25785	RNA + Protein	RNA	RNA + Protein	Up		Up	Up	Up	Up
ENSG00000188783	PRELP	Other	RNA + Protein	TRUE	FALSE	Tbio	-1.6644	-2.64912	-1.8554	-1.90358		-1.09544	RNA + Protein	RNA + Protein	RNA	Down	Down		Down	Down	Down
ENSG00000086062	B4GALT1	Enzyme	RNA + Protein	TRUE	FALSE	Tbio	1.55526	1.99418		2.1284	0.932581	1.44907	RNA + Protein	RNA	RNA + Protein	Up		Up	Up	Up	Up
ENSG00000105088	OLFM2	Other	RNA + Protein	TRUE	FALSE	Tbio	-1.52672	-2.17956	-1.51248	-1.92677	-1.7574	-1.79147	RNA + Protein	RNA + Protein	RNA + Protein	Down	Down	Down	Down	Down	Down
ENSG00000113494	PRLR	Other	RNA + Protein	TRUE	FALSE	Tbio	-1.48022	-1.10605	-1.78352	-1.42226	-1.7109	-0.806221	RNA + Protein	RNA + Protein	RNA + Protein	Down	Down	Down	Down	Down	Down
ENSG00000041982	TNC	Other	RNA + Protein	TRUE	FALSE	Tbio	1.21096	2.20119		3.00716	1.04353	2.6557	RNA + Protein	RNA	RNA + Protein	Up		Up	Up	Up	Up
ENSG00000168079	SCARA5	Other	RNA + Protein	TRUE	FALSE	Tbio	-1.15958	-2.7098	-1.73655	-1.8154	-0.719391	-0.723067	RNA + Protein	RNA + Protein	RNA + Protein	Down	Down	Down	Down	Down	Down
ENSG00000084234	APLP2	Other	RNA + Protein	TRUE	FALSE	Tbio	1.11499	0.939274		1.22236	1.00821	1.51586	RNA + Protein	RNA	RNA + Protein	Up		Up	Up	Up	Up
ENSG00000085063	CD59	Other	RNA + Protein	TRUE	FALSE	Tbio	1.08698	0.870752	0.758925	1.19794	1.22311	1.02552	RNA + Protein	RNA + Protein	RNA + Protein	Up	Up	Up	Up	Up	Up
ENSG00000101307	SIRPB1	Other	RNA + Protein	TRUE	FALSE	Tbio	1.06661	4.64964		4.15379	1.29708	5.00894	RNA + Protein	RNA	RNA + Protein	Up		Up	Up	Up	Up
ENSG00000157766	ACAN	Other	RNA + Protein	TRUE	FALSE	Tbio	-1.03876	-3.02579	-1.34206	-2.4944	-1.26944	-1.78967	RNA + Protein	RNA + Protein	RNA + Protein	Down	Down	Down	Down	Down	Down
ENSG00000168575	SLC20A2	Transporter	RNA + Protein	TRUE	FALSE	Tbio	-1.03553	-1.13351	-0.421119	-1.38143	-0.896276	-1.11424	RNA + Protein	RNA + Protein	RNA + Protein	Down	Down	Down	Down	Down	Down
ENSG00000171365	CLCN5	Ion channel	RNA + Protein	TRUE	FALSE	Tbio	-1.01567	-1.8367	-1.31897	-1.65668		-1.17385	RNA + Protein	RNA + Protein	RNA	Down	Down		Down	Down	Down
ENSG00000072210	ALDH3A2	Enzyme	RNA + Protein	TRUE	FALSE	Tbio	1.01319	2.32235	0.729574	2.73611	1.26978	2.91889	RNA + Protein	RNA + Protein	RNA + Protein	Up	Up	Up	Up	Up	Up
ENSG00000141458	NPC1	Other	RNA + Protein	TRUE	FALSE	Tbio	0.993853	1.70176		1.20565	0.785956	1.51531	RNA + Protein	RNA	RNA + Protein	Up		Up	Up	Up	Up
ENSG00000142156	COL6A1	Other	RNA + Protein	TRUE	FALSE	Tbio	0.948808	1.08763		1.91798	1.06774	1.95796	RNA + Protein	RNA	RNA + Protein	Up		Up	Up	Up	Up
ENSG00000070961	ATP2B1	Transporter	RNA + Protein	TRUE	FALSE	Tbio	0.946567	1.96924		1.23226	0.758566	1.37737	RNA + Protein	RNA	RNA + Protein	Up		Up	Up	Up	Up
ENSG00000058668	ATP2B4	Transporter	RNA + Protein	TRUE	FALSE	Tbio	0.910551	1.14433	0.811002	0.797197	1.02411	0.645694	RNA + Protein	RNA + Protein	RNA + Protein	Up	Up	Up	Up	Up	Up
ENSG00000140545	MFGE8	Other	RNA + Protein	TRUE	FALSE	Tbio	-0.868014	-1.58158	-1.32903	-1.29072	-0.616667	-1.10077	RNA + Protein	RNA + Protein	RNA + Protein	Down	Down	Down	Down	Down	Down
ENSG00000146247	PHIP	Histone modifying enzyme	RNA + Protein	TRUE	FALSE	Tbio	0.826574	-0.67144		-0.782321	0.579483	-0.590894	RNA + Protein	RNA	RNA + Protein	Up		Up	Down	Down	Down
ENSG00000143641	GALNT2	Enzyme	RNA + Protein	TRUE	FALSE	Tbio	0.799398	1.25678	0.37099	1.54065	0.970016	1.49357	RNA + Protein	RNA + Protein	RNA + Protein	Up	Up	Up	Up	Up	Up
ENSG00000072274	TFRC	Other	RNA + Protein	TRUE	FALSE	Tbio	0.795112	1.3565		1.25498	0.843494	1.21547	RNA + Protein	RNA	RNA + Protein	Up		Up	Up	Up	Up
ENSG00000143198	MGST3	Enzyme	RNA + Protein	TRUE	FALSE	Tbio	0.768037	0.720816	0.907938	0.613067		0.619046	RNA + Protein	RNA + Protein	RNA	Up	Up		Up	Up	Up
ENSG00000116260	QSOX1	Enzyme	RNA + Protein	TRUE	FALSE	Tbio	0.766267	1.75641		2.14692	0.621066	2.11841	RNA + Protein	RNA	RNA + Protein	Up		Up	Up	Up	Up
ENSG00000069424	KCNAB2	Ion channel	RNA + Protein	TRUE	FALSE	Tbio	-0.76029	-0.850424	-1.20606	-0.927728		-0.711055	RNA + Protein	RNA + Protein	RNA	Down	Down		Down	Down	Down
ENSG00000173546	CSPG4	Other	RNA + Protein	TRUE	FALSE	Tbio	-0.752952	-0.790941	-0.978862	-0.586582		-0.596586	RNA + Protein	RNA + Protein	RNA	Down	Down		Down	Down	Down
ENSG00000181523	SGSH	Enzyme	RNA + Protein	TRUE	FALSE	Tbio	0.748287	1.30551		1.66181	0.963757	1.75563	RNA + Protein	RNA	RNA + Protein	Up		Up	Up	Up	Up
ENSG00000198910	L1CAM	Other	RNA + Protein	TRUE	FALSE	Tbio	0.676741	1.53677		1.91317	1.25079	1.34094	RNA + Protein	RNA	RNA + Protein	Up		Up	Up	Up	Up
ENSG00000099250	NRP1	Other	RNA + Protein	TRUE	FALSE	Tbio	0.645435	1.36783		1.25055	0.957661	1.26304	RNA + Protein	RNA	RNA + Protein	Up		Up	Up	Up	Up
ENSG00000106991	ENG	Other	RNA + Protein	TRUE	FALSE	Tbio	0.587897	0.613617		0.840057	0.834077	0.882754	RNA + Protein	RNA	RNA + Protein	Up		Up	Up	Up	Up
ENSG00000179218	CALR	Other	RNA + Protein	TRUE	FALSE	Tbio	0.547924	0.664615		0.802402	0.364268	0.821372	RNA + Protein	RNA	RNA + Protein	Up		Up	Up	Up	Up
ENSG00000033867	SLC4A7	Transporter	RNA + Protein	TRUE	FALSE	Tbio	0.537171	0.899263		0.869656	0.439253	0.674865	RNA + Protein	RNA	RNA + Protein	Up		Up	Up	Up	Up
ENSG00000197930	ERO1A	Other	RNA + Protein	TRUE	FALSE	Tbio	0.526188	1.00627		1.00222	0.765641	0.859795	RNA + Protein	RNA	RNA + Protein	Up		Up	Up	Up	Up
ENSG00000142230	SAE1	Other	RNA + Protein	TRUE	FALSE	Tbio	-0.500173	-0.656718	-0.629864	-0.951048	-0.664198	-0.878364	RNA + Protein	RNA + Protein	RNA + Protein	Down	Down	Down	Down	Down	Down
ENSG00000161638	ITGA5	Other	RNA + Protein	TRUE	FALSE	Tbio	0.497748	1.30369		1.66859	0.515547	1.38436	RNA + Protein	RNA	RNA + Protein	Up		Up	Up	Up	Up
ENSG00000168003	SLC3A2	Transporter	RNA + Protein	TRUE	FALSE	Tbio	0.479643	-0.791183	0.303992	-1.4536	0.294174	-1.34522	RNA + Protein	RNA + Protein	RNA + Protein	Up	Up	Up	Down	Down	Down
ENSG00000101294	HM13	Enzyme	RNA + Protein	TRUE	FALSE	Tbio	0.438112	0.734917		0.771727	0.448565	0.685356	RNA + Protein	RNA	RNA + Protein	Up		Up	Up	Up	Up
ENSG00000004864	SLC25A13	Transporter	RNA + Protein	TRUE	FALSE	Tbio	0.435052	-0.604895		-0.627243	0.46882	-0.67973	RNA + Protein	RNA	RNA + Protein	Up		Up	Down	Down	Down
ENSG00000101000	PROCR	Other	RNA + Protein	TRUE	FALSE	Tbio	0.333087	0.872553		0.6836	0.659969	0.7419	RNA + Protein	RNA	RNA + Protein	Up		Up	Up	Up	Up
ENSG00000070214	SLC44A1	Transporter	RNA + Protein	TRUE	FALSE	Tbio	-0.316803	0.695261	-0.401149	1.42015		1.39975	RNA + Protein	RNA + Protein	RNA	Down	Down		Up	Up	Up
ENSG00000074695	LMAN1	Other	RNA + Protein	TRUE	FALSE	Tbio	0.293946	0.701769		0.760898	0.423707	0.756027	RNA + Protein	RNA	RNA + Protein	Up		Up	Up	Up	Up
ENSG00000167004	PDIA3	Enzyme	RNA + Protein	TRUE	FALSE	Tbio	0.290252	0.670796		1.07935	0.528958	1.07945	RNA + Protein	RNA	RNA + Protein	Up		Up	Up	Up	Up
ENSG00000103489	XYLT1	Enzyme	RNA + Protein	TRUE	FALSE	Tbio		-2.34775	-0.601478	-1.7598	-0.528865	-1.15776	RNA	RNA + Protein	RNA + Protein		Down	Down	Down	Down	Down
ENSG00000167775	CD320	Other	Protein	TRUE	FALSE	Tbio	-2.91379				-3.14448		Protein		Protein	Down		Down
ENSG00000213699	SLC35F6	Transporter	Protein	TRUE	FALSE	Tbio	2.07093				2.45355		Protein		Protein	Up		Up
ENSG00000128708	HAT1	Histone modifying enzyme	Protein	TRUE	FALSE	Tbio	-1.70056		-2.32388				Protein	Protein		Down	Down
ENSG00000112769	LAMA4	Other	Protein	TRUE	FALSE	Tbio	-1.66616		-1.96946		-0.858393		Protein	Protein	Protein	Down	Down	Down
ENSG00000138496	PARP9	Enzyme	Protein	TRUE	FALSE	Tbio	-1.29875		-1.15514		-1.07215		Protein	Protein	Protein	Down	Down	Down
ENSG00000187244	BCAM	Other	Protein	TRUE	FALSE	Tbio	-1.16829		-1.30973				Protein	Protein		Down	Down
ENSG00000152601	MBNL1	Other	Protein	TRUE	FALSE	Tbio	-1.14322				-1.5008		Protein		Protein	Down		Down
ENSG00000136859	ANGPTL2	Other	Protein	TRUE	FALSE	Tbio	1.13327		0.566862		1.5152		Protein	Protein	Protein	Up	Up	Up
ENSG00000042286	AIFM2	Other	Protein	TRUE	FALSE	Tbio	-1.09357				-0.463863		Protein		Protein	Down		Down
ENSG00000120733	KDM3B	Histone modifying enzyme	Protein	TRUE	FALSE	Tbio	-1.0754		-1.3787		-1.30609		Protein	Protein	Protein	Down	Down	Down
ENSG00000198053	SIRPA	Enzyme	Protein	TRUE	FALSE	Tbio	1.06661				1.29708		Protein		Protein	Up		Up
ENSG00000076201	PTPN23	Enzyme	Protein	TRUE	FALSE	Tbio	-1.04307				-1.27375		Protein		Protein	Down		Down
ENSG00000144136	SLC20A1	Transporter	Protein	TRUE	FALSE	Tbio	1.04146				1.37146		Protein		Protein	Up		Up
ENSG00000130513	GDF15	Other	Protein	TRUE	FALSE	Tbio	0.984635				1.08727		Protein		Protein	Up		Up
ENSG00000026508	CD44	Other	Protein	TRUE	FALSE	Tbio	0.962122		0.974921		1.27641		Protein	Protein	Protein	Up	Up	Up
ENSG00000163453	IGFBP7	Other	Protein	TRUE	FALSE	Tbio	0.913629		0.703066		1.0848		Protein	Protein	Protein	Up	Up	Up
ENSG00000006534	ALDH3B1	Enzyme	Protein	TRUE	FALSE	Tbio	-0.842849		-0.737551				Protein	Protein		Down	Down
ENSG00000110711	AIP	Other	Protein	TRUE	FALSE	Tbio	-0.810622		-0.437373		-0.436011		Protein	Protein	Protein	Down	Down	Down
ENSG00000167658	EEF2	Other	Protein	TRUE	FALSE	Tbio	-0.797075		-0.422104		-0.608336		Protein	Protein	Protein	Down	Down	Down
ENSG00000115310	RTN4	Other	Protein	TRUE	FALSE	Tbio	0.669055		0.717384		0.403346		Protein	Protein	Protein	Up	Up	Up
ENSG00000105701	FKBP8	Enzyme	Protein	TRUE	FALSE	Tbio	-0.783234		-0.441392				Protein	Protein		Down	Down
ENSG00000103642	LACTB	Enzyme	Protein	TRUE	FALSE	Tbio	0.762661				0.652656		Protein		Protein	Up		Up
ENSG00000026025	VIM	Other	Protein	TRUE	FALSE	Tbio	0.762248		0.71101		0.679287		Protein	Protein	Protein	Up	Up	Up
ENSG00000104635	SLC39A14	Transporter	Protein	TRUE	FALSE	Tbio	0.744072				0.989385		Protein		Protein	Up		Up
ENSG00000182944	EWSR1	Other	Protein	TRUE	FALSE	Tbio	-0.742259		-0.440355		-0.618543		Protein	Protein	Protein	Down	Down	Down
ENSG00000221926	TRIM16	Other	Protein	TRUE	FALSE	Tbio	-0.737046				-0.869763		Protein		Protein	Down		Down
ENSG00000167674	HDGFL2	Histone modifying enzyme	Protein	TRUE	FALSE	Tbio	-0.714175				-0.785279		Protein		Protein	Down		Down
ENSG00000055332	EIF2AK2	Kinase	Protein	TRUE	FALSE	Tbio	-0.702592		-0.456731		-0.851985		Protein	Protein	Protein	Down	Down	Down
ENSG00000120708	TGFBI	Other	Protein	TRUE	FALSE	Tbio	0.688663				1.20966		Protein		Protein	Up		Up
ENSG00000187838	PLSCR3	Enzyme	Protein	TRUE	FALSE	Tbio	0.669773				0.974328		Protein		Protein	Up		Up
ENSG00000170017	ALCAM	Other	Protein	TRUE	FALSE	Tbio	-0.661801		-0.686939		-0.464109		Protein	Protein	Protein	Down	Down	Down
ENSG00000165661	QSOX2	Enzyme	Protein	TRUE	FALSE	Tbio	0.638062				0.504541		Protein		Protein	Up		Up
ENSG00000135862	LAMC1	Other	Protein	TRUE	FALSE	Tbio	-0.632887		-1.0852				Protein	Protein		Down	Down
ENSG00000108679	LGALS3BP	Other	Protein	TRUE	FALSE	Tbio	0.604342				0.8165		Protein		Protein	Up		Up
ENSG00000011485	PPP5C	Enzyme	Protein	TRUE	FALSE	Tbio	-0.596124				-0.438767		Protein		Protein	Down		Down
ENSG00000135919	SERPINE2	Other	Protein	TRUE	FALSE	Tbio	0.586721				1.21618		Protein		Protein	Up		Up
ENSG00000115840	SLC25A12	Transporter	Protein	TRUE	FALSE	Tbio	0.578549				0.545988		Protein		Protein	Up		Up
ENSG00000075415	SLC25A3	Transporter	Protein	TRUE	FALSE	Tbio	0.574724		0.855783		0.628018		Protein	Protein	Protein	Up	Up	Up
ENSG00000197724	PHF2	Histone modifying enzyme	Protein	TRUE	FALSE	Tbio	-0.554124		-0.857422		-0.784808		Protein	Protein	Protein	Down	Down	Down
ENSG00000115380	EFEMP1	Other	Protein	TRUE	FALSE	Tbio	-0.530434		-0.970877				Protein	Protein		Down	Down
ENSG00000156642	NPTN	Other	Protein	TRUE	FALSE	Tbio	0.526731				0.777001		Protein		Protein	Up		Up
ENSG00000170515	PA2G4	Enzyme	Protein	TRUE	FALSE	Tbio	-0.523952				-0.455034		Protein		Protein	Down		Down
ENSG00000164022	AIMP1	Enzyme	Protein	TRUE	FALSE	Tbio	-0.518541				-0.347599		Protein		Protein	Down		Down
ENSG00000130726	TRIM28	Histone modifying enzyme	Protein	TRUE	FALSE	Tbio	-0.514264				-0.513131		Protein		Protein	Down		Down
ENSG00000103249	CLCN7	Ion channel	Protein	TRUE	FALSE	Tbio	0.511181				0.632847		Protein		Protein	Up		Up
ENSG00000125505	MBOAT7	Enzyme	Protein	TRUE	FALSE	Tbio	0.505551				0.35677		Protein		Protein	Up		Up
ENSG00000136044	APPL2	Other	Protein	TRUE	FALSE	Tbio	-0.498991		-0.507867		-0.57751		Protein	Protein	Protein	Down	Down	Down
ENSG00000166710	B2M	Other	Protein	TRUE	FALSE	Tbio	0.496311				0.467705		Protein		Protein	Up		Up
ENSG00000147383	NSDHL	Enzyme	Protein	TRUE	FALSE	Tbio	0.475297				0.436781		Protein		Protein	Up		Up
ENSG00000111737	RAB35	Enzyme	Protein	TRUE	FALSE	Tbio	0.464397				0.668293		Protein		Protein	Up		Up
ENSG00000163430	FSTL1	Other	Protein	TRUE	FALSE	Tbio	-0.453411		-0.756845				Protein	Protein		Down	Down
ENSG00000122565	CBX3	Histone modifying enzyme	Protein	TRUE	FALSE	Tbio	-0.448695		-0.532079				Protein	Protein		Down	Down
ENSG00000155252	PI4K2A	Kinase	Protein	TRUE	FALSE	Tbio	0.44675				0.505673		Protein		Protein	Up		Up
ENSG00000136731	UGGT1	Enzyme	Protein	TRUE	FALSE	Tbio	0.444981				0.28317		Protein		Protein	Up		Up
ENSG00000159363	ATP13A2	Transporter	Protein	TRUE	FALSE	Tbio	-0.43573		-0.68114		-0.397913		Protein	Protein	Protein	Down	Down	Down
ENSG00000166340	TPP1	Enzyme	Protein	TRUE	FALSE	Tbio	0.426815				0.505215		Protein		Protein	Up		Up
ENSG00000110955	ATP5F1B	Enzyme	Protein	TRUE	FALSE	Tbio	0.41483		0.36253		0.499224		Protein	Protein	Protein	Up	Up	Up
ENSG00000141756	FKBP10	Enzyme	Protein	TRUE	FALSE	Tbio	0.412998				0.432563		Protein		Protein	Up		Up
ENSG00000173786	CNP	Enzyme	Protein	TRUE	FALSE	Tbio	-0.410397		-0.558511				Protein	Protein		Down	Down
ENSG00000141385	AFG3L2	Enzyme	Protein	TRUE	FALSE	Tbio	0.401911		0.617123		0.431197		Protein	Protein	Protein	Up	Up	Up
ENSG00000157593	SLC35B2	Transporter	Protein	TRUE	FALSE	Tbio	0.394039				0.374676		Protein		Protein	Up		Up
ENSG00000074319	TSG101	Other	Protein	TRUE	FALSE	Tbio	-0.392045				-0.380725		Protein		Protein	Down		Down
ENSG00000091140	DLD	Enzyme	Protein	TRUE	FALSE	Tbio	0.389484		0.505796		0.624218		Protein	Protein	Protein	Up	Up	Up
ENSG00000148672	GLUD1	Enzyme	Protein	TRUE	FALSE	Tbio	0.389464		0.475179		0.591308		Protein	Protein	Protein	Up	Up	Up
ENSG00000124333	VAMP7	Other	Protein	TRUE	FALSE	Tbio	0.387552		0.416382				Protein	Protein		Up	Up
ENSG00000005022	SLC25A5	Transporter	Protein	TRUE	FALSE	Tbio	0.385203		0.584763		0.519159		Protein	Protein	Protein	Up	Up	Up
ENSG00000196365	LONP1	Enzyme	Protein	TRUE	FALSE	Tbio	0.384221		0.630064		0.454431		Protein	Protein	Protein	Up	Up	Up
ENSG00000085491	SLC25A24	Transporter	Protein	TRUE	FALSE	Tbio	0.382412				0.508206		Protein		Protein	Up		Up
ENSG00000169100	SLC25A6	Transporter	Protein	TRUE	FALSE	Tbio	0.381965		0.655132		0.498816		Protein	Protein	Protein	Up	Up	Up
ENSG00000108946	PRKAR1A	Enzyme	Protein	TRUE	FALSE	Tbio	-0.369724		-0.364755		-0.293668		Protein	Protein	Protein	Down	Down	Down
ENSG00000156535	CD109	Other	Protein	TRUE	FALSE	Tbio	-0.362329		-0.769384				Protein	Protein		Down	Down
ENSG00000204389	HSPA1A	Other	Protein	TRUE	FALSE	Tbio	-0.341658		-0.498138		-0.388268		Protein	Protein	Protein	Down	Down	Down
ENSG00000126261	UBA2	Other	Protein	TRUE	FALSE	Tbio	-0.338008				-0.38404		Protein		Protein	Down		Down
ENSG00000067704	IARS2	Enzyme	Protein	TRUE	FALSE	Tbio	0.336303		0.362928		0.379688		Protein	Protein	Protein	Up	Up	Up
ENSG00000156709	AIFM1	Other	Protein	TRUE	FALSE	Tbio	0.333648		0.394606		0.504092		Protein	Protein	Protein	Up	Up	Up
ENSG00000152234	ATP5F1A	Enzyme	Protein	TRUE	FALSE	Tbio	0.327779		0.372974		0.579386		Protein	Protein	Protein	Up	Up	Up
ENSG00000092201	SUPT16H	Enzyme	Protein	TRUE	FALSE	Tbio	-0.324193		-0.604631		-0.683457		Protein	Protein	Protein	Down	Down	Down
ENSG00000177542	SLC25A22	Transporter	Protein	TRUE	FALSE	Tbio	0.323904		0.354948		0.608435		Protein	Protein	Protein	Up	Up	Up
ENSG00000123131	PRDX4	Other	Protein	TRUE	FALSE	Tbio	0.316212				0.359432		Protein		Protein	Up		Up
ENSG00000122218	COPA	Other	Protein	TRUE	FALSE	Tbio	-0.310633				-0.581113		Protein		Protein	Down		Down
ENSG00000197157	SND1	Histone modifying enzyme	Protein	TRUE	FALSE	Tbio	-0.306897		-0.311834				Protein	Protein		Down	Down
ENSG00000083444	PLOD1	Enzyme	Protein	TRUE	FALSE	Tbio	0.304227				0.587496		Protein		Protein	Up		Up
ENSG00000185624	P4HB	Enzyme	Protein	TRUE	FALSE	Tbio	0.301579				0.554593		Protein		Protein	Up		Up
ENSG00000109919	MTCH2	Other	Protein	TRUE	FALSE	Tbio	0.290461		0.397802		0.423861		Protein	Protein	Protein	Up	Up	Up
ENSG00000127948	POR	Enzyme	Protein	TRUE	FALSE	Tbio	0.286525		0.30374		0.292277		Protein	Protein	Protein	Up	Up	Up
ENSG00000071127	WDR1	Other	Protein	TRUE	FALSE	Tbio	-0.284316				-0.298883		Protein		Protein	Down		Down
ENSG00000004455	AK2	Kinase	Protein	TRUE	FALSE	Tbio	0.282623		0.541272		0.5946		Protein	Protein	Protein	Up	Up	Up
ENSG00000143870	PDIA6	Enzyme	Protein	TRUE	FALSE	Tbio	0.276287				0.441499		Protein		Protein	Up		Up
ENSG00000239264	TXNDC5	Other	Protein	TRUE	FALSE	Tbio	0.270502				0.489245		Protein		Protein	Up		Up
ENSG00000004700	RECQL	Enzyme	Protein	TRUE	FALSE	Tbio	-0.25872		-0.672889				Protein	Protein		Down	Down
ENSG00000153201	RANBP2	Enzyme	Protein	TRUE	FALSE	Tbio	-0.257876				-0.27638		Protein		Protein	Down		Down
ENSG00000072506	HSD17B10	Enzyme	Protein	TRUE	FALSE	Tbio	0.229559				0.384056		Protein		Protein	Up		Up
ENSG00000106588	PSMA2	Enzyme	Protein	TRUE	FALSE	Tbio	0.228492				0.21155		Protein		Protein	Up		Up
ENSG00000114416	FXR1	Histone modifying enzyme	Protein	TRUE	FALSE	Tbio	-0.223261				-0.223015		Protein		Protein	Down		Down
ENSG00000116062	MSH6	Histone modifying enzyme	Protein	TRUE	FALSE	Tbio			-1.33945		-0.707422			Protein	Protein		Down	Down
ENSG00000111725	PRKAB1	Kinase	Protein	TRUE	FALSE	Tbio			-0.781396		-0.708782			Protein	Protein		Down	Down
ENSG00000048392	RRM2B	Enzyme	Protein	TRUE	FALSE	Tbio			-0.720886		-0.883014			Protein	Protein		Down	Down
ENSG00000122126	OCRL	Enzyme	Protein	TRUE	FALSE	Tbio			-0.705928		-1.02596			Protein	Protein		Down	Down
ENSG00000131462	TUBG1	Other	Protein	TRUE	FALSE	Tbio			-0.523204		-0.665615			Protein	Protein		Down	Down
ENSG00000073008	PVR	Other	Protein	TRUE	FALSE	Tbio			0.509156		0.548059			Protein	Protein		Up	Up
ENSG00000115317	HTRA2	Enzyme	Protein	TRUE	FALSE	Tbio			0.503816		0.592133			Protein	Protein		Up	Up
ENSG00000164062	APEH	Enzyme	Protein	TRUE	FALSE	Tbio			-0.472352		-0.59397			Protein	Protein		Down	Down
ENSG00000074842	MYDGF	Other	Protein	TRUE	FALSE	Tbio			0.46965		0.398859			Protein	Protein		Up	Up
ENSG00000136010	ALDH1L2	Enzyme	Protein	TRUE	FALSE	Tbio			-0.442507		-0.231283			Protein	Protein		Down	Down
ENSG00000125656	CLPP	Enzyme	Protein	TRUE	FALSE	Tbio			0.391136		0.504265			Protein	Protein		Up	Up
ENSG00000140740	UQCRC2	Enzyme	Protein	TRUE	FALSE	Tbio			0.388025		0.3478			Protein	Protein		Up	Up
ENSG00000144381	HSPD1	Other	Protein	TRUE	FALSE	Tbio			0.37652		0.327634			Protein	Protein		Up	Up
ENSG00000137124	ALDH1B1	Enzyme	Protein	TRUE	FALSE	Tbio			0.329435		0.426015			Protein	Protein		Up	Up
ENSG00000139921	TMX1	Other	Protein	TRUE	FALSE	Tbio			0.328726		0.542355			Protein	Protein		Up	Up
ENSG00000142507	PSMB6	Enzyme	Protein	TRUE	FALSE	Tbio			0.299643		0.392682			Protein	Protein		Up	Up
ENSG00000054793	ATP9A	Transporter	RNA + Protein	TRUE	FALSE	Tdark	-0.981788	-1.33804	-1.21893	-1.34599	-0.638358	-0.947082	RNA + Protein	RNA + Protein	RNA + Protein	Down	Down	Down	Down	Down	Down
ENSG00000150687	PRSS23	Enzyme	RNA + Protein	TRUE	FALSE	Tdark	0.918796	1.32217		1.7549	1.55628	1.65796	RNA + Protein	RNA	RNA + Protein	Up		Up	Up	Up	Up
ENSG00000179889	PDXDC1	Enzyme	Protein	TRUE	FALSE	Tdark	-1.66971		-0.990711		-1.4212		Protein	Protein	Protein	Down	Down	Down
ENSG00000160439	RDH13	Enzyme	Protein	TRUE	FALSE	Tdark	0.751983				0.819571		Protein		Protein	Up		Up
ENSG00000127526	SLC35E1	Transporter	Protein	TRUE	FALSE	Tdark	0.541662				0.408672		Protein		Protein	Up		Up
ENSG00000157181	ODR4	Other	Protein	TRUE	FALSE	Tdark	0.449681		0.511214		0.534873		Protein	Protein	Protein	Up	Up	Up
ENSG00000149218	ENDOD1	Enzyme	Protein	TRUE	FALSE	Tdark	0.42021				0.372618		Protein		Protein	Up		Up
ENSG00000213593	TMX2	Other	Protein	TRUE	FALSE	Tdark	0.387053		0.556131		0.29835		Protein	Protein	Protein	Up	Up	Up
ENSG00000125827	TMX4	Other	Protein	TRUE	FALSE	Tdark	0.387048				0.419461		Protein		Protein	Up		Up
ENSG00000119321	FKBP15	Other	Protein	TRUE	FALSE	Tdark	-0.343273				-0.387617		Protein		Protein	Down		Down
ENSG00000099219	ERMP1	Enzyme	Protein	TRUE	FALSE	Tdark	0.295841				0.302602		Protein		Protein	Up		Up
ENSG00000100949	RABGGTA	Enzyme	Protein	TRUE	FALSE	Tdark			-0.605163		-0.604104			Protein	Protein		Down	Down
ENSG00000037042	TUBG2	Other	Protein	TRUE	FALSE	Tdark			-0.523204		-0.665615			Protein	Protein		Down	Down
ENSG00000049239	H6PD	Other	RNA	FALSE	FALSE	Tbio		0.722212		1.09309		1.2508	RNA	RNA	RNA				Up	Up	Up
ENSG00000028137	TNFRSF1B	Other	RNA	FALSE	FALSE	Tbio		-1.50463		-1.6186		-1.28467	RNA	RNA	RNA				Down	Down	Down
ENSG00000162496	DHRS3	Enzyme	RNA	FALSE	FALSE	Tbio		-1.94156		-1.74392		-1.50946	RNA	RNA	RNA				Down	Down	Down
ENSG00000116731	PRDM2	Histone modifying enzyme	RNA	FALSE	FALSE	Tbio		0.725885		0.899598		0.65052	RNA	RNA	RNA				Up	Up	Up
ENSG00000175793	SFN	Other	RNA	FALSE	FALSE	Tbio		-1.13851		-1.49264		-0.756857	RNA	RNA	RNA				Down	Down	Down
ENSG00000181773	GPR3	G protein-coupled receptor	RNA	FALSE	FALSE	Tbio		-1.73077		-1.75183		-1.38678	RNA	RNA	RNA				Down	Down	Down
ENSG00000084636	COL16A1	Other	RNA	FALSE	FALSE	Tbio		-1.16566		-0.907099		-1.2446	RNA	RNA	RNA				Down	Down	Down
ENSG00000169218	RSPO1	Other	RNA	FALSE	FALSE	Tbio		2.17354		2.28144		1.86505	RNA	RNA	RNA				Up	Up	Up
ENSG00000158315	RHBDL2	Enzyme	RNA	FALSE	FALSE	Tbio		-0.924917		-1.11486		-1.11627	RNA	RNA	RNA				Down	Down	Down
ENSG00000168389	MFSD2A	Other	RNA	FALSE	FALSE	Tbio		-0.877615		-1.44886		-1.12192	RNA	RNA	RNA				Down	Down	Down
ENSG00000171960	PPIH	Enzyme	RNA	FALSE	FALSE	Tbio		-0.627226		-0.937291		-0.7923	RNA	RNA	RNA				Down	Down	Down
ENSG00000085840	ORC1	Histone modifying enzyme	RNA	FALSE	FALSE	Tbio		-2.30352		-2.88688		-2.25374	RNA	RNA	RNA				Down	Down	Down
ENSG00000185483	ROR1	Kinase	RNA	FALSE	FALSE	Tbio		1.08034		1.3123		1.28142	RNA	RNA	RNA				Up	Up	Up
ENSG00000117114	ADGRL2	G protein-coupled receptor	RNA	FALSE	FALSE	Tbio		0.866868		1.28142		1.53361	RNA	RNA	RNA				Up	Up	Up
ENSG00000142871	CCN1	Other	RNA	FALSE	FALSE	Tbio		-0.781444		-1.40105		-1.52519	RNA	RNA	RNA				Down	Down	Down
ENSG00000143033	MTF2	Histone modifying enzyme	RNA	FALSE	FALSE	Tbio		-0.79641		-1.01245		-0.878155	RNA	RNA	RNA				Down	Down	Down
ENSG00000079335	CDC14A	Enzyme	RNA	FALSE	FALSE	Tbio		-1.56751		-2.13476		-1.98223	RNA	RNA	RNA				Down	Down	Down
ENSG00000197106	SLC6A17	Transporter	RNA	FALSE	FALSE	Tbio		1.8992		2.03617		2.03325	RNA	RNA	RNA				Up	Up	Up
ENSG00000064886	CHI3L2	Enzyme	RNA	FALSE	FALSE	Tbio		1.05675		1.70107		3.48631	RNA	RNA	RNA				Up	Up	Up
ENSG00000085465	OVGP1	Enzyme	RNA	FALSE	FALSE	Tbio		-1.10066		-1.55743		-1.48572	RNA	RNA	RNA				Down	Down	Down
ENSG00000143127	ITGA10	Other	RNA	FALSE	FALSE	Tbio		-2.41231		-1.60092		-0.752029	RNA	RNA	RNA				Down	Down	Down
ENSG00000215853	RPTN	Other	RNA	FALSE	FALSE	Tbio		3.46799		3.11113		2.60529	RNA	RNA	RNA				Up	Up	Up
ENSG00000143320	CRABP2	Other	RNA	FALSE	FALSE	Tbio		-1.12475		-0.846379		-0.738252	RNA	RNA	RNA				Down	Down	Down
ENSG00000162706	CADM3	Other	RNA	FALSE	FALSE	Tbio		2.29158		3.0929		3.56379	RNA	RNA	RNA				Up	Up	Up
ENSG00000213088	ACKR1	G protein-coupled receptor	RNA	FALSE	FALSE	Tbio		2.03527		2.90166		3.31613	RNA	RNA	RNA				Up	Up	Up
ENSG00000162729	IGSF8	Other	RNA	FALSE	FALSE	Tbio		0.747889		1.09442		0.984921	RNA	RNA	RNA				Up	Up	Up
ENSG00000162736	NCSTN	Other	RNA	FALSE	FALSE	Tbio		0.824947		1.17191		1.14796	RNA	RNA	RNA				Up	Up	Up
ENSG00000143217	NECTIN4	Other	RNA	FALSE	FALSE	Tbio		-1.65989		-2.60981		-3.09521	RNA	RNA	RNA				Down	Down	Down
ENSG00000143226	FCGR2A	Other	RNA	FALSE	FALSE	Tbio		-1.84177		-1.08551		-0.73825	RNA	RNA	RNA				Down	Down	Down
ENSG00000143162	CREG1	Other	RNA	FALSE	FALSE	Tbio		0.965558		1.17424		1.38346	RNA	RNA	RNA				Up	Up	Up
ENSG00000143147	GPR161	G protein-coupled receptor	RNA	FALSE	FALSE	Tbio		0.970437		1.16663		0.888833	RNA	RNA	RNA				Up	Up	Up
ENSG00000117479	SLC19A2	Transporter	RNA	FALSE	FALSE	Tbio		0.605485		0.861732		0.662471	RNA	RNA	RNA				Up	Up	Up
ENSG00000117586	TNFSF4	Other	RNA	FALSE	FALSE	Tbio		-1.05551		-1.24757		-1.22146	RNA	RNA	RNA				Down	Down	Down
ENSG00000116183	PAPPA2	Other	RNA	FALSE	FALSE	Tbio		2.24894		1.83485		2.03627	RNA	RNA	RNA				Up	Up	Up
ENSG00000116679	IVNS1ABP	Other	RNA	FALSE	FALSE	Tbio		-1.69966		-1.42731		-1.48436	RNA	RNA	RNA				Down	Down	Down
ENSG00000170498	KISS1	Other	RNA	FALSE	FALSE	Tbio		-3.68698		-3.87641		-2.72562	RNA	RNA	RNA				Down	Down	Down
ENSG00000180667	YOD1	Enzyme	RNA	FALSE	FALSE	Tbio		-1.36302		-1.84776		-1.81752	RNA	RNA	RNA				Down	Down	Down
ENSG00000117335	CD46	Other	RNA	FALSE	FALSE	Tbio		1.03678		1.21854		1.06095	RNA	RNA	RNA				Up	Up	Up
ENSG00000174059	CD34	Other	RNA	FALSE	FALSE	Tbio		1.04786		1.4859		1.03564	RNA	RNA	RNA				Up	Up	Up
ENSG00000196878	LAMB3	Other	RNA	FALSE	FALSE	Tbio		0.77149		1.41871		1.70417	RNA	RNA	RNA				Up	Up	Up
ENSG00000117691	NENF	Other	RNA	FALSE	FALSE	Tbio		0.661622		0.70042		0.702922	RNA	RNA	RNA				Up	Up	Up
ENSG00000143816	WNT9A	Other	RNA	FALSE	FALSE	Tbio		0.917123		0.627761		0.710608	RNA	RNA	RNA				Up	Up	Up
ENSG00000135776	ABCB10	Transporter	RNA	FALSE	FALSE	Tbio		-0.996057		-1.10956		-1.09396	RNA	RNA	RNA				Down	Down	Down
ENSG00000135744	AGT	Other	RNA	FALSE	FALSE	Tbio		1.7498		2.78148		2.5389	RNA	RNA	RNA				Up	Up	Up
ENSG00000135750	KCNK1	Ion channel	RNA	FALSE	FALSE	Tbio		1.47925		2.14657		1.96934	RNA	RNA	RNA				Up	Up	Up
ENSG00000183780	SLC35F3	Transporter	RNA	FALSE	FALSE	Tbio		-2.05855		-1.97637		-1.54278	RNA	RNA	RNA				Down	Down	Down
ENSG00000116962	NID1	Other	RNA	FALSE	FALSE	Tbio		-2.85418		-1.65203		-2.09182	RNA	RNA	RNA				Down	Down	Down
ENSG00000077522	ACTN2	Other	RNA	FALSE	FALSE	Tbio		-2.33601		-3.39607		-3.06763	RNA	RNA	RNA				Down	Down	Down
ENSG00000054277	OPN3	G protein-coupled receptor	RNA	FALSE	FALSE	Tbio		1.88339		2.18595		2.00686	RNA	RNA	RNA				Up	Up	Up
ENSG00000115194	SLC30A3	Transporter	RNA	FALSE	FALSE	Tbio		0.799326		1.30142		0.956726	RNA	RNA	RNA				Up	Up	Up
ENSG00000162878	PKDCC	Kinase	RNA	FALSE	FALSE	Tbio		0.608377		1.04784		1.74817	RNA	RNA	RNA				Up	Up	Up
ENSG00000057935	MTA3	Histone modifying enzyme	RNA	FALSE	FALSE	Tbio		-0.827627		-0.719918		-0.722646	RNA	RNA	RNA				Down	Down	Down
ENSG00000143921	ABCG8	Transporter	RNA	FALSE	FALSE	Tbio		-3.53382		-3.56187		-2.02966	RNA	RNA	RNA				Down	Down	Down
ENSG00000169605	GKN1	Other	RNA	FALSE	FALSE	Tbio		-3.35462		-3.66479		-3.39226	RNA	RNA	RNA				Down	Down	Down
ENSG00000116005	PCYOX1	Enzyme	RNA	FALSE	FALSE	Tbio		0.75007		1.15877		1.19408	RNA	RNA	RNA				Up	Up	Up
ENSG00000163235	TGFA	Other	RNA	FALSE	FALSE	Tbio		-0.826691		-0.949925		-0.950792	RNA	RNA	RNA				Down	Down	Down
ENSG00000168883	USP39	Other	RNA	FALSE	FALSE	Tbio		-0.702646		-0.905302		-0.937568	RNA	RNA	RNA				Down	Down	Down
ENSG00000115604	IL18R1	Other	RNA	FALSE	FALSE	Tbio		1.85879		1.98031		1.99231	RNA	RNA	RNA				Up	Up	Up
ENSG00000115616	SLC9A2	Transporter	RNA	FALSE	FALSE	Tbio		-0.772954		-1.00053		-0.793206	RNA	RNA	RNA				Down	Down	Down
ENSG00000119147	ECRG4	Other	RNA	FALSE	FALSE	Tbio		-2.91151		-2.18852		-1.06992	RNA	RNA	RNA				Down	Down	Down
ENSG00000019169	MARCO	Other	RNA	FALSE	FALSE	Tbio		4.42808		3.80354		3.10849	RNA	RNA	RNA				Up	Up	Up
ENSG00000136732	GYPC	Other	RNA	FALSE	FALSE	Tbio		0.629568		0.64959		0.898654	RNA	RNA	RNA				Up	Up	Up
ENSG00000187123	LYPD6	Other	RNA	FALSE	FALSE	Tbio		-1.02308		-1.11827		-0.985698	RNA	RNA	RNA				Down	Down	Down
ENSG00000123610	TNFAIP6	Other	RNA	FALSE	FALSE	Tbio		2.35781		1.61669		2.45237	RNA	RNA	RNA				Up	Up	Up
ENSG00000115159	GPD2	Enzyme	RNA	FALSE	FALSE	Tbio		-0.763433		-1.06582		-0.674027	RNA	RNA	RNA				Down	Down	Down
ENSG00000123612	ACVR1C	Kinase	RNA	FALSE	FALSE	Tbio		1.77797		1.86051		1.26847	RNA	RNA	RNA				Up	Up	Up
ENSG00000128683	GAD1	Enzyme	RNA	FALSE	FALSE	Tbio		1.27573		1.08292		0.902478	RNA	RNA	RNA				Up	Up	Up
ENSG00000091409	ITGA6	Other	RNA	FALSE	FALSE	Tbio		-0.859272		-1.27483		-0.808238	RNA	RNA	RNA				Down	Down	Down
ENSG00000155657	TTN	Kinase	RNA	FALSE	FALSE	Tbio		-2.59532		-2.17913		-1.24182	RNA	RNA	RNA				Down	Down	Down
ENSG00000204262	COL5A2	Other	RNA	FALSE	FALSE	Tbio		0.987997		4.15879		3.29819	RNA	RNA	RNA				Up	Up	Up
ENSG00000115896	PLCL1	Enzyme	RNA	FALSE	FALSE	Tbio		-1.12821		-1.08483		-0.881301	RNA	RNA	RNA				Down	Down	Down
ENSG00000138356	AOX1	Enzyme	RNA	FALSE	FALSE	Tbio		2.99787		1.94212		1.37548	RNA	RNA	RNA				Up	Up	Up
ENSG00000183671	CMKLR2	G protein-coupled receptor	RNA	FALSE	FALSE	Tbio		3.24424		3.05699		2.44442	RNA	RNA	RNA				Up	Up	Up
ENSG00000114948	ADAM23	Enzyme	RNA	FALSE	FALSE	Tbio		1.38855		1.49084		1.56359	RNA	RNA	RNA				Up	Up	Up
ENSG00000123999	INHA	Other	RNA	FALSE	FALSE	Tbio		0.664388		1.58495		1.26992	RNA	RNA	RNA				Up	Up	Up
ENSG00000135899	SP110	Histone modifying enzyme	RNA	FALSE	FALSE	Tbio		-0.746009		-1.41344		-1.26439	RNA	RNA	RNA				Down	Down	Down
ENSG00000163283	ALPP	Enzyme	RNA	FALSE	FALSE	Tbio		-1.81238		-1.59352		-1.70474	RNA	RNA	RNA				Down	Down	Down
ENSG00000168918	INPP5D	Enzyme	RNA	FALSE	FALSE	Tbio		-3.63698		-3.61127		-3.02025	RNA	RNA	RNA				Down	Down	Down
ENSG00000063660	GPC1	Other	RNA	FALSE	FALSE	Tbio		1.3575		1.59353		1.51887	RNA	RNA	RNA				Up	Up	Up
ENSG00000115687	PASK	Kinase	RNA	FALSE	FALSE	Tbio		-0.737461		-0.659655		-0.62083	RNA	RNA	RNA				Down	Down	Down
ENSG00000168395	ING5	Histone modifying enzyme	RNA	FALSE	FALSE	Tbio		0.676195		0.919088		0.916768	RNA	RNA	RNA				Up	Up	Up
ENSG00000134121	CHL1	Other	RNA	FALSE	FALSE	Tbio		-3.32309		-2.65698		-2.14049	RNA	RNA	RNA				Down	Down	Down
ENSG00000144455	SUMF1	Enzyme	RNA	FALSE	FALSE	Tbio		0.913038		1.50046		1.6002	RNA	RNA	RNA				Up	Up	Up
ENSG00000132182	NUP210	Other	RNA	FALSE	FALSE	Tbio		-0.810771		-1.37053		-0.69306	RNA	RNA	RNA				Down	Down	Down
ENSG00000131389	SLC6A6	Transporter	RNA	FALSE	FALSE	Tbio		1.48412		1.44906		1.71409	RNA	RNA	RNA				Up	Up	Up
ENSG00000206561	COLQ	Enzyme	RNA	FALSE	FALSE	Tbio		0.656316		0.97383		0.863593	RNA	RNA	RNA				Up	Up	Up
ENSG00000169814	BTD	Enzyme	RNA	FALSE	FALSE	Tbio		0.909658		1.31109		1.33846	RNA	RNA	RNA				Up	Up	Up
ENSG00000144668	ITGA9	Other	RNA	FALSE	FALSE	Tbio		-0.91092		-1.15652		-1.09582	RNA	RNA	RNA				Down	Down	Down
ENSG00000168038	ULK4	Kinase	RNA	FALSE	FALSE	Tbio		-1.21243		-1.4154		-1.42671	RNA	RNA	RNA				Down	Down	Down
ENSG00000187094	CCK	Other	RNA	FALSE	FALSE	Tbio		2.69771		1.97882		1.21224	RNA	RNA	RNA				Up	Up	Up
ENSG00000173578	XCR1	G protein-coupled receptor	RNA	FALSE	FALSE	Tbio		4.82964		6.34422		5.92055	RNA	RNA	RNA				Up	Up	Up
ENSG00000114270	COL7A1	Other	RNA	FALSE	FALSE	Tbio		0.602123		1.48856		0.969	RNA	RNA	RNA				Up	Up	Up
ENSG00000186792	HYAL3	Enzyme	RNA	FALSE	FALSE	Tbio		0.641028		0.597342		0.638433	RNA	RNA	RNA				Up	Up	Up
ENSG00000163638	ADAMTS9	Enzyme	RNA	FALSE	FALSE	Tbio		-2.66196		-1.47931		-0.720063	RNA	RNA	RNA				Down	Down	Down
ENSG00000163376	KBTBD8	Other	RNA	FALSE	FALSE	Tbio		-1.03927		-1.78677		-1.68735	RNA	RNA	RNA				Down	Down	Down
ENSG00000163602	RYBP	Other	RNA	FALSE	FALSE	Tbio		-1.06693		-1.4376		-1.48589	RNA	RNA	RNA				Down	Down	Down
ENSG00000114480	GBE1	Enzyme	RNA	FALSE	FALSE	Tbio		2.04109		1.59883		1.35956	RNA	RNA	RNA				Up	Up	Up
ENSG00000138468	SENP7	Enzyme	RNA	FALSE	FALSE	Tbio		-0.690872		-0.626521		-0.64196	RNA	RNA	RNA				Down	Down	Down
ENSG00000144847	IGSF11	Other	RNA	FALSE	FALSE	Tbio		-1.58187		-2.09138		-1.9473	RNA	RNA	RNA				Down	Down	Down
ENSG00000160145	KALRN	Kinase	RNA	FALSE	FALSE	Tbio		2.18881		1.95575		1.58527	RNA	RNA	RNA				Up	Up	Up
ENSG00000144908	ALDH1L1	Enzyme	RNA	FALSE	FALSE	Tbio		-1.61208		-1.3732		-1.37268	RNA	RNA	RNA				Down	Down	Down
ENSG00000017260	ATP2C1	Transporter	RNA	FALSE	FALSE	Tbio		0.798401		0.760162		0.620049	RNA	RNA	RNA				Up	Up	Up
ENSG00000091513	TF	Other	RNA	FALSE	FALSE	Tbio		-1.2654		-0.812977		-0.667772	RNA	RNA	RNA				Down	Down	Down
ENSG00000114120	SLC25A36	Transporter	RNA	FALSE	FALSE	Tbio		-0.731186		-0.752266		-0.776686	RNA	RNA	RNA				Down	Down	Down
ENSG00000175040	CHST2	Enzyme	RNA	FALSE	FALSE	Tbio		1.8149		1.51153		1.74405	RNA	RNA	RNA				Up	Up	Up
ENSG00000181804	SLC9A9	Transporter	RNA	FALSE	FALSE	Tbio		0.674986		1.3129		2.07122	RNA	RNA	RNA				Up	Up	Up
ENSG00000163661	PTX3	Other	RNA	FALSE	FALSE	Tbio		3.07788		2.25604		2.0745	RNA	RNA	RNA				Up	Up	Up
ENSG00000163536	SERPINI1	Other	RNA	FALSE	FALSE	Tbio		0.790331		1.08727		1.04269	RNA	RNA	RNA				Up	Up	Up
ENSG00000090539	CHRD	Other	RNA	FALSE	FALSE	Tbio		0.780114		1.5192		1.9504	RNA	RNA	RNA				Up	Up	Up
ENSG00000163898	LIPH	Enzyme	RNA	FALSE	FALSE	Tbio		-1.80503		-1.92236		-1.69634	RNA	RNA	RNA				Down	Down	Down
ENSG00000127418	FGFRL1	Other	RNA	FALSE	FALSE	Tbio		0.688653		1.03777		1.34725	RNA	RNA	RNA				Up	Up	Up
ENSG00000109685	NSD2	Histone modifying enzyme	RNA	FALSE	FALSE	Tbio		-0.725635		-1.01304		-0.732785	RNA	RNA	RNA				Down	Down	Down
ENSG00000002587	HS3ST1	Enzyme	RNA	FALSE	FALSE	Tbio		-2.38723		-2.27721		-0.939389	RNA	RNA	RNA				Down	Down	Down
ENSG00000109272	PF4V1	Other	RNA	FALSE	FALSE	Tbio		-2.26368		-1.32289		-0.936381	RNA	RNA	RNA				Down	Down	Down
ENSG00000163739	CXCL1	Other	RNA	FALSE	FALSE	Tbio		-1.61472		-0.933486		-0.922585	RNA	RNA	RNA				Down	Down	Down
ENSG00000169116	PARM1	Other	RNA	FALSE	FALSE	Tbio		1.34053		1.53802		1.75934	RNA	RNA	RNA				Up	Up	Up
ENSG00000118785	SPP1	Other	RNA	FALSE	FALSE	Tbio		-3.04126		-3.89577		-2.7454	RNA	RNA	RNA				Down	Down	Down
ENSG00000138798	EGF	Other	RNA	FALSE	FALSE	Tbio		-1.40718		-1.36198		-0.99113	RNA	RNA	RNA				Down	Down	Down
ENSG00000173376	NDNF	Other	RNA	FALSE	FALSE	Tbio		0.668034		1.45521		0.821245	RNA	RNA	RNA				Up	Up	Up
ENSG00000164169	PRMT9	Histone modifying enzyme	RNA	FALSE	FALSE	Tbio		-0.598615		-0.779038		-0.839084	RNA	RNA	RNA				Down	Down	Down
ENSG00000256043	CTSO	Enzyme	RNA	FALSE	FALSE	Tbio		1.66973		2.09441		2.3861	RNA	RNA	RNA				Up	Up	Up
ENSG00000164104	HMGB2	Transcription factor	RNA	FALSE	FALSE	Tbio		-1.98116		-2.07884		-1.84661	RNA	RNA	RNA				Down	Down	Down
ENSG00000109674	NEIL3	Enzyme	RNA	FALSE	FALSE	Tbio		-2.42161		-3.15717		-2.22287	RNA	RNA	RNA				Down	Down	Down
ENSG00000151729	SLC25A4	Transporter	RNA	FALSE	FALSE	Tbio		-1.06171		-0.986936		-0.684327	RNA	RNA	RNA				Down	Down	Down
ENSG00000145476	CYP4V2	Other	RNA	FALSE	FALSE	Tbio		1.12316		1.32738		1.27294	RNA	RNA	RNA				Up	Up	Up
ENSG00000145536	ADAMTS16	Enzyme	RNA	FALSE	FALSE	Tbio		-2.66977		-2.48493		-3.43132	RNA	RNA	RNA				Down	Down	Down
ENSG00000078295	ADCY2	Enzyme	RNA	FALSE	FALSE	Tbio		-1.39898		-1.32842		-1.25208	RNA	RNA	RNA				Down	Down	Down
ENSG00000168685	IL7R	Other	RNA	FALSE	FALSE	Tbio		3.04198		2.55388		1.70954	RNA	RNA	RNA				Up	Up	Up
ENSG00000168621	GDNF	Other	RNA	FALSE	FALSE	Tbio		-1.89186		-1.89795		-1.4334	RNA	RNA	RNA				Down	Down	Down
ENSG00000164318	EGFLAM	Other	RNA	FALSE	FALSE	Tbio		-1.28699		-1.60796		-1.29441	RNA	RNA	RNA				Down	Down	Down
ENSG00000250722	SELENOP	Other	RNA	FALSE	FALSE	Tbio		0.883048		2.41693		2.7982	RNA	RNA	RNA				Up	Up	Up
ENSG00000095015	MAP3K1	Kinase	RNA	FALSE	FALSE	Tbio		-1.25181		-1.49757		-1.39171	RNA	RNA	RNA				Down	Down	Down
ENSG00000069020	MAST4	Kinase	RNA	FALSE	FALSE	Tbio		-1.412		-0.919493		-0.997154	RNA	RNA	RNA				Down	Down	Down
ENSG00000134061	CD180	Other	RNA	FALSE	FALSE	Tbio		-2.27147		-2.79678		-0.847866	RNA	RNA	RNA				Down	Down	Down
ENSG00000197822	OCLN	Other	RNA	FALSE	FALSE	Tbio		-1.28958		-1.83569		-1.50925	RNA	RNA	RNA				Down	Down	Down
ENSG00000113273	ARSB	Enzyme	RNA	FALSE	FALSE	Tbio		1.19583		1.35885		1.34551	RNA	RNA	RNA				Up	Up	Up
ENSG00000175745	NR2F1	Nuclear hormone receptor	RNA	FALSE	FALSE	Tbio		4.02158		4.33755		4.03637	RNA	RNA	RNA				Up	Up	Up
ENSG00000145777	TSLP	Other	RNA	FALSE	FALSE	Tbio		1.82257		1.73066		1.87111	RNA	RNA	RNA				Up	Up	Up
ENSG00000152495	CAMK4	Kinase	RNA	FALSE	FALSE	Tbio		1.58423		1.98605		1.71018	RNA	RNA	RNA				Up	Up	Up
ENSG00000197208	SLC22A4	Transporter	RNA	FALSE	FALSE	Tbio		1.56277		1.5753		1.53114	RNA	RNA	RNA				Up	Up	Up
ENSG00000152377	SPOCK1	Other	RNA	FALSE	FALSE	Tbio		3.08603		3.61801		3.12714	RNA	RNA	RNA				Up	Up	Up
ENSG00000113070	HBEGF	Other	RNA	FALSE	FALSE	Tbio		-1.20963		-1.98509		-2.00224	RNA	RNA	RNA				Down	Down	Down
ENSG00000123643	SLC36A1	Transporter	RNA	FALSE	FALSE	Tbio		0.671772		0.792257		0.636603	RNA	RNA	RNA				Up	Up	Up
ENSG00000072571	HMMR	Other	RNA	FALSE	FALSE	Tbio		-2.59731		-3.34875		-2.3288	RNA	RNA	RNA				Down	Down	Down
ENSG00000184347	SLIT3	Other	RNA	FALSE	FALSE	Tbio		1.01486		1.45891		0.942247	RNA	RNA	RNA				Up	Up	Up
ENSG00000087116	ADAMTS2	Enzyme	RNA	FALSE	FALSE	Tbio		4.46555		7.34038		5.59268	RNA	RNA	RNA				Up	Up	Up
ENSG00000112149	CD83	Other	RNA	FALSE	FALSE	Tbio		-1.87498		-2.24538		-2.01295	RNA	RNA	RNA				Down	Down	Down
ENSG00000112312	GMNN	Other	RNA	FALSE	FALSE	Tbio		-1.08688		-1.2842		-1.05028	RNA	RNA	RNA				Down	Down	Down
ENSG00000137310	TCF19	Histone modifying enzyme	RNA	FALSE	FALSE	Tbio		-1.90998		-2.17121		-1.63388	RNA	RNA	RNA				Down	Down	Down
ENSG00000226979	LTA	Other	RNA	FALSE	FALSE	Tbio		-1.37352		-1.73779		-1.22619	RNA	RNA	RNA				Down	Down	Down
ENSG00000243649	CFB	Other	RNA	FALSE	FALSE	Tbio		1.87249		1.745		2.01363	RNA	RNA	RNA				Up	Up	Up
ENSG00000204287	HLA-DRA	Other	RNA	FALSE	FALSE	Tbio		4.19338		5.05997		5.83754	RNA	RNA	RNA				Up	Up	Up
ENSG00000198502	HLA-DRB5	Other	RNA	FALSE	FALSE	Tbio		2.34318		2.86209		4.09282	RNA	RNA	RNA				Up	Up	Up
ENSG00000223865	HLA-DPB1	Other	RNA	FALSE	FALSE	Tbio		1.90047		3.33112		4.33552	RNA	RNA	RNA				Up	Up	Up
ENSG00000204248	COL11A2	Other	RNA	FALSE	FALSE	Tbio		-1.80224		-0.994948		-1.32416	RNA	RNA	RNA				Down	Down	Down
ENSG00000204228	HSD17B8	Enzyme	RNA	FALSE	FALSE	Tbio		-1.27749		-1.15577		-0.840965	RNA	RNA	RNA				Down	Down	Down
ENSG00000124731	TREM1	Other	RNA	FALSE	FALSE	Tbio		4.04459		3.99317		3.69504	RNA	RNA	RNA				Up	Up	Up
ENSG00000153291	SLC25A27	Transporter	RNA	FALSE	FALSE	Tbio		0.908548		1.32664		1.26828	RNA	RNA	RNA				Up	Up	Up
ENSG00000146242	TPBG	Other	RNA	FALSE	FALSE	Tbio		0.760023		0.988		1.03342	RNA	RNA	RNA				Up	Up	Up
ENSG00000135535	CD164	Other	RNA	FALSE	FALSE	Tbio		-0.977248		-0.900745		-0.62333	RNA	RNA	RNA				Down	Down	Down
ENSG00000172594	SMPDL3A	Enzyme	RNA	FALSE	FALSE	Tbio		0.964183		0.932774		0.792042	RNA	RNA	RNA				Up	Up	Up
ENSG00000152894	PTPRK	Enzyme	RNA	FALSE	FALSE	Tbio		1.94114		1.9998		1.37004	RNA	RNA	RNA				Up	Up	Up
ENSG00000146411	SLC2A12	Transporter	RNA	FALSE	FALSE	Tbio		1.95383		2.68464		3.05551	RNA	RNA	RNA				Up	Up	Up
ENSG00000027697	IFNGR1	Other	RNA	FALSE	FALSE	Tbio		0.776819		1.1646		0.730804	RNA	RNA	RNA				Up	Up	Up
ENSG00000203722	RAET1G	Other	RNA	FALSE	FALSE	Tbio		1.88756		2.12451		2.03475	RNA	RNA	RNA				Up	Up	Up
ENSG00000131015	ULBP2	Other	RNA	FALSE	FALSE	Tbio		1.13611		1.51795		1.03902	RNA	RNA	RNA				Up	Up	Up
ENSG00000078269	SYNJ2	Other	RNA	FALSE	FALSE	Tbio		-0.635389		-0.945523		-0.654432	RNA	RNA	RNA				Down	Down	Down
ENSG00000112096		Enzyme	RNA	FALSE	FALSE	Tbio		3.3413		2.85486		2.68882	RNA	RNA	RNA				Up	Up	Up
ENSG00000085511	MAP3K4	Kinase	RNA	FALSE	FALSE	Tbio		-1.02493		-0.940561		-1.1344	RNA	RNA	RNA				Down	Down	Down
ENSG00000112562	SMOC2	Other	RNA	FALSE	FALSE	Tbio		-2.07792		-1.7967		-1.13525	RNA	RNA	RNA				Down	Down	Down
ENSG00000186340	THBS2	Other	RNA	FALSE	FALSE	Tbio		0.782697		2.92805		3.65373	RNA	RNA	RNA				Up	Up	Up
ENSG00000136213	CHST12	Enzyme	RNA	FALSE	FALSE	Tbio		0.652415		1.4072		1.58486	RNA	RNA	RNA				Up	Up	Up
ENSG00000164638	SLC29A4	Transporter	RNA	FALSE	FALSE	Tbio		0.770683		1.37584		1.13071	RNA	RNA	RNA				Up	Up	Up
ENSG00000105855	ITGB8	Other	RNA	FALSE	FALSE	Tbio		1.18609		1.56849		1.90446	RNA	RNA	RNA				Up	Up	Up
ENSG00000136235	GPNMB	Other	RNA	FALSE	FALSE	Tbio		0.994774		1.55738		2.28917	RNA	RNA	RNA				Up	Up	Up
ENSG00000106483	SFRP4	Other	RNA	FALSE	FALSE	Tbio		-1.85441		-1.78935		-2.04739	RNA	RNA	RNA				Down	Down	Down
ENSG00000188372	ZP3	Other	RNA	FALSE	FALSE	Tbio		-0.938428		-0.747034		-0.698732	RNA	RNA	RNA				Down	Down	Down
ENSG00000127951	FGL2	Other	RNA	FALSE	FALSE	Tbio		-2.94232		-2.12442		-1.04913	RNA	RNA	RNA				Down	Down	Down
ENSG00000075223	SEMA3C	Other	RNA	FALSE	FALSE	Tbio		2.25127		2.30109		2.04995	RNA	RNA	RNA				Up	Up	Up
ENSG00000006634	DBF4	Other	RNA	FALSE	FALSE	Tbio		-1.35661		-1.92005		-1.71279	RNA	RNA	RNA				Down	Down	Down
ENSG00000164647	STEAP1	Enzyme	RNA	FALSE	FALSE	Tbio		2.17907		2.11508		2.11791	RNA	RNA	RNA				Up	Up	Up
ENSG00000105854	PON2	Enzyme	RNA	FALSE	FALSE	Tbio		0.598782		0.884544		0.883012	RNA	RNA	RNA				Up	Up	Up
ENSG00000106236	NPTX2	Other	RNA	FALSE	FALSE	Tbio		1.68353		2.25297		2.49047	RNA	RNA	RNA				Up	Up	Up
ENSG00000128564	VGF	Other	RNA	FALSE	FALSE	Tbio		2.14746		1.59951		2.77768	RNA	RNA	RNA				Up	Up	Up
ENSG00000071243	ING3	Histone modifying enzyme	RNA	FALSE	FALSE	Tbio		-0.846746		-1.15273		-1.09585	RNA	RNA	RNA				Down	Down	Down
ENSG00000158516	CPA2	Enzyme	RNA	FALSE	FALSE	Tbio		-3.29899		-3.09255		-2.00469	RNA	RNA	RNA				Down	Down	Down
ENSG00000104723	TUSC3	Other	RNA	FALSE	FALSE	Tbio		0.616794		0.892283		0.818766	RNA	RNA	RNA				Up	Up	Up
ENSG00000003989	SLC7A2	Transporter	RNA	FALSE	FALSE	Tbio		-1.56325		-1.50139		-1.10247	RNA	RNA	RNA				Down	Down	Down
ENSG00000156006	NAT2	Enzyme	RNA	FALSE	FALSE	Tbio		-1.584		-1.13581		-0.982471	RNA	RNA	RNA				Down	Down	Down
ENSG00000147416	ATP6V1B2	Enzyme	RNA	FALSE	FALSE	Tbio		-0.931833		-0.997964		-0.699168	RNA	RNA	RNA				Down	Down	Down
ENSG00000147454	SLC25A37	Transporter	RNA	FALSE	FALSE	Tbio		0.85588		1.1295		1.10208	RNA	RNA	RNA				Up	Up	Up
ENSG00000154589	LY96	Other	RNA	FALSE	FALSE	Tbio		1.06353		1.38842		2.26007	RNA	RNA	RNA				Up	Up	Up
ENSG00000175305	CCNE2	Other	RNA	FALSE	FALSE	Tbio		-1.93539		-2.23258		-1.78042	RNA	RNA	RNA				Down	Down	Down
ENSG00000155096	AZIN1	Enzyme	RNA	FALSE	FALSE	Tbio		-1.65522		-1.63973		-1.16414	RNA	RNA	RNA				Down	Down	Down
ENSG00000164761	TNFRSF11B	Other	RNA	FALSE	FALSE	Tbio		1.54519		1.73242		1.30014	RNA	RNA	RNA				Up	Up	Up
ENSG00000042832	TG	Other	RNA	FALSE	FALSE	Tbio		1.02709		1.42964		1.45848	RNA	RNA	RNA				Up	Up	Up
ENSG00000181790	ADGRB1	G protein-coupled receptor	RNA	FALSE	FALSE	Tbio		0.748885		1.88139		1.60114	RNA	RNA	RNA				Up	Up	Up
ENSG00000120211	INSL4	Other	RNA	FALSE	FALSE	Tbio		-2.79326		-3.89816		-3.06354	RNA	RNA	RNA				Down	Down	Down
ENSG00000107014	RLN2	Other	RNA	FALSE	FALSE	Tbio		-2.22696		-2.02528		-1.5564	RNA	RNA	RNA				Down	Down	Down
ENSG00000197646	PDCD1LG2	Other	RNA	FALSE	FALSE	Tbio		1.82158		1.50795		1.30912	RNA	RNA	RNA				Up	Up	Up
ENSG00000153707	PTPRD	Enzyme	RNA	FALSE	FALSE	Tbio		-1.24551		-1.16455		-0.840017	RNA	RNA	RNA				Down	Down	Down
ENSG00000164976	MYORG	Enzyme	RNA	FALSE	FALSE	Tbio		1.34684		1.55256		1.24917	RNA	RNA	RNA				Up	Up	Up
ENSG00000122756	CNTFR	Other	RNA	FALSE	FALSE	Tbio		-1.41486		-1.19086		-0.953771	RNA	RNA	RNA				Down	Down	Down
ENSG00000137142	IGFBPL1	Other	RNA	FALSE	FALSE	Tbio		-2.08862		-2.17823		-1.49134	RNA	RNA	RNA				Down	Down	Down
ENSG00000187764	SEMA4D	Other	RNA	FALSE	FALSE	Tbio		-1.24425		-1.1247		-0.801814	RNA	RNA	RNA				Down	Down	Down
ENSG00000148120	AOPEP	Enzyme	RNA	FALSE	FALSE	Tbio		1.06877		1.29977		1.01556	RNA	RNA	RNA				Up	Up	Up
ENSG00000204291	COL15A1	Other	RNA	FALSE	FALSE	Tbio		-1.03632		-1.40745		-1.58081	RNA	RNA	RNA				Down	Down	Down
ENSG00000106853	PTGR1	Enzyme	RNA	FALSE	FALSE	Tbio		1.12536		1.24357		0.897085	RNA	RNA	RNA				Up	Up	Up
ENSG00000182752	PAPPA	Other	RNA	FALSE	FALSE	Tbio		1.1135		1.60201		0.963638	RNA	RNA	RNA				Up	Up	Up
ENSG00000119403	PHF19	Histone modifying enzyme	RNA	FALSE	FALSE	Tbio		-1.30522		-1.3965		-0.960359	RNA	RNA	RNA				Down	Down	Down
ENSG00000148339	SLC25A25	Transporter	RNA	FALSE	FALSE	Tbio		-2.15411		-2.64323		-2.27088	RNA	RNA	RNA				Down	Down	Down
ENSG00000167136	ENDOG	Enzyme	RNA	FALSE	FALSE	Tbio		0.646321		0.749108		0.853901	RNA	RNA	RNA				Up	Up	Up
ENSG00000130720	FIBCD1	Other	RNA	FALSE	FALSE	Tbio		1.3207		2.70078		2.46387	RNA	RNA	RNA				Up	Up	Up
ENSG00000160326	SLC2A6	Transporter	RNA	FALSE	FALSE	Tbio		0.895928		1.03851		0.717317	RNA	RNA	RNA				Up	Up	Up
ENSG00000107331	ABCA2	Transporter	RNA	FALSE	FALSE	Tbio		0.602425		1.2014		1.30893	RNA	RNA	RNA				Up	Up	Up
ENSG00000165632	TAF3	Histone modifying enzyme	RNA	FALSE	FALSE	Tbio		-0.65658		-1.06228		-0.920794	RNA	RNA	RNA				Down	Down	Down
ENSG00000151468	CCDC3	Other	RNA	FALSE	FALSE	Tbio		-2.03845		-2.00565		-1.80738	RNA	RNA	RNA				Down	Down	Down
ENSG00000151025	GPR158	G protein-coupled receptor	RNA	FALSE	FALSE	Tbio		-2.59185		-2.54088		-1.78524	RNA	RNA	RNA				Down	Down	Down
ENSG00000120539	MASTL	Kinase	RNA	FALSE	FALSE	Tbio		-1.07818		-1.49333		-1.51085	RNA	RNA	RNA				Down	Down	Down
ENSG00000177283	FZD8	G protein-coupled receptor	RNA	FALSE	FALSE	Tbio		-2.04173		-1.63274		-1.16673	RNA	RNA	RNA				Down	Down	Down
ENSG00000138336	TET1	Histone modifying enzyme	RNA	FALSE	FALSE	Tbio		-1.6695		-1.17535		-0.948123	RNA	RNA	RNA				Down	Down	Down
ENSG00000156510	HKDC1	Kinase	RNA	FALSE	FALSE	Tbio		-0.610557		-1.69928		-1.60692	RNA	RNA	RNA				Down	Down	Down
ENSG00000138316	ADAMTS14	Enzyme	RNA	FALSE	FALSE	Tbio		5.56748		7.16754		6.1757	RNA	RNA	RNA				Up	Up	Up
ENSG00000197746	PSAP	Other	RNA	FALSE	FALSE	Tbio		1.53407		1.89051		2.23012	RNA	RNA	RNA				Up	Up	Up
ENSG00000151224	MAT1A	Enzyme	RNA	FALSE	FALSE	Tbio		-1.99614		-2.0449		-1.31426	RNA	RNA	RNA				Down	Down	Down
ENSG00000182771	GRID1	Ion channel	RNA	FALSE	FALSE	Tbio		0.681678		0.918492		0.706433	RNA	RNA	RNA				Up	Up	Up
ENSG00000152779	SLC16A12	Transporter	RNA	FALSE	FALSE	Tbio		-1.3666		-1.9859		-2.52631	RNA	RNA	RNA				Down	Down	Down
ENSG00000138193	PLCE1	Enzyme	RNA	FALSE	FALSE	Tbio		-1.04072		-0.997724		-0.888685	RNA	RNA	RNA				Down	Down	Down
ENSG00000138115	CYP2C8	Other	RNA	FALSE	FALSE	Tbio		-0.657307		-0.840229		-1.07968	RNA	RNA	RNA				Down	Down	Down
ENSG00000065618	COL17A1	Other	RNA	FALSE	FALSE	Tbio		-3.25051		-3.83298		-3.81606	RNA	RNA	RNA				Down	Down	Down
ENSG00000138166	DUSP5	Enzyme	RNA	FALSE	FALSE	Tbio		-2.06369		-2.81935		-2.27937	RNA	RNA	RNA				Down	Down	Down
ENSG00000166033	HTRA1	Enzyme	RNA	FALSE	FALSE	Tbio		0.589082		1.59244		1.77519	RNA	RNA	RNA				Up	Up	Up
ENSG00000165752	STK32C	Kinase	RNA	FALSE	FALSE	Tbio		1.14788		1.37689		1.32176	RNA	RNA	RNA				Up	Up	Up
ENSG00000177697	CD151	Other	RNA	FALSE	FALSE	Tbio		0.654668		0.910785		0.714586	RNA	RNA	RNA				Up	Up	Up
ENSG00000184545	DUSP8	Enzyme	RNA	FALSE	FALSE	Tbio		-1.94523		-2.47833		-2.18352	RNA	RNA	RNA				Down	Down	Down
ENSG00000166311	SMPD1	Enzyme	RNA	FALSE	FALSE	Tbio		0.756587		1.25573		1.40289	RNA	RNA	RNA				Up	Up	Up
ENSG00000110169	HPX	Other	RNA	FALSE	FALSE	Tbio		0.878371		1.43964		0.934637	RNA	RNA	RNA				Up	Up	Up
ENSG00000166394	CYB5R2	Enzyme	RNA	FALSE	FALSE	Tbio		-2.20739		-2.43832		-2.33111	RNA	RNA	RNA				Down	Down	Down
ENSG00000148926	ADM	Other	RNA	FALSE	FALSE	Tbio		1.35302		1.79349		1.52236	RNA	RNA	RNA				Up	Up	Up
ENSG00000173432	SAA1	Other	RNA	FALSE	FALSE	Tbio		-0.939938		-1.47747		-1.06074	RNA	RNA	RNA				Down	Down	Down
ENSG00000205213	LGR4	G protein-coupled receptor	RNA	FALSE	FALSE	Tbio		0.987822		1.34696		1.11732	RNA	RNA	RNA				Up	Up	Up
ENSG00000176697	BDNF	Other	RNA	FALSE	FALSE	Tbio		-1.0767		-0.971605		-0.910632	RNA	RNA	RNA				Down	Down	Down
ENSG00000179431	FJX1	Other	RNA	FALSE	FALSE	Tbio		-0.703519		-1.33704		-1.18907	RNA	RNA	RNA				Down	Down	Down
ENSG00000148948	LRRC4C	Other	RNA	FALSE	FALSE	Tbio		-2.09697		-2.71903		-2.25949	RNA	RNA	RNA				Down	Down	Down
ENSG00000085117	CD82	Other	RNA	FALSE	FALSE	Tbio		0.805779		0.621124		0.589988	RNA	RNA	RNA				Up	Up	Up
ENSG00000019485	PRDM11	Histone modifying enzyme	RNA	FALSE	FALSE	Tbio		-0.946879		-1.11849		-0.923264	RNA	RNA	RNA				Down	Down	Down
ENSG00000134575	ACP2	Enzyme	RNA	FALSE	FALSE	Tbio		0.677376		0.896187		0.75291	RNA	RNA	RNA				Up	Up	Up
ENSG00000165915	SLC39A13	Transporter	RNA	FALSE	FALSE	Tbio		1.00167		1.47346		1.25162	RNA	RNA	RNA				Up	Up	Up
ENSG00000165923	AGBL2	Enzyme	RNA	FALSE	FALSE	Tbio		1.09235		1.3891		1.25499	RNA	RNA	RNA				Up	Up	Up
ENSG00000110446	SLC15A3	Transporter	RNA	FALSE	FALSE	Tbio		-0.585485		-0.94525		-1.02092	RNA	RNA	RNA				Down	Down	Down
ENSG00000171219	CDC42BPG	Kinase	RNA	FALSE	FALSE	Tbio		-1.41453		-0.999369		-1.13482	RNA	RNA	RNA				Down	Down	Down
ENSG00000110719	TCIRG1	Enzyme	RNA	FALSE	FALSE	Tbio		0.777813		1.493		1.47371	RNA	RNA	RNA				Up	Up	Up
ENSG00000175567	UCP2	Other	RNA	FALSE	FALSE	Tbio		-2.38465		-2.14595		-1.26453	RNA	RNA	RNA				Down	Down	Down
ENSG00000174804	FZD4	G protein-coupled receptor	RNA	FALSE	FALSE	Tbio		-1.61758		-1.32921		-1.19198	RNA	RNA	RNA				Down	Down	Down
ENSG00000165323	FAT3	Other	RNA	FALSE	FALSE	Tbio		-2.82385		-2.82371		-2.00921	RNA	RNA	RNA				Down	Down	Down
ENSG00000036672	USP2	Enzyme	RNA	FALSE	FALSE	Tbio		-1.67588		-1.88479		-1.36345	RNA	RNA	RNA				Down	Down	Down
ENSG00000166106	ADAMTS15	Enzyme	RNA	FALSE	FALSE	Tbio		0.766682		1.9997		2.37466	RNA	RNA	RNA				Up	Up	Up
ENSG00000166086	JAM3	Other	RNA	FALSE	FALSE	Tbio		0.849792		1.09522		0.90494	RNA	RNA	RNA				Up	Up	Up
ENSG00000060237	WNK1	Kinase	RNA	FALSE	FALSE	Tbio		0.864422		0.768894		0.652404	RNA	RNA	RNA				Up	Up	Up
ENSG00000111321	LTBR	Other	RNA	FALSE	FALSE	Tbio		0.593884		0.736228		0.727799	RNA	RNA	RNA				Up	Up	Up
ENSG00000139190	VAMP1	Other	RNA	FALSE	FALSE	Tbio		1.07038		1.6023		1.51117	RNA	RNA	RNA				Up	Up	Up
ENSG00000111684	LPCAT3	Enzyme	RNA	FALSE	FALSE	Tbio		0.787822		1.1613		1.08771	RNA	RNA	RNA				Up	Up	Up
ENSG00000139178	C1RL	Enzyme	RNA	FALSE	FALSE	Tbio		1.10583		1.46277		1.71688	RNA	RNA	RNA				Up	Up	Up
ENSG00000111215	PRR4	Other	RNA	FALSE	FALSE	Tbio		-1.39129		-1.67701		-1.61205	RNA	RNA	RNA				Down	Down	Down
ENSG00000183150	GPR19	G protein-coupled receptor	RNA	FALSE	FALSE	Tbio		-1.49024		-1.84615		-2.08828	RNA	RNA	RNA				Down	Down	Down
ENSG00000013583	HEBP1	Other	RNA	FALSE	FALSE	Tbio		0.954296		0.82641		0.825565	RNA	RNA	RNA				Up	Up	Up
ENSG00000123104	ITPR2	Ion channel	RNA	FALSE	FALSE	Tbio		0.723999		1.00338		1.12504	RNA	RNA	RNA				Up	Up	Up
ENSG00000079387	SENP1	Enzyme	RNA	FALSE	FALSE	Tbio		-0.827084		-1.01924		-0.928106	RNA	RNA	RNA				Down	Down	Down
ENSG00000169884	WNT10B	Other	RNA	FALSE	FALSE	Tbio		-1.34575		-1.22158		-1.08066	RNA	RNA	RNA				Down	Down	Down
ENSG00000123358	NR4A1	Nuclear hormone receptor	RNA	FALSE	FALSE	Tbio		-1.49609		-1.09629		-1.06305	RNA	RNA	RNA				Down	Down	Down
ENSG00000170421	KRT8	Other	RNA	FALSE	FALSE	Tbio		-1.59285		-1.83058		-1.25215	RNA	RNA	RNA				Down	Down	Down
ENSG00000135414	GDF11	Other	RNA	FALSE	FALSE	Tbio		0.918275		1.19915		1.13599	RNA	RNA	RNA				Up	Up	Up
ENSG00000198056	PRIM1	Enzyme	RNA	FALSE	FALSE	Tbio		-1.29697		-1.587		-1.08225	RNA	RNA	RNA				Down	Down	Down
ENSG00000123384	LRP1	Other	RNA	FALSE	FALSE	Tbio		0.683337		1.27973		1.34254	RNA	RNA	RNA				Up	Up	Up
ENSG00000135677	GNS	Enzyme	RNA	FALSE	FALSE	Tbio		0.643583		0.963104		1.16579	RNA	RNA	RNA				Up	Up	Up
ENSG00000153233	PTPRR	Enzyme	RNA	FALSE	FALSE	Tbio		-0.808779		-2.07018		-1.8272	RNA	RNA	RNA				Down	Down	Down
ENSG00000049130	KITLG	Other	RNA	FALSE	FALSE	Tbio		1.4405		1.25145		1.26399	RNA	RNA	RNA				Up	Up	Up
ENSG00000120868	APAF1	Enzyme	RNA	FALSE	FALSE	Tbio		-0.880289		-0.781279		-0.756615	RNA	RNA	RNA				Down	Down	Down
ENSG00000110876	SELPLG	Other	RNA	FALSE	FALSE	Tbio		2.60431		2.00831		1.51657	RNA	RNA	RNA				Up	Up	Up
ENSG00000084112	SSH1	Enzyme	RNA	FALSE	FALSE	Tbio		1.1308		1.01856		0.860124	RNA	RNA	RNA				Up	Up	Up
ENSG00000122986	HVCN1	Ion channel	RNA	FALSE	FALSE	Tbio		-1.20395		-0.940981		-0.742833	RNA	RNA	RNA				Down	Down	Down
ENSG00000186815	TPCN1	Ion channel	RNA	FALSE	FALSE	Tbio		0.92656		1.373		1.43987	RNA	RNA	RNA				Up	Up	Up
ENSG00000151176	PLBD2	Enzyme	RNA	FALSE	FALSE	Tbio		1.08615		1.32472		1.46983	RNA	RNA	RNA				Up	Up	Up
ENSG00000089163	SIRT4	Histone modifying enzyme	RNA	FALSE	FALSE	Tbio		-0.604837		-0.64542		-0.691304	RNA	RNA	RNA				Down	Down	Down
ENSG00000150967	ABCB9	Transporter	RNA	FALSE	FALSE	Tbio		-0.836334		-0.914611		-0.669541	RNA	RNA	RNA				Down	Down	Down
ENSG00000111452	ADGRD1	G protein-coupled receptor	RNA	FALSE	FALSE	Tbio		-1.69978		-1.46114		-1.21539	RNA	RNA	RNA				Down	Down	Down
ENSG00000127863	TNFRSF19	Other	RNA	FALSE	FALSE	Tbio		-1.80117		-1.33812		-1.14302	RNA	RNA	RNA				Down	Down	Down
ENSG00000102554	KLF5	Transcription factor	RNA	FALSE	FALSE	Tbio		-2.24601		-2.93301		-2.51706	RNA	RNA	RNA				Down	Down	Down
ENSG00000153487	ING1	Histone modifying enzyme	RNA	FALSE	FALSE	Tbio		-1.02497		-1.05773		-0.94108	RNA	RNA	RNA				Down	Down	Down
ENSG00000185896	LAMP1	Other	RNA	FALSE	FALSE	Tbio		0.652652		0.95935		0.917858	RNA	RNA	RNA				Up	Up	Up
ENSG00000092068	SLC7A8	Transporter	RNA	FALSE	FALSE	Tbio		2.10028		3.47062		3.42599	RNA	RNA	RNA				Up	Up	Up
ENSG00000100867	DHRS2	Enzyme	RNA	FALSE	FALSE	Tbio		-3.19877		-3.88337		-3.90846	RNA	RNA	RNA				Down	Down	Down
ENSG00000092140	G2E3	Histone modifying enzyme	RNA	FALSE	FALSE	Tbio		-0.852647		-1.16873		-1.2133	RNA	RNA	RNA				Down	Down	Down
ENSG00000100526	CDKN3	Enzyme	RNA	FALSE	FALSE	Tbio		-1.7933		-1.8917		-1.21629	RNA	RNA	RNA				Down	Down	Down
ENSG00000072110	ACTN1	Other	RNA	FALSE	FALSE	Tbio		-0.675803		-1.0363		-1.19765	RNA	RNA	RNA				Down	Down	Down
ENSG00000205683	DPF3	Histone modifying enzyme	RNA	FALSE	FALSE	Tbio		2.26782		2.01479		1.58018	RNA	RNA	RNA				Up	Up	Up
ENSG00000119681	LTBP2	Other	RNA	FALSE	FALSE	Tbio		1.13312		1.63647		1.43457	RNA	RNA	RNA				Up	Up	Up
ENSG00000170345	FOS	Transcription factor	RNA	FALSE	FALSE	Tbio		-2.6228		-2.06438		-1.21911	RNA	RNA	RNA				Down	Down	Down
ENSG00000119686	FLVCR2	Other	RNA	FALSE	FALSE	Tbio		1.28106		0.908796		0.683158	RNA	RNA	RNA				Up	Up	Up
ENSG00000185070	FLRT2	Other	RNA	FALSE	FALSE	Tbio		-0.683955		-0.819344		-0.672978	RNA	RNA	RNA				Down	Down	Down
ENSG00000054983	GALC	Enzyme	RNA	FALSE	FALSE	Tbio		-0.899073		-1.21671		-1.0443	RNA	RNA	RNA				Down	Down	Down
ENSG00000070778	PTPN21	Enzyme	RNA	FALSE	FALSE	Tbio		-0.727797		-0.737061		-0.765997	RNA	RNA	RNA				Down	Down	Down
ENSG00000100764	PSMC1	Enzyme	RNA	FALSE	FALSE	Tbio		-0.831395		-0.956087		-0.711464	RNA	RNA	RNA				Down	Down	Down
ENSG00000100604	CHGA	Other	RNA	FALSE	FALSE	Tbio		-1.61726		-2.09241		-2.13304	RNA	RNA	RNA				Down	Down	Down
ENSG00000100749	VRK1	Kinase	RNA	FALSE	FALSE	Tbio		-1.44408		-1.69937		-1.36934	RNA	RNA	RNA				Down	Down	Down
ENSG00000197406	DIO3	Enzyme	RNA	FALSE	FALSE	Tbio		-1.18689		-2.22971		-0.947921	RNA	RNA	RNA				Down	Down	Down
ENSG00000211892	IGHG4	Other	RNA	FALSE	FALSE	Tbio		-1.91516		-1.32546		-0.842782	RNA	RNA	RNA				Down	Down	Down
ENSG00000211899	IGHM	Other	RNA	FALSE	FALSE	Tbio		-3.7345		-4.64132		-4.16698	RNA	RNA	RNA				Down	Down	Down
ENSG00000166923	GREM1	Other	RNA	FALSE	FALSE	Tbio		4.77702		4.7273		3.41688	RNA	RNA	RNA				Up	Up	Up
ENSG00000156970	BUB1B	Kinase	RNA	FALSE	FALSE	Tbio		-2.41264		-2.8688		-2.08259	RNA	RNA	RNA				Down	Down	Down
ENSG00000128917	DLL4	Other	RNA	FALSE	FALSE	Tbio		-1.45832		-2.3755		-1.87217	RNA	RNA	RNA				Down	Down	Down
ENSG00000137825	ITPKA	Kinase	RNA	FALSE	FALSE	Tbio		0.757988		1.05183		0.711988	RNA	RNA	RNA				Up	Up	Up
ENSG00000140279	DUOX2	Enzyme	RNA	FALSE	FALSE	Tbio		0.787829		1.56847		1.27192	RNA	RNA	RNA				Up	Up	Up
ENSG00000166147	FBN1	Other	RNA	FALSE	FALSE	Tbio		1.70538		2.82065		2.5606	RNA	RNA	RNA				Up	Up	Up
ENSG00000157456	CCNB2	Other	RNA	FALSE	FALSE	Tbio		-2.59374		-2.87906		-2.06273	RNA	RNA	RNA				Down	Down	Down
ENSG00000182718	ANXA2	Other	RNA	FALSE	FALSE	Tbio		1.49369		1.33582		0.997474	RNA	RNA	RNA				Up	Up	Up
ENSG00000166949	SMAD3	Transcription factor	RNA	FALSE	FALSE	Tbio		-1.10239		-1.68384		-1.4246	RNA	RNA	RNA				Down	Down	Down
ENSG00000137809	ITGA11	Other	RNA	FALSE	FALSE	Tbio		0.671841		1.17999		1.41794	RNA	RNA	RNA				Up	Up	Up
ENSG00000138623	SEMA7A	Other	RNA	FALSE	FALSE	Tbio		-0.93049		-0.802131		-0.650474	RNA	RNA	RNA				Down	Down	Down
ENSG00000136378	ADAMTS7	Enzyme	RNA	FALSE	FALSE	Tbio		-1.88627		-1.1045		-0.632831	RNA	RNA	RNA				Down	Down	Down
ENSG00000185033	SEMA4B	Other	RNA	FALSE	FALSE	Tbio		1.6352		2.23325		2.05414	RNA	RNA	RNA				Up	Up	Up
ENSG00000103260	METRN	Other	RNA	FALSE	FALSE	Tbio		0.703433		1.38922		1.60417	RNA	RNA	RNA				Up	Up	Up
ENSG00000090581	GNPTG	Enzyme	RNA	FALSE	FALSE	Tbio		0.837194		1.40074		1.44485	RNA	RNA	RNA				Up	Up	Up
ENSG00000103355	PRSS33	Enzyme	RNA	FALSE	FALSE	Tbio		-4.17192		-2.71476		-1.29996	RNA	RNA	RNA				Down	Down	Down
ENSG00000008517	IL32	Other	RNA	FALSE	FALSE	Tbio		-0.8503		-1.26806		-1.94299	RNA	RNA	RNA				Down	Down	Down
ENSG00000149925	ALDOA	Enzyme	RNA	FALSE	FALSE	Tbio		1.25329		1.09215		1.04133	RNA	RNA	RNA				Up	Up	Up
ENSG00000099377	HSD3B7	Enzyme	RNA	FALSE	FALSE	Tbio		1.29131		1.57724		1.62144	RNA	RNA	RNA				Up	Up	Up
ENSG00000140678	ITGAX	Other	RNA	FALSE	FALSE	Tbio		1.10537		1.78745		2.39127	RNA	RNA	RNA				Up	Up	Up
ENSG00000006210	CX3CL1	Other	RNA	FALSE	FALSE	Tbio		-2.31235		-2.29723		-1.97663	RNA	RNA	RNA				Down	Down	Down
ENSG00000205336	ADGRG1	G protein-coupled receptor	RNA	FALSE	FALSE	Tbio		1.24824		1.66805		2.16451	RNA	RNA	RNA				Up	Up	Up
ENSG00000172828	CES3	Enzyme	RNA	FALSE	FALSE	Tbio		-1.72731		-1.36961		-1.54949	RNA	RNA	RNA				Down	Down	Down
ENSG00000135740	SLC9A5	Transporter	RNA	FALSE	FALSE	Tbio		-1.22527		-1.17383		-0.768329	RNA	RNA	RNA				Down	Down	Down
ENSG00000213398	LCAT	Enzyme	RNA	FALSE	FALSE	Tbio		-0.906505		-0.589195		-0.935722	RNA	RNA	RNA				Down	Down	Down
ENSG00000124067	SLC12A4	Transporter	RNA	FALSE	FALSE	Tbio		-0.750493		-0.725965		-0.85922	RNA	RNA	RNA				Down	Down	Down
ENSG00000103064	SLC7A6	Transporter	RNA	FALSE	FALSE	Tbio		-0.675387		-0.989566		-1.13141	RNA	RNA	RNA				Down	Down	Down
ENSG00000039068	CDH1	Other	RNA	FALSE	FALSE	Tbio		-2.2485		-1.6758		-1.87694	RNA	RNA	RNA				Down	Down	Down
ENSG00000157368	IL34	Other	RNA	FALSE	FALSE	Tbio		-1.17539		-0.90766		-1.51159	RNA	RNA	RNA				Down	Down	Down
ENSG00000140835	CHST4	Enzyme	RNA	FALSE	FALSE	Tbio		-2.93715		-2.92653		-1.71246	RNA	RNA	RNA				Down	Down	Down
ENSG00000198931	APRT	Enzyme	RNA	FALSE	FALSE	Tbio		1.13515		1.15381		1.16988	RNA	RNA	RNA				Up	Up	Up
ENSG00000141012	GALNS	Enzyme	RNA	FALSE	FALSE	Tbio		1.28632		1.62222		1.7275	RNA	RNA	RNA				Up	Up	Up
ENSG00000177602	HASPIN	Kinase	RNA	FALSE	FALSE	Tbio		-2.35505		-2.9555		-2.30346	RNA	RNA	RNA				Down	Down	Down
ENSG00000183018	SPNS2	Other	RNA	FALSE	FALSE	Tbio		-1.60234		-2.11995		-2.12185	RNA	RNA	RNA				Down	Down	Down
ENSG00000108947	EFNB3	Other	RNA	FALSE	FALSE	Tbio		0.738728		1.49561		1.36395	RNA	RNA	RNA				Up	Up	Up
ENSG00000179148	ALOXE3	Enzyme	RNA	FALSE	FALSE	Tbio		-3.40749		-4.21358		-3.27368	RNA	RNA	RNA				Down	Down	Down
ENSG00000141506	PIK3R5	Enzyme	RNA	FALSE	FALSE	Tbio		-1.62031		-1.0424		-1.14673	RNA	RNA	RNA				Down	Down	Down
ENSG00000187688	TRPV2	Ion channel	RNA	FALSE	FALSE	Tbio		-2.0854		-2.35037		-1.9949	RNA	RNA	RNA				Down	Down	Down
ENSG00000166484	MAPK7	Kinase	RNA	FALSE	FALSE	Tbio		0.986746		1.39018		1.39748	RNA	RNA	RNA				Up	Up	Up
ENSG00000141316	SPACA3	Enzyme	RNA	FALSE	FALSE	Tbio		-2.04222		-2.05377		-0.751031	RNA	RNA	RNA				Down	Down	Down
ENSG00000108700	CCL8	Other	RNA	FALSE	FALSE	Tbio		5.59832		7.36737		6.08523	RNA	RNA	RNA				Up	Up	Up
ENSG00000171345	KRT19	Other	RNA	FALSE	FALSE	Tbio		-1.02621		-1.43173		-1.24149	RNA	RNA	RNA				Down	Down	Down
ENSG00000126562	WNK4	Kinase	RNA	FALSE	FALSE	Tbio		-1.9281		-1.95134		-1.5976	RNA	RNA	RNA				Down	Down	Down
ENSG00000108828	VAT1	Enzyme	RNA	FALSE	FALSE	Tbio		1.12238		0.853076		0.775578	RNA	RNA	RNA				Up	Up	Up
ENSG00000030582	GRN	Other	RNA	FALSE	FALSE	Tbio		0.783963		1.43827		1.47914	RNA	RNA	RNA				Up	Up	Up
ENSG00000141279	NPEPPS	Enzyme	RNA	FALSE	FALSE	Tbio		0.703784		0.785999		0.751996	RNA	RNA	RNA				Up	Up	Up
ENSG00000108468	CBX1	Histone modifying enzyme	RNA	FALSE	FALSE	Tbio		-0.789408		-0.746155		-0.674234	RNA	RNA	RNA				Down	Down	Down
ENSG00000108846	ABCC3	Transporter	RNA	FALSE	FALSE	Tbio		1.4934		1.59353		1.55168	RNA	RNA	RNA				Up	Up	Up
ENSG00000121101	TEX14	Kinase	RNA	FALSE	FALSE	Tbio		-1.1109		-1.22671		-1.12003	RNA	RNA	RNA				Down	Down	Down
ENSG00000075461	CACNG4	Ion channel	RNA	FALSE	FALSE	Tbio		0.945984		1.23197		0.746395	RNA	RNA	RNA				Up	Up	Up
ENSG00000187531	SIRT7	Histone modifying enzyme	RNA	FALSE	FALSE	Tbio		0.792479		0.712405		0.62995	RNA	RNA	RNA				Up	Up	Up
ENSG00000154655	L3MBTL4	Histone modifying enzyme	RNA	FALSE	FALSE	Tbio		-0.76594		-1.00898		-0.802128	RNA	RNA	RNA				Down	Down	Down
ENSG00000053747	LAMA3	Other	RNA	FALSE	FALSE	Tbio		1.55914		1.68875		1.92034	RNA	RNA	RNA				Up	Up	Up
ENSG00000141424	SLC39A6	Transporter	RNA	FALSE	FALSE	Tbio		0.625141		0.782191		0.658945	RNA	RNA	RNA				Up	Up	Up
ENSG00000141655	TNFRSF11A	Other	RNA	FALSE	FALSE	Tbio		1.30077		1.32146		1.30657	RNA	RNA	RNA				Up	Up	Up
ENSG00000150637	CD226	Other	RNA	FALSE	FALSE	Tbio		-2.68967		-3.06562		-2.73682	RNA	RNA	RNA				Down	Down	Down
ENSG00000172270	BSG	Other	RNA	FALSE	FALSE	Tbio		0.60028		1.00016		1.04911	RNA	RNA	RNA				Up	Up	Up
ENSG00000172232	AZU1	Enzyme	RNA	FALSE	FALSE	Tbio		1.25609		2.65541		2.51458	RNA	RNA	RNA				Up	Up	Up
ENSG00000115257	PCSK4	Enzyme	RNA	FALSE	FALSE	Tbio		0.73633		1.78083		1.81257	RNA	RNA	RNA				Up	Up	Up
ENSG00000007264	MATK	Kinase	RNA	FALSE	FALSE	Tbio		1.1512		1.09946		1.01643	RNA	RNA	RNA				Up	Up	Up
ENSG00000105246	EBI3	Other	RNA	FALSE	FALSE	Tbio		-1.778		-2.01269		-2.02263	RNA	RNA	RNA				Down	Down	Down
ENSG00000125735	TNFSF14	Other	RNA	FALSE	FALSE	Tbio		2.63423		2.55883		2.55679	RNA	RNA	RNA				Up	Up	Up
ENSG00000125730	C3	Other	RNA	FALSE	FALSE	Tbio		2.39209		2.77116		3.16736	RNA	RNA	RNA				Up	Up	Up
ENSG00000141837	CACNA1A	Ion channel	RNA	FALSE	FALSE	Tbio		0.866477		1.85705		0.91718	RNA	RNA	RNA				Up	Up	Up
ENSG00000186529	CYP4F3	Enzyme	RNA	FALSE	FALSE	Tbio		-1.43618		-2.05166		-1.63974	RNA	RNA	RNA				Down	Down	Down
ENSG00000171903	CYP4F11	Enzyme	RNA	FALSE	FALSE	Tbio		1.31295		1.23212		1.47197	RNA	RNA	RNA				Up	Up	Up
ENSG00000124302	CHST8	Enzyme	RNA	FALSE	FALSE	Tbio		0.603945		0.770383		0.716229	RNA	RNA	RNA				Up	Up	Up
ENSG00000105220	GPI	Enzyme	RNA	FALSE	FALSE	Tbio		1.04884		0.926457		1.01439	RNA	RNA	RNA				Up	Up	Up
ENSG00000189001	SBSN	Other	RNA	FALSE	FALSE	Tbio		1.68854		2.74023		2.91709	RNA	RNA	RNA				Up	Up	Up
ENSG00000011332	DPF1	Histone modifying enzyme	RNA	FALSE	FALSE	Tbio		-2.2961		-2.67186		-2.34548	RNA	RNA	RNA				Down	Down	Down
ENSG00000130402	ACTN4	Other	RNA	FALSE	FALSE	Tbio		-0.612346		-0.841542		-0.701551	RNA	RNA	RNA				Down	Down	Down
ENSG00000105202	FBL	Histone modifying enzyme	RNA	FALSE	FALSE	Tbio		-1.39943		-1.80718		-1.57781	RNA	RNA	RNA				Down	Down	Down
ENSG00000261857	MIA	Other	RNA	FALSE	FALSE	Tbio		-2.98835		-2.09675		-1.71494	RNA	RNA	RNA				Down	Down	Down
ENSG00000086548	CEACAM6	Other	RNA	FALSE	FALSE	Tbio		-3.35899		-1.77166		-1.24842	RNA	RNA	RNA				Down	Down	Down
ENSG00000079385	CEACAM1	Other	RNA	FALSE	FALSE	Tbio		-2.07863		-2.72639		-2.4861	RNA	RNA	RNA				Down	Down	Down
ENSG00000231924	PSG1	Other	RNA	FALSE	FALSE	Tbio		3.89677		3.86563		1.79532	RNA	RNA	RNA				Up	Up	Up
ENSG00000242221	PSG2	Other	RNA	FALSE	FALSE	Tbio		3.61694		3.05453		0.917776	RNA	RNA	RNA				Up	Up	Up
ENSG00000130203	APOE	Other	RNA	FALSE	FALSE	Tbio		-2.75512		-2.78115		-1.45971	RNA	RNA	RNA				Down	Down	Down
ENSG00000174951	FUT1	Enzyme	RNA	FALSE	FALSE	Tbio		-0.817673		-1.34935		-1.47918	RNA	RNA	RNA				Down	Down	Down
ENSG00000104805	NUCB1	Other	RNA	FALSE	FALSE	Tbio		0.686201		1.2416		1.32702	RNA	RNA	RNA				Up	Up	Up
ENSG00000104888	SLC17A7	Transporter	RNA	FALSE	FALSE	Tbio		0.827352		1.48347		0.933878	RNA	RNA	RNA				Up	Up	Up
ENSG00000129991	TNNI3	Other	RNA	FALSE	FALSE	Tbio		-1.49433		-1.075		-0.806065	RNA	RNA	RNA				Down	Down	Down
ENSG00000080031	PTPRH	Enzyme	RNA	FALSE	FALSE	Tbio		-1.02016		-1.05375		-1.21397	RNA	RNA	RNA				Down	Down	Down
ENSG00000101282	RSPO4	Other	RNA	FALSE	FALSE	Tbio		2.04021		2.54366		2.08449	RNA	RNA	RNA				Up	Up	Up
ENSG00000088826	SMOX	Enzyme	RNA	FALSE	FALSE	Tbio		1.11818		1.13812		1.07492	RNA	RNA	RNA				Up	Up	Up
ENSG00000125845	BMP2	Other	RNA	FALSE	FALSE	Tbio		1.53142		2.58189		3.1607	RNA	RNA	RNA				Up	Up	Up
ENSG00000178726	THBD	Other	RNA	FALSE	FALSE	Tbio		3.0102		3.57923		3.89795	RNA	RNA	RNA				Up	Up	Up
ENSG00000170369	CST2	Other	RNA	FALSE	FALSE	Tbio		2.19831		2.05112		2.15116	RNA	RNA	RNA				Up	Up	Up
ENSG00000171456	ASXL1	Histone modifying enzyme	RNA	FALSE	FALSE	Tbio		-0.946493		-1.03262		-1.05391	RNA	RNA	RNA				Down	Down	Down
ENSG00000088298	EDEM2	Enzyme	RNA	FALSE	FALSE	Tbio		0.886711		0.999716		1.1224	RNA	RNA	RNA				Up	Up	Up
ENSG00000125966	MMP24	Enzyme	RNA	FALSE	FALSE	Tbio		1.53235		1.29947		1.09527	RNA	RNA	RNA				Up	Up	Up
ENSG00000125965	GDF5	Other	RNA	FALSE	FALSE	Tbio		4.44413		4.94916		5.74449	RNA	RNA	RNA				Up	Up	Up
ENSG00000129988	LBP	Other	RNA	FALSE	FALSE	Tbio		2.15966		3.94599		4.60979	RNA	RNA	RNA				Up	Up	Up
ENSG00000124102	PI3	Other	RNA	FALSE	FALSE	Tbio		3.02067		2.04015		1.88371	RNA	RNA	RNA				Up	Up	Up
ENSG00000130702	LAMA5	Other	RNA	FALSE	FALSE	Tbio		0.682813		1.8182		1.82616	RNA	RNA	RNA				Up	Up	Up
ENSG00000101187	SLCO4A1	Transporter	RNA	FALSE	FALSE	Tbio		-1.79158		-2.48231		-1.45172	RNA	RNA	RNA				Down	Down	Down
ENSG00000160183	TMPRSS3	Enzyme	RNA	FALSE	FALSE	Tbio		-1.61038		-1.16644		-0.659102	RNA	RNA	RNA				Down	Down	Down
ENSG00000142173	COL6A2	Other	RNA	FALSE	FALSE	Tbio		1.49352		2.20878		2.2127	RNA	RNA	RNA				Up	Up	Up
ENSG00000100075	SLC25A1	Transporter	RNA	FALSE	FALSE	Tbio		0.596585		0.719031		0.616838	RNA	RNA	RNA				Up	Up	Up
ENSG00000184470	TXNRD2	Enzyme	RNA	FALSE	FALSE	Tbio		-1.14997		-1.28562		-1.18273	RNA	RNA	RNA				Down	Down	Down
ENSG00000099957	P2RX6	Ion channel	RNA	FALSE	FALSE	Tbio		0.991035		1.25148		1.11635	RNA	RNA	RNA				Up	Up	Up
ENSG00000100023	PPIL2	Enzyme	RNA	FALSE	FALSE	Tbio		0.677622		0.747678		0.663244	RNA	RNA	RNA				Up	Up	Up
ENSG00000167065	DUSP18	Enzyme	RNA	FALSE	FALSE	Tbio		1.73893		1.97922		1.95461	RNA	RNA	RNA				Up	Up	Up
ENSG00000185133	INPP5J	Enzyme	RNA	FALSE	FALSE	Tbio		-0.993687		-0.857749		-0.686593	RNA	RNA	RNA				Down	Down	Down
ENSG00000100234	TIMP3	Enzyme	RNA	FALSE	FALSE	Tbio		-2.23629		-1.67625		-1.74979	RNA	RNA	RNA				Down	Down	Down
ENSG00000159307	SCUBE1	Other	RNA	FALSE	FALSE	Tbio		-2.41125		-1.28941		-0.644905	RNA	RNA	RNA				Down	Down	Down
ENSG00000188064	WNT7B	Other	RNA	FALSE	FALSE	Tbio		-1.70993		-2.85752		-1.96943	RNA	RNA	RNA				Down	Down	Down
ENSG00000075275	CELSR1	G protein-coupled receptor	RNA	FALSE	FALSE	Tbio		0.848528		1.21764		1.17121	RNA	RNA	RNA				Up	Up	Up
ENSG00000100422	CERK	Kinase	RNA	FALSE	FALSE	Tbio		0.683544		0.889935		0.790623	RNA	RNA	RNA				Up	Up	Up
ENSG00000100299	ARSA	Enzyme	RNA	FALSE	FALSE	Tbio		0.839723		1.75614		1.63317	RNA	RNA	RNA				Up	Up	Up
ENSG00000002586	CD99	Other	RNA	FALSE	FALSE	Tbio		0.683316		1.0817		1.16307	RNA	RNA	RNA				Up	Up	Up
ENSG00000073464	CLCN4	Ion channel	RNA	FALSE	FALSE	Tbio		-1.12825		-1.22076		-0.792204	RNA	RNA	RNA				Down	Down	Down
ENSG00000102098	SCML2	Histone modifying enzyme	RNA	FALSE	FALSE	Tbio		-1.1592		-1.46384		-1.149	RNA	RNA	RNA				Down	Down	Down
ENSG00000102174	PHEX	Enzyme	RNA	FALSE	FALSE	Tbio		0.90262		1.66876		1.98727	RNA	RNA	RNA				Up	Up	Up
ENSG00000174010	KLHL15	Other	RNA	FALSE	FALSE	Tbio		-0.967701		-1.21722		-0.969012	RNA	RNA	RNA				Down	Down	Down
ENSG00000182220	ATP6AP2	Other	RNA	FALSE	FALSE	Tbio		0.593304		0.781697		0.64476	RNA	RNA	RNA				Up	Up	Up
ENSG00000065923	SLC9A7	Transporter	RNA	FALSE	FALSE	Tbio		1.37553		1.08704		1.20726	RNA	RNA	RNA				Up	Up	Up
ENSG00000089472	HEPH	Other	RNA	FALSE	FALSE	Tbio		1.0447		2.70874		2.82778	RNA	RNA	RNA				Up	Up	Up
ENSG00000147100	SLC16A2	Transporter	RNA	FALSE	FALSE	Tbio		1.35929		1.43383		1.41108	RNA	RNA	RNA				Up	Up	Up
ENSG00000147257	GPC3	Other	RNA	FALSE	FALSE	Tbio		-1.32012		-1.02045		-0.767543	RNA	RNA	RNA				Down	Down	Down
ENSG00000170965	PLAC1	Other	RNA	FALSE	FALSE	Tbio		-0.851355		-1.12419		-0.932973	RNA	RNA	RNA				Down	Down	Down
ENSG00000198689	SLC9A6	Transporter	RNA	FALSE	FALSE	Tbio		-1.02565		-0.934875		-0.930841	RNA	RNA	RNA				Down	Down	Down
ENSG00000101974	ATP11C	Transporter	RNA	FALSE	FALSE	Tbio		0.719764		0.737814		0.741447	RNA	RNA	RNA				Up	Up	Up
ENSG00000010404	IDS	Enzyme	RNA	FALSE	FALSE	Tbio		0.884888		0.82302		0.800131	RNA	RNA	RNA				Up	Up	Up
ENSG00000228253	MT-ATP8	Enzyme	RNA	FALSE	FALSE	Tbio		1.29807		1.41418		1.1527	RNA	RNA	RNA				Up	Up	Up
ENSG00000198899	MT-ATP6	Enzyme	RNA	FALSE	FALSE	Tbio		1.35502		1.64434		1.32586	RNA	RNA	RNA				Up	Up	Up
ENSG00000187961	KLHL17	Other	RNA	FALSE	FALSE	Tdark		0.634348		1.35637		1.33617	RNA	RNA	RNA				Up	Up	Up
ENSG00000162426	SLC45A1	Transporter	RNA	FALSE	FALSE	Tdark		0.964547		1.41409		1.53257	RNA	RNA	RNA				Up	Up	Up
ENSG00000175087	PDIK1L	Kinase	RNA	FALSE	FALSE	Tdark		-0.740864		-1.15518		-0.932945	RNA	RNA	RNA				Down	Down	Down
ENSG00000117834	SLC5A9	Transporter	RNA	FALSE	FALSE	Tdark		-3.2904		-2.67229		-1.78395	RNA	RNA	RNA				Down	Down	Down
ENSG00000162604	TM2D1	Other	RNA	FALSE	FALSE	Tdark		0.627042		0.827906		0.834866	RNA	RNA	RNA				Up	Up	Up
ENSG00000158966	CACHD1	Other	RNA	FALSE	FALSE	Tdark		1.1418		1.07504		0.633766	RNA	RNA	RNA				Up	Up	Up
ENSG00000162745	OLFML2B	Other	RNA	FALSE	FALSE	Tdark		1.71518		3.70313		3.72698	RNA	RNA	RNA				Up	Up	Up
ENSG00000174514	MFSD4A	Other	RNA	FALSE	FALSE	Tdark		-2.06058		-1.97554		-1.53813	RNA	RNA	RNA				Down	Down	Down
ENSG00000196071	OR2L13	G protein-coupled receptor	RNA	FALSE	FALSE	Tdark		1.11541		0.961706		0.828898	RNA	RNA	RNA				Up	Up	Up
ENSG00000114923	SLC4A3	Transporter	RNA	FALSE	FALSE	Tdark		0.71489		1.19861		0.993882	RNA	RNA	RNA				Up	Up	Up
ENSG00000163701	IL17RE	Other	RNA	FALSE	FALSE	Tdark		-1.44509		-1.9091		-1.62052	RNA	RNA	RNA				Down	Down	Down
ENSG00000163491	NEK10	Kinase	RNA	FALSE	FALSE	Tdark		1.42648		1.23907		1.12322	RNA	RNA	RNA				Up	Up	Up
ENSG00000118855	MFSD1	Other	RNA	FALSE	FALSE	Tdark		0.915315		0.838778		0.731008	RNA	RNA	RNA				Up	Up	Up
ENSG00000177694	NAALADL2	Enzyme	RNA	FALSE	FALSE	Tdark		1.63159		2.20791		2.67279	RNA	RNA	RNA				Up	Up	Up
ENSG00000013288	MAN2B2	Enzyme	RNA	FALSE	FALSE	Tdark		0.895051		1.37323		1.38511	RNA	RNA	RNA				Up	Up	Up
ENSG00000049192	ADAMTS6	Enzyme	RNA	FALSE	FALSE	Tdark		2.80446		1.85537		1.49122	RNA	RNA	RNA				Up	Up	Up
ENSG00000053108	FSTL4	Other	RNA	FALSE	FALSE	Tdark		-2.03845		-1.39458		-1.12716	RNA	RNA	RNA				Down	Down	Down
ENSG00000113732	ATP6V0E1	Enzyme	RNA	FALSE	FALSE	Tdark		1.24249		1.22941		1.09125	RNA	RNA	RNA				Up	Up	Up
ENSG00000137266	SLC22A23	Transporter	RNA	FALSE	FALSE	Tdark		1.0849		1.09303		1.22756	RNA	RNA	RNA				Up	Up	Up
ENSG00000124508	BTN2A2	Other	RNA	FALSE	FALSE	Tdark		-1.58436		-1.98286		-1.81412	RNA	RNA	RNA				Down	Down	Down
ENSG00000164849	GPR146	G protein-coupled receptor	RNA	FALSE	FALSE	Tdark		1.41577		1.77603		1.85538	RNA	RNA	RNA				Up	Up	Up
ENSG00000075303	SLC25A40	Transporter	RNA	FALSE	FALSE	Tdark		-0.815321		-0.965184		-0.982779	RNA	RNA	RNA				Down	Down	Down
ENSG00000160963	COL26A1	Other	RNA	FALSE	FALSE	Tdark		-3.1424		-1.9366		-1.26343	RNA	RNA	RNA				Down	Down	Down
ENSG00000198898	CAPZA2	Other	RNA	FALSE	FALSE	Tdark		-0.651964		-0.886471		-0.763439	RNA	RNA	RNA				Down	Down	Down
ENSG00000003987	MTMR7	Enzyme	RNA	FALSE	FALSE	Tdark		-2.11953		-2.15369		-1.51085	RNA	RNA	RNA				Down	Down	Down
ENSG00000137571	SLCO5A1	Transporter	RNA	FALSE	FALSE	Tdark		-1.46869		-1.99149		-1.1764	RNA	RNA	RNA				Down	Down	Down
ENSG00000185189	NRBP2	Kinase	RNA	FALSE	FALSE	Tdark		1.56359		2.12315		1.84346	RNA	RNA	RNA				Up	Up	Up
ENSG00000122733	PHF24	Histone modifying enzyme	RNA	FALSE	FALSE	Tdark		-0.887809		-1.41747		-1.35715	RNA	RNA	RNA				Down	Down	Down
ENSG00000122696	SLC25A51	Transporter	RNA	FALSE	FALSE	Tdark		0.795394		0.640564		0.587156	RNA	RNA	RNA				Up	Up	Up
ENSG00000165072	MAMDC2	Other	RNA	FALSE	FALSE	Tdark		1.1956		1.00954		0.93782	RNA	RNA	RNA				Up	Up	Up
ENSG00000203837	PNLIPRP3	Enzyme	RNA	FALSE	FALSE	Tdark		2.09737		1.93671		2.04833	RNA	RNA	RNA				Up	Up	Up
ENSG00000183313	OR52L1	G protein-coupled receptor	RNA	FALSE	FALSE	Tdark		-3.00669		-2.94282		-1.85113	RNA	RNA	RNA				Down	Down	Down
ENSG00000166436	TRIM66	Histone modifying enzyme	RNA	FALSE	FALSE	Tdark		0.970075		1.21949		1.05881	RNA	RNA	RNA				Up	Up	Up
ENSG00000179826	MRGPRX3	G protein-coupled receptor	RNA	FALSE	FALSE	Tdark		-2.4442		-2.36863		-1.75476	RNA	RNA	RNA				Down	Down	Down
ENSG00000179817	MRGPRX4	G protein-coupled receptor	RNA	FALSE	FALSE	Tdark		-3.60376		-4.30648		-3.44099	RNA	RNA	RNA				Down	Down	Down
ENSG00000134802	SLC43A3	Transporter	RNA	FALSE	FALSE	Tdark		-0.987362		-2.14297		-1.73338	RNA	RNA	RNA				Down	Down	Down
ENSG00000110660	SLC35F2	Transporter	RNA	FALSE	FALSE	Tdark		-0.649881		-1.1982		-1.07018	RNA	RNA	RNA				Down	Down	Down
ENSG00000188991	SLC15A5	Transporter	RNA	FALSE	FALSE	Tdark		-2.81312		-2.20053		-1.40691	RNA	RNA	RNA				Down	Down	Down
ENSG00000180730	SHISA2	Other	RNA	FALSE	FALSE	Tdark		1.28386		1.11543		1.41866	RNA	RNA	RNA				Up	Up	Up
ENSG00000139899	CBLN3	Other	RNA	FALSE	FALSE	Tdark		1.99685		2.67818		2.3033	RNA	RNA	RNA				Up	Up	Up
ENSG00000139974	SLC38A6	Transporter	RNA	FALSE	FALSE	Tdark		0.882101		1.01266		0.839681	RNA	RNA	RNA				Up	Up	Up
ENSG00000198208	RPS6KL1	Kinase	RNA	FALSE	FALSE	Tdark		-0.738489		-0.908509		-0.637706	RNA	RNA	RNA				Down	Down	Down
ENSG00000012963	UBR7	Histone modifying enzyme	RNA	FALSE	FALSE	Tdark		-0.752931		-0.763775		-0.625534	RNA	RNA	RNA				Down	Down	Down
ENSG00000140511	HAPLN3	Other	RNA	FALSE	FALSE	Tdark		-1.47433		-0.846325		-0.631959	RNA	RNA	RNA				Down	Down	Down
ENSG00000103269	RHBDL1	Enzyme	RNA	FALSE	FALSE	Tdark		0.778755		1.74509		1.73325	RNA	RNA	RNA				Up	Up	Up
ENSG00000103042	SLC38A7	Transporter	RNA	FALSE	FALSE	Tdark		0.811274		0.801172		0.635805	RNA	RNA	RNA				Up	Up	Up
ENSG00000171724	VAT1L	Enzyme	RNA	FALSE	FALSE	Tdark		2.71264		2.60373		1.14903	RNA	RNA	RNA				Up	Up	Up
ENSG00000259803	SLC22A31	Transporter	RNA	FALSE	FALSE	Tdark		0.682411		1.97253		1.80491	RNA	RNA	RNA				Up	Up	Up
ENSG00000108448	TRIM16L	Other	RNA	FALSE	FALSE	Tdark		1.19229		0.775461		0.699351	RNA	RNA	RNA				Up	Up	Up
ENSG00000141314	RHBDL3	Other	RNA	FALSE	FALSE	Tdark		2.12076		2.79468		2.76012	RNA	RNA	RNA				Up	Up	Up
ENSG00000108932	SLC16A6	Transporter	RNA	FALSE	FALSE	Tdark		-2.2526		-3.09478		-3.08039	RNA	RNA	RNA				Down	Down	Down
ENSG00000154263	ABCA10	Transporter	RNA	FALSE	FALSE	Tdark		0.899802		1.04988		0.825086	RNA	RNA	RNA				Up	Up	Up
ENSG00000161091	MFSD12	Other	RNA	FALSE	FALSE	Tdark		0.715118		0.910874		0.917245	RNA	RNA	RNA				Up	Up	Up
ENSG00000186204	CYP4F12	Other	RNA	FALSE	FALSE	Tdark		0.61469		1.53769		2.09435	RNA	RNA	RNA				Up	Up	Up
ENSG00000182472	CAPN12	Other	RNA	FALSE	FALSE	Tdark		1.22316		2.15995		1.45889	RNA	RNA	RNA				Up	Up	Up
ENSG00000159871	LYPD5	Other	RNA	FALSE	FALSE	Tdark		-2.22693		-2.87938		-2.43847	RNA	RNA	RNA				Down	Down	Down
ENSG00000104818	CGB2	Other	RNA	FALSE	FALSE	Tdark		-1.21651		-1.51799		-1.28351	RNA	RNA	RNA				Down	Down	Down
ENSG00000105605	CACNG7	Ion channel	RNA	FALSE	FALSE	Tdark		1.70185		2.76694		2.07114	RNA	RNA	RNA				Up	Up	Up
ENSG00000215440	NPEPL1	Enzyme	RNA	FALSE	FALSE	Tdark		0.740945		1.27388		1.08745	RNA	RNA	RNA				Up	Up	Up
ENSG00000100036	SLC35E4	Transporter	RNA	FALSE	FALSE	Tdark		1.36834		1.79264		2.02126	RNA	RNA	RNA				Up	Up	Up
ENSG00000219438	TAFA5	Other	RNA	FALSE	FALSE	Tdark		0.950756		1.88279		1.53706	RNA	RNA	RNA				Up	Up	Up
ENSG00000184194	GPR173	G protein-coupled receptor	RNA	FALSE	FALSE	Tdark		0.625631		1.192		0.98783	RNA	RNA	RNA				Up	Up	Up
ENSG00000102313	ITIH6	Other	RNA	FALSE	FALSE	Tdark		-5.01693		-3.73543		-1.77286	RNA	RNA	RNA				Down	Down	Down
ENSG00000186767	SPIN4	Histone modifying enzyme	RNA	FALSE	FALSE	Tdark		-1.21067		-1.66853		-1.32167	RNA	RNA	RNA				Down	Down	Down
