# Supplementary material for: Selective targeting of TBXT with DARPins identifies regulatory networks and therapeutic vulnerabilities in chordoma
Source: Sci Adv. 2025 Sep 3;11(36):eadu2796. doi: 10.1126/sciadv.adu2796 (PMC12407079; doi:10.1126/sciadv.adu2796)
Supplement: Supplementary file 2 — Datasets S1 to S7 [file sciadv.adu2796_datasets_s1_to_s7.zip › adu2796_dataset_s7.xlsx]

## Sheet: Overview
Supplementary Data S7: DIA-MS proteomics of IGFBP3 wild-type and knock-out cells in combination with expression of DARPins D4 or E3_5
Statistical significance of differential abundance was calculated the same way as in total proteomics of UM-Chor1 cell lines (Supplementary Data 5).
In table "IGFBP3-TBXT interaction", Effect Size corresponds to the difference logFC (KO) - logFC (WT). The remaning statistics as well as significance correspond to that comparison.
a) Differential abundance analysis results for the comparison between D4 T-DARPin and D3_5 DARPin in IGFBP3-expressing cells.
b) Differential abundance analysis results for the comparison between D4 T-DARPin and D3_5 DARPin in IGFBP3 KO cells
c) Multifactorial linear regression with interactions results.

## Sheet: a) D4 vs. E3_5 in sgNTC cells
		95% confidence interval
Protein names	Log2 (fold change)	Lower	Upper	moderated t-value	p-value	adjusted p-value	Significant	UniProt accession number	Protein group
SERPINB2	4.54167	4.29124	4.7921	41.77	1.04855e-10	3.16609e-07	TRUE	P05120	TP2_967
NLRP10	4.1126	3.85344	4.37176	36.5496	3.05815e-10	6.15605e-07	TRUE	Q86W26	TP2_3863
ATP8B1	4.07802	3.73012	4.42593	26.9979	3.44641e-09	1.23415e-06	TRUE	O43520	TP2_383
STS	3.39884	3.10274	3.69494	26.438	4.07335e-09	1.23415e-06	TRUE	P08842	TP2_1066
ENDOG	3.35355	2.99247	3.71464	21.3913	2.19568e-08	2.50183e-06	TRUE	Q14249	TP2_2836
SERPINE1	3.32467	2.95959	3.68975	21.0488	3.22026e-08	2.84766e-06	TRUE	P05121	TP2_968
PALMD	3.28814	2.99594	3.58035	25.9177	4.77266e-09	1.25313e-06	TRUE	Q9NP74	TP2_5779
NCBP2AS2	2.99342	2.04341	3.94343	7.57884	0.000191801	0.000749749	TRUE	Q69YL0	TP2_3453
PHLDB2	2.98502	2.67295	3.29709	22.0306	1.73821e-08	2.41802e-06	TRUE	Q86SQ0	TP2_3804
SPARC	2.96354	1.20299	4.72408	4.3185	0.0074682	0.0153403	TRUE	P09486	TP2_1081
HMGA2	2.735	2.44639	3.0236	21.8516	2.02064e-08	2.41802e-06	TRUE	P52926	TP2_2011
FLVCR2	2.67621	1.91135	3.44107	8.22001	6.38595e-05	0.000325991	TRUE	Q9UPI3	TP2_6470
CHIC2	2.62631	2.31116	2.94146	19.1937	5.17876e-08	3.61827e-06	TRUE	Q9UKJ5	TP2_6368
CERCAM	2.5726	2.25946	2.88574	18.9221	5.79599e-08	3.74805e-06	TRUE	Q5T4B2	TP2_3362
NTN4	2.51018	2.08745	2.9329	13.8678	1.35514e-06	2.39289e-05	TRUE	Q9HB63	TP2_5712
RBIS	2.45489	2.10465	2.80512	16.2858	3.17898e-07	1.0164e-05	TRUE	Q8N0T1	TP2_4038
ARL4C	2.40105	2.0735	2.7286	16.8835	1.42257e-07	6.50824e-06	TRUE	P56559	TP2_2112
APLP2	2.34855	1.68603	3.01107	8.19978	4.0462e-05	0.000231831	TRUE	Q06481	TP2_2513
CLSTN2	2.19944	1.86691	2.53196	15.2344	3.18285e-07	1.0164e-05	TRUE	Q9H4D0	TP2_5575
SOD2	2.1882	1.9346	2.44179	19.9594	5.12745e-08	3.61827e-06	TRUE	P04179	TP2_942
FTH1	2.16488	1.52559	2.80417	8.42925	0.00021693	0.000820991	TRUE	P02794	TP2_926
ADRB2	2.13023	1.76845	2.492	13.5621	7.8675e-07	1.74815e-05	TRUE	P07550	TP2_1019
TRAF1	2.11652	1.41496	2.81807	6.94861	0.000114713	0.000514292	TRUE	Q13077	TP2_2641
ZFP36L1	2.09974	1.87275	2.32673	21.3054	2.26687e-08	2.51159e-06	TRUE	Q07352	TP2_2524
FAM32A	2.09749	1.40275	2.79223	7.01176	0.000134857	0.000580056	TRUE	Q9Y421	TP2_6661
SEMA3C	2.0776	1.7453	2.4099	14.4002	4.93789e-07	1.30218e-05	TRUE	Q99985	TP2_5109
ZNHIT6	2.05599	1.66664	2.44534	12.1623	1.82358e-06	2.84563e-05	TRUE	Q9NWK9	TP2_5989
ECM1	2.0443	1.68935	2.39925	13.4053	1.47228e-06	2.51646e-05	TRUE	Q16610	TP2_3083
CCDC80	2.01219	1.64131	2.38306	12.706	2.87735e-06	3.68924e-05	TRUE	Q76M96	TP2_3683
GALNT7	2.008	1.72093	2.29506	16.1296	2.18434e-07	8.24453e-06	TRUE	Q86SF2	TP2_3802
B4GALT1	1.9938	1.74276	2.24483	18.3566	9.27117e-08	5.04269e-06	TRUE	P15291	TP2_1239
SGSH	1.99011	1.52198	2.45823	9.86006	1.18394e-05	9.5654e-05	TRUE	P51688	TP2_1966
GNL3L	1.96254	1.82121	2.10388	31.982	8.90461e-10	9.77917e-07	TRUE	Q9NVN8	TP2_5965
RFTN1	1.9358	1.57027	2.30133	12.1976	1.78352e-06	2.81223e-05	TRUE	Q14699	TP2_2885
NCEH1	1.92502	1.75613	2.0939	26.2534	4.30732e-09	1.23866e-06	TRUE	Q6PIU2	TP2_3574
LYRM2	1.92222	1.55494	2.2895	12.0543	1.95286e-06	2.95773e-05	TRUE	Q9NU23	TP2_5912
TGFB2	1.90603	1.59708	2.21498	14.4003	1.00577e-06	2.02462e-05	TRUE	P61812	TP2_2201
TNC	1.88004	1.46784	2.29225	10.5048	5.57199e-06	5.76186e-05	TRUE	P24821	TP2_1425
GSDME	1.86802	1.72952	2.00652	31.0644	1.12389e-09	9.77917e-07	TRUE	O60443	TP2_475
PPIF	1.84027	1.64577	2.03478	21.7912	1.89562e-08	2.41802e-06	TRUE	P30405	TP2_1533
COQ10B	1.82743	1.37035	2.2845	9.20857	1.4954e-05	0.000112462	TRUE	Q9H8M1	TP2_5648
TRMT61B	1.8181	0.999239	2.63696	5.24305	0.00117026	0.00321383	TRUE	Q9BVS5	TP2_5283
FAM107B	1.79266	1.6012	1.98411	21.5655	2.05892e-08	2.41802e-06	TRUE	Q9H098	TP2_5460
TPST2	1.78825	1.30167	2.27482	8.46479	2.78284e-05	0.000176901	TRUE	O60704	TP2_510
ALKBH7	1.77632	1.1289	2.42374	6.31935	0.0002214	0.000834603	TRUE	Q9BT30	TP2_5198
ALAS1	1.75943	1.26691	2.25195	8.22785	3.42389e-05	0.000205432	TRUE	P13196	TP2_1187
IGFBP3	1.74169	1.20815	2.27523	7.98886	0.000205629	0.000789945	TRUE	P17936	TP2_1302
CTSL	1.73367	1.53772	1.92963	20.3773	3.22623e-08	2.84766e-06	TRUE	P07711	TP2_1022
PCBD1	1.71726	1.50439	1.93012	18.5811	6.69049e-08	4.0812e-06	TRUE	P61457	TP2_2189
EXOG	1.7074	0.669555	2.74524	3.92522	0.00622156	0.0131233	TRUE	Q9Y2C4	TP2_6540
ADAMTS1	1.70658	1.35347	2.05969	11.1315	3.58982e-06	4.25743e-05	TRUE	Q9UHI8	TP2_6281
PLOD2	1.70631	1.51688	1.89574	20.7467	2.79834e-08	2.68241e-06	TRUE	O00469	TP2_145
DAB2	1.70057	1.4996	1.90154	19.4895	4.5893e-08	3.42158e-06	TRUE	P98082	TP2_2386
MIGA1	1.67667	0.328343	3.025	3.10133	0.0232641	0.0399239	TRUE	Q8NAN2	TP2_4169
KHDRBS3	1.65227	1.13453	2.17002	7.4757	0.000110324	0.000500562	TRUE	O75525	TP2_619
DMAC2L	1.63946	1.33829	1.94064	12.5378	1.44333e-06	2.4975e-05	TRUE	Q99766	TP2_5090
SLC25A16	1.63922	1.15443	2.12402	7.79056	5.14143e-05	0.000275351	TRUE	P16260	TP2_1260
CTSA	1.62008	1.26533	1.97484	10.7357	1.0825e-05	9.02027e-05	TRUE	P10619	TP2_1126
TFB2M	1.61772	1.38385	1.85159	15.9316	2.24275e-07	8.35422e-06	TRUE	Q9H5Q4	TP2_5591
SLC36A1	1.60798	1.25303	1.96292	10.4342	5.86342e-06	5.97522e-05	TRUE	Q7Z2H8	TP2_3730
SUMF1	1.60137	1.39729	1.80545	18.0729	8.32592e-08	4.7381e-06	TRUE	Q8NBK3	TP2_4187
LTBP1	1.59002	1.23618	1.94386	10.3499	6.23397e-06	6.26405e-05	TRUE	Q14766	TP2_2892
ZNF593	1.5808	1.39586	1.76574	19.6871	4.23743e-08	3.32336e-06	TRUE	O00488	TP2_151
PRSS23	1.57763	1.1372	2.01807	8.38461	5.02678e-05	0.000271042	TRUE	O95084	TP2_750
SLC5A3	1.52827	1.17817	1.87837	10.0541	7.75593e-06	7.15176e-05	TRUE	P53794	TP2_2037
TIMMDC1	1.52238	1.22191	1.82284	11.6699	2.50339e-06	3.39729e-05	TRUE	Q9NPL8	TP2_5801
SLC7A11	1.52001	1.13842	1.90161	9.17447	1.53716e-05	0.000114745	TRUE	Q9UPY5	TP2_6492
HERC4	1.5097	1.38163	1.63776	27.1515	3.29397e-09	1.23415e-06	TRUE	Q5GLZ8	TP2_3281
CST3	1.5084	1.21514	1.80165	11.8887	2.57004e-06	3.45667e-05	TRUE	P01034	TP2_902
LOXL2	1.50499	1.04551	1.96447	7.54408	6.40577e-05	0.000326727	TRUE	Q9Y4K0	TP2_6688
FTL	1.49183	1.02329	1.96037	7.48004	0.000118481	0.000526035	TRUE	P02792	TP2_925
OAT	1.4842	1.24358	1.72482	14.2399	6.13382e-07	1.46993e-05	TRUE	P04181	TP2_943
MYO1B	1.47082	1.336	1.60564	25.1279	6.10712e-09	1.40925e-06	TRUE	O43795	TP2_422
ARRDC3	1.46427	1.22216	1.70639	13.9295	6.3937e-07	1.50826e-05	TRUE	Q96B67	TP2_4670
C19orf53	1.46384	1.15027	1.77742	10.7982	5.4567e-06	5.71109e-05	TRUE	Q9UNZ5	TP2_6467
STARD13	1.455	1.01706	1.89295	7.6521	5.78536e-05	0.00030223	TRUE	Q9Y3M8	TP2_6648
RAB31	1.44053	1.13545	1.7456	10.8756	4.28405e-06	4.83577e-05	TRUE	Q13636	TP2_2761
AK3	1.43782	1.24427	1.63137	17.1099	1.28117e-07	6.18958e-06	TRUE	Q9UIJ7	TP2_6317
FN1	1.43715	1.18346	1.69084	13.1225	1.36168e-06	2.39298e-05	TRUE	P02751	TP2_921
IL6ST	1.43224	1.12395	1.74053	10.7003	4.84622e-06	5.23328e-05	TRUE	P40189	TP2_1689
TCTN3	1.42449	0.332593	2.51638	3.15376	0.0184036	0.0328815	TRUE	Q6NUS6	TP2_3511
COL6A1	1.42393	1.19147	1.65638	14.1086	5.78976e-07	1.41245e-05	TRUE	P12109	TP2_1167
LRP12	1.41758	1.16458	1.67059	12.9048	1.15544e-06	2.14698e-05	TRUE	Q9Y561	TP2_6710
UGCG	1.40958	1.24006	1.5791	19.1514	5.26986e-08	3.61827e-06	TRUE	Q16739	TP2_3098
CTSH	1.40556	1.0756	1.73552	9.81135	9.31781e-06	8.1433e-05	TRUE	P09668	TP2_1091
TIMM50	1.40531	1.21271	1.5979	16.8062	1.47477e-07	6.64638e-06	TRUE	Q3ZCQ8	TP2_3201
NGFR	1.40374	1.01926	1.78823	8.40898	2.92085e-05	0.000182599	TRUE	P08138	TP2_1043
TIMM17A	1.40025	1.08844	1.71207	10.343	6.26543e-06	6.27479e-05	TRUE	Q99595	TP2_5060
TUFT1	1.39399	1.06768	1.72029	9.83943	9.12031e-06	8.05442e-05	TRUE	Q9NNX1	TP2_5772
SCO2	1.39176	1.24291	1.54062	21.535	2.08209e-08	2.41802e-06	TRUE	O43819	TP2_428
BPGM	1.37614	1.19885	1.55344	17.8777	9.06984e-08	4.97934e-06	TRUE	P07738	TP2_1024
CORO1C	1.37389	1.19006	1.55772	17.2134	1.22186e-07	6.04822e-06	TRUE	Q9ULV4	TP2_6424
NT5E	1.37159	1.10973	1.63345	12.1299	2.42053e-06	3.35265e-05	TRUE	P21589	TP2_1369
RNF10	1.36738	0.977632	1.75712	8.11539	4.35519e-05	0.000244888	TRUE	Q8N5U6	TP2_4125
DNTTIP1	1.36459	0.414853	2.31432	3.4162	0.0116608	0.0223438	TRUE	Q9H147	TP2_5495
LIPA	1.36157	1.08848	1.63467	11.4831	2.83191e-06	3.66993e-05	TRUE	P38571	TP2_1674
RSAD1	1.3505	0.873567	1.82743	6.52194	0.000178274	0.000713452	TRUE	Q9HA92	TP2_5692
LETMD1	1.34828	1.17688	1.51968	18.1175	8.16562e-08	4.6964e-06	TRUE	Q6P1Q0	TP2_3537
FAM83H	1.34769	1.18787	1.50751	19.4222	4.71651e-08	3.47354e-06	TRUE	Q6ZRV2	TP2_3647
SEC11C	1.33975	1.11868	1.56081	13.9585	6.29122e-07	1.49577e-05	TRUE	Q9BY50	TP2_5343
CCN1	1.339	0.925306	1.7527	7.57999	9.9974e-05	0.00046193	TRUE	O00622	TP2_164
IRS2	1.33254	1.12258	1.54249	14.6181	4.39279e-07	1.21133e-05	TRUE	Q9Y4H2	TP2_6685
C11orf98	1.32064	1.14758	1.49371	17.5759	1.0371e-07	5.49388e-06	TRUE	E9PRG8	TP2_72
APP	1.31361	0.967576	1.65965	8.90334	3.56259e-05	0.000212384	TRUE	P05067	TP2_963
NDUFB3	1.30452	1.12544	1.4836	16.7781	1.49433e-07	6.68465e-06	TRUE	O43676	TP2_401
AMFR	1.3031	1.04122	1.56497	11.4609	2.87417e-06	3.68924e-05	TRUE	Q9UKV5	TP2_6384
TOMM7	1.28346	0.851486	1.71542	6.84722	0.000129144	0.000561887	TRUE	Q9P0U1	TP2_6139
CDKN1A	1.27876	0.963888	1.59363	9.39124	1.50521e-05	0.000113059	TRUE	P38936	TP2_1679
XPNPEP3	1.27561	1.02871	1.52252	11.8995	2.15639e-06	3.11744e-05	TRUE	Q9NQH7	TP2_5816
GTPBP8	1.27182	0.717598	1.82604	5.28542	0.000724715	0.00217307	TRUE	Q8N3Z3	TP2_4085
DNAJB9	1.26514	0.86466	1.66563	7.276	8.28958e-05	0.000399209	TRUE	Q9UBS3	TP2_6214
PALM2AKAP2	1.26303	1.06485	1.46121	14.679	4.25263e-07	1.20123e-05	TRUE	Q9Y2D5	TP2_6543
GPC1	1.26106	0.9992	1.52292	11.0918	3.68875e-06	4.35085e-05	TRUE	P35052	TP2_1607
TIMM23	1.25476	1.00179	1.50773	11.4243	2.94527e-06	3.74163e-05	TRUE	O14925	TP2_241
DCAF16	1.24734	0.681724	1.81295	5.07927	0.00093388	0.00268174	TRUE	Q9NXF7	TP2_6036
PBXIP1	1.24047	0.981527	1.49942	11.0336	3.83949e-06	4.45042e-05	TRUE	Q96AQ6	TP2_4658
SMPD1	1.23001	0.851465	1.60855	7.52307	7.63578e-05	0.000373683	TRUE	P17405	TP2_1286
STX3	1.2154	0.949457	1.48134	10.5262	5.48699e-06	5.72296e-05	TRUE	Q13277	TP2_2678
TRIM41	1.21449	0.901347	1.52763	8.93279	1.87315e-05	0.000132769	TRUE	Q8WV44	TP2_4430
PORCN	1.21209	0.861288	1.56289	7.95812	4.3612e-05	0.000244998	TRUE	Q9H237	TP2_5516
TGFBI	1.20882	0.822385	1.59526	7.36824	0.000139611	0.000595838	TRUE	Q15582	TP2_3015
FBXO38	1.20189	0.932505	1.47128	10.276	6.57994e-06	6.45314e-05	TRUE	Q6PIJ6	TP2_3573
DDX56	1.19854	0.933921	1.46316	10.477	6.82366e-06	6.63576e-05	TRUE	Q9NY93	TP2_6059
SNX21	1.19567	1.05001	1.34133	18.9064	5.83402e-08	3.74805e-06	TRUE	Q969T3	TP2_4624
CTDNEP1	1.19448	0.249013	2.13995	3.11424	0.0215685	0.0374719	TRUE	O95476	TP2_809
TOMM20	1.18956	0.997686	1.38144	14.279	5.27357e-07	1.3552e-05	TRUE	Q15388	TP2_2989
KDELR2	1.18463	0.637943	1.73131	5.21206	0.00158738	0.00415886	TRUE	P33947	TP2_1591
GDF15	1.18397	1.02328	1.34466	16.9701	1.36656e-07	6.34818e-06	TRUE	Q99988	TP2_5111
DNAJC16	1.18103	0.390387	1.97168	3.49467	0.0092291	0.0184166	TRUE	Q9Y2G8	TP2_6550
SQSTM1	1.18071	0.938554	1.42286	11.2699	3.83734e-06	4.45042e-05	TRUE	Q13501	TP2_2729
TGFB1	1.1799	0.987063	1.37275	14.0924	5.84161e-07	1.41677e-05	TRUE	P01137	TP2_909
UAP1	1.17971	1.01589	1.34354	16.5859	1.63579e-07	6.81278e-06	TRUE	Q16222	TP2_3063
RMDN2	1.17962	0.788315	1.57093	6.94322	0.000115339	0.000515569	TRUE	Q96LZ7	TP2_4913
SOAT1	1.17902	1.02322	1.33482	17.4299	1.10744e-07	5.70736e-06	TRUE	P35610	TP2_1631
CLPX	1.17754	0.922058	1.43302	10.622	5.25388e-06	5.52755e-05	TRUE	O76031	TP2_690
ATP2B4	1.17396	1.03013	1.31778	18.8001	6.09965e-08	3.83706e-06	TRUE	P23634	TP2_1413
NDUFAF2	1.16865	0.983336	1.35396	14.525	4.61685e-07	1.25028e-05	TRUE	Q8N183	TP2_4050
OXA1L	1.16652	0.983643	1.34939	14.6918	4.22403e-07	1.20123e-05	TRUE	Q15070	TP2_2949
OS9	1.16371	0.898241	1.42918	10.0964	7.51483e-06	7.03233e-05	TRUE	Q13438	TP2_2712
NFS1	1.16316	0.93555	1.39077	11.7703	2.34446e-06	3.28496e-05	TRUE	Q9Y697	TP2_6782
LYRM7	1.15927	0.988854	1.32969	15.668	2.55577e-07	8.92157e-06	TRUE	Q5U5X0	TP2_3391
LGALS3BP	1.15677	0.830802	1.48274	8.30289	5.29698e-05	0.000282085	TRUE	Q08380	TP2_2546
SQOR	1.15595	1.03042	1.28148	21.2098	2.34917e-08	2.51159e-06	TRUE	Q9Y6N5	TP2_6814
LLPH	1.1521	1.02725	1.27695	21.2534	2.31118e-08	2.51159e-06	TRUE	Q9BRT6	TP2_5171
DNAJC3	1.15088	0.918793	1.38296	11.4214	2.95095e-06	3.74163e-05	TRUE	Q13217	TP2_2669
SURF2	1.14654	0.775469	1.5176	7.216	0.00012863	0.000560056	TRUE	Q15527	TP2_3008
IGFBP7	1.14202	0.764109	1.51993	7.18978	0.00020624	0.000790785	TRUE	Q16270	TP2_3064
PRKCA	1.14109	0.983901	1.29829	16.7195	1.53591e-07	6.72127e-06	TRUE	P17252	TP2_1284
COQ5	1.13959	0.913294	1.36588	11.5987	2.62328e-06	3.49713e-05	TRUE	Q5HYK3	TP2_3289
CD44	1.13921	0.932052	1.34637	12.6658	1.33464e-06	2.37055e-05	TRUE	P16070	TP2_1253
DMAC2	1.1387	0.832424	1.44497	8.56321	2.55678e-05	0.00016567	TRUE	Q9NW81	TP2_5984
RRN3	1.13613	0.310828	1.96143	3.1725	0.0130838	0.0246838	TRUE	Q9NYV6	TP2_6080
HMOX1	1.13204	0.772314	1.49177	7.45652	0.000149695	0.000627782	TRUE	P09601	TP2_1087
TCF25	1.12964	0.927313	1.33197	12.8595	1.1872e-06	2.18136e-05	TRUE	Q9BQ70	TP2_5131
TIMP1	1.12923	0.738452	1.52	6.65566	0.000154924	0.000643372	TRUE	P01033	TP2_901
SCARB1	1.12751	0.934039	1.32098	13.4227	8.52306e-07	1.85815e-05	TRUE	Q8WTV0	TP2_4396
ACSL4	1.12625	0.922763	1.32974	12.7478	1.26989e-06	2.27562e-05	TRUE	O60488	TP2_478
TMEM30A	1.12583	0.944792	1.30686	14.3234	5.14779e-07	1.3347e-05	TRUE	Q9NV96	TP2_5946
NNMT	1.12296	0.929888	1.31603	13.3964	8.65361e-07	1.86918e-05	TRUE	P40261	TP2_1692
TOR1B	1.12165	0.914794	1.32851	12.4889	1.48746e-06	2.52324e-05	TRUE	O14657	TP2_199
VIM	1.11848	0.699184	1.53777	6.23683	0.000340439	0.00118088	TRUE	P08670	TP2_1061
TWNK	1.11609	0.756444	1.47573	7.14762	9.40304e-05	0.000439512	TRUE	Q96RR1	TP2_4994
NFKBIL1	1.11345	0.375163	1.85174	3.4776	0.00834461	0.0168765	TRUE	Q9UBC1	TP2_6186
DECR2	1.11199	0.931816	1.29216	14.2152	5.46046e-07	1.3743e-05	TRUE	Q9NUI1	TP2_5914
HCCS	1.11012	0.855919	1.36431	10.0643	7.88279e-06	7.23467e-05	TRUE	P53701	TP2_2035
RSL24D1	1.10768	0.910744	1.30461	12.9547	1.12147e-06	2.11374e-05	TRUE	Q9UHA3	TP2_6267
ITM2B	1.10173	0.857512	1.34594	10.3906	6.05179e-06	6.12173e-05	TRUE	Q9Y287	TP2_6532
SRPK1	1.1005	0.909661	1.29134	13.2818	9.24851e-07	1.91273e-05	TRUE	Q96SB4	TP2_5012
EIF6	1.09756	0.944112	1.251	16.4745	1.72468e-07	7.00193e-06	TRUE	P56537	TP2_2108
RASAL2	1.09713	0.872344	1.32191	11.2416	3.33056e-06	4.02938e-05	TRUE	Q9UJF2	TP2_6330
LACTB	1.09681	0.886744	1.30688	12.0256	1.98887e-06	2.98034e-05	TRUE	P83111	TP2_2369
GDPD1	1.09594	0.96357	1.22831	19.0691	5.45227e-08	3.61827e-06	TRUE	Q8N9F7	TP2_4162
ATP6AP2	1.09398	0.882241	1.30572	11.8999	2.15585e-06	3.11744e-05	TRUE	O75787	TP2_651
SERAC1	1.09259	0.610725	1.57446	5.22238	0.000782653	0.00231461	TRUE	Q96JX3	TP2_4879
YPEL5	1.08913	0.874083	1.30418	11.6648	2.5117e-06	3.40093e-05	TRUE	P62699	TP2_2250
ZSWIM6	1.08896	0.617812	1.56011	5.32342	0.000692074	0.00209437	TRUE	Q9HCJ5	TP2_5750
CPM	1.08618	0.81973	1.35262	9.38917	1.29429e-05	0.000101509	TRUE	P14384	TP2_1217
COA3	1.08438	0.858119	1.31063	11.0387	3.82601e-06	4.45042e-05	TRUE	Q9Y2R0	TP2_6571
RRAS2	1.08096	0.954863	1.20705	19.7446	4.14088e-08	3.29036e-06	TRUE	P62070	TP2_2214
CTSB	1.08095	0.799539	1.36235	8.96443	2.89572e-05	0.000182159	TRUE	P07858	TP2_1027
RRP12	1.08041	0.879747	1.28108	12.401	1.57056e-06	2.60178e-05	TRUE	Q5JTH9	TP2_3304
ITPR1	1.08016	0.870695	1.28963	11.877	2.18793e-06	3.13845e-05	TRUE	Q14643	TP2_2865
SLC39A6	1.07852	0.531305	1.62573	4.5395	0.00186706	0.00476148	TRUE	Q13433	TP2_2710
THBS1	1.07633	0.663613	1.48904	6.00665	0.000312347	0.00109666	TRUE	P07996	TP2_1036
FMC1	1.07475	0.90922	1.24028	14.9544	3.67882e-07	1.11184e-05	TRUE	Q96HJ9	TP2_4828
TTC7A	1.07371	0.679093	1.46834	6.26679	0.000234389	0.000872321	TRUE	Q9ULT0	TP2_6419
ZFYVE16	1.07349	0.925816	1.22116	16.7431	1.51902e-07	6.70489e-06	TRUE	Q7Z3T8	TP2_3747
COX7A2L	1.07307	0.818517	1.32763	9.70923	1.00774e-05	8.58354e-05	TRUE	O14548	TP2_184
FAM210B	1.07304	0.76498	1.38111	8.02259	4.1137e-05	0.000234405	TRUE	Q96KR6	TP2_4898
C6orf89	1.07203	0.820267	1.32378	9.80752	9.34515e-06	8.1554e-05	TRUE	Q6UWU4	TP2_3610
TGFBR1	1.07034	0.819385	1.3213	9.84579	9.95188e-06	8.54899e-05	TRUE	P36897	TP2_1659
TSPYL1	1.06984	0.680514	1.45916	6.32915	0.000219068	0.000827148	TRUE	Q9H0U9	TP2_5487
STK17A	1.06828	0.730877	1.40567	7.2967	8.26201e-05	0.000398225	TRUE	Q9UEE5	TP2_6235
NOP53	1.06754	0.898361	1.23672	14.5338	4.59524e-07	1.25003e-05	TRUE	Q9NZM5	TP2_6105
RABAC1	1.06611	0.545921	1.58629	4.98138	0.00230482	0.00569344	TRUE	Q9UI14	TP2_6302
SRP14	1.06291	0.849069	1.27676	11.4482	2.89866e-06	3.70868e-05	TRUE	P37108	TP2_1663
SDHAF1	1.06149	0.565666	1.55732	4.93089	0.00112506	0.00312092	TRUE	A6NFY7	TP2_47
ASPH	1.05384	0.851596	1.25608	12.0015	2.01972e-06	3.01162e-05	TRUE	Q12797	TP2_2591
NFASC	1.05369	0.851134	1.25625	11.9813	2.04607e-06	3.02108e-05	TRUE	O94856	TP2_714
AHNAK2	1.05064	0.852741	1.24853	12.228	1.74966e-06	2.78057e-05	TRUE	Q8IVF2	TP2_3935
HEATR3	1.04907	0.752076	1.34606	8.1385	3.74988e-05	0.000219433	TRUE	Q7Z4Q2	TP2_3768
SLC20A1	1.04881	0.838216	1.25941	11.4706	2.85561e-06	3.68924e-05	TRUE	Q8WUM9	TP2_4418
SCO1	1.04572	0.892508	1.19893	15.7203	2.48991e-07	8.74217e-06	TRUE	O75880	TP2_666
NUCB1	1.04361	0.584222	1.50299	5.40324	0.00110306	0.00307116	TRUE	Q02818	TP2_2455
WDR75	1.03757	0.853824	1.22132	13.0055	1.08808e-06	2.08558e-05	TRUE	Q8IWA0	TP2_3950
CCNYL1	1.03754	0.703325	1.37176	7.15015	9.37962e-05	0.000438757	TRUE	Q8N7R7	TP2_4147
TOMM22	1.03664	0.902563	1.17071	17.8082	9.35223e-08	5.04269e-06	TRUE	Q9NS69	TP2_5886
OGFRL1	1.03513	0.707893	1.36237	7.28561	8.21227e-05	0.000396434	TRUE	Q5TC84	TP2_3382
STX8	1.03451	0.686872	1.38214	6.91289	0.000149283	0.000626489	TRUE	Q9UNK0	TP2_6454
LYRM4	1.03369	0.841671	1.22571	12.3989	1.57253e-06	2.60178e-05	TRUE	Q9HD34	TP2_5763
NOP16	1.03265	0.885871	1.17942	16.2046	1.96324e-07	7.74902e-06	TRUE	Q9Y3C1	TP2_6626
HEATR1	1.03215	0.902397	1.1619	18.322	7.47406e-08	4.38212e-06	TRUE	Q9H583	TP2_5589
NIFK	1.03008	0.897392	1.16276	17.8805	9.05833e-08	4.97934e-06	TRUE	Q9BYG3	TP2_5354
ABHD11	1.02771	0.837252	1.21818	12.4279	1.54452e-06	2.58375e-05	TRUE	Q8NFV4	TP2_4265
PPAN	1.02689	0.819626	1.23415	11.4113	2.97081e-06	3.74545e-05	TRUE	Q9NQ55	TP2_5809
MGAT4B	1.0267	0.753857	1.29955	8.66691	2.34047e-05	0.000156178	TRUE	Q9UQ53	TP2_6501
PRKAR2B	1.02603	0.735988	1.31606	8.14779	3.67638e-05	0.000216391	TRUE	P31323	TP2_1557
ATP5PF	1.02441	0.489537	1.55929	4.44095	0.00233715	0.00575848	TRUE	P18859	TP2_1323
ETNK1	1.02262	0.662284	1.38295	6.53652	0.000175548	0.000704525	TRUE	Q9HBU6	TP2_5726
NOL12	1.01942	0.719813	1.31902	7.83682	4.87299e-05	0.000265356	TRUE	Q9UGY1	TP2_6260
SFXN4	1.01865	0.811027	1.22627	11.3004	3.20079e-06	3.92877e-05	TRUE	Q6P4A7	TP2_3546
PTGES2	1.01631	0.87017	1.16245	16.0176	2.15011e-07	8.16737e-06	TRUE	Q9H7Z7	TP2_5636
NDST1	1.01297	0.765114	1.26082	9.41325	1.26982e-05	0.00010011	TRUE	P52848	TP2_2008
MRS2	1.00752	0.36134	1.65371	3.59529	0.00702631	0.0145514	TRUE	Q9HD23	TP2_5760
DPYSL3	1.00736	0.860467	1.15426	15.7946	2.39973e-07	8.67586e-06	TRUE	Q14195	TP2_2827
OSMR	1.00658	0.825789	1.18738	12.8234	1.21328e-06	2.20694e-05	TRUE	Q99650	TP2_5073
TSR3	1.00627	0.612256	1.40029	5.9075	0.000383717	0.00129384	TRUE	Q9UJK0	TP2_6332
BACE2	1.00261	0.762384	1.24284	9.61273	1.0859e-05	9.02027e-05	TRUE	Q9Y5Z0	TP2_6758
SLC2A14; SLC2A3	1.00165	0.701177	1.30213	7.67793	5.64708e-05	0.000297321	TRUE	P11169; Q8TDB8	TP2_1139
FADS3	0.999742	0.823663	1.17582	13.0773	1.04279e-06	2.05127e-05	TRUE	Q9Y5Q0	TP2_6737
NDUFA4	0.999703	0.780267	1.21914	10.493	5.61943e-06	5.78121e-05	TRUE	O00483	TP2_149
TMEM115	0.997938	0.761294	1.23458	9.71283	1.00494e-05	8.58354e-05	TRUE	Q12893	TP2_2610
ALDH3A2	0.992869	0.837654	1.14808	14.7331	4.13244e-07	1.1998e-05	TRUE	P51648	TP2_1961
SLC25A12	0.991195	0.870684	1.11171	18.944	5.74324e-08	3.74805e-06	TRUE	O75746	TP2_649
GUF1	0.991075	0.731719	1.25043	8.80131	2.08978e-05	0.000143365	TRUE	Q8N442	TP2_4086
MTRR	0.987536	0.829907	1.14517	14.4295	4.86025e-07	1.28733e-05	TRUE	Q9UBK8	TP2_6199
CALCOCO1	0.98745	0.586043	1.38886	5.66588	0.000460907	0.00149888	TRUE	Q9P1Z2	TP2_6146
MTRF1L	0.986382	0.64805	1.32471	6.7149	0.000145678	0.000616069	TRUE	Q9UGC7	TP2_6247
MYL9	0.986075	0.745381	1.22677	9.4467	1.29321e-05	0.000101509	TRUE	P24844	TP2_1426
PAM16	0.983327	0.807367	1.15929	12.8712	1.17888e-06	2.17715e-05	TRUE	Q9Y3D7	TP2_6636
CDK4	0.982721	0.761062	1.20438	10.2113	6.9008e-06	6.67852e-05	TRUE	P11802	TP2_1161
FITM2	0.980913	0.822323	1.1395	14.2459	5.36957e-07	1.36822e-05	TRUE	Q8N6M3	TP2_4140
BCCIP	0.980416	0.815743	1.14509	13.7128	7.22147e-07	1.6709e-05	TRUE	Q9P287	TP2_6156
KIAA0319L	0.97995	0.407379	1.55252	3.94196	0.00422552	0.00948268	TRUE	Q8IZA0	TP2_4027
ANK2	0.978749	0.826789	1.13071	14.8348	3.91675e-07	1.15551e-05	TRUE	Q01484	TP2_2427
ERBIN	0.977011	0.743046	1.21098	9.61802	1.08144e-05	9.02027e-05	TRUE	Q96RT1	TP2_4997
NOP9	0.975082	0.752466	1.1977	10.0884	7.55991e-06	7.04541e-05	TRUE	Q86U38	TP2_3821
UTP15	0.972315	0.737524	1.20711	9.53813	1.15096e-05	9.43101e-05	TRUE	Q8TED0	TP2_4370
PLCB4	0.971648	0.811543	1.13175	13.9778	6.22402e-07	1.48565e-05	TRUE	Q15147	TP2_2961
TMEM199	0.970802	0.729117	1.21249	9.25162	1.44447e-05	0.00011028	TRUE	Q8N511	TP2_4103
ITGB3	0.967315	0.654083	1.28055	7.16642	0.000113834	0.000512635	TRUE	P05106	TP2_964
TMEM33	0.963711	0.794853	1.13257	13.1451	1.00193e-06	2.02363e-05	TRUE	P57088	TP2_2121
MAIP1	0.962423	0.812971	1.11188	14.832	3.9225e-07	1.15551e-05	TRUE	Q8WWC4	TP2_4457
DLG1	0.962109	0.796662	1.12756	13.3938	8.66651e-07	1.86918e-05	TRUE	Q12959	TP2_2622
FASTKD1	0.959008	0.664231	1.25379	7.49317	6.72344e-05	0.000339763	TRUE	Q53R41	TP2_3254
FIS1	0.957951	0.775547	1.14035	12.0962	1.9016e-06	2.91033e-05	TRUE	Q9Y3D6	TP2_6635
LAMTOR4	0.957757	0.749979	1.16554	10.6168	5.1425e-06	5.43535e-05	TRUE	Q0VGL1	TP2_2573
NMNAT1	0.957531	0.717009	1.19805	9.16929	1.54361e-05	0.000114943	TRUE	Q9HAN9	TP2_5697
RBMX2	0.951673	0.51076	1.39259	4.97132	0.00106905	0.00299861	TRUE	Q9Y388	TP2_6609
RMND1	0.947116	0.705649	1.18858	9.03404	1.72334e-05	0.000124937	TRUE	Q9NWS8	TP2_5995
NOA1	0.94675	0.653656	1.23984	7.43986	7.07496e-05	0.000353105	TRUE	Q8NC60	TP2_4207
CPA4	0.9464	0.577919	1.31488	6.09261	0.000525443	0.00167714	TRUE	Q9UI42	TP2_6308
CCBE1	0.945124	0.293875	1.59637	3.34256	0.0100913	0.0197798	TRUE	Q6UXH8	TP2_3616
MCL1	0.939229	0.638758	1.2397	7.19957	8.93371e-05	0.000422149	TRUE	Q07820	TP2_2529
RRP1	0.937543	0.684352	1.19073	8.53159	2.65913e-05	0.000171017	TRUE	P56182	TP2_2099
RBM34	0.936131	0.788989	1.08327	14.6534	4.31095e-07	1.20527e-05	TRUE	P42696	TP2_1739
MPV17L2	0.936124	0.434126	1.43812	4.29505	0.00259126	0.00628711	TRUE	Q567V2	TP2_3262
SDHAF2	0.935329	0.292606	1.57805	3.3518	0.00995317	0.0195633	TRUE	Q9NX18	TP2_6013
PAG1	0.934909	0.265864	1.60395	3.22217	0.012194	0.0232154	TRUE	Q9NWQ8	TP2_5992
SLIRP	0.934505	0.726007	1.143	10.3233	6.35631e-06	6.33428e-05	TRUE	Q9GZT3	TP2_5436
MATN2	0.934431	0.538605	1.33026	5.43726	0.000603532	0.00187679	TRUE	O00339	TP2_128
POM121	0.933158	0.443285	1.42303	4.38741	0.00228705	0.00566743	TRUE	Q96HA1	TP2_4821
NOL7	0.926616	0.761833	1.0914	12.9516	1.12355e-06	2.11374e-05	TRUE	Q9UMY1	TP2_6441
SEC14L1	0.926275	0.662691	1.18986	8.0939	3.85793e-05	0.000223187	TRUE	Q92503	TP2_4492
MRM3	0.923477	0.676525	1.17043	8.61293	2.45042e-05	0.000160349	TRUE	Q9HC36	TP2_5730
CCDC115	0.922243	0.665081	1.1794	8.25993	3.3282e-05	0.000200299	TRUE	Q96NT0	TP2_4937
PTRH1	0.921979	0.601924	1.24204	6.63487	0.000158321	0.000654416	TRUE	Q86Y79	TP2_3898
SRXN1	0.920276	0.577115	1.26344	6.28041	0.000337408	0.0011721	TRUE	Q9BYN0	TP2_5360
PGRMC2	0.919222	0.771875	1.06657	14.3687	5.02281e-07	1.31677e-05	TRUE	O15173	TP2_287
ANKLE2	0.918785	0.747351	1.09022	12.3439	1.62727e-06	2.65596e-05	TRUE	Q86XL3	TP2_3889
POMT2	0.915691	0.672018	1.15936	8.65524	2.36375e-05	0.000156979	TRUE	Q9UKY4	TP2_6388
C1QBP	0.914675	0.739568	1.08978	12.031	1.98211e-06	2.9776e-05	TRUE	Q07021	TP2_2521
FEM1B	0.912743	0.534457	1.29103	5.55732	0.000523399	0.0016715	TRUE	Q9UK73	TP2_6354
DDX21	0.912621	0.568478	1.25676	6.26165	0.000407516	0.00136041	TRUE	Q9NR30	TP2_5836
TMBIM6	0.912201	0.617103	1.2073	7.12215	9.73841e-05	0.000452039	TRUE	P55061	TP2_2075
BCAT2	0.910204	0.775658	1.04475	15.5813	2.66913e-07	9.21079e-06	TRUE	O15382	TP2_315
TGOLN2	0.909882	0.640695	1.17907	7.78517	5.11089e-05	0.000274353	TRUE	O43493	TP2_379
UCK2	0.909277	0.728289	1.09027	11.5713	2.67116e-06	3.54199e-05	TRUE	Q9BZX2	TP2_5397
NOSIP	0.90697	0.680405	1.13353	9.22014	1.48152e-05	0.000111974	TRUE	Q9Y314	TP2_6597
CARS2	0.903004	0.765549	1.04046	15.1309	3.35693e-07	1.02855e-05	TRUE	Q9HA77	TP2_5690
L1CAM	0.903003	0.646057	1.15995	8.0944	3.8562e-05	0.000223187	TRUE	P32004	TP2_1574
GDAP1	0.902045	0.711512	1.09258	10.9043	4.19931e-06	4.75791e-05	TRUE	Q8TB36	TP2_4308
CES2	0.901649	0.722465	1.08083	11.5898	2.63877e-06	3.51003e-05	TRUE	O00748	TP2_171
ACSL1	0.901086	0.76464	1.03753	15.2104	3.22221e-07	1.01879e-05	TRUE	P33121	TP2_1586
SRFBP1	0.899917	0.645706	1.15413	8.15353	3.6576e-05	0.000215687	TRUE	Q8NEF9	TP2_4241
ORMDL1	0.899438	0.427556	1.37132	4.3901	0.00227879	0.00565159	TRUE	Q9P0S3	TP2_6136
KLHDC4	0.898514	0.733331	1.0637	12.5284	1.45165e-06	2.50408e-05	TRUE	Q8TBB5	TP2_4317
DDX55	0.897482	0.718323	1.07664	11.5379	2.73089e-06	3.58518e-05	TRUE	Q8NHQ9	TP2_4279
C1GALT1C1	0.897271	0.705844	1.0887	10.7959	4.53016e-06	4.9957e-05	TRUE	Q96EU7	TP2_4763
MCRIP1	0.896483	0.580161	1.21281	6.5851	0.000207673	0.000795774	TRUE	C9JLW8	TP2_69
TMEM223	0.894706	0.652915	1.1365	8.52271	2.64724e-05	0.000170616	TRUE	A0PJW6	TP2_13
TLK1	0.893172	0.568876	1.21747	6.34351	0.000215698	0.000817701	TRUE	Q9UKI8	TP2_6366
PTCD1	0.887746	0.470742	1.30475	4.90326	0.00116516	0.00320565	TRUE	O75127	TP2_555
USP12	0.88718	0.277143	1.49722	3.3496	0.00998583	0.0196048	TRUE	O75317	TP2_580
CEBPZ	0.886124	0.70204	1.07021	11.087	3.7009e-06	4.35667e-05	TRUE	Q03701	TP2_2475
VMP1	0.885278	0.685971	1.08458	10.2305	6.80415e-06	6.62746e-05	TRUE	Q96GC9	TP2_4798
CCDC127	0.884076	0.62963	1.13852	8.00262	4.18866e-05	0.000237962	TRUE	Q96BQ5	TP2_4682
GRPEL1	0.883854	0.668016	1.09969	9.4317	1.25144e-05	9.97633e-05	TRUE	Q9HAV7	TP2_5705
GTPBP4	0.88162	0.758776	1.00446	16.5298	1.6799e-07	6.90129e-06	TRUE	Q9BZE4	TP2_5379
UTP11	0.881115	0.558864	1.20337	6.29759	0.000226679	0.000850257	TRUE	Q9Y3A2	TP2_6613
KEAP1	0.880575	0.395288	1.36586	4.17932	0.00303561	0.00718188	TRUE	Q14145	TP2_2808
ABI3BP	0.875919	0.586662	1.16518	6.97456	0.000111751	0.000506273	TRUE	Q7Z7G0	TP2_3794
RDH13	0.875906	0.67976	1.07205	10.2853	6.53552e-06	6.44902e-05	TRUE	Q8NBN7	TP2_4192
POLRMT	0.87548	0.720479	1.03048	13.0092	1.08573e-06	2.08558e-05	TRUE	O00411	TP2_134
PVR	0.871596	0.703353	1.03984	11.9321	2.11165e-06	3.09521e-05	TRUE	P15151	TP2_1236
GLA	0.871211	0.609571	1.13285	7.66932	5.69275e-05	0.000298424	TRUE	P06280	TP2_988
WDR3	0.870091	0.692399	1.04778	11.278	3.24945e-06	3.96433e-05	TRUE	Q9UNX4	TP2_6465
MME	0.869287	0.554181	1.18439	6.35396	0.000213284	0.000812118	TRUE	P08473	TP2_1053
SLC25A3	0.869226	0.742872	0.995581	15.8446	2.3411e-07	8.56843e-06	TRUE	Q00325	TP2_2399
PSAP	0.869141	0.314683	1.4236	3.81404	0.00843592	0.0170269	TRUE	P07602	TP2_1020
UTP4	0.868291	0.696734	1.03985	11.6572	2.52436e-06	3.40282e-05	TRUE	Q969X6	TP2_4632
DDX54	0.866686	0.696988	1.03638	11.7631	2.35546e-06	3.29274e-05	TRUE	Q8TDD1	TP2_4357
CERS5	0.86586	0.605472	1.12625	7.65886	5.74878e-05	0.00030084	TRUE	Q8N5B7	TP2_4111
CCDC137	0.864966	0.70973	1.0202	12.8334	1.20597e-06	2.2033e-05	TRUE	Q6PK04	TP2_3583
PWP2	0.864261	0.678969	1.04955	10.743	4.7021e-06	5.12562e-05	TRUE	Q15269	TP2_2973
BMS1	0.863335	0.679131	1.04754	10.7949	4.53327e-06	4.9957e-05	TRUE	Q14692	TP2_2880
TOMM5	0.861	0.460459	1.26154	4.95101	0.0010968	0.00306057	TRUE	Q8N4H5	TP2_4092
NDUFAF6	0.860857	0.5239	1.19781	5.88429	0.000358562	0.00122406	TRUE	Q330K2	TP2_3166
SYNM	0.860467	0.600521	1.12041	7.6569	6.56832e-05	0.000333328	TRUE	O15061	TP2_265
DDX31	0.857189	0.717227	0.997151	14.106	5.79803e-07	1.41245e-05	TRUE	Q9H8H2	TP2_5647
NSA2	0.856143	0.673987	1.0383	10.8253	4.43757e-06	4.95351e-05	TRUE	O95478	TP2_810
SMIM12	0.855339	0.40556	1.30512	4.38002	0.00230994	0.00570307	TRUE	Q96EX1	TP2_4766
KLHL9	0.854914	0.114282	1.59555	2.65863	0.0286925	0.0478393	TRUE	Q9P2J3	TP2_6167
MCAT	0.854012	0.362836	1.34519	4.0381	0.00406964	0.00919092	TRUE	Q8IVS2	TP2_3945
AATF	0.853758	0.53896	1.16856	6.24654	0.000239615	0.000885579	TRUE	Q9NY61	TP2_6056
SLC35F6	0.853232	0.693417	1.01305	12.2967	1.67594e-06	2.71918e-05	TRUE	Q8N357	TP2_4073
BOLA3	0.852587	0.593411	1.11176	7.57672	6.21084e-05	0.000319755	TRUE	Q53S33	TP2_3255
PARL	0.851491	0.610294	1.09269	8.13104	3.73178e-05	0.000219224	TRUE	Q9H300	TP2_5539
C6orf120	0.849912	0.547878	1.15195	6.48121	0.000186139	0.000735182	TRUE	Q7Z4R8	TP2_3769
BASP1	0.849164	0.720146	0.978182	15.1592	3.30815e-07	1.02794e-05	TRUE	P80723	TP2_2353
HM13	0.848912	0.705841	0.991984	13.6661	7.41478e-07	1.70908e-05	TRUE	Q8TCT9	TP2_4348
DIMT1	0.848222	0.685638	1.01081	12.0162	2.00087e-06	2.99091e-05	TRUE	Q9UNQ2	TP2_6461
HDGFL3	0.847701	0.249664	1.44574	3.31679	0.0118715	0.022664	TRUE	Q9Y3E1	TP2_6640
PRAF2	0.844237	0.644017	1.04446	9.71164	1.00586e-05	8.58354e-05	TRUE	O60831	TP2_524
MKKS	0.842792	0.674923	1.01066	11.5634	2.68511e-06	3.54822e-05	TRUE	Q9HB66	TP2_5713
TBC1D10A	0.842493	0.664098	1.02089	10.8773	4.27908e-06	4.83577e-05	TRUE	Q9BXI6	TP2_5321
HTATIP2	0.842009	0.709445	0.974572	14.6295	4.36615e-07	1.2095e-05	TRUE	Q9BUP3	TP2_5244
ATR	0.841943	0.617863	1.06602	8.65402	2.3662e-05	0.000156979	TRUE	Q13535	TP2_2736
ATPAF2	0.841242	0.696156	0.986329	13.3546	8.8653e-07	1.89488e-05	TRUE	Q8N5M1	TP2_4120
JAK1	0.84079	0.545498	1.13608	6.60749	0.000196875	0.000764092	TRUE	P23458	TP2_1404
NTPCR	0.840053	0.697843	0.982263	13.6054	7.67515e-07	1.74441e-05	TRUE	Q9BSD7	TP2_5182
SURF1	0.839411	0.705974	0.972847	14.489	4.70714e-07	1.26366e-05	TRUE	Q15526	TP2_3007
MARS2	0.838964	0.638915	1.03901	9.65924	1.04741e-05	8.85899e-05	TRUE	Q96GW9	TP2_4813
POLR2L	0.836364	0.621674	1.05106	8.97262	1.81256e-05	0.000129692	TRUE	P62875	TP2_2270
RRP8	0.836221	0.679549	0.992892	12.2933	1.67951e-06	2.71918e-05	TRUE	O43159	TP2_341
GALNT2	0.832984	0.660436	1.00553	11.119	3.62064e-06	4.27888e-05	TRUE	Q10471	TP2_2576
SSH1	0.832971	0.698177	0.967764	14.233	5.40748e-07	1.37209e-05	TRUE	Q8WYL5	TP2_4481
ATP6AP1	0.829696	0.64649	1.0129	10.4308	5.87811e-06	5.97607e-05	TRUE	Q15904	TP2_3055
STEEP1	0.829328	0.535876	1.12278	6.50917	0.0001807	0.000720295	TRUE	Q9H5V9	TP2_5592
UBIAD1	0.826769	0.643547	1.00999	10.3931	6.04106e-06	6.12113e-05	TRUE	Q9Y5Z9	TP2_6761
IGF2BP2	0.824911	0.702006	0.947816	15.4588	2.83914e-07	9.39567e-06	TRUE	Q9Y6M1	TP2_6808
GAS6	0.823949	0.404682	1.24322	4.59766	0.00216396	0.00541349	TRUE	Q14393	TP2_2848
DDX27	0.823087	0.663216	0.982959	11.858	2.21491e-06	3.15468e-05	TRUE	Q96GQ7	TP2_4809
UQCC2	0.82235	0.625321	1.01938	9.6131	1.08558e-05	9.02027e-05	TRUE	Q9BRT2	TP2_5169
RRP15	0.821493	0.646371	0.996615	10.8044	4.50319e-06	4.98814e-05	TRUE	Q9Y3B9	TP2_6624
MRPS36	0.821315	0.632942	1.00969	10.0422	7.82513e-06	7.20365e-05	TRUE	P82909	TP2_2361
IDH3B	0.821107	0.7048	0.937414	16.2604	1.91104e-07	7.59261e-06	TRUE	O43837	TP2_433
HSD17B11	0.820763	0.624667	1.01686	9.64023	1.06295e-05	8.95281e-05	TRUE	Q8NBQ5	TP2_4194
ATP1B3	0.820723	0.66661	0.974836	12.2658	1.70871e-06	2.74439e-05	TRUE	P54709	TP2_2056
PDHX	0.817393	0.629394	1.00539	10.0141	7.99166e-06	7.30131e-05	TRUE	O00330	TP2_127
PNKD	0.814762	0.261336	1.36819	3.39085	0.00939119	0.018668	TRUE	Q8N490	TP2_4089
FKBP14	0.814353	0.67132	0.957386	13.1133	1.02084e-06	2.03802e-05	TRUE	Q9NWM8	TP2_5991
ANGPTL2	0.813929	0.533032	1.09483	6.67384	0.000152019	0.000635763	TRUE	Q9UKU9	TP2_6381
RBM3	0.813535	0.582506	1.04456	8.11047	3.80108e-05	0.000221571	TRUE	P98179	TP2_2392
TUT7	0.81223	0.619582	1.00488	9.7107	1.00659e-05	8.58354e-05	TRUE	Q5VYS8	TP2_3415
JOSD2	0.811666	0.325813	1.29752	3.84777	0.00482898	0.0106044	TRUE	Q8TAC2	TP2_4294
LAMTOR2	0.811621	0.610389	1.01285	9.28954	1.40122e-05	0.000107933	TRUE	Q9Y2Q5	TP2_6569
MARCKS	0.810033	0.601005	1.01906	8.92559	1.88436e-05	0.000133095	TRUE	P29966	TP2_1514
PAK1IP1	0.80987	0.650574	0.969166	11.7097	2.43893e-06	3.36271e-05	TRUE	Q9NWT1	TP2_5996
TRAP1	0.809482	0.652286	0.966677	11.8605	2.21126e-06	3.15468e-05	TRUE	Q12931	TP2_2619
TPP1	0.808939	0.552231	1.06565	7.2703	8.758e-05	0.000415877	TRUE	O14773	TP2_218
UBL5	0.805876	0.388419	1.22333	4.49259	0.00229806	0.00568303	TRUE	Q9BZL1	TP2_5390
IMP3	0.805705	0.541708	1.0697	7.03738	0.000108346	0.000493439	TRUE	Q9NV31	TP2_5938
CACTIN	0.804635	0.469231	1.14004	5.52545	0.000543464	0.00172192	TRUE	Q8WUQ7	TP2_4420
COIL	0.804588	0.590973	1.0182	8.67519	2.32408e-05	0.000155256	TRUE	P38432	TP2_1671
TMCO1	0.803547	0.642932	0.964163	11.5229	2.75819e-06	3.60534e-05	TRUE	Q9UM00	TP2_6430
LRPPRC	0.802029	0.614129	0.989928	9.83107	9.17866e-06	8.08391e-05	TRUE	P42704	TP2_1741
FAR1	0.80025	0.596346	1.00415	9.03937	1.71583e-05	0.000124842	TRUE	Q8WVX9	TP2_4450
TMEM161A	0.799503	0.580641	1.01837	8.41369	2.90891e-05	0.000182239	TRUE	Q9NX61	TP2_6023
ZFTRAF1	0.799319	0.638097	0.960541	11.4191	2.95539e-06	3.74163e-05	TRUE	P0DTL6	TP2_1113
DNAJC25	0.799102	0.665248	0.932956	13.7502	7.07025e-07	1.6422e-05	TRUE	Q9H1X3	TP2_5512
POLDIP2	0.798726	0.620582	0.97687	10.3267	6.34015e-06	6.32862e-05	TRUE	Q9Y2S7	TP2_6577
PTDSS2	0.798545	0.671447	0.925643	14.4709	4.75299e-07	1.26725e-05	TRUE	Q9BVG9	TP2_5268
SIRT6	0.797841	0.494024	1.10166	6.13199	0.000368916	0.00125303	TRUE	Q8N6T7	TP2_4144
C1GALT1	0.797693	0.651505	0.943881	12.5678	1.41696e-06	2.46599e-05	TRUE	Q9NS00	TP2_5884
DCAF8	0.797273	0.612248	0.982299	9.92459	8.54933e-06	7.67153e-05	TRUE	Q5TAQ9	TP2_3377
CPNE7	0.79561	0.437127	1.15409	5.11174	0.000896965	0.00259548	TRUE	Q9UBL6	TP2_6202
UBE2G2	0.794372	0.541179	1.04756	7.22619	8.70322e-05	0.000414501	TRUE	P60604	TP2_2148
PLEKHM1	0.794139	0.472822	1.11546	5.69246	0.000446886	0.00146512	TRUE	Q9Y4G2	TP2_6682
VRK2	0.793399	0.54143	1.04537	7.25239	8.48286e-05	0.000406894	TRUE	Q86Y07	TP2_3893
MYO5A	0.793133	0.632568	0.953699	11.3771	3.03977e-06	3.80066e-05	TRUE	Q9Y4I1	TP2_6686
ZNF800	0.792422	0.288251	1.29659	3.84768	0.00851405	0.0171617	TRUE	Q2TB10	TP2_3153
WDR36	0.791698	0.618258	0.965137	10.5135	5.53722e-06	5.75547e-05	TRUE	Q8NI36	TP2_4288
ETFDH	0.79167	0.66412	0.91922	14.2955	5.22626e-07	1.34878e-05	TRUE	Q16134	TP2_3059
SMDT1	0.790717	0.48169	1.09974	5.89334	0.000354899	0.00121636	TRUE	Q9H4I9	TP2_5579
SSBP1	0.788896	0.648723	0.929068	12.9626	1.11622e-06	2.11311e-05	TRUE	Q04837	TP2_2487
TTC4	0.788335	0.515988	1.06068	6.66691	0.000153119	0.000638559	TRUE	O95801	TP2_845
NME3	0.787817	0.609269	0.966366	10.1626	7.15378e-06	6.79271e-05	TRUE	Q13232	TP2_2671
BUD23	0.785868	0.524915	1.04682	6.9442	0.00011892	0.000527281	TRUE	O43709	TP2_408
TMEM126A	0.782518	0.657935	0.9071	14.4668	4.76347e-07	1.26725e-05	TRUE	Q9H061	TP2_5455
GTPBP10	0.777971	0.569208	0.986735	8.58314	2.51354e-05	0.00016357	TRUE	A4D1E9	TP2_32
YBEY	0.77778	0.521915	1.03365	7.00137	0.000108779	0.000495038	TRUE	P58557	TP2_2134
GRSF1	0.776743	0.549789	1.0037	7.88272	4.6719e-05	0.000257423	TRUE	Q12849	TP2_2600
SERPINE2	0.776436	0.483017	1.06985	6.17919	0.00035163	0.00120859	TRUE	P07093	TP2_1005
GOLT1B	0.773533	0.621156	0.92591	11.6922	2.46705e-06	3.36653e-05	TRUE	Q9Y3E0	TP2_6639
FAHD1	0.772789	0.596258	0.94932	10.0827	7.5919e-06	7.06433e-05	TRUE	Q6P587	TP2_3550
MMAB	0.772132	0.507918	1.03635	6.73091	0.000143285	0.00060851	TRUE	Q96EY8	TP2_4771
MYBBP1A	0.771744	0.629766	0.913722	12.5196	1.45958e-06	2.50408e-05	TRUE	Q9BQG0	TP2_5142
CFL2	0.767231	0.648688	0.885775	14.9068	3.77146e-07	1.13313e-05	TRUE	Q9Y281	TP2_6529
PLEKHF1	0.766883	0.601488	0.932278	10.6793	4.91873e-06	5.25379e-05	TRUE	Q96S99	TP2_5010
SLC25A19	0.766559	0.580075	0.953043	9.46763	1.21645e-05	9.77571e-05	TRUE	Q9HC21	TP2_5728
KIDINS220	0.765612	0.53479	0.996434	7.63958	5.85373e-05	0.000304747	TRUE	Q9ULH0	TP2_6408
ZGPAT	0.764844	0.553421	0.976267	8.33217	3.12339e-05	0.000191406	TRUE	Q8N5A5	TP2_4110
DDX10	0.764682	0.566696	0.962668	8.89576	1.93153e-05	0.000135791	TRUE	Q13206	TP2_2667
REXO4	0.764473	0.556545	0.972401	8.4681	2.77488e-05	0.000176767	TRUE	Q9GZR2	TP2_5432
SYTL2	0.763627	0.590752	0.936502	10.1739	7.09449e-06	6.78338e-05	TRUE	Q9HCH5	TP2_5747
ATP2C1	0.76209	0.640941	0.883238	14.4886	4.70813e-07	1.26366e-05	TRUE	P98194	TP2_2393
ABHD10	0.761918	0.614196	0.909639	11.8796	2.18425e-06	3.13845e-05	TRUE	Q9NUJ1	TP2_5915
MTG1	0.761766	0.49025	1.03328	6.46194	0.000189991	0.000745376	TRUE	Q9BT17	TP2_5196
SLC4A2	0.76163	0.44758	1.07568	5.61629	0.000545507	0.00172658	TRUE	P04920	TP2_960
SLC25A32	0.760836	0.566479	0.955193	9.0163	1.7486e-05	0.000126374	TRUE	Q9H2D1	TP2_5522
COX4I1	0.760724	0.615114	0.906335	12.0329	1.97964e-06	2.9776e-05	TRUE	P13073	TP2_1186
ITPRIPL2	0.76027	0.455912	1.06463	5.75334	0.000416504	0.00138201	TRUE	Q3MIP1	TP2_3181
FPGS	0.760168	0.402392	1.11795	4.89367	0.00117944	0.00323463	TRUE	Q05932	TP2_2501
RND3	0.75873	0.418335	1.09912	5.20554	0.00101972	0.00288842	TRUE	P61587	TP2_2193
TEFM	0.758585	0.517137	1.00003	7.23631	8.61733e-05	0.000411059	TRUE	Q96QE5	TP2_4975
CARD19	0.75839	0.599508	0.917271	10.994	3.94575e-06	4.53874e-05	TRUE	Q96LW7	TP2_4912
UTP18	0.758193	0.527318	0.989067	7.56382	6.28707e-05	0.00032258	TRUE	Q9Y5J1	TP2_6725
DCAF6	0.756767	0.50196	1.01157	6.8405	0.000128024	0.00055782	TRUE	Q58WW2	TP2_3269
PITRM1	0.756684	0.628674	0.884694	13.6147	7.63494e-07	1.74441e-05	TRUE	Q5JRX3	TP2_3297
DNAJA3	0.755554	0.546956	0.964151	8.34244	3.09543e-05	0.000190359	TRUE	Q96EY1	TP2_4767
EPB41	0.755416	0.501581	1.00925	6.85446	0.000126214	0.000551524	TRUE	P11171	TP2_1140
NDUFAF5	0.754638	0.611664	0.897612	12.1568	1.82999e-06	2.84827e-05	TRUE	Q5TEU4	TP2_3386
UTP14A	0.75415	0.524126	0.984175	7.55129	6.36214e-05	0.000325051	TRUE	Q9BVJ6	TP2_5270
MALSU1	0.750672	0.39321	1.10813	4.83679	0.00126818	0.00343718	TRUE	Q96EH3	TP2_4747
NOL10	0.750368	0.555048	0.945687	8.84843	2.00911e-05	0.0001393	TRUE	Q9BSC4	TP2_5181
SIL1	0.749342	0.57507	0.923613	9.90354	8.68669e-06	7.77169e-05	TRUE	Q9H173	TP2_5497
CLPB	0.749051	0.616346	0.881755	13.0005	1.09131e-06	2.08558e-05	TRUE	Q9H078	TP2_5457
RUSC2	0.748503	0.272122	1.22488	3.6189	0.00671448	0.0139871	TRUE	Q8N2Y8	TP2_4072
DNAJB14	0.746546	0.344317	1.14878	4.27485	0.00266348	0.00641083	TRUE	Q8TBM8	TP2_4324
TAF7	0.746273	0.533565	0.958981	8.08074	3.90377e-05	0.000225166	TRUE	Q15545	TP2_3010
TMEM147	0.744796	0.532981	0.956611	8.09875	3.84121e-05	0.000223049	TRUE	Q9BVK8	TP2_5274
TSFM	0.743299	0.60911	0.877488	12.7581	1.26202e-06	2.26825e-05	TRUE	P43897	TP2_1761
TIMM21	0.743231	0.55209	0.934371	8.95588	1.83776e-05	0.000130751	TRUE	Q9BVV7	TP2_5285
DDX24	0.741155	0.567658	0.914651	9.83908	9.12274e-06	8.05442e-05	TRUE	Q9GZR7	TP2_5433
HS2ST1	0.740468	0.545392	0.935543	8.7426	2.19541e-05	0.000148967	TRUE	Q7LGA3	TP2_3721
GLRX2	0.738593	0.391503	1.08568	4.90118	0.00116825	0.00321268	TRUE	Q9NS18	TP2_5885
WDR43	0.737124	0.601329	0.87292	12.5024	1.47513e-06	2.51646e-05	TRUE	Q15061	TP2_2947
GNAI3	0.735892	0.570552	0.901231	10.2512	6.70125e-06	6.53777e-05	TRUE	P08754	TP2_1064
TMA16	0.735883	0.584743	0.887022	11.2142	3.39313e-06	4.08057e-05	TRUE	Q96EY4	TP2_4768
IDH3A	0.73577	0.56752	0.90402	10.0722	7.65164e-06	7.09804e-05	TRUE	P50213	TP2_1905
BLTP2	0.734183	0.587537	0.880828	11.5311	2.74312e-06	3.59343e-05	TRUE	Q14667	TP2_2869
MRPL50	0.734032	0.381173	1.08689	4.79127	0.00134443	0.00360204	TRUE	Q8N5N7	TP2_4123
PGAM5	0.733543	0.608954	0.858133	13.5607	7.87377e-07	1.74815e-05	TRUE	Q96HS1	TP2_4835
MFSD5	0.733359	0.561305	0.905412	9.81725	9.27592e-06	8.13023e-05	TRUE	Q6N075	TP2_3500
DNAJC19	0.732651	0.57866	0.886643	10.9582	4.04486e-06	4.61757e-05	TRUE	Q96DA6	TP2_4725
KYNU	0.732233	0.608242	0.856224	13.6018	7.69101e-07	1.74441e-05	TRUE	Q16719	TP2_3097
NPM1	0.732163	0.447805	1.01652	5.96431	0.000371637	0.00125944	TRUE	P06748	TP2_1000
ACAT1	0.730808	0.559481	0.902134	9.82461	9.22397e-06	8.10069e-05	TRUE	P24752	TP2_1424
TBRG4	0.730498	0.591686	0.86931	12.1208	1.87217e-06	2.89496e-05	TRUE	Q969Z0	TP2_4634
OGDH	0.72919	0.556503	0.901877	9.72565	9.95069e-06	8.54899e-05	TRUE	Q02218	TP2_2445
ABCC1	0.729126	0.600017	0.858234	13.0072	1.08698e-06	2.08558e-05	TRUE	P33527	TP2_1589
NF2	0.728892	0.557144	0.900639	9.77485	9.58167e-06	8.30183e-05	TRUE	P35240	TP2_1614
TMEM38B	0.727577	0.543315	0.911839	9.09452	1.64023e-05	0.000120472	TRUE	Q9NVV0	TP2_5973
GPR155	0.726797	0.387732	1.06586	4.93705	0.00111632	0.00310375	TRUE	Q7Z3F1	TP2_3743
NMRAL1	0.726362	0.532404	0.92032	8.62546	2.42437e-05	0.000159486	TRUE	Q9HBL8	TP2_5722
CLPP	0.72573	0.46611	0.98535	6.44204	0.000196874	0.000764092	TRUE	Q16740	TP2_3099
WDR74	0.724751	0.527223	0.92228	8.45076	2.81683e-05	0.000178132	TRUE	Q6RFH5	TP2_3592
DHODH	0.724122	0.542591	0.905652	9.18753	1.52102e-05	0.000113681	TRUE	Q02127	TP2_2443
WARS2	0.723987	0.42002	1.02795	5.48583	0.000569599	0.00178413	TRUE	Q9UGM6	TP2_6252
PI4K2A	0.723734	0.605682	0.841786	14.1203	5.75253e-07	1.41245e-05	TRUE	Q9BTU6	TP2_5217
DRG1	0.723435	0.521855	0.925015	8.26588	3.31078e-05	0.000199938	TRUE	Q9Y295	TP2_6535
NDUFA9	0.722849	0.561326	0.884371	10.3075	6.43012e-06	6.38676e-05	TRUE	Q16795	TP2_3106
MGAT1	0.722752	0.58807	0.857435	12.3599	1.61113e-06	2.64627e-05	TRUE	P26572	TP2_1454
SBNO1	0.722683	0.096417	1.34895	2.71096	0.0292334	0.0485936	TRUE	A3KN83	TP2_31
TBL3	0.722118	0.563857	0.880379	10.5092	5.55434e-06	5.76186e-05	TRUE	Q12788	TP2_2587
ADA	0.721753	0.53726	0.906247	9.01042	1.75706e-05	0.000126658	TRUE	P00813	TP2_895
ITGA6	0.721165	0.400242	1.04209	5.21475	0.000904577	0.00261001	TRUE	P23229	TP2_1395
AJUBA	0.717902	0.364532	1.07127	4.67921	0.00155424	0.00408446	TRUE	Q96IF1	TP2_4846
LRPAP1	0.716059	0.526721	0.905397	8.71059	2.25549e-05	0.000151849	TRUE	P30533	TP2_1540
NOP14	0.715913	0.504249	0.927577	7.79023	5.08703e-05	0.000273315	TRUE	P78316	TP2_2326
AFG3L2	0.71218	0.549425	0.874934	10.0784	7.61602e-06	7.07587e-05	TRUE	Q9Y4W6	TP2_6698
MICU2	0.710177	0.491381	0.928972	7.47594	6.83494e-05	0.000343682	TRUE	Q8IYU8	TP2_4019
DBN1	0.709864	0.461302	0.958427	6.60604	0.000182058	0.000725228	TRUE	Q16643	TP2_3088
BICD2	0.709528	0.414564	1.00449	5.54671	0.000542425	0.00171953	TRUE	Q8TD16	TP2_4352
OPA1	0.708716	0.555844	0.861588	10.6778	4.92407e-06	5.25379e-05	TRUE	O60313	TP2_466
MICAL2	0.707915	0.575936	0.839895	12.3541	1.61694e-06	2.64627e-05	TRUE	O94851	TP2_712
LAMC1	0.707733	0.503073	0.912394	7.96475	4.33501e-05	0.000244083	TRUE	P11047	TP2_1134
UBR5	0.707053	0.502746	0.91136	7.97087	4.31099e-05	0.000243082	TRUE	O95071	TP2_748
RTN4	0.70687	0.572457	0.841282	12.1126	1.88191e-06	2.89496e-05	TRUE	Q9NQC3	TP2_5812
SIRPA	0.706651	0.509359	0.903943	8.2496	3.35869e-05	0.000201822	TRUE	P78324	TP2_2328
BNIP1	0.706427	0.508034	0.90482	8.20121	3.50571e-05	0.000209614	TRUE	Q12981	TP2_2627
SIN3B	0.706395	0.315764	1.09703	4.16503	0.00309592	0.00729752	TRUE	O75182	TP2_571
RNF5	0.70268	0.462818	0.942541	6.74737	0.00014087	0.000600788	TRUE	Q99942	TP2_5103
ZC3H15	0.701147	0.455648	0.946647	6.57802	0.000168038	0.000682435	TRUE	Q8WU90	TP2_4401
PPP1R18	0.700824	0.497376	0.904272	7.934	4.45802e-05	0.000249278	TRUE	Q6NYC8	TP2_3522
TIMM44	0.700716	0.549621	0.85181	10.6815	4.91128e-06	5.25379e-05	TRUE	O43615	TP2_392
ATP5ME	0.700604	0.496373	0.904835	7.9011	4.59396e-05	0.000254637	TRUE	P56385	TP2_2107
AGPAT3	0.699916	0.558064	0.841768	11.3644	3.06572e-06	3.8173e-05	TRUE	Q9NRZ7	TP2_5882
DUSP11	0.699138	0.331851	1.06643	4.38424	0.00229683	0.00568303	TRUE	O75319	TP2_581
PWP1	0.698542	0.549177	0.847906	10.7717	4.60797e-06	5.05147e-05	TRUE	Q13610	TP2_2751
MFSD1	0.698503	0.500063	0.896943	8.10728	3.81194e-05	0.000221775	TRUE	Q9H3U5	TP2_5558
TMEM41A	0.697382	0.484207	0.910556	7.53482	6.4623e-05	0.000328777	TRUE	Q96HV5	TP2_4836
ME2	0.696552	0.568415	0.824688	12.5204	1.45888e-06	2.50408e-05	TRUE	P23368	TP2_1400
RIOX2	0.696286	0.498134	0.894438	8.09331	3.85998e-05	0.000223187	TRUE	Q8IUF8	TP2_3918
MRPL20	0.695683	0.546879	0.844487	10.768	4.61994e-06	5.05431e-05	TRUE	Q9BYC9	TP2_5349
RARS2	0.694305	0.53711	0.851499	10.173	7.09901e-06	6.78338e-05	TRUE	Q5T160	TP2_3347
SDAD1	0.694181	0.526905	0.861458	9.5582	1.13304e-05	9.3094e-05	TRUE	Q9NVU7	TP2_5972
ATP5PD	0.693807	0.551584	0.83603	11.2359	3.34351e-06	4.03023e-05	TRUE	O75947	TP2_681
DLST	0.693805	0.526677	0.860934	9.56146	1.13016e-05	9.29839e-05	TRUE	P36957	TP2_1661
SLC15A4	0.692856	0.420185	0.965527	5.87317	0.00039214	0.00131608	TRUE	Q8N697	TP2_4134
BCKDK	0.692766	0.468222	0.917311	7.10594	9.79951e-05	0.000454526	TRUE	O14874	TP2_235
MOSPD1	0.692497	0.11345	1.27154	2.75449	0.0247227	0.0421277	TRUE	Q9UJG1	TP2_6331
RPL7L1	0.690433	0.518467	0.862399	9.24732	1.44947e-05	0.000110522	TRUE	Q6DKI1	TP2_3465
TRIM58	0.68932	0.550008	0.828632	11.3964	3.00063e-06	3.75951e-05	TRUE	Q8NG06	TP2_4270
MCUB	0.689156	0.532098	0.846213	10.1064	7.45902e-06	6.99457e-05	TRUE	Q9NWR8	TP2_5993
NOC2L	0.689042	0.502763	0.875322	8.51957	2.65438e-05	0.000170894	TRUE	Q9Y3T9	TP2_6656
SEC22B	0.688883	0.569267	0.8085	13.2645	9.34238e-07	1.921e-05	TRUE	O75396	TP2_602
HSPA9	0.688646	0.509615	0.867677	8.85941	1.9908e-05	0.000138507	TRUE	P38646	TP2_1676
RPF2	0.688063	0.529056	0.84707	9.96663	8.28225e-06	7.49019e-05	TRUE	Q9H7B2	TP2_5621
ITGAV	0.688023	0.477175	0.898871	7.51571	6.58067e-05	0.000333675	TRUE	P06756	TP2_1002
MICU1	0.687257	0.529814	0.844699	10.0539	7.75692e-06	7.15176e-05	TRUE	Q9BPX6	TP2_5117
MMP14	0.687207	0.485611	0.888803	7.85133	4.80841e-05	0.000263025	TRUE	P50281	TP2_1906
QPCTL	0.686673	0.548747	0.824599	11.4667	2.86297e-06	3.68924e-05	TRUE	Q9NXS2	TP2_6045
HTRA1	0.68566	0.29757	1.07375	4.06924	0.00353518	0.00813018	TRUE	Q92743	TP2_4545
SNX14	0.684944	0.483003	0.886885	7.81211	4.98525e-05	0.000270232	TRUE	Q9Y5W7	TP2_6749
TMEM35B	0.684872	0.200436	1.16931	3.25619	0.0114843	0.022073	TRUE	Q8NCS4	TP2_4219
SLC39A14	0.684099	0.479821	0.888377	7.7132	5.46412e-05	0.000288695	TRUE	Q15043	TP2_2937
PDP1	0.683319	0.554086	0.812553	12.1783	1.80532e-06	2.83915e-05	TRUE	Q9P0J1	TP2_6129
ACOX3	0.682519	0.523951	0.841088	9.91366	8.62035e-06	7.72378e-05	TRUE	O15254	TP2_299
GHITM	0.680843	0.550121	0.811564	11.996	2.02687e-06	3.01485e-05	TRUE	Q9H3K2	TP2_5548
TXNRD1	0.680533	0.520981	0.840084	9.82392	9.22881e-06	8.10069e-05	TRUE	Q16881	TP2_3117
DHDDS	0.679281	0.159236	1.19933	3.00847	0.0167189	0.0303655	TRUE	Q86SQ9	TP2_3805
LPCAT2	0.678431	0.54807	0.808792	11.9866	2.03917e-06	3.01827e-05	TRUE	Q7L5N7	TP2_3707
SDCBP	0.678182	0.528983	0.82738	10.4693	5.71638e-06	5.86098e-05	TRUE	O00560	TP2_158
BTBD9	0.675908	0.301351	1.05047	4.1563	0.00313341	0.00736576	TRUE	Q96Q07	TP2_4964
SLC6A6	0.67545	0.224025	1.12688	3.44623	0.00865095	0.017426	TRUE	P31641	TP2_1561
NOL11	0.675302	0.506485	0.844118	9.21341	1.48958e-05	0.000112164	TRUE	Q9H8H0	TP2_5646
ITM2A	0.673108	0.423718	0.922498	6.21646	0.000247619	0.000906835	TRUE	O43736	TP2_411
RTF2	0.672808	0.372144	0.973472	5.15699	0.000857029	0.00249788	TRUE	Q9BY42	TP2_5339
AUP1	0.67233	0.535516	0.809143	11.3185	3.16184e-06	3.8968e-05	TRUE	Q9Y679	TP2_6778
REEP5	0.67225	0.54423	0.800271	12.0945	1.90359e-06	2.91033e-05	TRUE	Q00765	TP2_2411
B3GALT6	0.670869	0.521442	0.820297	10.3406	6.27648e-06	6.27544e-05	TRUE	Q96L58	TP2_4899
GNL3	0.670469	0.490341	0.850596	8.57305	2.53533e-05	0.00016481	TRUE	Q9BVP2	TP2_5280
ITM2C	0.669316	0.480393	0.858239	8.15987	3.63698e-05	0.000215331	TRUE	Q9NQX7	TP2_5828
MRPL43	0.668631	0.538806	0.798455	11.8623	2.20882e-06	3.15468e-05	TRUE	Q8N983	TP2_4158
COX20	0.667499	0.43498	0.900017	6.62704	0.000169293	0.000686149	TRUE	Q5RI15	TP2_3327
AUH	0.666639	0.485428	0.84785	8.47314	2.76282e-05	0.000176184	TRUE	Q13825	TP2_2777
TUSC2	0.666294	0.506144	0.826444	9.58246	1.11179e-05	9.17223e-05	TRUE	O75896	TP2_670
JUN	0.666164	0.378454	0.953874	5.3329	0.000684184	0.00207836	TRUE	P05412	TP2_979
FUCA2	0.665274	0.442393	0.888155	6.87488	0.000123615	0.000543314	TRUE	Q9BTY2	TP2_5224
PGRMC1	0.664741	0.433549	0.895934	6.62242	0.000160396	0.00065938	TRUE	O00264	TP2_119
LARP4	0.664369	0.492322	0.836416	8.89403	1.9343e-05	0.000135815	TRUE	Q71RC2	TP2_3673
VAMP4	0.663893	0.348635	0.979151	4.85031	0.00124645	0.00339221	TRUE	O75379	TP2_595
NEPRO	0.660302	0.38665	0.933954	5.55752	0.000523274	0.0016715	TRUE	Q6NW34	TP2_3515
MRPL12	0.660143	0.372997	0.94729	5.30114	0.000726585	0.00217436	TRUE	P52815	TP2_2006
TENT4B	0.659611	0.249869	1.06935	3.70778	0.00590258	0.0125734	TRUE	Q8NDF8	TP2_4228
PTRHD1	0.659347	0.459622	0.859072	7.60358	6.05534e-05	0.000313621	TRUE	Q6GMV3	TP2_3474
STX18	0.658637	0.517523	0.799751	10.7501	4.67846e-06	5.10908e-05	TRUE	Q9P2W9	TP2_6176
TRIP12	0.658292	0.520675	0.795909	11.0175	3.88222e-06	4.48456e-05	TRUE	Q14669	TP2_2870
TRABD	0.65816	0.308388	1.00793	4.33395	0.00245813	0.00600269	TRUE	Q9H4I3	TP2_5578
WDR55	0.657898	0.452899	0.862897	7.39168	7.41025e-05	0.000366207	TRUE	Q9H6Y2	TP2_5614
ABCB7	0.657791	0.53272	0.782863	12.1134	1.88089e-06	2.89496e-05	TRUE	O75027	TP2_543
OSBPL3	0.657537	0.52394	0.791135	11.336	3.12486e-06	3.86701e-05	TRUE	Q9H4L5	TP2_5582
GRAMD1A	0.65635	0.479345	0.833355	8.54059	2.60686e-05	0.000168372	TRUE	Q96CP6	TP2_4707
BZW2	0.656244	0.508144	0.804345	10.2058	6.92922e-06	6.6846e-05	TRUE	Q9Y6E2	TP2_6794
MSMO1	0.655878	0.525306	0.78645	11.5694	2.67453e-06	3.54199e-05	TRUE	Q15800	TP2_3045
MICOS13	0.655773	0.384094	0.927452	5.57216	0.000538675	0.00171304	TRUE	Q5XKP0	TP2_3425
UBE2J1	0.65514	0.455042	0.855239	7.54098	6.42462e-05	0.000327412	TRUE	Q9Y385	TP2_6608
ARHGAP18	0.654821	0.49232	0.817322	9.28121	1.41059e-05	0.000108241	TRUE	Q8N392	TP2_4074
ATP5IF1	0.654216	0.428492	0.87994	6.67545	0.000151765	0.000635141	TRUE	Q9UII2	TP2_6314
FAM3C	0.65405	0.525887	0.782213	11.754	2.36951e-06	3.29711e-05	TRUE	Q92520	TP2_4495
NPTN	0.653932	0.460935	0.846928	7.80404	5.0225e-05	0.000271042	TRUE	Q9Y639	TP2_6768
ATP9B	0.653512	0.295025	1.012	4.19872	0.00295572	0.00701911	TRUE	O43861	TP2_437
DST	0.653231	0.465807	0.840654	8.02749	4.09554e-05	0.000233992	TRUE	Q03001	TP2_2461
EXD2	0.653136	0.246495	1.05978	3.69938	0.00597462	0.0126955	TRUE	Q9NVH0	TP2_5955
GALC	0.652421	0.339874	0.964967	4.80784	0.0013161	0.00354344	TRUE	P54803	TP2_2065
CHCHD3	0.650941	0.529942	0.77194	12.3907	1.58056e-06	2.60793e-05	TRUE	Q9NX63	TP2_6025
GPAT3	0.650796	0.430331	0.871261	6.79896	0.000133587	0.000576237	TRUE	Q53EU6	TP2_3234
CPQ	0.650695	0.257076	1.04431	3.80749	0.00511475	0.0111228	TRUE	Q9Y646	TP2_6770
YIPF1	0.649883	0.490194	0.809572	9.37342	1.31057e-05	0.000102123	TRUE	Q9Y548	TP2_6709
FAM162A	0.649726	0.487004	0.812448	9.19647	1.51007e-05	0.000113143	TRUE	Q96A26	TP2_4638
TOR1AIP2	0.649296	0.424428	0.874165	6.65045	0.000155768	0.000646074	TRUE	Q8NFQ8	TP2_4264
PMPCB	0.649287	0.521355	0.777219	11.6895	2.47142e-06	3.36653e-05	TRUE	O75439	TP2_610
POMT1	0.647848	0.405733	0.889963	6.16294	0.000262593	0.000953002	TRUE	Q9Y6A1	TP2_6783
MYCBP2	0.647112	0.337793	0.956432	4.81847	0.00129828	0.00350169	TRUE	O75592	TP2_630
CDKN2AIP	0.646892	0.439421	0.854363	7.18143	9.09456e-05	0.000429079	TRUE	Q9NXV6	TP2_6048
TJP2	0.646794	0.51142	0.782168	11.0044	3.91751e-06	4.51486e-05	TRUE	Q9UDY2	TP2_6232
FASTKD5	0.646656	0.492364	0.800948	9.6531	1.05241e-05	8.87636e-05	TRUE	Q7L8L6	TP2_3714
EPB41L1	0.645854	0.511525	0.780184	11.0739	3.73444e-06	4.36214e-05	TRUE	Q9H4G0	TP2_5576
ERGIC2	0.645848	0.499044	0.792653	10.1328	7.31411e-06	6.89078e-05	TRUE	Q96RQ1	TP2_4992
RPL39; RPL39P5	0.644293	0.428561	0.860025	6.88028	0.000123718	0.000543369	TRUE	P62891; Q59GN2	TP2_2274
LSG1	0.644258	0.482912	0.805604	9.19685	1.5096e-05	0.000113143	TRUE	Q9H089	TP2_5459
ATP5PO	0.643626	0.529934	0.757318	13.0389	1.06677e-06	2.08558e-05	TRUE	P48047	TP2_1808
HTRA2	0.643434	0.497664	0.789203	10.1666	7.13308e-06	6.78577e-05	TRUE	O43464	TP2_376
GNL2	0.643258	0.504909	0.781606	10.709	4.81641e-06	5.21259e-05	TRUE	Q13823	TP2_2776
LPGAT1	0.643131	0.417826	0.868437	6.57454	0.000168654	0.000684478	TRUE	Q92604	TP2_4522
NME6	0.641468	0.503359	0.779578	10.6976	4.85524e-06	5.23328e-05	TRUE	O75414	TP2_605
STING1	0.641355	0.428209	0.854502	6.93039	0.000116845	0.000520756	TRUE	Q86WV6	TP2_3879
ARHGAP12	0.641153	0.413491	0.868815	6.48646	0.000185104	0.000733227	TRUE	Q8IWW6	TP2_3966
CCNT2	0.640248	0.0820255	1.19847	2.64167	0.0294601	0.0489166	TRUE	O60583	TP2_497
NUP62	0.639899	0.0836091	1.19619	2.6494	0.0291076	0.0484244	TRUE	P37198	TP2_1664
DHX37	0.639751	0.422521	0.856982	6.78308	0.000135783	0.000583209	TRUE	Q8IY37	TP2_3997
XPO6	0.638142	0.365777	0.910507	5.39639	0.000633807	0.00194886	TRUE	Q96QU8	TP2_4982
PTRH2	0.637335	0.507188	0.767482	11.279	3.24727e-06	3.96433e-05	TRUE	Q9Y3E5	TP2_6642
CDK12	0.637244	0.343899	0.93059	5.00338	0.0010268	0.00290167	TRUE	Q9NYV4	TP2_6079
KLHL11	0.636113	0.199364	1.07286	3.35459	0.00991186	0.019504	TRUE	Q9NVR0	TP2_5967
PMPCA	0.635629	0.4635	0.807757	8.50525	2.68733e-05	0.00017228	TRUE	Q10713	TP2_2581
INTS6	0.635416	0.414376	0.856457	6.62099	0.000160635	0.000659437	TRUE	Q9UL03	TP2_6391
GXYLT1	0.63449	0.482307	0.786673	9.60274	1.09436e-05	9.06566e-05	TRUE	Q4G148	TP2_3215
COA6	0.634405	0.479144	0.789665	9.41115	1.27194e-05	0.000100147	TRUE	Q5JTJ3	TP2_3305
BCS1L	0.633267	0.512354	0.75418	12.0629	1.9422e-06	2.95773e-05	TRUE	Q9Y276	TP2_6527
PRPF31	0.63305	0.437295	0.828805	7.4484	7.01736e-05	0.000350643	TRUE	Q8WWY3	TP2_4466
B3GAT3	0.63274	0.468435	0.797045	8.86976	1.97373e-05	0.000137796	TRUE	O94766	TP2_699
TMEM160	0.631853	0.490274	0.773433	10.2791	6.56539e-06	6.45314e-05	TRUE	Q9NX00	TP2_6009
MRPL44	0.631514	0.485896	0.777131	9.98864	8.14611e-06	7.40879e-05	TRUE	Q9H9J2	TP2_5678
SPCS3	0.631088	0.493027	0.769149	10.5282	5.47891e-06	5.72296e-05	TRUE	P61009	TP2_2162
TSKU	0.630607	0.323434	0.93778	4.72839	0.00145808	0.00386199	TRUE	Q8WUA8	TP2_4405
MDH2	0.628251	0.476448	0.780054	9.53214	1.15637e-05	9.44965e-05	TRUE	P40926	TP2_1701
RCL1	0.62808	0.384449	0.871712	5.93771	0.000337521	0.0011721	TRUE	Q9Y2P8	TP2_6566
RUNX1	0.627911	0.278027	0.977796	4.16975	0.00342781	0.00794036	TRUE	Q01196	TP2_2422
HADHB	0.627223	0.504126	0.750319	11.7358	2.39773e-06	3.32871e-05	TRUE	P55084	TP2_2079
LRRC8E	0.626489	0.480586	0.772392	9.88975	8.77798e-06	7.83017e-05	TRUE	Q6NSJ5	TP2_3503
EEA1	0.626105	0.340296	0.911915	5.06726	0.00102165	0.00288982	TRUE	Q15075	TP2_2950
PUM3	0.625844	0.471799	0.779889	9.35739	1.32738e-05	0.000103166	TRUE	Q15397	TP2_2992
RCC1L	0.625837	0.449818	0.801855	8.18916	3.54341e-05	0.000211449	TRUE	Q96I51	TP2_4843
RASA1	0.623219	0.491068	0.755371	10.8619	4.32526e-06	4.87319e-05	TRUE	P20936	TP2_1358
ERGIC3	0.622864	0.277348	0.96838	4.16671	0.00322873	0.00755163	TRUE	Q9Y282	TP2_6530
MPZL1	0.622647	0.415034	0.830259	6.90758	0.000119575	0.000529799	TRUE	O95297	TP2_779
RALA	0.62108	0.480369	0.761791	10.1662	7.13523e-06	6.78577e-05	TRUE	P11233	TP2_1146
SELENOT	0.620865	0.112446	1.12928	2.86886	0.0232015	0.0398845	TRUE	P62341	TP2_2243
OCIAD1	0.62068	0.426429	0.814931	7.35939	7.6448e-05	0.000373822	TRUE	Q9NX40	TP2_6016
TRMT10C	0.619708	0.460055	0.779361	8.94022	1.86169e-05	0.000132112	TRUE	Q7L0Y3	TP2_3691
QSOX2	0.619365	0.417987	0.820743	7.0839	0.000100166	0.000462462	TRUE	Q6ZRP7	TP2_3645
C2CD2L	0.618433	0.216324	1.02054	3.54231	0.00750959	0.0154201	TRUE	O14523	TP2_178
GFM1	0.618311	0.463797	0.772826	9.21668	1.48566e-05	0.000112008	TRUE	Q96RP9	TP2_4991
GPAM	0.617949	0.385153	0.850745	6.11385	0.000277211	0.000994699	TRUE	Q9HCL2	TP2_5751
TOMM70	0.617554	0.342085	0.893023	5.21116	0.000935564	0.0026853	TRUE	O94826	TP2_707
MKLN1	0.61739	0.465797	0.768983	9.38029	1.30344e-05	0.00010183	TRUE	Q9UL63	TP2_6402
GSTO1	0.615738	0.451015	0.780461	8.60952	2.45753e-05	0.000160617	TRUE	P78417	TP2_2343
TRIM32	0.615593	0.441731	0.789454	8.15506	3.6526e-05	0.000215621	TRUE	Q13049	TP2_2639
RRP36	0.615437	0.248874	0.982001	3.86698	0.00469881	0.0103717	TRUE	Q96EU6	TP2_4762
DGCR8	0.614508	0.317654	0.911361	4.76784	0.0013856	0.00369595	TRUE	Q8WYQ5	TP2_4483
ANO10	0.614004	0.45866	0.769348	9.1036	1.62815e-05	0.000120054	TRUE	Q9NW15	TP2_5981
RRS1	0.61313	0.468834	0.757426	9.78668	9.49528e-06	8.25065e-05	TRUE	Q15050	TP2_2941
CHPF2	0.613114	0.300669	0.925559	4.51965	0.0019168	0.00486982	TRUE	Q9P2E5	TP2_6162
GNG12	0.612555	0.483565	0.741544	10.9378	4.10264e-06	4.66995e-05	TRUE	Q9UBI6	TP2_6197
MARCHF5	0.612456	0.451773	0.773139	8.77894	2.12935e-05	0.000145466	TRUE	Q9NX47	TP2_6018
DERL2	0.612266	0.451168	0.773365	8.75358	2.17522e-05	0.000147929	TRUE	Q9GZP9	TP2_5430
CDKAL1	0.61199	0.311314	0.912666	4.70182	0.00157999	0.0041449	TRUE	Q5VV42	TP2_3406
APOB	0.611617	0.368218	0.855016	5.79422	0.00040733	0.00136041	TRUE	P04114	TP2_939
TBC1D23	0.611515	0.463274	0.759755	9.50118	1.18479e-05	9.5654e-05	TRUE	Q9NUY8	TP2_5935
NSDHL	0.610883	0.473117	0.748649	10.213	6.89248e-06	6.67852e-05	TRUE	Q15738	TP2_3035
MAN2A1	0.610223	0.488074	0.732372	11.5063	2.78866e-06	3.6373e-05	TRUE	Q16706	TP2_3095
RABGEF1	0.609334	0.442336	0.776332	8.40392	2.93371e-05	0.000183204	TRUE	Q9UJ41	TP2_6324
NPC1	0.608598	0.429813	0.787382	7.84039	4.85702e-05	0.000264784	TRUE	O15118	TP2_274
NOC4L	0.607829	0.382408	0.83325	6.21047	0.000249245	0.000912236	TRUE	Q9BVI4	TP2_5269
ELOVL1	0.607148	0.176772	1.03752	3.35536	0.0126827	0.0240474	TRUE	Q9BW60	TP2_5290
HPCAL1	0.606975	0.329131	0.88482	5.03161	0.000991112	0.00282194	TRUE	P37235	TP2_1665
HEXA	0.606752	0.405455	0.808049	6.94241	0.000115434	0.000515609	TRUE	P06865	TP2_1003
UTP25	0.606228	0.44216	0.770296	8.51038	2.67546e-05	0.000171701	TRUE	Q68CQ4	TP2_3442
ACADSB	0.606154	0.476159	0.736149	10.7397	4.71294e-06	5.12818e-05	TRUE	P45954	TP2_1764
APBB1	0.605363	0.328793	0.881934	5.04135	0.000979111	0.00279171	TRUE	O00213	TP2_108
SLC22A18	0.604749	0.446474	0.763024	8.80035	2.09148e-05	0.000143365	TRUE	Q96BI1	TP2_4674
GALNS	0.604509	0.337908	0.87111	5.2225	0.000782539	0.00231461	TRUE	P34059	TP2_1596
IDH3G	0.60432	0.47871	0.729929	11.0811	3.71601e-06	4.35747e-05	TRUE	P51553	TP2_1951
TK2	0.60385	0.409006	0.798694	7.13805	9.49249e-05	0.000442324	TRUE	O00142	TP2_93
CS	0.60351	0.453717	0.753303	9.27963	1.41239e-05	0.000108241	TRUE	O75390	TP2_599
RER1	0.600629	0.486928	0.714331	12.1668	1.81842e-06	2.84494e-05	TRUE	O15258	TP2_300
MCU	0.600601	0.472866	0.728336	10.8296	4.42414e-06	4.94767e-05	TRUE	Q8NE86	TP2_4237
POLR2A	0.600013	0.417951	0.782076	7.59062	6.12984e-05	0.000316462	TRUE	P24928	TP2_1428
NOL8	0.599912	0.320994	0.878831	4.9539	0.0010928	0.00305247	TRUE	Q76FK4	TP2_3681
KIN	0.599416	0.277884	0.920949	4.29379	0.00259573	0.0062929	TRUE	O60870	TP2_529
MED13	0.599147	0.260022	0.938273	4.06921	0.00353533	0.00813018	TRUE	Q9UHV7	TP2_6293
GYS1	0.598138	0.475846	0.72043	11.2653	3.27756e-06	3.99056e-05	TRUE	P13807	TP2_1205
SH2D4A	0.597798	0.419869	0.775728	7.73828	5.33805e-05	0.000283522	TRUE	Q9H788	TP2_5619
GLB1	0.596624	0.412416	0.780831	7.45985	6.94083e-05	0.000347848	TRUE	P16278	TP2_1261
SGPP1	0.595914	0.28283	0.908998	4.3839	0.0022979	0.00568303	TRUE	Q9BX95	TP2_5316
FNDC3B	0.594205	0.356936	0.831474	5.7681	0.000409487	0.00136624	TRUE	Q53EP0	TP2_3233
DDX49	0.593692	0.414812	0.772572	7.64427	5.828e-05	0.000303932	TRUE	Q9Y6V7	TP2_6821
PPIL2	0.593146	0.289517	0.896776	4.49941	0.001969	0.00498356	TRUE	Q13356	TP2_2690
TMEM168	0.592436	0.382539	0.802332	6.50089	0.000182291	0.000725677	TRUE	Q9H0V1	TP2_5488
ISCU	0.592115	0.0793457	1.10488	2.66055	0.0286567	0.0478193	TRUE	Q9H1K1	TP2_5510
ABCC4	0.591355	0.416626	0.766084	7.79507	5.06432e-05	0.000272337	TRUE	O15439	TP2_320
CSGALNACT2	0.591115	0.266519	0.915712	4.20918	0.00304811	0.00720733	TRUE	Q8N6G5	TP2_4136
PEX13	0.59061	0.158484	1.02274	3.14795	0.0135212	0.0253664	TRUE	Q92968	TP2_4578
RPP25L	0.589752	0.384358	0.795146	6.61331	0.000161931	0.000662985	TRUE	Q8N5L8	TP2_4119
DNASE1L1	0.589668	0.196937	0.982399	3.45819	0.00849933	0.0171434	TRUE	P49184	TP2_1841
SPRYD4	0.589584	0.457598	0.72157	10.2886	6.51979e-06	6.44902e-05	TRUE	Q8WW59	TP2_4456
CCND1	0.589265	0.270255	0.908274	4.27276	0.00282577	0.006753	TRUE	P24385	TP2_1418
DPH1	0.589211	0.115808	1.06261	2.90876	0.0212522	0.0370182	TRUE	Q9BZG8	TP2_5385
VDAC2	0.589101	0.401221	0.77698	7.22184	8.74048e-05	0.000415686	TRUE	P45880	TP2_1763
BET1	0.588747	0.446237	0.731256	9.51527	1.17175e-05	9.53669e-05	TRUE	O15155	TP2_283
TRAM2	0.588601	0.253119	0.924083	4.041	0.00367715	0.00841148	TRUE	Q15035	TP2_2933
CLPTM1	0.588264	0.474469	0.702059	11.9065	2.14665e-06	3.11744e-05	TRUE	O96005	TP2_867
TMEM185B	0.58767	0.331359	0.84398	5.28085	0.000728759	0.00217978	TRUE	Q9H7F4	TP2_5629
GID4	0.586863	0.229455	0.94427	3.7819	0.00530556	0.0114799	TRUE	Q8IVV7	TP2_3947
SLX9	0.586216	0.392401	0.780032	6.96637	0.000112676	0.000509146	TRUE	Q9NSI2	TP2_5893
LZTR1	0.585671	0.373648	0.797693	6.36222	0.000211393	0.000806954	TRUE	Q8N653	TP2_4131
SRPRA	0.585634	0.468303	0.702965	11.4961	2.80753e-06	3.65403e-05	TRUE	P08240	TP2_1050
NAT10	0.58413	0.438442	0.729817	9.2347	1.46425e-05	0.000111088	TRUE	Q9H0A0	TP2_5461
MYO1E	0.583833	0.433765	0.733901	8.9606	1.83061e-05	0.000130675	TRUE	Q12965	TP2_2623
MTX3	0.582625	0.439526	0.725723	9.37761	1.30622e-05	0.000101915	TRUE	Q5HYI7	TP2_3286
ZFYVE1	0.582083	0.328065	0.836102	5.27784	0.000731425	0.00218559	TRUE	Q9HBF4	TP2_5716
GOLGB1	0.581587	0.383451	0.779723	6.76065	0.000138954	0.000593453	TRUE	Q14789	TP2_2893
HSPE1	0.581491	0.43358	0.729402	9.05483	1.69426e-05	0.000123576	TRUE	P61604	TP2_2195
CADM1	0.581097	0.232731	0.929463	3.89516	0.00523627	0.0113584	TRUE	Q9BY67	TP2_5344
UCKL1	0.580219	0.370424	0.790013	6.36994	0.000209645	0.000801804	TRUE	Q9NWZ5	TP2_6008
RASSF4	0.57979	0.147183	1.0124	3.08684	0.0148354	0.0274146	TRUE	Q9H2L5	TP2_5530
ZDHHC21	0.579685	0.219834	0.939536	3.71027	0.00588137	0.0125371	TRUE	Q8IVQ6	TP2_3944
DHX57	0.579467	0.374432	0.784502	6.50935	0.000180665	0.000720295	TRUE	Q6P158	TP2_3526
PHLDA1	0.579189	0.267759	0.890618	4.28349	0.00263234	0.00635614	TRUE	Q8WV24	TP2_4428
DCUN1D5	0.578992	0.389842	0.768141	7.05025	0.000103583	0.000475694	TRUE	Q9BTE7	TP2_5211
GOLGA2	0.578695	0.300606	0.856784	4.81358	0.0013997	0.00373028	TRUE	Q08379	TP2_2545
ZBTB21	0.578124	0.272671	0.883577	4.35927	0.00237543	0.0058409	TRUE	Q9ULJ3	TP2_6411
SLAIN2	0.577866	0.436664	0.719067	9.42595	1.25714e-05	9.97633e-05	TRUE	Q9P270	TP2_6154
FAM172A	0.577457	0.362518	0.792396	6.18787	0.000255497	0.000931168	TRUE	Q8WUF8	TP2_4411
NAA40	0.57712	0.196186	0.958054	3.50444	0.00825305	0.0167249	TRUE	Q86UY6	TP2_3838
NUMB	0.576799	0.39903	0.754568	7.47318	6.85294e-05	0.000344014	TRUE	P49757	TP2_1880
UXS1	0.576251	0.42634	0.726162	8.85352	2.00059e-05	0.000138868	TRUE	Q8NBZ7	TP2_4201
IL1RAP	0.576162	0.365466	0.786858	6.29833	0.000226497	0.000850102	TRUE	Q9NPH3	TP2_5796
C2orf76	0.575918	0.299459	0.852376	4.79808	0.00133271	0.00358177	TRUE	Q3KRA6	TP2_3171
ZNRD2	0.575698	0.360457	0.790938	6.16038	0.000263334	0.000954792	TRUE	O60232	TP2_449
DDX47	0.574628	0.415353	0.733904	8.30951	3.18606e-05	0.00019435	TRUE	Q9H0S4	TP2_5483
PTPMT1	0.570013	0.390463	0.749562	7.31203	8.00391e-05	0.000388238	TRUE	Q8WUK0	TP2_4415
TFB1M	0.569858	0.343287	0.796428	5.79295	0.000397963	0.00133294	TRUE	Q8WVM0	TP2_4441
MORF4L2	0.569342	0.255281	0.883403	4.19335	0.00314424	0.00738561	TRUE	Q15014	TP2_2922
ABHD16A	0.569308	0.392417	0.746199	7.41275	7.26152e-05	0.000360242	TRUE	O95870	TP2_857
GNS	0.568511	0.335101	0.801921	5.62651	0.000512752	0.00164533	TRUE	P15586	TP2_1247
GOLM2	0.567643	0.431672	0.703614	9.61538	1.08366e-05	9.02027e-05	TRUE	Q6P4E1	TP2_3547
TMUB2	0.567524	0.239193	0.895856	3.98115	0.00399867	0.00905553	TRUE	Q71RG4	TP2_3674
SYNJ2BP	0.56675	0.35228	0.781221	6.08641	0.000285771	0.00101815	TRUE	P57105	TP2_2122
NOL9	0.56637	0.432499	0.700241	9.7443	9.80899e-06	8.47446e-05	TRUE	Q5SY16	TP2_3341
PEX16	0.566102	0.417098	0.715106	8.7505	2.18086e-05	0.000148146	TRUE	Q9Y5Y5	TP2_6757
MRPS23	0.565273	0.381707	0.748838	7.09258	9.93041e-05	0.000459538	TRUE	Q9Y3D9	TP2_6638
MFN1	0.564193	0.243149	0.885236	4.04763	0.00364328	0.00834031	TRUE	Q8IWA4	TP2_3951
BCKDHA	0.56379	0.421632	0.705947	9.13447	1.58779e-05	0.000117653	TRUE	P12694	TP2_1177
TMBIM1	0.563712	0.436567	0.690858	10.2116	6.89944e-06	6.67852e-05	TRUE	Q969X1	TP2_4630
CCNDBP1	0.56363	0.0760086	1.05125	2.67871	0.0286919	0.0478393	TRUE	O95273	TP2_776
R3HDM4	0.563201	0.282311	0.84409	4.61812	0.00168341	0.00436127	TRUE	Q96D70	TP2_4721
ATPAF1	0.561862	0.389088	0.734635	7.49013	6.74295e-05	0.000339905	TRUE	Q5TC12	TP2_3380
NKTR	0.561027	0.171761	0.950293	3.31951	0.0104446	0.0203533	TRUE	P30414	TP2_1535
HSPD1	0.561025	0.326114	0.795936	5.50067	0.000559652	0.0017612	TRUE	P10809	TP2_1131
TSR1	0.560747	0.40152	0.719974	8.11124	3.79845e-05	0.000221571	TRUE	Q2NL82	TP2_3142
FIBP	0.560651	0.379821	0.741481	7.141	9.46482e-05	0.000441716	TRUE	O43427	TP2_372
SEC11A	0.56065	0.430208	0.691091	9.89946	8.71357e-06	7.78421e-05	TRUE	P67812	TP2_2309
PC	0.56042	0.147808	0.973031	3.12831	0.0139298	0.0260117	TRUE	P11498	TP2_1157
BOP1	0.560028	0.377826	0.74223	7.07935	0.00010062	0.000464201	TRUE	Q14137	TP2_2804
APOO	0.559931	0.401224	0.718638	8.12598	3.74869e-05	0.000219433	TRUE	Q9BUR5	TP2_5247
DHX38	0.559382	0.337622	0.781142	5.80981	0.000390342	0.00131178	TRUE	Q92620	TP2_4528
ITGA3	0.559333	0.354819	0.763847	6.29919	0.000226287	0.000849841	TRUE	P26006	TP2_1445
ZNFX1	0.557976	0.381843	0.734109	7.29646	8.12595e-05	0.000392895	TRUE	Q9P2E3	TP2_6161
MRPL17	0.557572	0.409021	0.706123	8.64496	2.38448e-05	0.00015772	TRUE	Q9NRX2	TP2_5875
SIGMAR1	0.55738	0.442519	0.672241	11.1767	3.48063e-06	4.15406e-05	TRUE	Q99720	TP2_5083
POLR3A	0.557197	0.306573	0.80782	5.12063	0.000887135	0.00257568	TRUE	O14802	TP2_226
NT5DC2	0.556955	0.358181	0.755729	6.45354	0.0001917	0.000749749	TRUE	Q9H857	TP2_5641
GFM2	0.556823	0.408268	0.705378	8.63308	2.4087e-05	0.000158974	TRUE	Q969S9	TP2_4623
EDEM3	0.55608	0.371779	0.740381	6.94939	0.000114622	0.000514268	TRUE	Q9BZQ6	TP2_5394
RRP7A	0.555942	0.408735	0.703149	8.69837	2.27892e-05	0.000153256	TRUE	Q9Y3A4	TP2_6615
MAP1B	0.555374	0.428876	0.681872	10.112	7.42773e-06	6.97606e-05	TRUE	P46821	TP2_1791
ATG13	0.554901	0.29277	0.817033	4.87566	0.00120678	0.0033006	TRUE	O75143	TP2_557
LETM1	0.554053	0.258474	0.849631	4.37763	0.00278591	0.0066683	TRUE	O95202	TP2_765
TMX3	0.552153	0.378498	0.725809	7.32333	7.91654e-05	0.000385205	TRUE	Q96JJ7	TP2_4872
PGM2L1	0.551501	0.378955	0.724047	7.36171	7.62768e-05	0.000373589	TRUE	Q6PCE3	TP2_3561
ABCF2	0.550617	0.416654	0.684581	9.46674	1.21731e-05	9.77571e-05	TRUE	Q9UG63	TP2_6246
MTIF2	0.549032	0.411859	0.686205	9.21862	1.48334e-05	0.000111974	TRUE	P46199	TP2_1778
IER3IP1	0.548816	0.124398	0.973234	3.11027	0.0189291	0.0336214	TRUE	Q9Y5U9	TP2_6746
SRP9	0.548388	0.393606	0.70317	8.16028	3.63567e-05	0.000215331	TRUE	P49458	TP2_1858
POLR2C	0.548237	0.353699	0.742774	6.49084	0.000184244	0.000731181	TRUE	P19387	TP2_1331
ACADM	0.546935	0.40662	0.687251	8.97776	1.80489e-05	0.000129561	TRUE	P11310	TP2_1151
LDLR	0.546678	0.386606	0.70675	7.86599	4.74409e-05	0.000260688	TRUE	P01130	TP2_907
RANBP10	0.545906	0.3057	0.786111	5.23446	0.000771167	0.00228624	TRUE	Q6VN20	TP2_3621
SCPEP1	0.545746	0.257776	0.833717	4.36495	0.0023573	0.0058034	TRUE	Q9HB40	TP2_5710
MAN2A2	0.545109	0.316743	0.773475	5.49779	0.000561566	0.00176549	TRUE	P49641	TP2_1866
SUPV3L1	0.544403	0.412186	0.67662	9.48355	1.20131e-05	9.68586e-05	TRUE	Q8IYB8	TP2_4008
FRYL	0.544226	0.357136	0.731317	6.69984	0.000147969	0.000622273	TRUE	O94915	TP2_728
ARPC5L	0.544218	0.386555	0.701881	7.95024	4.39257e-05	0.000246302	TRUE	Q9BPX5	TP2_5116
COX11	0.544184	0.295924	0.792445	5.04866	0.000970213	0.00277158	TRUE	Q9Y6N1	TP2_6813
NOTCH2	0.542549	0.252161	0.832938	4.30325	0.00256256	0.00622498	TRUE	Q04721	TP2_2481
EXT2	0.540993	0.221896	0.86009	3.90711	0.00446762	0.0099447	TRUE	Q93063	TP2_4595
NOP10	0.540175	0.268292	0.812058	4.58128	0.00179743	0.00460726	TRUE	Q9NPE3	TP2_5789
SLC25A1	0.538705	0.416386	0.661025	10.1436	7.2556e-06	6.8678e-05	TRUE	P53007	TP2_2015
PPA1	0.538705	0.35258	0.724829	6.6663	0.000153216	0.000638559	TRUE	Q15181	TP2_2968
MTPAP	0.538653	0.370263	0.707044	7.36765	7.58405e-05	0.000372056	TRUE	Q9NVV4	TP2_5974
LYPLAL1	0.537842	0.390047	0.685636	8.38172	2.991e-05	0.000185495	TRUE	Q5VWZ2	TP2_3413
NMD3	0.537608	0.415428	0.659788	10.1345	7.30462e-06	6.89078e-05	TRUE	Q96D46	TP2_4720
MBOAT2	0.537513	0.22017	0.854855	3.90119	0.00447616	0.00995269	TRUE	Q6ZWT7	TP2_3661
DHCR7	0.537206	0.39807	0.676343	8.89275	1.93635e-05	0.000135815	TRUE	Q9UBM7	TP2_6204
TRPC4AP	0.53636	0.282348	0.790372	4.8634	0.0012258	0.00334807	TRUE	Q8TEL6	TP2_4374
ETFB	0.536231	0.364057	0.708406	7.17332	9.16755e-05	0.000431955	TRUE	P38117	TP2_1669
HADHA	0.535818	0.419603	0.652034	10.6192	5.13379e-06	5.43535e-05	TRUE	P40939	TP2_1704
PHF23	0.534116	0.348736	0.719496	6.63606	0.000158124	0.00065405	TRUE	Q9BUL5	TP2_5240
WRN	0.534102	0.214552	0.853652	3.84966	0.00481601	0.0105837	TRUE	Q14191	TP2_2824
TBC1D1	0.533527	0.281157	0.785897	4.86919	0.00121678	0.00332645	TRUE	Q86TI0	TP2_3811
TTYH3	0.5334	0.334493	0.732307	6.17647	0.000258715	0.000940626	TRUE	Q9C0H2	TP2_5417
AK2	0.532832	0.408114	0.65755	9.84006	9.11595e-06	8.05442e-05	TRUE	P54819	TP2_2066
C8orf82	0.532831	0.337608	0.728054	6.28631	0.00022947	0.000856395	TRUE	Q6P1X6	TP2_3540
PEX3	0.532776	0.333576	0.731977	6.16015	0.000263402	0.000954792	TRUE	P56589	TP2_2113
EMC6	0.532667	0.087867	0.977467	2.8875	0.0258833	0.0438086	TRUE	Q9BV81	TP2_5258
MRPL22	0.53233	0.390022	0.674638	8.61566	2.4447e-05	0.000160299	TRUE	Q9NWU5	TP2_5999
ERAL1	0.531661	0.349632	0.713691	6.72713	0.000143845	0.000609601	TRUE	O75616	TP2_633
FBXO3	0.531347	0.271341	0.791353	4.70687	0.00149933	0.00395738	TRUE	Q9UK99	TP2_6357
FRMD6	0.531239	0.342578	0.7199	6.48552	0.000185288	0.000733259	TRUE	Q96NE9	TP2_4936
ADO	0.531168	0.29236	0.769977	5.12294	0.000884598	0.00256955	TRUE	Q96SZ5	TP2_5021
ACOX1	0.531082	0.398439	0.663726	9.22176	1.47959e-05	0.000111971	TRUE	Q15067	TP2_2948
ARFIP2	0.530182	0.342046	0.718319	6.49067	0.000184278	0.000731181	TRUE	P53365	TP2_2018
RMDN3	0.530057	0.348775	0.711338	6.73452	0.000142751	0.000607094	TRUE	Q96TC7	TP2_5031
ERO1B	0.52946	0.345261	0.71366	6.62038	0.000160737	0.000659437	TRUE	Q86YB8	TP2_3900
PJA2	0.529245	0.0747009	0.983789	2.68175	0.0276789	0.0464959	TRUE	O43164	TP2_342
TXNDC15	0.52909	0.167164	0.891017	3.36703	0.00972991	0.0192023	TRUE	Q96J42	TP2_4862
OPA3	0.528806	0.387254	0.670358	8.60432	2.46846e-05	0.000161157	TRUE	Q9H6K4	TP2_5599
SACS	0.528783	0.350029	0.707537	6.81332	0.000131634	0.000569848	TRUE	Q9NZJ4	TP2_6097
WDR26	0.528637	0.392681	0.664594	8.95561	1.83817e-05	0.000130751	TRUE	Q9H7D7	TP2_5625
ISCA1	0.527557	0.335784	0.71933	6.33605	0.000217441	0.000822246	TRUE	Q9BUE6	TP2_5234
CLTA	0.52715	0.250136	0.804164	4.4049	0.00239312	0.00587482	TRUE	P09496	TP2_1083
MRPL9	0.526973	0.400913	0.653033	9.62826	1.07287e-05	9.01125e-05	TRUE	Q9BYD2	TP2_5351
RPS26	0.526262	0.129038	0.923485	3.16676	0.0168993	0.030592	TRUE	P62854	TP2_2266
COQ6	0.526148	0.321308	0.730987	5.91604	0.000345887	0.00119429	TRUE	Q9Y2Z9	TP2_6593
MRPL1	0.52609	0.368134	0.684045	7.67118	5.68281e-05	0.000298422	TRUE	Q9BYD6	TP2_5353
AAMP	0.526027	0.371964	0.68009	7.86406	4.75251e-05	0.000260913	TRUE	Q13685	TP2_2767
MRPS26	0.525269	0.358501	0.692038	7.25445	8.46581e-05	0.000406484	TRUE	Q9BYN8	TP2_5361
NUP42	0.524541	0.234732	0.81435	4.16874	0.00308012	0.0072685	TRUE	O15504	TP2_325
VAMP7	0.524427	0.38806	0.660795	8.85749	1.99399e-05	0.00013857	TRUE	P51809	TP2_1973
MTRES1	0.524343	0.163767	0.884919	3.34931	0.00999013	0.0196069	TRUE	Q9P0P8	TP2_6135
BAZ1A	0.523355	0.075425	0.971285	2.69106	0.027281	0.0459466	TRUE	Q9NRL2	TP2_5857
NGDN	0.523167	0.273315	0.773019	4.82275	0.00129117	0.00348409	TRUE	Q8NEJ9	TP2_4242
GADD45GIP1	0.522761	0.355904	0.689617	7.21601	8.79059e-05	0.000417018	TRUE	Q8TAE8	TP2_4298
LONP1	0.522479	0.387213	0.657745	8.89645	1.93042e-05	0.000135791	TRUE	P36776	TP2_1654
BRIX1	0.522423	0.40563	0.639215	10.3025	6.45351e-06	6.39947e-05	TRUE	Q8TDN6	TP2_4360
RTN4IP1	0.522244	0.298211	0.746277	5.36906	0.000654969	0.00199968	TRUE	Q8WWV3	TP2_4464
RAB13	0.521915	0.387601	0.656229	8.94986	1.84691e-05	0.000131218	TRUE	P51153	TP2_1940
NDUFAF3	0.521021	0.342138	0.699903	6.70849	0.000146648	0.000618009	TRUE	Q9BU61	TP2_5228
FAF2	0.520514	0.380644	0.660384	8.57125	2.53923e-05	0.000164886	TRUE	Q96CS3	TP2_4710
SLC12A9	0.51994	0.387424	0.652455	9.03698	1.71919e-05	0.000124936	TRUE	Q9BXP2	TP2_5327
PROCR	0.519183	0.329671	0.708696	6.30987	0.000223684	0.000841637	TRUE	Q9UNN8	TP2_6458
NDUFB5	0.518873	0.296501	0.741244	5.37427	0.00065088	0.0019892	TRUE	O43674	TP2_400
ATAD3B	0.518687	0.1512	0.886174	3.27829	0.0118618	0.0226616	TRUE	Q5T9A4	TP2_3374
CRYBG1	0.517634	0.336707	0.698562	6.58954	0.000166017	0.000677244	TRUE	Q9Y4K1	TP2_6689
NEDD4	0.51761	0.383044	0.652175	8.85944	1.99075e-05	0.000138507	TRUE	P46934	TP2_1793
BYSL	0.517339	0.314214	0.720464	5.86608	0.00036606	0.00124613	TRUE	Q13895	TP2_2787
ECHS1	0.51621	0.349685	0.682735	7.13977	9.47636e-05	0.000441913	TRUE	P30084	TP2_1526
PNPLA6	0.516136	0.39535	0.636922	9.84203	9.10225e-06	8.05442e-05	TRUE	Q8IY17	TP2_3992
SLC30A9	0.516129	0.349155	0.683102	7.11946	9.66889e-05	0.000449503	TRUE	Q6PML9	TP2_3588
DENND4A	0.51605	0.202246	0.829855	3.78765	0.005262	0.0114001	TRUE	Q7Z401	TP2_3751
MAPRE3	0.515482	0.35121	0.679753	7.2275	8.69203e-05	0.000414295	TRUE	Q9UPY8	TP2_6494
FBXL20	0.515145	0.126446	0.903845	3.0891	0.0160394	0.0293789	TRUE	Q96IG2	TP2_4847
ATP5PB	0.515119	0.385761	0.644477	9.17174	1.54056e-05	0.000114857	TRUE	P24539	TP2_1422
BCAP29	0.514276	0.365673	0.662879	7.97088	4.31093e-05	0.000243082	TRUE	Q9UHQ4	TP2_6288
HMGN4	0.514258	0.195273	0.833243	3.71745	0.00588942	0.0125498	TRUE	O00479	TP2_148
SEL1L	0.514245	0.392056	0.636434	9.69338	1.02013e-05	8.66464e-05	TRUE	Q9UBV2	TP2_6222
FARS2	0.514241	0.320393	0.708088	6.11004	0.000278382	0.000998062	TRUE	O95363	TP2_791
FHOD1	0.514182	0.266585	0.761779	4.78309	0.00135865	0.00363691	TRUE	Q9Y613	TP2_6764
GOSR2	0.513827	0.321078	0.706577	6.13989	0.000269348	0.00097052	TRUE	O14653	TP2_197
RABL3	0.513473	0.399556	0.62739	10.3816	6.09156e-06	6.14139e-05	TRUE	Q5HYI8	TP2_3287
NVL	0.513276	0.339833	0.68672	6.81601	0.000131272	0.00056869	TRUE	O15381	TP2_314
SLC30A7	0.513209	0.391631	0.634787	9.72243	9.97535e-06	8.55698e-05	TRUE	Q8NEW0	TP2_4248
ACOT13	0.512486	0.368029	0.656943	8.17111	3.60076e-05	0.000213815	TRUE	Q9NPJ3	TP2_5799
NDUFAF7	0.512413	0.214047	0.810778	3.97258	0.0042519	0.00952772	TRUE	Q7L592	TP2_3704
KCTD10	0.512313	0.236337	0.78829	4.27564	0.0026606	0.00640645	TRUE	Q9H3F6	TP2_5545
C8orf33	0.511483	0.309835	0.713131	5.84217	0.000376169	0.00127194	TRUE	Q9H7E9	TP2_5627
PLEKHM2	0.510624	0.108435	0.912813	2.9242	0.0190242	0.0337408	TRUE	Q8IWE5	TP2_3959
DKC1	0.510549	0.388315	0.632783	9.62018	1.07963e-05	9.02027e-05	TRUE	O60832	TP2_525
UBAC2	0.510318	0.353707	0.666928	7.50511	6.64738e-05	0.000336492	TRUE	Q8NBM4	TP2_4189
POLR1F	0.510298	0.268452	0.752144	4.85984	0.00123136	0.00335872	TRUE	Q3B726	TP2_3167
COLGALT1	0.508334	0.37976	0.636909	9.10608	1.62487e-05	0.000120054	TRUE	Q8NBJ5	TP2_4184
SEC62	0.507991	0.382735	0.633247	9.34104	1.34477e-05	0.000104033	TRUE	Q99442	TP2_5036
CDK9	0.50765	0.297862	0.717438	5.57342	0.000513572	0.00164708	TRUE	P50750	TP2_1926
MYOF	0.50704	0.356393	0.657688	7.75206	5.27013e-05	0.000281151	TRUE	Q9NZM1	TP2_6103
PDZD8	0.506588	0.309192	0.703985	5.91089	0.000347911	0.00120059	TRUE	Q8NEN9	TP2_4245
CPOX	0.506369	0.394584	0.618153	10.4333	5.86737e-06	5.97522e-05	TRUE	P36551	TP2_1651
PDCD5	0.506238	0.240065	0.772411	4.40143	0.00239656	0.00588087	TRUE	O14737	TP2_211
FNBP1	0.506107	0.269782	0.742432	4.93253	0.00112272	0.00311586	TRUE	Q96RU3	TP2_4999
JAGN1	0.506095	0.340543	0.671647	7.04101	0.000104544	0.00047865	TRUE	Q8N5M9	TP2_4122
CXADR	0.505265	0.340713	0.669817	7.07218	0.000101341	0.000466462	TRUE	P78310	TP2_2323
NDUFB10	0.505234	0.342986	0.667481	7.17219	9.17779e-05	0.000431955	TRUE	O96000	TP2_866
AKT1S1	0.505044	0.307618	0.70247	5.89198	0.000355445	0.00121671	TRUE	Q96B36	TP2_4667
STX5	0.505005	0.311664	0.698346	6.01601	0.000309093	0.00108777	TRUE	Q13190	TP2_2665
FAM8A1	0.504771	0.310455	0.699088	5.98304	0.000320729	0.00112088	TRUE	Q9UBU6	TP2_6219
ABHD17B	0.503711	0.151454	0.855968	3.30768	0.0110041	0.0212856	TRUE	Q5VST6	TP2_3397
SUCLG2	0.503208	0.321998	0.684417	6.39593	0.000203875	0.000784206	TRUE	Q96I99	TP2_4845
NRDC	0.502909	0.315613	0.690205	6.1844	0.000256472	0.000934158	TRUE	O43847	TP2_434
AP5Z1	0.50272	0.0935122	0.911927	2.82956	0.022011	0.038131	TRUE	O43299	TP2_355
CSNK1A1	0.502238	0.240382	0.764094	4.43318	0.00225981	0.00561375	TRUE	P48729	TP2_1830
KRR1	0.502024	0.303736	0.700313	5.83128	0.000380876	0.00128569	TRUE	Q13601	TP2_2750
TUFM	0.501925	0.370782	0.633069	8.81515	2.06573e-05	0.000142245	TRUE	P49411	TP2_1855
ARL6IP5	0.501289	0.331652	0.670927	6.80618	0.000132601	0.000573212	TRUE	O75915	TP2_674
RBM28	0.501275	0.355037	0.647513	7.89502	4.61957e-05	0.000255402	TRUE	Q9NW13	TP2_5980
WIPI1	0.501269	0.343277	0.65926	7.30757	8.03863e-05	0.000389609	TRUE	Q5MNZ9	TP2_3319
MED15	0.500825	0.20723	0.794421	3.92893	0.00430396	0.0096194	TRUE	Q96RN5	TP2_4989
GSTK1	0.500796	0.314462	0.687131	6.19021	0.000254841	0.00092934	TRUE	Q9Y2Q3	TP2_6568
TMEM167A	0.500717	0.293297	0.708138	5.56004	0.000521724	0.00166791	TRUE	Q8TBQ9	TP2_4328
NOL6	0.500496	0.332133	0.668859	6.84685	0.000127198	0.000555019	TRUE	Q9H6R4	TP2_5604
PRMT3	0.500421	0.373281	0.627561	9.06546	1.67959e-05	0.000122946	TRUE	O60678	TP2_506
CLCC1	0.499391	0.175631	0.82315	3.5744	0.00758504	0.01554	TRUE	Q96S66	TP2_5007
GABARAPL2	0.498719	0.322736	0.674703	6.52711	0.000177303	0.000710033	TRUE	P60520	TP2_2146
LPCAT3	0.498204	0.230128	0.76628	4.28348	0.00265754	0.00640249	TRUE	Q6P1A2	TP2_3529
MRPL42	0.496838	0.088619	0.905058	2.80323	0.0229255	0.0394662	TRUE	Q9Y6G3	TP2_6795
JMJD6	0.495449	0.287997	0.702901	5.50071	0.000559623	0.0017612	TRUE	Q6NYC1	TP2_3521
SYVN1	0.495061	0.350738	0.639384	7.90061	4.59603e-05	0.000254637	TRUE	Q86TM6	TP2_3813
CA12	0.494424	0.285957	0.702891	5.4626	0.000585559	0.00182843	TRUE	O43570	TP2_386
FSD1	0.494001	0.226704	0.761298	4.25667	0.00273029	0.00654295	TRUE	Q9BTV5	TP2_5219
CHPF	0.493282	0.282993	0.703572	5.40276	0.00062898	0.00193813	TRUE	Q8IZ52	TP2_4022
GTF2F2	0.492174	0.34745	0.636898	7.83276	4.89126e-05	0.000265872	TRUE	P13984	TP2_1209
NOC3L	0.491772	0.33109	0.652454	7.04909	0.000103703	0.000475882	TRUE	Q8WTT2	TP2_4395
RPS19BP1	0.491755	0.320205	0.663305	6.60231	0.000163809	0.000670218	TRUE	Q86WX3	TP2_3880
MAGT1	0.491594	0.273449	0.709739	5.19037	0.000813991	0.0023909	TRUE	Q9H0U3	TP2_5484
MYH9	0.49143	0.328943	0.653916	6.96597	0.000112722	0.000509146	TRUE	P35579	TP2_1628
GLUD1	0.491039	0.337177	0.644902	7.35055	7.71046e-05	0.000376423	TRUE	P00367	TP2_878
MCUR1	0.490984	0.24121	0.740757	4.5275	0.00189697	0.00482554	TRUE	Q96AQ8	TP2_4659
RIDA	0.490934	0.312227	0.669641	6.32731	0.000219503	0.000827971	TRUE	P52758	TP2_2003
ITPR2	0.490744	0.219861	0.761627	4.17264	0.00306365	0.00723867	TRUE	Q14571	TP2_2860
GOLM1	0.49046	0.142896	0.838023	3.25017	0.0115886	0.022229	TRUE	Q8NBJ4	TP2_4183
INTS4	0.490409	0.325926	0.654891	6.86714	0.000124593	0.000546705	TRUE	Q96HW7	TP2_4837
TMEM127	0.489705	0.126464	0.852947	3.1051	0.0144291	0.0268115	TRUE	O75204	TP2_574
FCHSD1	0.489007	0.308494	0.669519	6.23943	0.000241481	0.000890839	TRUE	Q86WN1	TP2_3875
FUNDC2	0.488659	0.359845	0.617474	8.73735	2.20515e-05	0.000149366	TRUE	Q9BWH2	TP2_5302
SPCS2	0.488193	0.35275	0.623636	8.30179	3.20775e-05	0.000195376	TRUE	Q15005	TP2_2916
PTGR3	0.487793	0.223321	0.752265	4.24808	0.00276252	0.00661494	TRUE	Q8N4Q0	TP2_4097
RPS18	0.486874	0.273629	0.700118	5.25866	0.000748718	0.00222555	TRUE	P62269	TP2_2229
NIBAN2	0.48664	0.355532	0.617748	8.54901	2.5881e-05	0.00016734	TRUE	Q96TA1	TP2_5029
KCTD2	0.485667	0.0661834	0.905151	2.66662	0.028338	0.0474447	TRUE	Q14681	TP2_2875
UGGT2	0.48532	0.0692636	0.901376	2.68666	0.0274681	0.046219	TRUE	Q9NYU1	TP2_6077
PANK3	0.485255	0.26057	0.709939	4.97431	0.00106503	0.00298871	TRUE	Q9H999	TP2_5670
SLC2A6	0.485201	0.266841	0.703562	5.11782	0.000890225	0.00258217	TRUE	Q9UGQ3	TP2_6256
SPRY2	0.485172	0.314228	0.656115	6.53701	0.000175457	0.000704525	TRUE	O43597	TP2_390
POLR2G	0.485142	0.262436	0.707848	5.01735	0.00100897	0.00286559	TRUE	P62487	TP2_2246
MRTO4	0.484893	0.346075	0.623712	8.04518	4.03069e-05	0.000231162	TRUE	Q9UKD2	TP2_6362
RBM5	0.484767	0.233555	0.73598	4.44456	0.00211831	0.00531691	TRUE	P52756	TP2_2002
SLU7	0.484163	0.123734	0.844592	3.09392	0.0146766	0.0271794	TRUE	O95391	TP2_797
SYF2	0.484113	0.200837	0.767389	3.93617	0.00426018	0.00954275	TRUE	O95926	TP2_861
PHB1	0.483819	0.329923	0.637714	7.24093	8.57848e-05	0.000409853	TRUE	P35232	TP2_1612
VTI1B	0.483307	0.330572	0.636042	7.28823	8.19136e-05	0.000395741	TRUE	Q9UEU0	TP2_6237
PDCD11	0.483059	0.337716	0.628402	7.65497	5.76979e-05	0.000301678	TRUE	Q14690	TP2_2879
PHF14	0.482712	0.158828	0.806596	3.4327	0.00882589	0.0177429	TRUE	O94880	TP2_717
FLYWCH2	0.482524	0.296213	0.668835	5.96509	0.000327267	0.00114109	TRUE	Q96CP2	TP2_4706
COX5B	0.482181	0.174316	0.790046	3.61576	0.00689888	0.0143317	TRUE	P10606	TP2_1125
MDN1	0.48112	0.294931	0.667308	5.95166	0.000332253	0.00115647	TRUE	Q9NU22	TP2_5911
NSUN5	0.481094	0.319724	0.642465	6.86662	0.000124658	0.000546705	TRUE	Q96P11	TP2_4941
SLC25A24	0.480626	0.309258	0.651994	6.45972	0.000190442	0.00074632	TRUE	Q6NUK1	TP2_3506
ST7	0.480315	0.161131	0.799499	3.46595	0.0084025	0.0169708	TRUE	Q9NRC1	TP2_5846
ITGB1	0.479184	0.213376	0.744992	4.18345	0.0033157	0.00771917	TRUE	P05556	TP2_982
UTP3	0.478203	0.147022	0.809383	3.3535	0.0106268	0.0206617	TRUE	Q9NQZ2	TP2_5830
AIFM1	0.478109	0.362304	0.593915	9.50902	1.17752e-05	9.55784e-05	TRUE	O95831	TP2_852
ATP5MK	0.477982	0.315221	0.640743	6.7639	0.000138489	0.000592305	TRUE	Q96IX5	TP2_4855
EBNA1BP2	0.477431	0.319155	0.635706	6.94758	0.000114832	0.000514445	TRUE	Q99848	TP2_5099
CDC27	0.477388	0.334085	0.62069	7.67282	5.6741e-05	0.000298224	TRUE	P30260	TP2_1532
CAPRIN1	0.476711	0.341375	0.612047	8.11293	3.7927e-05	0.000221571	TRUE	Q14444	TP2_2850
ATP5F1C	0.476587	0.355874	0.597301	9.09335	1.6418e-05	0.000120472	TRUE	P36542	TP2_1649
MOGS	0.476344	0.341384	0.611304	8.1293	3.73759e-05	0.000219352	TRUE	Q13724	TP2_2769
SMPD2	0.475923	0.238159	0.713687	4.61028	0.0017008	0.00439878	TRUE	O60906	TP2_534
MRPS6	0.475885	0.180374	0.771396	3.72218	0.00599267	0.0127249	TRUE	P82932	TP2_2366
SPRYD7	0.4752	0.281838	0.668562	5.66034	0.000463888	0.00150695	TRUE	Q5W111	TP2_3422
PLOD1	0.475174	0.22323	0.727118	4.35452	0.00247123	0.00602512	TRUE	Q02809	TP2_2454
ALDH1B1	0.474783	0.341868	0.607699	8.2273	3.42556e-05	0.000205432	TRUE	P30837	TP2_1550
EIF3F	0.474593	0.330336	0.618851	7.5774	6.20687e-05	0.000319755	TRUE	O00303	TP2_125
CUSTOS	0.474522	0.32062	0.628423	7.1015	9.84276e-05	0.000455832	TRUE	Q96C57	TP2_4696
PRRC2B	0.474488	0.310533	0.638443	6.66558	0.000153331	0.000638599	TRUE	Q5JSZ5	TP2_3302
TYW3	0.474096	0.118437	0.829756	3.07022	0.0152154	0.0280483	TRUE	Q6IPR3	TP2_3488
PIN4	0.47315	0.255938	0.690362	5.0171	0.00100929	0.00286559	TRUE	Q9Y237	TP2_6517
ADAM10	0.47258	0.237733	0.707426	4.63478	0.00164707	0.00428367	TRUE	O14672	TP2_201
MGST3	0.47218	0.330387	0.613972	7.66991	5.68959e-05	0.000298424	TRUE	O14880	TP2_237
EMC7	0.470985	0.315069	0.626901	6.95752	0.000113686	0.000512353	TRUE	Q9NPA0	TP2_5786
KARS1	0.470803	0.345144	0.596462	8.62943	2.41619e-05	0.000159295	TRUE	Q15046	TP2_2938
KIAA1191	0.470512	0.272277	0.668746	5.46674	0.000582681	0.00182039	TRUE	Q96A73	TP2_4646
TXNL4A	0.47041	0.27052	0.670299	5.42029	0.000615902	0.00190642	TRUE	P83876	TP2_2373
TAX1BP3	0.470248	0.258531	0.681965	5.11574	0.000892524	0.00258511	TRUE	O14907	TP2_238
EXOSC10	0.469877	0.314708	0.625045	6.97458	0.000111749	0.000506273	TRUE	Q01780	TP2_2434
PRPF3	0.469772	0.288633	0.650911	5.97328	0.000324266	0.00113128	TRUE	O43395	TP2_365
SLC12A2	0.469485	0.32272	0.61625	7.36778	7.5831e-05	0.000372056	TRUE	P55011	TP2_2071
SPCS1	0.469283	0.33952	0.599046	8.32955	3.13055e-05	0.000191406	TRUE	Q9Y6A9	TP2_6785
GTF2F1	0.467821	0.338478	0.597163	8.33056	3.12778e-05	0.000191406	TRUE	P35269	TP2_1621
YARS2	0.466812	0.285995	0.647628	5.94621	0.000334298	0.00116292	TRUE	Q9Y2Z4	TP2_6592
TMX1	0.466517	0.271321	0.661714	5.50469	0.000556989	0.00175532	TRUE	Q9H3N1	TP2_5551
STARD3NL	0.466355	0.298857	0.633853	6.41275	0.000200235	0.000773653	TRUE	O95772	TP2_840
APOOL	0.465777	0.32838	0.603173	7.808	5.00417e-05	0.00027079	TRUE	Q6UXV4	TP2_3618
RBM7	0.465765	0.29115	0.64038	6.14359	0.00026825	0.00096772	TRUE	Q9Y580	TP2_6714
CMAS	0.465695	0.332268	0.599122	8.03889	4.05364e-05	0.000232037	TRUE	Q8NFW8	TP2_4266
ATP5F1A	0.465446	0.327182	0.603709	7.75351	5.26304e-05	0.000281021	TRUE	P25705	TP2_1440
NUDT19	0.465381	0.342116	0.588645	8.69573	2.284e-05	0.000153427	TRUE	A8MXV4	TP2_63
POP4	0.464976	0.329822	0.600129	7.92393	4.49916e-05	0.000250881	TRUE	O95707	TP2_831
LYAR	0.464557	0.324663	0.604451	7.64852	5.80477e-05	0.000302982	TRUE	Q9NX58	TP2_6022
YBX1	0.464361	0.295367	0.633354	6.32881	0.000219148	0.000827148	TRUE	P67809	TP2_2308
NAMPT	0.463741	0.336792	0.590691	8.41362	2.90907e-05	0.000182239	TRUE	P43490	TP2_1759
NOP2	0.463431	0.345429	0.581433	9.04549	1.70726e-05	0.000124368	TRUE	P46087	TP2_1774
RABGAP1L	0.463323	0.209592	0.717053	4.2058	0.00292715	0.00696221	TRUE	Q5R372	TP2_3325
VAT1	0.462917	0.319765	0.60607	7.44803	7.01983e-05	0.000350643	TRUE	Q99536	TP2_5048
TOMM40	0.462477	0.345573	0.579381	9.11165	1.61752e-05	0.000119709	TRUE	O96008	TP2_870
ATP7A	0.462115	0.307356	0.616874	6.8775	0.000123286	0.000543052	TRUE	Q04656	TP2_2480
INTS11	0.462033	0.305933	0.618132	6.81724	0.000131107	0.00056869	TRUE	Q5TA45	TP2_3376
SNX13	0.460373	0.275672	0.645074	5.74086	0.000422543	0.00139821	TRUE	Q9Y5W8	TP2_6750
BOD1L1	0.460213	0.0892924	0.831133	2.85769	0.0210758	0.0367322	TRUE	Q8NFC6	TP2_4256
ENPP4	0.459859	0.104129	0.815588	2.97743	0.0175322	0.0315697	TRUE	Q9Y6X5	TP2_6827
STX4	0.459831	0.281204	0.638457	5.9291	0.000340818	0.00118151	TRUE	Q12846	TP2_2599
BCL2L13	0.459461	0.171359	0.747562	3.67316	0.00620565	0.0130989	TRUE	Q9BXK5	TP2_5326
EI24	0.459322	0.30521	0.613434	6.86464	0.00012491	0.000547411	TRUE	O14681	TP2_202
VAPA	0.459263	0.289817	0.628708	6.24264	0.000240638	0.000888814	TRUE	Q9P0L0	TP2_6132
MRPL24	0.459091	0.287206	0.630977	6.15173	0.000265855	0.000960801	TRUE	Q96A35	TP2_4641
WDR46	0.45879	0.213694	0.703887	4.31136	0.00253451	0.00616417	TRUE	O15213	TP2_291
ANKFY1	0.458657	0.328422	0.588891	8.11143	3.79781e-05	0.000221571	TRUE	Q9P2R3	TP2_6173
METTL13	0.458197	0.317231	0.599164	7.48641	6.76697e-05	0.000340832	TRUE	Q8N6R0	TP2_4142
MTCH2	0.457339	0.325574	0.589104	7.99422	4.22066e-05	0.000239105	TRUE	Q9Y6C9	TP2_6788
GBE1	0.456774	0.258017	0.65553	5.29319	0.000717911	0.00215695	TRUE	Q04446	TP2_2478
ACTR8	0.456107	0.218124	0.694091	4.41425	0.00220606	0.00550058	TRUE	Q9H981	TP2_5667
CLN3	0.455625	0.321774	0.589475	7.84015	4.8581e-05	0.000264784	TRUE	Q13286	TP2_2680
STUB1	0.45546	0.295	0.615919	6.53765	0.000175338	0.000704525	TRUE	Q9UNE7	TP2_6448
SART1	0.455396	0.223247	0.687546	4.52073	0.0019302	0.00489562	TRUE	O43290	TP2_352
CPNE8	0.454949	0.187646	0.722252	3.92009	0.00435801	0.00972222	TRUE	Q86YQ8	TP2_3905
MRPL23	0.454665	0.289819	0.619511	6.35258	0.0002136	0.00081281	TRUE	Q16540	TP2_3076
DIAPH2	0.45374	0.283268	0.624212	6.13043	0.000272176	0.000979541	TRUE	O60879	TP2_530
B3GNT2	0.453631	0.162489	0.744773	3.58869	0.00701687	0.0145401	TRUE	Q9NY97	TP2_6060
CANX	0.453527	0.282364	0.62469	6.10282	0.000280617	0.00100439	TRUE	P27824	TP2_1477
ATAD3A	0.452964	0.241672	0.664257	4.93762	0.00111551	0.00310297	TRUE	Q9NVI7	TP2_5960
DNAJB4	0.451435	0.275388	0.627482	5.90615	0.000349782	0.0012043	TRUE	Q9UDY4	TP2_6233
XYLT2	0.451426	0.279328	0.623523	6.04155	0.000300396	0.00106212	TRUE	Q9H1B5	TP2_5501
LUC7L	0.451025	0.197221	0.704828	4.09299	0.00342038	0.0079262	TRUE	Q9NQ29	TP2_5805
ITPRID2	0.450845	0.25504	0.646649	5.30324	0.000709199	0.0021392	TRUE	P28290	TP2_1486
AKAP1	0.450589	0.198554	0.702625	4.11771	0.00330508	0.00770335	TRUE	Q92667	TP2_4537
WDR89	0.450585	0.262638	0.638532	5.52176	0.000545842	0.00172674	TRUE	Q96FK6	TP2_4780
MPHOSPH6	0.450446	0.268172	0.63272	5.69186	0.000447196	0.00146534	TRUE	Q99547	TP2_5050
LONP2	0.450341	0.102917	0.797765	2.98551	0.0173166	0.0312631	TRUE	Q86WA8	TP2_3870
ACOT9	0.449078	0.330366	0.567789	8.71294	2.25102e-05	0.000151849	TRUE	Q9Y305	TP2_6595
EIF3C	0.448711	0.122502	0.774919	3.16817	0.0131137	0.0247325	TRUE	Q99613	TP2_5063
ATP5MG	0.448595	0.336201	0.56099	9.19281	1.51454e-05	0.000113337	TRUE	O75964	TP2_685
MYL6	0.448464	0.241313	0.655614	4.9863	0.00104908	0.00295219	TRUE	P60660	TP2_2149
NADK2	0.448452	0.322327	0.574578	8.18936	3.5428e-05	0.000211449	TRUE	Q4G0N4	TP2_3213
SLC25A20	0.44824	0.307424	0.589056	7.33155	7.85365e-05	0.000382794	TRUE	O43772	TP2_420
ARL15	0.447576	0.254236	0.640916	5.3319	0.000685012	0.00207983	TRUE	Q9NXU5	TP2_6046
TEX10	0.447547	0.325374	0.56972	8.43724	2.85003e-05	0.000179659	TRUE	Q9NXF1	TP2_6035
LAS1L	0.447436	0.303358	0.591514	7.1527	9.35596e-05	0.00043799	TRUE	Q9Y4W2	TP2_6697
EDF1	0.447231	0.228806	0.665656	4.71862	0.00149004	0.00393974	TRUE	O60869	TP2_528
RNF170	0.446541	0.270736	0.622347	5.85014	0.000372768	0.00126185	TRUE	Q96K19	TP2_4882
TMEM259	0.446338	0.233586	0.65909	4.83201	0.00127596	0.00345074	TRUE	Q4ZIN3	TP2_3228
NUMBL	0.446141	0.252657	0.639625	5.31085	0.000702692	0.00212072	TRUE	Q9Y6R0	TP2_6816
LIN7C	0.445808	0.267696	0.623921	5.76489	0.000411003	0.0013679	TRUE	Q9NUP9	TP2_5925
NDUFAF4	0.445285	0.290325	0.600244	6.61846	0.000161062	0.000660321	TRUE	Q9P032	TP2_6124
DPM1	0.444916	0.312959	0.576872	7.76576	5.20358e-05	0.000278092	TRUE	O60762	TP2_515
TANGO2	0.444579	0.223583	0.665575	4.63342	0.00165001	0.00428577	TRUE	Q6ICL3	TP2_3484
BSG	0.444122	0.268146	0.620098	5.81281	0.000389006	0.00130948	TRUE	P35613	TP2_1633
CERS2	0.444023	0.323595	0.564451	8.49209	2.71797e-05	0.000173691	TRUE	Q96G23	TP2_4791
RBM15B	0.44399	0.140944	0.747037	3.37444	0.00962318	0.0190352	TRUE	Q8NDT2	TP2_4230
ARMC10	0.443902	0.258157	0.629647	5.50437	0.000557204	0.00175532	TRUE	Q8N2F6	TP2_4064
MRRF	0.442808	0.226173	0.659443	4.70785	0.00149742	0.00395405	TRUE	Q96E11	TP2_4739
IARS2	0.442625	0.321478	0.563772	8.4151	2.90534e-05	0.000182239	TRUE	Q9NSE4	TP2_5892
NOP58	0.442532	0.296066	0.588999	6.95897	0.00011352	0.000511986	TRUE	Q9Y2X3	TP2_6588
ZFC3H1	0.441071	0.0933291	0.788812	2.92138	0.0191069	0.0338581	TRUE	O60293	TP2_463
ANKHD1	0.441048	0.303999	0.578098	7.41216	7.26568e-05	0.000360242	TRUE	Q8IWZ3	TP2_3969
MORC2	0.44076	0.214272	0.667249	4.48222	0.00201452	0.00508173	TRUE	Q9Y6X9	TP2_6828
NKRF	0.440655	0.30114	0.580169	7.27471	8.29998e-05	0.000399391	TRUE	O15226	TP2_292
EIF4G2	0.44	0.258815	0.621184	5.59331	0.000501709	0.00161246	TRUE	P78344	TP2_2331
TMEM109	0.439837	0.283071	0.596603	6.46215	0.00018995	0.000745376	TRUE	Q9BVC6	TP2_5266
AKAP11	0.439401	0.184055	0.694747	3.96341	0.0040997	0.00925191	TRUE	Q9UKA4	TP2_6358
RAB10	0.437751	0.325745	0.549757	9.00164	1.76978e-05	0.000127386	TRUE	P61026	TP2_2168
RPS14	0.437566	0.177762	0.69737	3.89283	0.00471018	0.0103889	TRUE	P62263	TP2_2227
EPB41L5	0.437333	0.28959	0.585076	6.81778	0.000131035	0.00056869	TRUE	Q9HCM4	TP2_5752
PEX11B	0.437207	0.299675	0.574738	7.32187	7.92774e-05	0.000385205	TRUE	O96011	TP2_871
TSEN34	0.436458	0.216353	0.656563	4.5672	0.00179999	0.00461186	TRUE	Q9BSV6	TP2_5194
EPHX1	0.436295	0.316172	0.556418	8.36548	3.03368e-05	0.000187709	TRUE	P07099	TP2_1006
HMGCS1	0.435663	0.253381	0.617945	5.50482	0.000556902	0.00175532	TRUE	Q01581	TP2_2429
RXRB	0.435618	0.106192	0.765045	3.04569	0.0157951	0.0290106	TRUE	P28702	TP2_1494
TM9SF1	0.435532	0.280782	0.590283	6.48226	0.000185932	0.000734843	TRUE	O15321	TP2_306
DHX33	0.435188	0.209896	0.660481	4.44905	0.00210565	0.00528953	TRUE	Q9H6R0	TP2_5603
USP34	0.434842	0.183775	0.685909	3.98914	0.00395408	0.00896683	TRUE	Q70CQ2	TP2_3665
CUTC	0.434424	0.258238	0.610609	5.67911	0.000453871	0.00148318	TRUE	Q9NTM9	TP2_5906
ITGA5	0.433723	0.233852	0.633595	4.99804	0.00103372	0.00291712	TRUE	P08648	TP2_1059
MFN2	0.433611	0.274771	0.592452	6.28749	0.000229177	0.000856395	TRUE	O95140	TP2_753
RPS15	0.4336	0.249516	0.617684	5.42514	0.000612337	0.00190026	TRUE	P62841	TP2_2263
LMAN1	0.431386	0.283316	0.579456	6.71021	0.000146388	0.000617437	TRUE	P49257	TP2_1845
DAGLB	0.430964	0.303438	0.55849	7.78356	5.1185e-05	0.000274517	TRUE	Q8NCG7	TP2_4215
CHMP3	0.430948	0.208624	0.653272	4.46709	0.00207255	0.00521288	TRUE	Q9Y3E7	TP2_6643
ELOC	0.430418	0.194864	0.665972	4.20859	0.00291595	0.00693831	TRUE	Q15369	TP2_2985
GGT7	0.429673	0.188529	0.670817	4.10392	0.00336887	0.00782485	TRUE	Q9UJ14	TP2_6323
STX7	0.429112	0.284254	0.573971	6.82281	0.000130362	0.000566757	TRUE	O15400	TP2_317
PTPRG	0.429081	0.233246	0.624917	5.04645	0.000972892	0.0027766	TRUE	P23470	TP2_1407
RRP9	0.428645	0.282174	0.575115	6.74038	0.000141889	0.000604281	TRUE	O43818	TP2_427
AKAP12	0.428547	0.195745	0.661349	4.23983	0.00279385	0.00668464	TRUE	Q02952	TP2_2459
SLC25A6	0.427667	0.229152	0.626183	4.9619	0.00108182	0.00302739	TRUE	P12236	TP2_1171
LSM14B	0.426833	0.251212	0.602455	5.5978	0.000499071	0.00160484	TRUE	Q9BX40	TP2_5313
ISG20L2	0.42662	0.214762	0.638478	4.63803	0.00164008	0.00426733	TRUE	Q9H9L3	TP2_5679
ABHD12	0.425929	0.308508	0.543351	8.35465	3.06253e-05	0.000189106	TRUE	Q8N2K0	TP2_4067
NUP188	0.425482	0.297863	0.553101	7.67896	5.64162e-05	0.000297293	TRUE	Q5SRE5	TP2_3332
BAZ2A	0.425182	0.196655	0.653709	4.28524	0.00262607	0.00634861	TRUE	Q9UIF9	TP2_6312
PEDS1	0.424877	0.225633	0.62412	4.91153	0.001153	0.00318102	TRUE	A5PLL7	TP2_35
GOT2	0.424626	0.288108	0.561143	7.164	9.25218e-05	0.000434816	TRUE	P00505	TP2_888
FDFT1	0.424587	0.219061	0.630114	4.75814	0.00140306	0.00373592	TRUE	P37268	TP2_1666
MRPL45	0.424573	0.295784	0.553362	7.59296	6.11633e-05	0.000316237	TRUE	Q9BRJ2	TP2_5155
ETFA	0.424226	0.246784	0.601669	5.50652	0.000555782	0.00175359	TRUE	P13804	TP2_1204
RRBP1	0.423686	0.0977475	0.749625	3.05381	0.0177583	0.0319269	TRUE	Q9P2E9	TP2_6163
RETREG1	0.423618	0.163337	0.683899	3.7486	0.00556538	0.0119691	TRUE	Q9H6L5	TP2_5601
GRWD1	0.423556	0.247493	0.599618	5.54091	0.000533626	0.00169877	TRUE	Q9BQ67	TP2_5129
PES1	0.423459	0.279846	0.567073	6.79132	0.000134639	0.000579531	TRUE	O00541	TP2_157
LMF1	0.42321	0.0779188	0.768501	2.82298	0.0222361	0.0384327	TRUE	Q96S06	TP2_5000
CDC16	0.422832	0.251543	0.59412	5.6856	0.000450458	0.00147409	TRUE	Q13042	TP2_2636
ESF1	0.422261	0.160378	0.684145	3.71373	0.00585215	0.0124792	TRUE	Q9H501	TP2_5587
PCBD2	0.422136	0.14368	0.700592	3.49167	0.00808985	0.0164438	TRUE	Q9H0N5	TP2_5477
MRPS34	0.422026	0.23922	0.604831	5.31723	0.000697277	0.00210648	TRUE	P82930	TP2_2365
CALR	0.421967	0.210423	0.633512	4.59425	0.00173701	0.00448054	TRUE	P27797	TP2_1475
TTI1	0.421777	0.235147	0.608406	5.20521	0.000799295	0.00235461	TRUE	O43156	TP2_339
DNAJB2	0.42103	0.281051	0.56101	6.92764	0.00011717	0.000521821	TRUE	P25686	TP2_1439
DNAAF5	0.420911	0.271298	0.570524	6.47976	0.000186425	0.00073583	TRUE	Q86Y56	TP2_3897
NEU1	0.420466	0.0945129	0.746418	3.01257	0.0181686	0.0325773	TRUE	Q99519	TP2_5046
SRRM2	0.420243	0.203231	0.637255	4.4602	0.00207453	0.00521569	TRUE	Q9UQ35	TP2_6499
NKAP	0.420042	0.238411	0.601674	5.32647	0.000689522	0.00209037	TRUE	Q8N5F7	TP2_4113
MRPL38	0.419511	0.278999	0.560023	6.87651	0.00012341	0.000543204	TRUE	Q96DV4	TP2_4735
MRPS7	0.41935	0.262264	0.576435	6.14862	0.000266767	0.000963087	TRUE	Q9Y2R9	TP2_6574
CISD1	0.418751	0.204302	0.633199	4.49749	0.00197402	0.00499419	TRUE	Q9NZ45	TP2_6087
UTP6	0.418674	0.161162	0.676187	3.74469	0.0055968	0.0120196	TRUE	Q9NYH9	TP2_6066
KLC1	0.418507	0.214853	0.622161	4.73312	0.00144918	0.00384178	TRUE	Q07866	TP2_2530
RAB34	0.418224	0.301708	0.53474	8.26724	3.3068e-05	0.000199898	TRUE	Q9BZG1	TP2_5384
URGCP	0.418056	0.267274	0.568839	6.38589	0.000206082	0.000790785	TRUE	Q8TCY9	TP2_4350
GJA1	0.417731	0.236006	0.599457	5.29441	0.00071684	0.00215588	TRUE	P17302	TP2_1285
NOLC1	0.417707	0.242347	0.593067	5.48629	0.000569288	0.00178409	TRUE	Q14978	TP2_2906
SCFD1	0.416817	0.282956	0.550678	7.17181	9.18123e-05	0.000431955	TRUE	Q8WVM8	TP2_4443
PALS2	0.416608	0.298159	0.535058	8.10085	3.83399e-05	0.000222844	TRUE	Q9NZW5	TP2_6116
ABCD3	0.416408	0.272993	0.559822	6.68746	0.000149882	0.000628133	TRUE	P28288	TP2_1485
YIPF3	0.415479	0.179654	0.651304	4.0625	0.0036183	0.00829571	TRUE	Q9GZM5	TP2_5424
MGAT2	0.414566	0.272104	0.557029	6.7024	0.000147577	0.000621057	TRUE	Q10469	TP2_2575
AGPAT5	0.413303	0.275663	0.550944	6.91607	0.000118552	0.000526035	TRUE	Q9NUQ2	TP2_5926
LAMTOR3	0.413232	0.232241	0.594223	5.25864	0.000748734	0.00222555	TRUE	Q9UHA4	TP2_6268
NNT	0.413158	0.243328	0.582989	5.60324	0.000495899	0.00159634	TRUE	Q13423	TP2_2703
TMEM11	0.412665	0.250498	0.574831	5.86101	0.000368178	0.00125123	TRUE	P17152	TP2_1282
SYNJ1	0.412477	0.157439	0.667516	3.72505	0.00575739	0.0123206	TRUE	O43426	TP2_371
KIF16B	0.412136	0.204784	0.619489	4.57793	0.00177472	0.00456064	TRUE	Q96L93	TP2_4902
GYG1	0.41204	0.183847	0.640234	4.16362	0.00314723	0.00738962	TRUE	P46976	TP2_1797
SYS1	0.411653	0.249678	0.573627	5.85358	0.00037131	0.00125904	TRUE	Q8N2H4	TP2_4066
RPP38	0.411181	0.207936	0.614426	4.65961	0.00159447	0.00417382	TRUE	P78345	TP2_2332
EXOSC6	0.410874	0.23726	0.584488	5.45082	0.000593842	0.00184952	TRUE	Q5RKV6	TP2_3328
FBXO9	0.410865	0.1284	0.693331	3.35021	0.0099768	0.0195935	TRUE	Q9UK97	TP2_6356
MRPL58	0.410817	0.288348	0.533285	7.72612	5.39878e-05	0.000285993	TRUE	Q14197	TP2_2828
DTX2	0.410787	0.151157	0.670416	3.64418	0.00647211	0.0135524	TRUE	Q86UW9	TP2_3836
MRPS25	0.410486	0.20891	0.612061	4.69026	0.00153205	0.00403316	TRUE	P82663	TP2_2357
TRMT1	0.409748	0.283384	0.536112	7.46845	6.88402e-05	0.000345287	TRUE	Q9NXH9	TP2_6040
AKAP8	0.409487	0.185626	0.633348	4.21307	0.00289808	0.00690394	TRUE	O43823	TP2_430
RPE	0.409107	0.119894	0.698321	3.25804	0.0114523	0.0220327	TRUE	Q96AT9	TP2_4660
CMSS1	0.408611	0.19744	0.619782	4.45669	0.00208427	0.005238	TRUE	Q9BQ75	TP2_5132
CCDC50	0.408404	0.111414	0.705395	3.1745	0.01321	0.0248986	TRUE	Q8IVM0	TP2_3942
NUDT9	0.407754	0.231578	0.583931	5.33075	0.000685964	0.00208168	TRUE	Q9BW91	TP2_5296
PANX1	0.407337	0.225352	0.589321	5.15533	0.00084988	0.00248183	TRUE	Q96RD7	TP2_4983
GPR89A; GPR89B	0.406768	0.29216	0.521376	8.17463	3.5895e-05	0.000213497	TRUE	B7ZAQ6; P0CG08	TP2_67
ALG3	0.406136	0.214308	0.597964	4.87637	0.0012057	0.00329915	TRUE	Q92685	TP2_4538
RHOQ	0.406124	0.167355	0.644893	3.91758	0.00437356	0.00974969	TRUE	P17081	TP2_1280
COA1	0.405938	0.212462	0.599414	4.83248	0.00127519	0.00345022	TRUE	Q9GZY4	TP2_5447
SLC4A7	0.404678	0.230413	0.578943	5.34857	0.000671354	0.00204356	TRUE	Q9Y6M7	TP2_6811
HEXB	0.404472	0.232389	0.576555	5.41362	0.000620845	0.00191877	TRUE	P07686	TP2_1021
RPS19	0.403932	0.268947	0.538917	6.89223	0.000121453	0.000536543	TRUE	P39019	TP2_1680
PNO1	0.403801	0.276036	0.531566	7.27934	8.26256e-05	0.000398225	TRUE	Q9NRX1	TP2_5874
CPT1A	0.403723	0.293632	0.513814	8.44634	2.82763e-05	0.000178433	TRUE	P50416	TP2_1910
LRP10	0.403709	0.168335	0.639083	3.95046	0.00417518	0.0093901	TRUE	Q7Z4F1	TP2_3761
SUMF2	0.402936	0.199707	0.606165	4.56654	0.00180155	0.00461389	TRUE	Q8NBJ7	TP2_4185
STXBP3	0.402817	0.22312	0.582515	5.163	0.000841879	0.00246084	TRUE	O00186	TP2_102
RSL1D1	0.40196	0.224412	0.579507	5.2144	0.000790338	0.00233391	TRUE	O76021	TP2_688
LAMB1	0.401925	0.207611	0.596239	4.76407	0.00139236	0.00371234	TRUE	P07942	TP2_1032
NIP7	0.400477	0.243784	0.55717	5.88661	0.000357618	0.00122221	TRUE	Q9Y221	TP2_6512
RIOK3	0.400287	0.213475	0.587099	4.9352	0.00111894	0.00310679	TRUE	O14730	TP2_207
URB1	0.399823	0.26063	0.539016	6.61587	0.000161497	0.000661658	TRUE	O60287	TP2_460
DLAT	0.399782	0.247578	0.551986	6.0497	0.000297679	0.00105313	TRUE	P10515	TP2_1122
EIF3G	0.399678	0.250691	0.548665	6.17872	0.000258076	0.000938868	TRUE	O75821	TP2_658
EXT1	0.39943	0.166017	0.632842	3.94143	0.00422867	0.00948624	TRUE	Q16394	TP2_3067
RINT1	0.398681	0.222351	0.575012	5.20757	0.000796984	0.00235009	TRUE	Q6NUQ1	TP2_3509
CCNT1	0.39848	0.231945	0.565015	5.51109	0.000552785	0.00174596	TRUE	O60563	TP2_493
ATG101	0.397828	0.214982	0.580673	5.01127	0.00101669	0.00288117	TRUE	Q9BSB4	TP2_5180
TAPT1	0.396945	0.184971	0.608919	4.31306	0.00252869	0.00615261	TRUE	Q6NXT6	TP2_3520
MRPL14	0.396928	0.247412	0.546444	6.1145	0.000277011	0.000994573	TRUE	Q6P1L8	TP2_3532
ZNHIT2	0.396658	0.20813	0.585186	4.84593	0.00125343	0.00340508	TRUE	Q9UHR6	TP2_6292
TPST1	0.39657	0.168371	0.62477	4.0026	0.0038801	0.00882558	TRUE	O60507	TP2_485
MED12	0.39648	0.194206	0.598754	4.5146	0.00192969	0.00489562	TRUE	Q93074	TP2_4597
BCAP31	0.396273	0.188175	0.604372	4.38595	0.00229157	0.00567629	TRUE	P51572	TP2_1954
MRPL28	0.396142	0.264932	0.527351	6.95382	0.000114112	0.000513349	TRUE	Q13084	TP2_2642
DHX34	0.395933	0.220265	0.571602	5.19118	0.000813185	0.00238972	TRUE	Q14147	TP2_2810
STX2	0.395612	0.104996	0.686229	3.13535	0.0137818	0.0257672	TRUE	P32856	TP2_1582
MAP3K11	0.395548	0.126616	0.664481	3.38761	0.00943649	0.0187334	TRUE	Q16584	TP2_3081
DERL1	0.393799	0.254069	0.53353	6.49114	0.000184186	0.000731181	TRUE	Q9BUN8	TP2_5243
MLH1	0.393783	0.198692	0.588875	4.64896	0.00161681	0.00421766	TRUE	P40692	TP2_1697
NSRP1	0.393709	0.15391	0.633509	3.78151	0.00530854	0.0114822	TRUE	Q9H0G5	TP2_5469
RHOT2	0.393678	0.24876	0.538597	6.25684	0.000236942	0.000878453	TRUE	Q8IXI1	TP2_3978
RNF25	0.393494	0.19165	0.595339	4.49013	0.00199342	0.00503694	TRUE	Q96BH1	TP2_4673
ZNF622	0.393383	0.247807	0.538958	6.22392	0.000245605	0.000901796	TRUE	Q969S3	TP2_4622
ABCF1	0.393253	0.225579	0.560927	5.40186	0.000629656	0.00193865	TRUE	Q8NE71	TP2_4235
PON2	0.393092	0.134491	0.651693	3.5202	0.00815096	0.0165458	TRUE	Q15165	TP2_2965
DPH2	0.392731	0.155639	0.629823	3.81519	0.00505873	0.0110248	TRUE	Q9BQC3	TP2_5137
PSMB6	0.392329	0.219393	0.565266	5.22518	0.00077997	0.00230894	TRUE	P28072	TP2_1483
DUS3L	0.392101	0.195519	0.588682	4.59401	0.00173756	0.00448054	TRUE	Q96G46	TP2_4793
TDRKH	0.392038	0.175595	0.608481	4.17179	0.00306724	0.00724406	TRUE	Q9Y2W6	TP2_6586
GRN	0.391896	0.198845	0.584947	4.67558	0.00156162	0.00410204	TRUE	P28799	TP2_1496
NUDT16	0.391705	0.237039	0.546371	5.83312	0.000380077	0.00128372	TRUE	Q96DE0	TP2_4728
DGAT1	0.390546	0.0987559	0.682336	3.08629	0.0149674	0.0276164	TRUE	O75907	TP2_671
KNOP1	0.390509	0.157915	0.623103	3.86696	0.00469896	0.0103717	TRUE	Q1ED39	TP2_3124
GCFC2	0.389821	0.165763	0.613878	4.00722	0.00385508	0.00877859	TRUE	P16383	TP2_1264
SSR1	0.389265	0.24171	0.53682	6.07614	0.00028905	0.00102802	TRUE	P43307	TP2_1755
PLP2	0.389042	0.217097	0.560987	5.21128	0.00079337	0.00234058	TRUE	Q04941	TP2_2490
LEMD3	0.389028	0.250019	0.528038	6.44575	0.000193298	0.0007536	TRUE	Q9Y2U8	TP2_6581
HIBADH	0.388889	0.254556	0.523221	6.66778	0.000152981	0.000638459	TRUE	P31937	TP2_1566
NUP35	0.38817	0.10706	0.66928	3.19164	0.0129947	0.0245464	TRUE	Q8NFH5	TP2_4261
DDX52	0.38672	0.222437	0.551002	5.42178	0.000614805	0.001904	TRUE	Q9Y2R4	TP2_6572
MLYCD	0.385549	0.0886605	0.682438	2.99105	0.0171705	0.0310457	TRUE	O95822	TP2_850
SLC35A1	0.384904	0.124048	0.645761	3.3985	0.009285	0.0185056	TRUE	P78382	TP2_2339
RIPK2	0.3848	0.201973	0.567628	4.84765	0.00125069	0.00340221	TRUE	O43353	TP2_362
RAB32	0.384355	0.271919	0.49679	7.87345	4.71176e-05	0.00025931	TRUE	Q13637	TP2_2762
ATP6V0A2	0.384343	0.171566	0.59712	4.16037	0.00311587	0.00734168	TRUE	Q9Y487	TP2_6667
CTTNBP2NL	0.384268	0.207242	0.561293	4.9996	0.0010317	0.00291277	TRUE	Q9P2B4	TP2_6158
UBE2G1	0.384229	0.165787	0.602671	4.05126	0.00362486	0.00830759	TRUE	P62253	TP2_2224
MRPL41	0.384145	0.177855	0.590435	4.28897	0.00261277	0.00632912	TRUE	Q8IXM3	TP2_3984
HACL1	0.384054	0.205629	0.56248	4.95761	0.0010877	0.00303963	TRUE	Q9UJ83	TP2_6327
PLBD2	0.384006	0.161332	0.606681	3.97196	0.00405065	0.00915147	TRUE	Q8NHP8	TP2_4278
SRP72	0.383721	0.24663	0.520812	6.44679	0.000193084	0.000753253	TRUE	O76094	TP2_694
BCAS2	0.383397	0.148644	0.61815	3.76162	0.00546221	0.011785	TRUE	O75934	TP2_676
MTREX	0.383382	0.248517	0.518246	6.54745	0.000173535	0.000699586	TRUE	P42285	TP2_1726
DHX40	0.383248	0.0902504	0.676246	3.01268	0.0166116	0.0302252	TRUE	Q8IX18	TP2_3975
WDR70	0.382927	0.211195	0.55466	5.13571	0.000870732	0.0025317	TRUE	Q9NW82	TP2_5985
LAMP2	0.382742	0.242295	0.523189	6.27668	0.000231881	0.000863869	TRUE	P13473	TP2_1188
CHTOP	0.382315	0.144527	0.620103	3.70313	0.0059424	0.0126447	TRUE	Q9Y3Y2	TP2_6659
TMCO3	0.381193	0.13077	0.631616	3.50596	0.00792138	0.0161449	TRUE	Q6UWJ1	TP2_3606
DSG2	0.380726	0.22489	0.536562	5.62707	0.000482256	0.00155657	TRUE	Q14126	TP2_2803
DNAJB12	0.380723	0.200231	0.561216	4.85834	0.00123372	0.00336364	TRUE	Q9NXW2	TP2_6049
NAA35	0.380608	0.167351	0.593865	4.11067	0.00333749	0.00776091	TRUE	Q5VZE5	TP2_3417
DCAKD	0.380491	0.236883	0.524099	6.10242	0.000280743	0.00100439	TRUE	Q8WVC6	TP2_4437
EFL1	0.380196	0.214481	0.545911	5.28424	0.000725761	0.00217357	TRUE	Q7Z2Z2	TP2_3736
LAMTOR1	0.379732	0.197331	0.562133	4.79499	0.00133802	0.00358904	TRUE	Q6IAA8	TP2_3480
NRBP2	0.379579	0.193213	0.565945	4.69107	0.00153044	0.00403067	TRUE	Q9NSY0	TP2_5897
UQCC1	0.379009	0.10999	0.648027	3.24492	0.0116804	0.0223717	TRUE	Q9NVA1	TP2_5947
ATP5F1B	0.378936	0.235188	0.522684	6.07156	0.000290524	0.00103204	TRUE	P06576	TP2_993
C2orf49	0.378926	0.0516789	0.706173	2.69083	0.0285565	0.0477179	TRUE	Q9BVC5	TP2_5265
PRPF6	0.378607	0.234826	0.522388	6.0649	0.000292683	0.00103788	TRUE	O94906	TP2_726
SRP68	0.378329	0.247423	0.509235	6.65654	0.000154783	0.000643313	TRUE	Q9UHB9	TP2_6272
FHIP2B	0.377964	0.22541	0.530518	5.70643	0.000439708	0.00144708	TRUE	Q86V87	TP2_3845
UBE4A	0.377529	0.230824	0.524233	5.92712	0.000341581	0.00118348	TRUE	Q14139	TP2_2805
PUS1	0.377201	0.234261	0.520141	6.07793	0.000288475	0.00102658	TRUE	Q9Y606	TP2_6762
MRPL3	0.377152	0.215852	0.538452	5.38542	0.000642206	0.00197067	TRUE	P09001	TP2_1070
ANAPC2	0.376651	0.152821	0.60048	3.87578	0.00464046	0.0102651	TRUE	Q9UJX6	TP2_6342
L2HGDH	0.376057	0.216341	0.535774	5.42303	0.00061389	0.001904	TRUE	Q9H9P8	TP2_5680
PDCD2	0.375868	0.14946	0.602275	3.82367	0.00499783	0.0109157	TRUE	Q16342	TP2_3065
ACVR1	0.375621	0.145254	0.605988	3.75548	0.0055106	0.0118725	TRUE	Q04771	TP2_2485
LAMP1	0.374979	0.196651	0.553306	4.84311	0.00125797	0.00341432	TRUE	P11279	TP2_1150
SLC38A7	0.37426	0.216343	0.532177	5.45861	0.00058835	0.00183452	TRUE	Q9NVC3	TP2_5950
C7orf25	0.374163	0.224154	0.524172	5.74486	0.000420598	0.00139407	TRUE	Q9BPX7	TP2_5118
RUFY2	0.373476	0.16476	0.582191	4.12141	0.00328821	0.00766786	TRUE	Q8WXA3	TP2_4469
GLE1	0.373015	0.108666	0.637364	3.25002	0.0115913	0.022229	TRUE	Q53GS7	TP2_3243
NCSTN	0.372709	0.217472	0.527946	5.52982	0.000540662	0.00171574	TRUE	Q92542	TP2_4503
CDC34	0.371137	0.200969	0.541305	5.02335	0.00100141	0.00284589	TRUE	P49427	TP2_1857
BET1L	0.370739	0.225907	0.515571	5.89578	0.000353916	0.00121369	TRUE	Q9NYM9	TP2_6072
MRPL53	0.3707	0.200401	0.540998	5.01359	0.00101374	0.00287416	TRUE	Q96EL3	TP2_4754
PPOX	0.370675	0.221453	0.519897	5.72134	0.000432181	0.00142386	TRUE	P50336	TP2_1907
ANKRD28	0.370642	0.190407	0.550877	4.73644	0.00144295	0.00382696	TRUE	O15084	TP2_269
DDX51	0.369577	0.212068	0.527086	5.40426	0.000627846	0.00193813	TRUE	Q8N8A6	TP2_4150
XRN2	0.369385	0.214205	0.524565	5.48252	0.00057184	0.0017893	TRUE	Q9H0D6	TP2_5465
MFF	0.369327	0.176553	0.562101	4.41265	0.0022108	0.00551012	TRUE	Q9GZY8	TP2_5448
MTDH	0.368814	0.234947	0.502682	6.34555	0.000215226	0.000816938	TRUE	Q86UE4	TP2_3827
PHB2	0.368768	0.234889	0.502647	6.34423	0.000215531	0.000817581	TRUE	Q99623	TP2_5067
RGS10	0.368745	0.212015	0.525476	5.41889	0.000616938	0.00190767	TRUE	O43665	TP2_398
ECSIT	0.368541	0.116939	0.620142	3.37372	0.0096335	0.019043	TRUE	Q9BQ95	TP2_5133
IGF2R	0.367953	0.153414	0.582492	3.95023	0.00417649	0.0093901	TRUE	P11717	TP2_1159
MRPS27	0.367448	0.201596	0.533301	5.10283	0.000906933	0.0026143	TRUE	Q92552	TP2_4509
POLR1C	0.367282	0.238153	0.496412	6.55106	0.000172876	0.000697394	TRUE	O15160	TP2_284
SNAP23	0.366379	0.198079	0.53468	5.01398	0.00101324	0.00287409	TRUE	O00161	TP2_98
NCBP3	0.366284	0.165478	0.567089	4.20126	0.00294543	0.00700017	TRUE	Q53F19	TP2_3235
LBR	0.366167	0.236218	0.496116	6.48998	0.000184413	0.000731236	TRUE	Q14739	TP2_2888
EIF3M	0.365719	0.238751	0.492688	6.6342	0.000158432	0.000654427	TRUE	Q7L2H7	TP2_3699
RPS8	0.365301	0.193726	0.536877	4.9038	0.00116436	0.00320492	TRUE	P62241	TP2_2221
SUCLA2	0.364119	0.232176	0.496062	6.35616	0.000212779	0.000810707	TRUE	Q9P2R7	TP2_6174
PPA2	0.364103	0.218508	0.509697	5.75991	0.000413365	0.00137311	TRUE	Q9H2U2	TP2_5535
ZFAND1	0.363961	0.146864	0.581058	3.86134	0.00473662	0.0104282	TRUE	Q8TCF1	TP2_4340
EEF1B2	0.363925	0.138311	0.589538	3.7165	0.00584943	0.0124778	TRUE	P24534	TP2_1421
YIF1B	0.363921	0.0513414	0.676502	2.69101	0.027783	0.0466234	TRUE	Q5BJH7	TP2_3273
IGFBP2	0.363691	0.0932123	0.63417	3.10403	0.0146873	0.0271909	TRUE	P18065	TP2_1306
TPCN2	0.3633	0.236361	0.490238	6.59185	0.000165615	0.000676691	TRUE	Q8NHX9	TP2_4284
RPP30	0.363124	0.237453	0.488795	6.65513	0.00015501	0.000643372	TRUE	P78346	TP2_2333
TPT1	0.362875	0.0798129	0.645937	2.99226	0.018655	0.0332421	TRUE	P13693	TP2_1198
ARL8B	0.362754	0.184429	0.541079	4.68529	0.00154199	0.00405754	TRUE	Q9NVJ2	TP2_5961
NDUFA5	0.362579	0.0679938	0.657165	2.83484	0.0218324	0.0378738	TRUE	Q16718	TP2_3096
CCDC88A	0.362532	0.160759	0.564306	4.13828	0.00321237	0.00752793	TRUE	Q3V6T2	TP2_3194
DDX41	0.362424	0.210459	0.514389	5.49301	0.000564765	0.00177267	TRUE	Q9UJV9	TP2_6336
CAMSAP1	0.362353	0.0935181	0.631188	3.10444	0.0144437	0.0268304	TRUE	Q5T5Y3	TP2_3368
EMD	0.362299	0.228576	0.496023	6.24017	0.000241285	0.000890662	TRUE	P50402	TP2_1909
MRPL49	0.36228	0.188263	0.536297	4.79501	0.00133797	0.00358904	TRUE	Q13405	TP2_2698
SHB	0.362067	0.190141	0.533993	4.85049	0.00124616	0.00339221	TRUE	Q15464	TP2_3005
ACACA	0.36136	0.189235	0.533484	4.83543	0.00127039	0.00343994	TRUE	Q13085	TP2_2643
FKBP1A	0.36123	0.21443	0.508031	5.66754	0.00046002	0.0014968	TRUE	P62942	TP2_2281
ERLIN1	0.360877	0.198111	0.523644	5.10659	0.000902706	0.0026071	TRUE	O75477	TP2_615
STOML2	0.36045	0.193964	0.526936	4.98661	0.00104868	0.00295219	TRUE	Q9UJZ1	TP2_6346
ATL3	0.360279	0.197714	0.522844	5.10445	0.00090511	0.00261029	TRUE	Q6DD88	TP2_3463
TFRC	0.3598	0.221658	0.497942	5.99891	0.000315067	0.00110365	TRUE	P02786	TP2_924
RAB5B	0.3597	0.245405	0.473995	7.24852	8.51503e-05	0.00040779	TRUE	P61020	TP2_2166
NCDN	0.359662	0.206352	0.512972	5.40333	0.000628548	0.00193813	TRUE	Q9UBB6	TP2_6184
SRRM1	0.359475	0.199678	0.519272	5.18129	0.000823131	0.00241422	TRUE	Q8IYB3	TP2_4005
NCL	0.358532	0.22441	0.492653	6.15696	0.000264327	0.000956246	TRUE	P19338	TP2_1329
ASCC1	0.35822	0.128788	0.587652	3.59611	0.00694126	0.0144148	TRUE	Q8N9N2	TP2_4163
PLEC	0.357973	0.179668	0.536278	4.62407	0.00167032	0.00433108	TRUE	Q15149	TP2_2962
SLC30A5	0.357206	0.189175	0.525238	4.89627	0.00117555	0.00322689	TRUE	Q8TAD4	TP2_4295
CHD1L	0.357121	0.184925	0.529317	4.77672	0.00136984	0.00365715	TRUE	Q86WJ1	TP2_3874
TMEM256	0.356413	0.19241	0.520416	5.00541	0.00102419	0.00289565	TRUE	Q8N2U0	TP2_4070
APH1A	0.356175	0.0648778	0.647473	2.8162	0.0224702	0.0388039	TRUE	Q96BI3	TP2_4675
DLD	0.356074	0.230449	0.481699	6.5283	0.000177079	0.000709607	TRUE	P09622	TP2_1088
PRPF8	0.35581	0.232037	0.479582	6.62112	0.000160614	0.000659437	TRUE	Q6P2Q9	TP2_3543
HSD17B10	0.355751	0.224901	0.4866	6.26196	0.000235624	0.000875651	TRUE	Q99714	TP2_5080
YWHAZ	0.3553	0.179778	0.530821	4.66231	0.00158887	0.00416096	TRUE	P63104	TP2_2290
MYO19	0.354482	0.170295	0.538669	4.43274	0.00215207	0.00539305	TRUE	Q96H55	TP2_4818
RNMT	0.354435	0.175058	0.533811	4.551	0.00183889	0.00469758	TRUE	O43148	TP2_335
GTF2B	0.354091	0.0480995	0.660082	2.67469	0.0284896	0.0476236	TRUE	Q00403	TP2_2401
USP36	0.353985	0.155282	0.552689	4.10314	0.0033725	0.00782902	TRUE	Q9P275	TP2_6155
POLG2	0.353904	0.0655303	0.642278	2.82662	0.0221115	0.0382611	TRUE	Q9UHN1	TP2_6286
IKBIP	0.353214	0.175685	0.530743	4.58253	0.001764	0.0045375	TRUE	Q70UQ0	TP2_3670
RPS25	0.353191	0.194227	0.512154	5.11739	0.000890699	0.0025823	TRUE	P62851	TP2_2265
LTN1	0.353124	0.221218	0.485029	6.16596	0.000261722	0.000950415	TRUE	O94822	TP2_706
HIBCH	0.352512	0.232454	0.472569	6.76273	0.000138656	0.0005926	TRUE	Q6NVY1	TP2_3513
SPTLC1	0.351879	0.177465	0.526292	4.64676	0.00162147	0.00422617	TRUE	O15269	TP2_302
INTS1	0.351445	0.192979	0.509911	5.10808	0.000901044	0.00260479	TRUE	Q8N201	TP2_4062
MYO6	0.351212	0.222578	0.479847	6.28855	0.000228914	0.000855981	TRUE	Q9UM54	TP2_6434
NUTF2	0.350638	0.164628	0.536648	4.34169	0.00243252	0.00595218	TRUE	P61970	TP2_2210
AK4	0.350542	0.125904	0.57518	3.59413	0.00696138	0.0144417	TRUE	P27144	TP2_1462
GATD3; GATD3B	0.350087	0.199572	0.500603	5.35713	0.000664451	0.00202658	TRUE	A0A0B4J2D5; P0DPI2	TP2_3
ATRX	0.350015	0.147392	0.552638	3.97864	0.0040128	0.00908295	TRUE	P46100	TP2_1775
CTTN	0.349026	0.19481	0.503241	5.21274	0.000791948	0.00233752	TRUE	Q14247	TP2_2835
CWC25	0.348244	0.114536	0.581953	3.432	0.00883511	0.0177496	TRUE	Q9NXE8	TP2_6034
BRI3BP	0.347837	0.183733	0.511942	4.88194	0.00119718	0.00328029	TRUE	Q8WY22	TP2_4479
SUN2	0.347654	0.0783005	0.617007	2.97277	0.0176578	0.0317651	TRUE	Q9UH99	TP2_6266
MRPL11	0.346737	0.184422	0.509053	4.92014	0.00114048	0.00315283	TRUE	Q9Y3B7	TP2_6622
DNTTIP2	0.346436	0.0538103	0.639061	2.72677	0.0258092	0.0437145	TRUE	Q5QJE6	TP2_3323
SRPRB	0.345586	0.217973	0.473198	6.23734	0.000242033	0.000891944	TRUE	Q9Y5M8	TP2_6733
SH3GLB1	0.345451	0.185281	0.505621	4.96755	0.00107414	0.00301149	TRUE	Q9Y371	TP2_6604
APIP	0.345171	0.174935	0.515407	4.67003	0.00157294	0.00412819	TRUE	Q96GX9	TP2_4814
CPD	0.34508	0.197363	0.492798	5.38053	0.000645994	0.00197928	TRUE	O75976	TP2_686
INTS9	0.344629	0.18051	0.508748	4.83649	0.00126867	0.00343718	TRUE	Q9NV88	TP2_5944
POR	0.344582	0.187489	0.501674	5.05212	0.000966027	0.00276093	TRUE	P16435	TP2_1267
NECAP1	0.344058	0.131783	0.556333	3.73311	0.0056909	0.0121913	TRUE	Q8NC96	TP2_4209
NDRG3	0.343873	0.0786971	0.609049	2.99731	0.017403	0.0313629	TRUE	Q9UGV2	TP2_6259
ZPR1	0.343556	0.0989401	0.588172	3.23482	0.0118593	0.0226616	TRUE	O75312	TP2_579
RELL1	0.343156	0.171741	0.514571	4.61085	0.00169955	0.00439742	TRUE	Q8IUW5	TP2_3925
NOB1	0.343121	0.169964	0.516277	4.564	0.0018076	0.00462744	TRUE	Q9ULX3	TP2_6427
STT3B	0.342981	0.196488	0.489473	5.39251	0.000636764	0.00195497	TRUE	Q8TCJ2	TP2_4344
DNASE2	0.342665	0.108627	0.576704	3.37226	0.00965443	0.019072	TRUE	O00115	TP2_88
MRPL21	0.342208	0.225211	0.459205	6.73678	0.000142418	0.000606107	TRUE	Q7Z2W9	TP2_3735
SUCLG1	0.341983	0.224597	0.459369	6.71006	0.00014641	0.000617437	TRUE	P53597	TP2_2023
VDAC3	0.341934	0.215342	0.468526	6.22121	0.000246336	0.000903232	TRUE	Q9Y277	TP2_6528
SCD5	0.341666	0.113116	0.570216	3.44316	0.00869036	0.0174937	TRUE	Q86SK9	TP2_3803
SRSF5	0.341574	0.181935	0.501213	4.92814	0.00112898	0.00312923	TRUE	Q13243	TP2_2673
NDUFS7	0.34027	0.118639	0.561901	3.53615	0.00757775	0.0155389	TRUE	O75251	TP2_577
EIF3A	0.339407	0.197184	0.48163	5.49652	0.000562415	0.00176713	TRUE	Q14152	TP2_2813
YIPF5	0.339311	0.176319	0.502303	4.79477	0.00133839	0.00358904	TRUE	Q969M3	TP2_4614
RPP14	0.338545	0.0745997	0.602491	2.9542	0.018168	0.0325773	TRUE	O95059	TP2_746
TRAM1	0.337896	0.201309	0.474484	5.69783	0.000444111	0.00145839	TRUE	Q15629	TP2_3018
RETSAT	0.337535	0.185494	0.489575	5.11324	0.000895292	0.00259188	TRUE	Q6NUM9	TP2_3508
RRP1B	0.337411	0.174788	0.500035	4.77874	0.00136629	0.00365412	TRUE	Q14684	TP2_2877
PREPL	0.33737	0.205594	0.469147	5.89668	0.000353556	0.00121317	TRUE	Q4J6C6	TP2_3217
CCDC47	0.337143	0.15086	0.523425	4.16849	0.0030812	0.0072685	TRUE	Q96A33	TP2_4640
ACSF3	0.336604	0.18147	0.491738	4.99745	0.00103448	0.00291789	TRUE	Q4G176	TP2_3216
ARHGEF2	0.336582	0.194651	0.478513	5.462	0.000585981	0.00182881	TRUE	Q92974	TP2_4580
SLC7A6	0.335963	0.123768	0.548157	3.64665	0.00644895	0.0135133	TRUE	Q92536	TP2_4499
POP7	0.335664	0.107962	0.563367	3.39527	0.00932969	0.0185702	TRUE	O75817	TP2_656
PINX1	0.335519	0.0786789	0.592359	3.00879	0.0167107	0.0303599	TRUE	Q96BK5	TP2_4677
HIF1AN	0.334996	0.163121	0.506871	4.48915	0.00199603	0.00504142	TRUE	Q9NWT6	TP2_5997
FAM210A	0.334621	0.133981	0.535261	3.84125	0.00487406	0.0106956	TRUE	Q96ND0	TP2_4935
EEF2	0.334113	0.161662	0.506564	4.46236	0.00206857	0.00520504	TRUE	P13639	TP2_1193
DIS3	0.334088	0.20411	0.464066	5.92009	0.000344308	0.00119059	TRUE	Q9Y2L1	TP2_6563
POLR1E	0.334001	0.210487	0.457515	6.22827	0.000244441	0.000898466	TRUE	Q9GZS1	TP2_5434
PSMB5	0.333936	0.18945	0.478422	5.32323	0.000692229	0.00209437	TRUE	P28074	TP2_1484
MRPL4	0.333703	0.167137	0.50027	4.61434	0.00169178	0.00438106	TRUE	Q9BYD3	TP2_5352
ARHGEF12	0.333611	0.0971719	0.57005	3.24981	0.0115949	0.022229	TRUE	Q9NZN5	TP2_6108
SERINC1	0.333394	0.187854	0.478934	5.27609	0.000732985	0.00218659	TRUE	Q9NRX5	TP2_5877
VAMP3	0.333233	0.0651483	0.601317	2.86623	0.0209427	0.0365423	TRUE	Q15836	TP2_3052
HMOX2	0.333181	0.122306	0.544055	3.63908	0.0065202	0.0136436	TRUE	P30519	TP2_1537
SAMM50	0.33255	0.220795	0.444305	6.85371	0.000126311	0.000551547	TRUE	Q9Y512	TP2_6704
ACBD3	0.332485	0.182357	0.482612	5.10093	0.000909077	0.00261923	TRUE	Q9H3P7	TP2_5553
DNPH1	0.332427	0.147865	0.51699	4.14849	0.00316735	0.0074311	TRUE	O43598	TP2_391
PTBP3	0.331373	0.133405	0.529342	3.85531	0.00477744	0.0105104	TRUE	O95758	TP2_838
NUP214	0.329992	0.137773	0.522211	3.95406	0.00415401	0.00934653	TRUE	P35658	TP2_1636
AFF4	0.329335	0.114725	0.543944	3.53448	0.00759627	0.0155557	TRUE	Q9UHB7	TP2_6271
MRPL57	0.329121	0.0616644	0.596577	2.83426	0.021852	0.0378881	TRUE	Q9BQC6	TP2_5138
EMC2	0.328994	0.203086	0.454901	6.0183	0.000308303	0.00108562	TRUE	Q15006	TP2_2917
FOSL2	0.328466	0.108005	0.548927	3.43159	0.00884044	0.0177544	TRUE	P15408	TP2_1243
RPS16	0.327945	0.0957081	0.560181	3.25242	0.0115494	0.0221701	TRUE	P62249	TP2_2223
CCZ1; CCZ1B	0.327794	0.207086	0.448501	6.25466	0.000237504	0.000879389	TRUE	P86790; P86791	TP2_2385
RPS27	0.327556	0.118922	0.53619	3.61607	0.00674218	0.01404	TRUE	P42677	TP2_1735
CCDC124	0.327117	0.174489	0.479746	4.93633	0.00111733	0.00310375	TRUE	Q96CT7	TP2_4712
AGPAT2	0.327061	0.111429	0.542693	3.49343	0.00806885	0.0164067	TRUE	O15120	TP2_275
CHMP7	0.326691	0.136588	0.516793	3.9581	0.00413048	0.00930177	TRUE	Q8WUX9	TP2_4423
ADGRE5	0.325842	0.117414	0.53427	3.60071	0.00689481	0.0143282	TRUE	P48960	TP2_1834
NDUFV1	0.325759	0.166447	0.485071	4.70962	0.001494	0.00394847	TRUE	P49821	TP2_1890
JCAD	0.325393	0.0647416	0.586044	2.87531	0.0205108	0.0358579	TRUE	Q9P266	TP2_6153
MMGT1	0.325331	0.122527	0.528135	3.69476	0.00601471	0.0127622	TRUE	Q8N4V1	TP2_4102
TRPM4	0.32503	0.152788	0.497272	4.34632	0.00241734	0.00592271	TRUE	Q8TD43	TP2_4354
MCCC2	0.324273	0.179553	0.468993	5.16083	0.00084414	0.00246626	TRUE	Q9HCC0	TP2_5735
DDT	0.324215	0.0541021	0.594327	2.78039	0.0245102	0.0418483	TRUE	P30046	TP2_1522
BTF3	0.324095	0.125382	0.522809	3.75649	0.00550263	0.0118595	TRUE	P20290	TP2_1345
MON1A	0.323555	0.114639	0.53247	3.56709	0.00724191	0.0149466	TRUE	Q86VX9	TP2_3861
GTF3C3	0.323074	0.132371	0.513778	3.90194	0.00447139	0.00994943	TRUE	Q9Y5Q9	TP2_6739
SGPL1	0.322528	0.2038	0.441256	6.25677	0.00023696	0.000878453	TRUE	O95470	TP2_808
UTP20	0.322288	0.166906	0.477671	4.77727	0.00136887	0.00365618	TRUE	O75691	TP2_643
NOM1	0.322258	0.158149	0.486367	4.52281	0.00190878	0.00485148	TRUE	Q5C9Z4	TP2_3275
POLG	0.321915	0.066525	0.577306	2.90318	0.0196493	0.0346559	TRUE	P54098	TP2_2044
NACAD	0.321298	0.142787	0.499809	4.14553	0.00318032	0.00745573	TRUE	O15069	TP2_268
RPL22	0.32065	0.171705	0.469595	4.95842	0.00108658	0.00303818	TRUE	P35268	TP2_1620
MRPL15	0.320644	0.192147	0.449141	5.74735	0.000419394	0.00139084	TRUE	Q9P015	TP2_6121
MRPS16	0.320538	0.128069	0.513008	3.83579	0.00491216	0.0107642	TRUE	Q9Y3D3	TP2_6633
RAB9A	0.319997	0.15035	0.489645	4.34446	0.00242342	0.00593232	TRUE	P51151	TP2_1939
SPG7	0.319751	0.162959	0.476542	4.69706	0.00151856	0.00400201	TRUE	Q9UQ90	TP2_6503
ZCRB1	0.319719	0.0759234	0.563515	3.0205	0.0164141	0.0299471	TRUE	Q8TBF4	TP2_4322
NSUN2	0.319402	0.20557	0.433234	6.46264	0.00018985	0.000745376	TRUE	Q08J23	TP2_2559
MRPS5	0.319133	0.178264	0.460001	5.2179	0.00078696	0.00232507	TRUE	P82675	TP2_2360
NR3C1	0.319067	0.093478	0.544657	3.25762	0.0114596	0.0220396	TRUE	P04150	TP2_940
MAVS	0.318623	0.0528637	0.584382	2.77326	0.0245878	0.0419689	TRUE	Q7Z434	TP2_3756
RDH14	0.318622	0.166289	0.470956	4.81746	0.00129996	0.00350466	TRUE	Q9HBH5	TP2_5718
VPS41	0.318533	0.16966	0.467406	4.92806	0.00112909	0.00312923	TRUE	P49754	TP2_1877
ATXN2	0.318477	0.144791	0.492162	4.22329	0.00285777	0.00682137	TRUE	Q99700	TP2_5077
PELP1	0.318457	0.103966	0.532947	3.41964	0.00899839	0.0180236	TRUE	Q8IZL8	TP2_4030
PAF1	0.318156	0.0734097	0.562902	2.99406	0.0170914	0.0309179	TRUE	Q8N7H5	TP2_4146
POM121C	0.317632	0.0635459	0.571718	2.87926	0.0203866	0.0357085	TRUE	A8CG34	TP2_59
DHPS	0.317615	0.188698	0.446532	5.67451	0.000456303	0.00148631	TRUE	P49366	TP2_1851
NCBP2	0.317458	0.0804327	0.554483	3.08481	0.0148812	0.0274908	TRUE	P52298	TP2_1987
MRPL19	0.317445	0.198076	0.436815	6.12511	0.00027378	0.000984386	TRUE	P49406	TP2_1853
SMAD3	0.3172	0.134244	0.500155	3.99323	0.00393145	0.00892221	TRUE	P84022	TP2_2376
DDX46	0.317136	0.119666	0.514606	3.69897	0.00597816	0.0126986	TRUE	Q7L014	TP2_3689
ARMCX3	0.315724	0.179765	0.451684	5.34854	0.000671374	0.00204356	TRUE	Q9UH62	TP2_6263
USE1	0.315561	0.151492	0.479631	4.42989	0.00216033	0.00540664	TRUE	Q9NZ43	TP2_6086
VPS8	0.315326	0.0506715	0.57998	2.74421	0.02512	0.0427323	TRUE	Q8N3P4	TP2_4079
TXNL1	0.315063	0.147883	0.482243	4.34061	0.00243607	0.00595605	TRUE	O43396	TP2_366
CCDC9B	0.314953	0.17516	0.454747	5.18916	0.000815201	0.00239329	TRUE	Q6ZUT6	TP2_3655
MAN2B2	0.314787	0.0960546	0.53352	3.31467	0.0105204	0.020484	TRUE	Q9Y2E5	TP2_6545
YME1L1	0.314752	0.15018	0.479324	4.40503	0.00223353	0.00555531	TRUE	Q96TA2	TP2_5030
VCPIP1	0.314581	0.176784	0.452378	5.25811	0.000749221	0.00222555	TRUE	Q96JH7	TP2_4869
DOP1B	0.313895	0.145238	0.482553	4.28663	0.00262109	0.0063404	TRUE	Q9Y3R5	TP2_6653
STX12	0.313682	0.0585645	0.5688	2.84414	0.0220654	0.0382142	TRUE	Q86Y82	TP2_3899
LTV1	0.313586	0.101903	0.525268	3.412	0.00910091	0.0181988	TRUE	Q96GA3	TP2_4795
LRRC59	0.312637	0.0686224	0.556652	2.95433	0.0182973	0.0327303	TRUE	Q96AG4	TP2_4654
FMNL2	0.312594	0.0735011	0.551687	3.01128	0.0166472	0.0302717	TRUE	Q96PY5	TP2_4959
H6PD	0.312063	0.13733	0.486797	4.11343	0.00332475	0.00773426	TRUE	O95479	TP2_811
PRKAR2A	0.312057	0.189704	0.434411	5.87429	0.00036266	0.00123595	TRUE	P13861	TP2_1206
CCPG1	0.311401	0.110216	0.512586	3.56501	0.00726394	0.0149819	TRUE	Q9ULG6	TP2_6407
SLC35E1	0.31104	0.186042	0.436039	5.73124	0.000427265	0.00141074	TRUE	Q96K37	TP2_4885
MRPL39	0.311001	0.17341	0.448592	5.20604	0.000798479	0.00235335	TRUE	Q9NYK5	TP2_6068
NLE1	0.310828	0.163103	0.458552	4.84622	0.00125297	0.00340508	TRUE	Q9NVX2	TP2_5976
AAAS	0.310333	0.174615	0.446052	5.26657	0.000741535	0.00220924	TRUE	Q9NRG9	TP2_5854
YRDC	0.309768	0.12011	0.499425	3.76187	0.00546028	0.011785	TRUE	Q86U90	TP2_3824
NHP2	0.309718	0.135938	0.483497	4.10492	0.00336419	0.00781998	TRUE	Q9NX24	TP2_6015
ETHE1	0.309361	0.115003	0.503718	3.66607	0.00626976	0.0131789	TRUE	O95571	TP2_818
SFXN3	0.309077	0.175885	0.442269	5.34472	0.000674479	0.00204999	TRUE	Q9BWM7	TP2_5307
GLS	0.30893	0.139986	0.477874	4.21168	0.00290361	0.00691168	TRUE	O94925	TP2_732
TELO2	0.308275	0.142472	0.474078	4.28236	0.0026364	0.00636339	TRUE	Q9Y4R8	TP2_6696
NOP56	0.308176	0.169434	0.446917	5.11598	0.000892261	0.00258511	TRUE	O00567	TP2_161
SNW1	0.308156	0.115666	0.500646	3.68723	0.00608053	0.0128753	TRUE	Q13573	TP2_2745
ACAD8	0.307795	0.13823	0.477359	4.18084	0.00302925	0.00717244	TRUE	Q9UKU7	TP2_6380
DHX36	0.307747	0.173734	0.441761	5.28912	0.000721464	0.00216439	TRUE	Q9H2U1	TP2_5534
NBAS	0.307735	0.178544	0.436926	5.48633	0.000569263	0.00178409	TRUE	A2RRP1	TP2_27
MGRN1	0.30763	0.0458647	0.569396	2.70678	0.0266225	0.044959	TRUE	O60291	TP2_461
CD151	0.307236	0.187636	0.426837	5.91665	0.000345651	0.00119416	TRUE	P48509	TP2_1822
IVD	0.307187	0.177068	0.437307	5.43749	0.000603364	0.00187679	TRUE	P26440	TP2_1453
SPTLC3	0.307148	0.127217	0.487079	3.93169	0.00428719	0.00958901	TRUE	Q9NUV7	TP2_5933
LUZP1	0.307089	0.149961	0.464217	4.50141	0.00196376	0.00497238	TRUE	Q86V48	TP2_3842
SUB1	0.306434	0.135757	0.477112	4.13522	0.00322597	0.00754829	TRUE	P53999	TP2_2043
KRI1	0.306195	0.132978	0.479412	4.0714	0.00352455	0.00811776	TRUE	Q8N9T8	TP2_4167
RIOK1	0.306062	0.123823	0.488302	3.86815	0.00469098	0.0103655	TRUE	Q9BRS2	TP2_5167
C7orf50	0.305904	0.144375	0.467434	4.36185	0.00236719	0.005823	TRUE	Q9BRJ6	TP2_5156
XAB2	0.305568	0.150776	0.460359	4.54672	0.00184933	0.00472026	TRUE	Q9HCS7	TP2_5756
AP1S3	0.30548	0.107371	0.50359	3.55153	0.00740883	0.0152343	TRUE	Q96PC3	TP2_4947
RPL31	0.305472	0.0864465	0.524498	3.21228	0.0122687	0.0233356	TRUE	P62899	TP2_2275
TRMU	0.305435	0.0940111	0.516859	3.32738	0.0103226	0.0201546	TRUE	O75648	TP2_636
SPATA20	0.305277	0.168128	0.442425	5.12672	0.000880467	0.00255878	TRUE	Q8TB22	TP2_4307
CYB5R1	0.305054	0.181325	0.428783	5.67862	0.000454127	0.00148322	TRUE	Q9UHQ9	TP2_6289
REXO2	0.3049	0.163752	0.446048	4.97531	0.00106369	0.00298634	TRUE	Q9Y3B8	TP2_6623
MRPL10	0.304387	0.048781	0.559994	2.74279	0.0251755	0.0428027	TRUE	Q7Z7H8	TP2_3796
SNRPD1	0.304345	0.0655445	0.543145	2.94577	0.0188174	0.0334821	TRUE	P62314	TP2_2237
MRPS18B	0.304232	0.17394	0.434525	5.37803	0.00064794	0.00198323	TRUE	Q9Y676	TP2_6776
PDPR	0.304202	0.178236	0.430168	5.5622	0.000520394	0.00166543	TRUE	Q8NCN5	TP2_4218
EXTL2	0.303739	0.0617573	0.545721	2.89105	0.0200198	0.0352271	TRUE	Q9UBQ6	TP2_6210
MRPS22	0.30353	0.154831	0.45223	4.70142	0.00150998	0.00398374	TRUE	P82650	TP2_2356
ABCC10	0.30344	0.127568	0.479312	3.97387	0.00403982	0.00913383	TRUE	Q5T3U5	TP2_3358
ZYG11B	0.30277	0.110902	0.494638	3.63452	0.0065636	0.0137154	TRUE	Q9C0D3	TP2_5412
ACTBL2	0.302732	0.116121	0.489342	3.73644	0.00566362	0.0121458	TRUE	Q562R1	TP2_3260
ZMPSTE24	0.302304	0.170557	0.434052	5.28495	0.000725133	0.00217324	TRUE	O75844	TP2_662
SNRNP200	0.302238	0.179608	0.424869	5.6766	0.000455195	0.00148503	TRUE	O75643	TP2_635
MRPL30	0.302093	0.0820194	0.522166	3.16162	0.0132442	0.0249553	TRUE	Q8TCC3	TP2_4336
BIRC6	0.30186	0.130806	0.472913	4.06453	0.00355843	0.00816155	TRUE	Q9NR09	TP2_5832
AP3B1	0.300439	0.156492	0.444385	4.8072	0.00131719	0.00354353	TRUE	O00203	TP2_106
CDC123	0.300278	0.0860911	0.514465	3.229	0.0119636	0.0228201	TRUE	O75794	TP2_653
MRPS2	0.29927	0.185049	0.41349	6.0347	0.000302704	0.00106902	TRUE	Q9Y399	TP2_6611
MRPL13	0.298699	0.163022	0.434377	5.07066	0.000943949	0.00270679	TRUE	Q9BYD1	TP2_5350
TPRG1L	0.298685	0.0809988	0.516371	3.16024	0.013272	0.024992	TRUE	Q5T0D9	TP2_3344
RCN2	0.298514	0.0534691	0.543559	2.8058	0.0228347	0.0393322	TRUE	Q14257	TP2_2838
TUBGCP4	0.298377	0.129821	0.466932	4.07717	0.00349639	0.00807137	TRUE	Q9UGJ1	TP2_6250
DAP3	0.298256	0.11519	0.481322	3.75247	0.00553449	0.0119069	TRUE	P51398	TP2_1946
RBKS	0.298118	0.127416	0.46882	4.02242	0.00377392	0.00861326	TRUE	Q9H477	TP2_5564
RAB18	0.297976	0.174147	0.421805	5.54237	0.000532708	0.00169764	TRUE	Q9NP72	TP2_5777
ATP5MJ	0.297272	0.0809606	0.513584	3.16527	0.0131712	0.0248333	TRUE	P56378	TP2_2105
TSPAN3	0.295165	0.110463	0.479868	3.68071	0.00613821	0.0129929	TRUE	O60637	TP2_500
ZC3H7B	0.294736	0.144425	0.445047	4.51626	0.00192543	0.00488837	TRUE	Q9UGR2	TP2_6257
PKN1	0.294519	0.152897	0.43614	4.78984	0.00134689	0.00360704	TRUE	Q16512	TP2_3069
SEC61A1	0.294384	0.14725	0.441517	4.60829	0.00170527	0.00440844	TRUE	P61619	TP2_2196
RRAS	0.294207	0.135749	0.452664	4.27639	0.0026579	0.00640249	TRUE	P10301	TP2_1118
METTL3	0.294198	0.0434196	0.544977	2.70201	0.0268208	0.0452812	TRUE	Q86U44	TP2_3823
RELB	0.294086	0.144693	0.443479	4.53399	0.00188073	0.00478825	TRUE	Q01201	TP2_2423
SLC16A3	0.293652	0.144591	0.442712	4.53741	0.00187225	0.00477097	TRUE	O15427	TP2_318
MRPL55	0.293312	0.147217	0.439407	4.62414	0.00167018	0.00433108	TRUE	Q7Z7F7	TP2_3793
NIPSNAP3A	0.293237	0.159702	0.426773	5.05778	0.000959228	0.00274409	TRUE	Q9UFN0	TP2_6243
NDUFS8	0.293119	0.0944847	0.491753	3.39881	0.00928074	0.0185056	TRUE	O00217	TP2_110
MRPL34	0.293114	0.145088	0.441139	4.56074	0.00181539	0.00464541	TRUE	Q9BQ48	TP2_5124
HSPA13	0.292731	0.0759959	0.509466	3.11083	0.0143041	0.0266038	TRUE	P48723	TP2_1829
TM9SF3	0.292355	0.144601	0.440109	4.5573	0.00182365	0.00466255	TRUE	Q9HD45	TP2_5766
RMDN1	0.29234	0.10563	0.479049	3.60627	0.00683914	0.014237	TRUE	Q96DB5	TP2_4726
INTS10	0.292151	0.105452	0.478851	3.60415	0.00686037	0.0142649	TRUE	Q9NVR2	TP2_5968
CLUH	0.29205	0.140747	0.443354	4.44577	0.00211491	0.00531057	TRUE	O75153	TP2_564
USP32	0.291818	0.152469	0.431167	4.82331	0.00129025	0.00348314	TRUE	Q8NFA0	TP2_4255
MED23	0.291811	0.0944357	0.489186	3.40523	0.00919278	0.0183582	TRUE	Q9ULK4	TP2_6413
RBM27	0.291162	0.12986	0.452464	4.1575	0.00312824	0.00735735	TRUE	Q9P2N5	TP2_6171
RPS23	0.291118	0.145714	0.436523	4.61135	0.00169842	0.00439638	TRUE	P62266	TP2_2228
DDX23	0.291068	0.170498	0.411637	5.56024	0.000521601	0.00166791	TRUE	Q9BUQ8	TP2_5245
SPOUT1	0.290766	0.100757	0.480775	3.52457	0.00770769	0.015736	TRUE	Q5T280	TP2_3353
MAEA	0.290303	0.0580212	0.522585	2.87855	0.0204089	0.0357348	TRUE	Q7L5Y9	TP2_3709
EIF3E	0.290126	0.171396	0.408855	5.62814	0.000481652	0.00155545	TRUE	P60228	TP2_2143
CIRBP	0.289564	0.131997	0.447131	4.23269	0.00282127	0.00674758	TRUE	Q14011	TP2_2794
SRP54	0.289419	0.13521	0.443627	4.32271	0.00249584	0.00608247	TRUE	P61011	TP2_2163
POP1	0.288868	0.13449	0.443247	4.30975	0.00254008	0.00617286	TRUE	Q99575	TP2_5057
IPO4	0.288419	0.144802	0.432036	4.62546	0.00166728	0.00432692	TRUE	Q8TEX9	TP2_4383
MRPL2	0.288252	0.146171	0.430334	4.67274	0.00156739	0.00411543	TRUE	Q5T653	TP2_3369
CSNK1D	0.287709	0.0596893	0.515729	2.90615	0.0195598	0.0345283	TRUE	P48730	TP2_1831
SFXN1	0.287442	0.153921	0.420963	4.95835	0.00108668	0.00303818	TRUE	Q9H9B4	TP2_5673
SMARCAL1	0.28693	0.0575474	0.516313	2.88106	0.02033	0.0356484	TRUE	Q9NZC9	TP2_6093
DGUOK	0.286847	0.0785049	0.49519	3.1711	0.0130557	0.0246462	TRUE	Q16854	TP2_3114
FAM3A	0.28671	0.124898	0.448522	4.08103	0.00347768	0.00803125	TRUE	P98173	TP2_2390
MAP2K3	0.286529	0.123585	0.449472	4.05013	0.00363059	0.00831758	TRUE	P46734	TP2_1782
EBP	0.28617	0.113179	0.459161	3.81011	0.00509556	0.0110851	TRUE	Q15125	TP2_2958
SCP2	0.285876	0.124221	0.44753	4.07312	0.00351614	0.0081051	TRUE	P22307	TP2_1384
RPL19	0.285718	0.132657	0.438778	4.29943	0.00257589	0.00625484	TRUE	P84098	TP2_2381
MRPS33	0.285444	0.112424	0.458465	3.7998	0.00517128	0.0112339	TRUE	Q9Y291	TP2_6533
MECR	0.285427	0.0636213	0.507233	2.96387	0.0179004	0.032144	TRUE	Q9BV79	TP2_5257
MAN1A2	0.284922	0.0382266	0.531617	2.66012	0.0286257	0.0478031	TRUE	O60476	TP2_477
MAP7D1	0.284097	0.136175	0.432019	4.42355	0.00217874	0.00544144	TRUE	Q3KQU3	TP2_3169
RPS9	0.284084	0.115631	0.452536	3.88424	0.00458507	0.0101575	TRUE	P46781	TP2_1788
MFSD12	0.283758	0.0646713	0.502845	2.98311	0.0173804	0.0313407	TRUE	Q6NUT3	TP2_3512
CAPZA1	0.283588	0.131608	0.435569	4.29771	0.00258193	0.006267	TRUE	P52907	TP2_2010
MED24	0.283553	0.0799902	0.487116	3.20828	0.0123429	0.0234545	TRUE	O75448	TP2_611
PXDC1	0.283348	0.0985665	0.46813	3.53182	0.00762604	0.0155956	TRUE	Q5TGL8	TP2_3388
SPPL2B	0.282492	0.111153	0.453831	3.79741	0.00518903	0.0112681	TRUE	Q8TCT7	TP2_4346
G6PD	0.281543	0.126782	0.436305	4.19006	0.0029911	0.00709197	TRUE	P11413	TP2_1154
KIF3A	0.281481	0.122339	0.440624	4.0738	0.00351281	0.00810455	TRUE	Q9Y496	TP2_6669
ELOB	0.28147	0.049608	0.513331	2.80239	0.0232528	0.0399158	TRUE	Q15370	TP2_2986
FAU	0.281419	0.0522268	0.51061	2.8297	0.0220799	0.0382283	TRUE	P62861	TP2_2268
GPATCH4	0.281024	0.0879081	0.47414	3.35168	0.00995494	0.0195633	TRUE	Q5T3I0	TP2_3357
SRI	0.280927	0.103842	0.458012	3.65383	0.00638203	0.013387	TRUE	P30626	TP2_1546
NUP88	0.28037	0.13299	0.42775	4.38157	0.00230509	0.00569344	TRUE	Q99567	TP2_5052
SPATS2	0.279934	0.0898868	0.46998	3.39259	0.00936689	0.0186381	TRUE	Q86XZ4	TP2_3892
RPS13	0.279318	0.0630916	0.495543	2.97528	0.0175902	0.0316623	TRUE	P62277	TP2_2231
MRGBP	0.279144	0.0884305	0.469858	3.37119	0.00966973	0.019096	TRUE	Q9NV56	TP2_5940
MLF2	0.279094	0.0352902	0.522899	2.63662	0.0296927	0.0492216	TRUE	Q15773	TP2_3042
ALDH18A1	0.279037	0.15756	0.400514	5.29059	0.000720179	0.00216268	TRUE	P54886	TP2_2068
SLC25A13	0.278998	0.166253	0.391744	5.69952	0.000443243	0.00145755	TRUE	Q9UJS0	TP2_6334
EMG1	0.278856	0.116194	0.441518	3.94848	0.00418682	0.00940634	TRUE	Q92979	TP2_4581
EMC3	0.278825	0.102641	0.45501	3.64503	0.0064641	0.0135403	TRUE	Q9P0I2	TP2_6127
RPS10	0.277934	0.142642	0.413226	4.73159	0.00145205	0.00384771	TRUE	P46783	TP2_1790
KRTCAP2	0.277756	0.112215	0.443296	3.86452	0.00471528	0.0103926	TRUE	Q8N6L1	TP2_4138
NDUFS3	0.277539	0.0901	0.464979	3.41036	0.00912296	0.0182369	TRUE	O75489	TP2_616
TMEM101	0.276787	0.038456	0.515119	2.67487	0.0279766	0.0469047	TRUE	Q96IK0	TP2_4850
STEAP3	0.276643	0.114951	0.438335	3.94066	0.00423327	0.00949302	TRUE	Q658P3	TP2_3433
SHC1	0.276615	0.043499	0.509731	2.73395	0.0255704	0.0433885	TRUE	P29353	TP2_1505
OSBPL6	0.276329	0.0451624	0.507495	2.75321	0.0247721	0.0421999	TRUE	Q9BZF3	TP2_5382
RPL13	0.275353	0.0848225	0.465883	3.32861	0.0103036	0.0201371	TRUE	P26373	TP2_1451
PI4KB	0.275311	0.0590874	0.491535	2.93263	0.0187795	0.0334442	TRUE	Q9UBF8	TP2_6193
TIMM13	0.275297	0.0553514	0.495242	2.88286	0.0202738	0.0355937	TRUE	Q9Y5L4	TP2_6732
AP2S1	0.275183	0.124037	0.426329	4.19336	0.00297756	0.00706542	TRUE	P53680	TP2_2034
TRMT6	0.275165	0.143545	0.406786	4.81513	0.00130386	0.00351361	TRUE	Q9UJA5	TP2_6328
POLR2E	0.275041	0.14097	0.409111	4.72499	0.0014645	0.00387561	TRUE	P19388	TP2_1332
MRPL47	0.274691	0.126215	0.423167	4.26114	0.00271372	0.00650581	TRUE	Q9HD33	TP2_5762
NMES1	0.274342	0.0862868	0.462397	3.36004	0.00983169	0.0193743	TRUE	Q9C002	TP2_5400
SLC25A22	0.274124	0.070144	0.478104	3.09526	0.0146467	0.0271574	TRUE	Q9H936	TP2_5663
CYBC1	0.273961	0.130485	0.417436	4.39793	0.00225494	0.00560393	TRUE	Q9BQA9	TP2_5135
JUND	0.273879	0.0450434	0.502714	2.75659	0.0246424	0.0420066	TRUE	P17535	TP2_1288
TRAPPC5	0.273842	0.0965767	0.451107	3.55806	0.00733821	0.0151153	TRUE	Q8IUR0	TP2_3923
POLR1A	0.273486	0.136477	0.410496	4.5975	0.0017296	0.00446561	TRUE	O95602	TP2_820
NUP98	0.273021	0.130781	0.415261	4.42091	0.00218647	0.00545848	TRUE	P52948	TP2_2013
PABPC1	0.273008	0.108783	0.437233	3.82889	0.00496077	0.0108426	TRUE	P11940	TP2_1163
NDUFB4	0.27262	0.0517862	0.493455	2.84334	0.0215477	0.0374719	TRUE	O95168	TP2_762
EIF3L	0.272211	0.152729	0.391693	5.24737	0.0007591	0.00225379	TRUE	Q9Y262	TP2_6523
ANAPC7	0.272085	0.123295	0.420875	4.2118	0.00290313	0.00691168	TRUE	Q9UJX3	TP2_6339
MRPL27	0.272043	0.0447445	0.499341	2.75663	0.024641	0.0420066	TRUE	Q9P0M9	TP2_6134
STIM1	0.271329	0.0886502	0.454007	3.42094	0.00898104	0.017997	TRUE	Q13586	TP2_2747
URI1	0.27095	0.100879	0.441022	3.66941	0.0062395	0.0131428	TRUE	O94763	TP2_698
NFKBIB	0.270733	0.0353899	0.506077	2.64958	0.0290994	0.0484242	TRUE	Q15653	TP2_3029
AGTRAP	0.270426	0.119133	0.421719	4.11686	0.00330897	0.00770945	TRUE	Q6RW13	TP2_3593
MTCH1	0.26964	0.147045	0.392235	5.06581	0.000949665	0.00272013	TRUE	Q9NZJ7	TP2_6099
TBC1D2	0.269592	0.0691608	0.470023	3.09798	0.0145862	0.0270617	TRUE	Q9BYX2	TP2_5365
CISD2	0.269463	0.149605	0.38932	5.1781	0.000826368	0.00242137	TRUE	Q8N5K1	TP2_4118
EXOC6	0.269188	0.0419309	0.496446	2.72819	0.0257521	0.0436474	TRUE	Q8TAG9	TP2_4300
PRKDC	0.268971	0.159342	0.3786	5.6509	0.00046902	0.00152035	TRUE	P78527	TP2_2345
ACO2	0.268816	0.139151	0.398481	4.77497	0.00137293	0.00366379	TRUE	Q99798	TP2_5092
COMMD1	0.268504	0.0862017	0.450807	3.39231	0.00937082	0.0186398	TRUE	Q8N668	TP2_4132
DYM	0.268492	0.0844294	0.452554	3.35972	0.00983635	0.0193743	TRUE	Q7RTS9	TP2_3725
HYCC1	0.267635	0.039125	0.496145	2.69758	0.0270058	0.0455299	TRUE	Q9BYI3	TP2_5356
HOMER3	0.266865	0.0953343	0.438396	3.58333	0.00707199	0.014636	TRUE	Q9NSC5	TP2_5890
ZW10	0.26628	0.0942008	0.43836	3.56408	0.00727389	0.0149973	TRUE	O43264	TP2_350
EPRS1	0.265579	0.1413	0.389858	4.92189	0.00113795	0.003148	TRUE	P07814	TP2_1026
ADCY9	0.264771	0.103882	0.42566	3.79036	0.00524163	0.011366	TRUE	O60503	TP2_482
SMNDC1	0.264561	0.0797933	0.449328	3.2979	0.0107879	0.0209404	TRUE	O75940	TP2_679
EIF3I	0.2644	0.142806	0.385994	5.00825	0.00102055	0.00288941	TRUE	Q13347	TP2_2689
DLGAP4	0.264351	0.067627	0.461075	3.095	0.0146524	0.0271596	TRUE	Q9Y2H0	TP2_6551
BOLA2; BOLA2B	0.263719	0.0685319	0.458906	3.11191	0.0142807	0.0265684	TRUE	Q9H3K6	TP2_5549
RPRD1A	0.263319	0.0845029	0.442135	3.39166	0.00937979	0.0186515	TRUE	Q96P16	TP2_4943
WDR11	0.263109	0.123398	0.40282	4.33752	0.00244627	0.00597614	TRUE	Q9BZH6	TP2_5386
PIK3C2A	0.263	0.0883227	0.437678	3.46782	0.00837939	0.0169411	TRUE	O00443	TP2_139
NDUFS2	0.262979	0.118342	0.407616	4.18774	0.00300064	0.00711179	TRUE	O75306	TP2_578
TPMT	0.262775	0.117477	0.408072	4.16547	0.00309406	0.007296	TRUE	P51580	TP2_1955
FARSA	0.262537	0.137769	0.387304	4.84647	0.00125257	0.00340508	TRUE	Q9Y285	TP2_6531
RFT1	0.262332	0.109748	0.414916	3.95986	0.00412025	0.00928439	TRUE	Q96AA3	TP2_4647
TBC1D20	0.262147	0.0508852	0.473409	2.85799	0.021066	0.0367257	TRUE	Q96BZ9	TP2_4689
MPC2	0.262131	0.120879	0.403383	4.27426	0.00266562	0.00641342	TRUE	O95563	TP2_817
WDR41	0.262093	0.0850327	0.439153	3.40935	0.00913673	0.0182523	TRUE	Q9HAD4	TP2_5696
ATP1A1	0.26053	0.105862	0.415198	3.87966	0.00461496	0.0102162	TRUE	P05023	TP2_961
IARS1	0.260515	0.0970163	0.424014	3.66991	0.00623492	0.0131397	TRUE	P41252	TP2_1716
ASCC2	0.260492	0.11398	0.407004	4.09505	0.00341059	0.00790741	TRUE	Q9H1I8	TP2_5508
SUPT6H	0.260423	0.0749504	0.445895	3.23398	0.0118743	0.022664	TRUE	Q7KZ85	TP2_3685
TUBA4A	0.260369	0.1011	0.419639	3.76525	0.00543382	0.0117406	TRUE	P68366	TP2_2316
PRPF40A	0.260074	0.0870457	0.433103	3.46192	0.0084527	0.0170551	TRUE	O75400	TP2_603
GOSR1	0.260051	0.11472	0.405383	4.12132	0.00328859	0.00766786	TRUE	O95249	TP2_773
ASCC3	0.25869	0.115249	0.402131	4.15379	0.0031443	0.00738561	TRUE	Q8N3C0	TP2_4075
ERLEC1	0.258651	0.114589	0.402713	4.13524	0.00322587	0.00754829	TRUE	Q96DZ1	TP2_4737
CANT1	0.258285	0.118746	0.397824	4.26326	0.00270588	0.00649218	TRUE	Q8WVQ1	TP2_4446
NEMF	0.258214	0.0885368	0.427892	3.50504	0.00793213	0.0161613	TRUE	O60524	TP2_490
RAB27A	0.258178	0.0877783	0.428577	3.4897	0.00811331	0.016486	TRUE	P51159	TP2_1942
PSMA5	0.257568	0.0366829	0.478452	2.68881	0.027539	0.0463125	TRUE	P28066	TP2_1481
SNX24	0.257092	0.0711608	0.443023	3.18473	0.0127894	0.0242345	TRUE	Q9Y343	TP2_6602
INTS8	0.256733	0.0645044	0.448961	3.0761	0.0150797	0.027815	TRUE	Q75QN2	TP2_3678
GLT8D1	0.256285	0.0902216	0.422349	3.55456	0.00737594	0.0151869	TRUE	Q68CQ7	TP2_3443
MTHFD1L	0.256174	0.112811	0.399537	4.1156	0.00331473	0.00771917	TRUE	Q6UB35	TP2_3596
FAM91A1	0.255839	0.114129	0.397549	4.15819	0.00312527	0.00735642	TRUE	Q658Y4	TP2_3434
SAMD4A	0.255672	0.063366	0.447978	3.06216	0.0154034	0.0283601	TRUE	Q9UPU9	TP2_6488
MRPS24	0.255663	0.0868713	0.424456	3.48862	0.00812624	0.0165067	TRUE	Q96EL2	TP2_4753
STXBP1	0.255545	0.144384	0.366707	5.29482	0.000716489	0.00215588	TRUE	P61764	TP2_2198
TXNDC9	0.254957	0.100415	0.409498	3.79978	0.00517142	0.0112339	TRUE	O14530	TP2_181
FKBP8	0.254462	0.0987816	0.410142	3.76466	0.00543841	0.0117463	TRUE	Q14318	TP2_2842
CLN8	0.254452	0.0438873	0.465017	2.78328	0.0236442	0.040507	TRUE	Q9UBY8	TP2_6227
HTATSF1	0.253661	0.0522656	0.455057	2.90096	0.0197167	0.0347445	TRUE	O43719	TP2_409
MRPS30	0.252653	0.063968	0.441338	3.08407	0.014898	0.0275135	TRUE	Q9NP92	TP2_5784
MFSD10	0.252406	0.0829284	0.421883	3.43024	0.00885812	0.0177781	TRUE	Q14728	TP2_2886
RMC1	0.25213	0.107085	0.397174	4.00368	0.00387422	0.00881554	TRUE	Q96DM3	TP2_4732
TMEM128	0.251745	0.0503852	0.453104	2.87955	0.0203773	0.0357085	TRUE	Q5BJH2	TP2_3272
THRAP3	0.251725	0.0646825	0.438767	3.09973	0.0145476	0.0270049	TRUE	Q9Y2W1	TP2_6584
MTX1	0.251397	0.0692535	0.43354	3.17895	0.0129017	0.0244115	TRUE	Q13505	TP2_2730
LRRC8A	0.251181	0.0837652	0.418596	3.45563	0.00853154	0.0171912	TRUE	Q8IWT6	TP2_3963
PSMA3	0.250916	0.104904	0.396929	3.958	0.00413104	0.00930177	TRUE	P25788	TP2_1443
KTN1	0.250909	0.0535478	0.44827	2.92814	0.0189096	0.0336095	TRUE	Q86UP2	TP2_3831
BCKDHB	0.249226	0.0397368	0.458716	2.74011	0.0252801	0.0429563	TRUE	P21953	TP2_1374
LMCD1	0.248624	0.0820262	0.415221	3.43725	0.00876668	0.0176297	TRUE	Q9NZU5	TP2_6114
ANXA13	0.24839	0.096884	0.399896	3.77608	0.00535002	0.0115636	TRUE	P27216	TP2_1463
MRPL40	0.248373	0.0760032	0.420743	3.31879	0.0104559	0.0203687	TRUE	Q9NQ50	TP2_5808
SEC61G	0.248335	0.0333031	0.463366	2.65994	0.0286338	0.0478031	TRUE	P60059	TP2_2141
CAB39	0.247918	0.0501284	0.445708	2.88696	0.020146	0.0354286	TRUE	Q9Y376	TP2_6606
ITPRIP	0.24683	0.0850087	0.408651	3.51317	0.00783782	0.0159853	TRUE	Q8IWB1	TP2_3953
NME7	0.246738	0.0430389	0.450438	2.78987	0.0234043	0.0401531	TRUE	Q9Y5B8	TP2_6722
RPL36	0.24518	0.113501	0.376858	4.28851	0.0026144	0.00633055	TRUE	Q9Y3U8	TP2_6657
MTOR	0.244962	0.116586	0.373338	4.39492	0.00226407	0.00562201	TRUE	P42345	TP2_1729
ATG9A	0.244246	0.129877	0.358614	4.91879	0.00114243	0.00315605	TRUE	Q7Z3C6	TP2_3739
MRPS15	0.244092	0.0358665	0.452317	2.69996	0.0269064	0.045413	TRUE	P82914	TP2_2363
POLDIP3	0.242622	0.0924775	0.392766	3.72184	0.00578403	0.0123645	TRUE	Q9BY77	TP2_5345
USP7	0.241952	0.111663	0.37224	4.2772	0.00265495	0.0064005	TRUE	Q93009	TP2_4589
EMC4	0.241429	0.102583	0.380276	4.00491	0.00386756	0.00880369	TRUE	Q5J8M3	TP2_3291
TRIP4	0.240853	0.0407673	0.440939	2.77251	0.024042	0.0411418	TRUE	Q15650	TP2_3027
PNPLA8	0.240594	0.0693619	0.411826	3.23621	0.0118345	0.0226237	TRUE	Q9NP80	TP2_5782
MRPL54	0.240081	0.0776318	0.40253	3.40391	0.00921083	0.0183882	TRUE	Q6P161	TP2_3527
PRPF4	0.239827	0.0646404	0.415014	3.15307	0.0134167	0.0252095	TRUE	O43172	TP2_344
PRMT1	0.239718	0.122167	0.357269	4.69689	0.00151889	0.00400201	TRUE	Q99873	TP2_5100
ACAD9	0.239046	0.10191	0.376181	4.01485	0.00381411	0.00869512	TRUE	Q9H845	TP2_5640
DICER1	0.238911	0.0340256	0.443796	2.68573	0.027508	0.0462732	TRUE	Q9UPY3	TP2_6491
EIF5B	0.238664	0.108528	0.368801	4.22402	0.00285494	0.00681732	TRUE	O60841	TP2_526
TIMM29	0.238649	0.0732399	0.404057	3.32306	0.0103894	0.020272	TRUE	Q9BSF4	TP2_5183
SRSF6	0.237652	0.0711443	0.40416	3.28734	0.0109599	0.0212274	TRUE	Q13247	TP2_2674
RPS3	0.237463	0.0592673	0.415659	3.06928	0.0152373	0.0280714	TRUE	P23396	TP2_1402
CAP1	0.237069	0.116871	0.357268	4.54269	0.00185921	0.00474346	TRUE	Q01518	TP2_2428
RAB23	0.236921	0.0975062	0.376336	3.9141	0.00439512	0.00979053	TRUE	Q9ULC3	TP2_6404
EIF3H	0.236083	0.110189	0.361977	4.31912	0.00250798	0.00610959	TRUE	O15372	TP2_312
FXR1	0.235953	0.108062	0.363844	4.24935	0.00275774	0.00660609	TRUE	P51114	TP2_1935
MRPS21	0.235246	0.030928	0.439564	2.65187	0.0289957	0.0482782	TRUE	P82921	TP2_2364
LSM6	0.234861	0.0662636	0.403459	3.20846	0.0123396	0.0234545	TRUE	P62312	TP2_2236
WDR18	0.234645	0.104488	0.364803	4.15222	0.00315108	0.00739578	TRUE	Q9BV38	TP2_5254
IPO11	0.233238	0.0690185	0.397457	3.27124	0.0112277	0.0216627	TRUE	Q9UI26	TP2_6304
KDELR1	0.233144	0.0785248	0.387762	3.47295	0.00831617	0.0168246	TRUE	P24390	TP2_1420
DNAJC11	0.232206	0.097864	0.366548	3.98106	0.00399919	0.00905553	TRUE	Q9NVH1	TP2_5956
CCM2	0.23132	0.0874298	0.375209	3.70271	0.00594598	0.0126447	TRUE	Q9BSQ5	TP2_5189
ATP5MF	0.230827	0.0656749	0.395979	3.21914	0.0121426	0.0231453	TRUE	P56134	TP2_2097
PDCD10	0.230112	0.0856111	0.374613	3.6678	0.006254	0.013155	TRUE	Q9BUL8	TP2_5241
AP2A1	0.229924	0.118236	0.341612	4.74149	0.00143356	0.00380875	TRUE	O95782	TP2_842
TXNDC5	0.229783	0.056787	0.40278	3.05928	0.0154712	0.0284676	TRUE	Q8NBS9	TP2_4196
PSMB7	0.22978	0.0750716	0.384489	3.42086	0.0089821	0.017997	TRUE	Q99436	TP2_5034
FBXO22	0.229121	0.0882445	0.369998	3.74596	0.00558657	0.0120019	TRUE	Q8NEZ5	TP2_4251
MVP	0.229079	0.0873035	0.370855	3.72152	0.0057867	0.0123658	TRUE	Q14764	TP2_2890
TRAPPC3	0.229064	0.0585723	0.399556	3.0945	0.0146636	0.0271636	TRUE	O43617	TP2_393
TOR1AIP1	0.228804	0.0861643	0.371443	3.69454	0.00601656	0.0127622	TRUE	Q5JTV8	TP2_3306
FAH	0.228168	0.06491	0.391426	3.21897	0.0121456	0.0231453	TRUE	P16930	TP2_1272
LENG8	0.228142	0.0291815	0.427102	2.64104	0.0294887	0.0489371	TRUE	Q96PV6	TP2_4958
FLAD1	0.2281	0.100099	0.356101	4.10439	0.00336667	0.00782274	TRUE	Q8NFF5	TP2_4257
ERGIC1	0.228053	0.0531976	0.402909	3.00396	0.0168346	0.0305298	TRUE	Q969X5	TP2_4631
TCOF1	0.227243	0.0829963	0.37149	3.62845	0.00662174	0.013813	TRUE	Q13428	TP2_2708
MON1B	0.227119	0.083003	0.371235	3.62976	0.00660914	0.0137915	TRUE	Q7L1V2	TP2_3694
LARP1	0.226272	0.0832189	0.369326	3.64309	0.00648231	0.013569	TRUE	Q6PKG0	TP2_3586
CDIPT	0.226257	0.067538	0.384975	3.2833	0.0110264	0.021322	TRUE	O14735	TP2_210
GPX8	0.225978	0.0804512	0.371505	3.57652	0.00714273	0.0147621	TRUE	Q8TED1	TP2_4371
RPS5	0.225676	0.0587512	0.392601	3.11388	0.0142382	0.0264975	TRUE	P46782	TP2_1789
EFHD2	0.225456	0.0720266	0.378885	3.38447	0.00948063	0.01881	TRUE	Q96C19	TP2_4693
NXF1	0.22459	0.0753713	0.373808	3.46661	0.00839439	0.0169601	TRUE	Q9UBU9	TP2_6221
POLR3C	0.224567	0.0360662	0.413067	2.74391	0.0251317	0.0427402	TRUE	Q9BUI4	TP2_5237
PSME3	0.223703	0.0451995	0.402207	2.88644	0.0201624	0.0354367	TRUE	P61289	TP2_2184
UBTD1	0.223275	0.042719	0.403831	2.84816	0.0213879	0.0372115	TRUE	Q9HAC8	TP2_5695
ARL3	0.222889	0.0347069	0.411072	2.72802	0.0257591	0.0436474	TRUE	P36405	TP2_1647
SPAG9	0.222668	0.108489	0.336848	4.49168	0.00198933	0.0050287	TRUE	O60271	TP2_457
RAB6B	0.222414	0.0681969	0.376631	3.32175	0.0104097	0.0203001	TRUE	Q9NRW1	TP2_5871
SLC30A6	0.221118	0.0372706	0.404965	2.77015	0.0241299	0.0412689	TRUE	Q6NXT4	TP2_3519
COX7A2	0.219814	0.0646773	0.374952	3.26345	0.0113596	0.0218753	TRUE	P14406	TP2_1218
HLA-A	0.21925	0.0594177	0.379082	3.15946	0.0132877	0.0250138	TRUE	P04439	TP2_950
TM9SF4	0.218456	0.0856768	0.351236	3.7894	0.00524883	0.0113775	TRUE	Q92544	TP2_4505
MEMO1	0.217085	0.0347291	0.399441	2.74187	0.0252113	0.0428514	TRUE	Q9Y316	TP2_6599
WDR48	0.216865	0.0805584	0.353172	3.66446	0.00628442	0.0132051	TRUE	Q8TAF3	TP2_4299
EMC8	0.216678	0.0692204	0.364136	3.38442	0.00948131	0.01881	TRUE	O43402	TP2_368
TRMT5	0.216025	0.0420964	0.389954	2.86068	0.0209787	0.0365946	TRUE	Q32P41	TP2_3164
MRPS9	0.21559	0.0626143	0.368565	3.24596	0.0116621	0.0223438	TRUE	P82933	TP2_2367
MEPCE	0.215521	0.0583661	0.372675	3.15863	0.0133043	0.0250217	TRUE	Q7L2J0	TP2_3700
FAM98A	0.215502	0.0814489	0.349554	3.70265	0.00594652	0.0126447	TRUE	Q8NCA5	TP2_4210
NUP155	0.213885	0.0936772	0.334094	4.09811	0.00339611	0.00787902	TRUE	O75694	TP2_644
MTARC2	0.213773	0.0663545	0.361191	3.33994	0.0101308	0.0198379	TRUE	Q969Z3	TP2_4635
EIF3D	0.213677	0.0264734	0.400882	2.62894	0.0300499	0.0497591	TRUE	O15371	TP2_311
NT5DC3	0.213004	0.072366	0.353642	3.48837	0.00812927	0.0165073	TRUE	Q86UY8	TP2_3839
GCLM	0.212925	0.0289442	0.396906	2.66558	0.0283839	0.047482	TRUE	P48507	TP2_1821
THOC2	0.212513	0.0451918	0.379835	2.92531	0.018992	0.0336935	TRUE	Q8NI27	TP2_4287
CDC73	0.211669	0.0382502	0.385088	2.81124	0.0226432	0.039047	TRUE	Q6P1J9	TP2_3530
FXR2	0.211391	0.082842	0.33994	3.78752	0.00526303	0.0114001	TRUE	P51116	TP2_1936
DCTN6	0.211348	0.0637355	0.358961	3.29771	0.010791	0.0209404	TRUE	O00399	TP2_130
PPIB	0.211246	0.0506014	0.371891	3.02872	0.0162094	0.0296362	TRUE	P23284	TP2_1398
RDH11	0.210907	0.0784708	0.343344	3.66793	0.00625286	0.013155	TRUE	Q8TC12	TP2_4333
ALG1	0.210649	0.0792989	0.341999	3.69374	0.00602357	0.0127681	TRUE	Q9BT22	TP2_5197
TACO1	0.20915	0.0706311	0.347669	3.47765	0.00825872	0.0167308	TRUE	Q9BSH4	TP2_5184
WFS1	0.208755	0.0656515	0.351859	3.35988	0.00983403	0.0193743	TRUE	O76024	TP2_689
IK	0.208592	0.0490785	0.368105	3.01188	0.0166319	0.0302531	TRUE	Q13123	TP2_2648
USP39	0.207483	0.0917905	0.323175	4.13061	0.00324658	0.00759044	TRUE	Q53GS9	TP2_3244
ANKZF1	0.207286	0.0267112	0.387861	2.64393	0.0293565	0.0487579	TRUE	Q9H8Y5	TP2_5656
EXOSC1	0.207141	0.0674093	0.346872	3.41435	0.00906914	0.0181413	TRUE	Q9Y3B2	TP2_6618
RPS3A	0.207024	0.0416217	0.372426	2.88281	0.0202753	0.0355937	TRUE	P61247	TP2_2182
PNPT1	0.206108	0.0899415	0.322274	4.0865	0.00345134	0.00798819	TRUE	Q8TCS8	TP2_4345
ATP5F1E; ATP5F1EP2	0.205922	0.069822	0.342023	3.48483	0.00817178	0.0165806	TRUE	P56381; Q5VTU8	TP2_2106
FARSB	0.205286	0.0748125	0.335759	3.62388	0.00666592	0.0138956	TRUE	Q9NSD9	TP2_5891
MTHFD2	0.205145	0.0288304	0.381459	2.67985	0.0277608	0.0466077	TRUE	P13995	TP2_1211
SSB	0.205044	0.0676713	0.342417	3.43782	0.00875922	0.0176206	TRUE	P05455	TP2_980
KCNMA1	0.204475	0.0427092	0.366241	2.91132	0.0194047	0.0342847	TRUE	Q12791	TP2_2589
CWC15	0.203709	0.0532305	0.354187	3.11798	0.0141498	0.0263508	TRUE	Q9P013	TP2_6120
RIOK2	0.203361	0.0354059	0.371316	2.78876	0.0234445	0.0401991	TRUE	Q9BVS4	TP2_5282
G3BP1	0.202802	0.0818927	0.323712	3.86322	0.00472401	0.010408	TRUE	Q13283	TP2_2679
ELL	0.202278	0.0325487	0.372008	2.74492	0.0250926	0.0426977	TRUE	P55199	TP2_2082
SNX2	0.20198	0.0643291	0.339631	3.37961	0.00954939	0.0189016	TRUE	O60749	TP2_514
TMLHE	0.201942	0.0376111	0.366272	2.83038	0.0219833	0.0380939	TRUE	Q9NVH6	TP2_5958
PCMT1	-0.202934	-0.341104	-0.0647636	-3.38281	0.00950408	0.0188428	TRUE	P22061	TP2_1379
TXNRD2	-0.204093	-0.359716	-0.0484706	-3.0206	0.0164118	0.0299471	TRUE	Q9NNW7	TP2_5771
FKBP5	-0.204244	-0.37661	-0.0318779	-2.7292	0.0257121	0.0435921	TRUE	Q13451	TP2_2718
PCID2	-0.205394	-0.366134	-0.0446544	-2.94308	0.0184806	0.0329898	TRUE	Q5JVF3	TP2_3311
USP14	-0.205558	-0.359574	-0.0515413	-3.074	0.0151281	0.0278958	TRUE	P54578	TP2_2052
RAD1	-0.206025	-0.371076	-0.0409736	-2.875	0.0205208	0.0358579	TRUE	O60671	TP2_504
WDR5	-0.206209	-0.323012	-0.0894053	-4.0662	0.00355018	0.00815192	TRUE	P61964	TP2_2208
CPSF3	-0.206318	-0.334571	-0.0780637	-3.70513	0.00592526	0.0126145	TRUE	Q9UKF6	TP2_6363
GIPC1	-0.206506	-0.349104	-0.0639084	-3.33547	0.0101985	0.0199575	TRUE	O14908	TP2_239
TOLLIP	-0.206677	-0.357707	-0.0556471	-3.15186	0.0134415	0.0252482	TRUE	Q9H0E2	TP2_5466
SMYD3	-0.207304	-0.382447	-0.0321603	-2.72615	0.0258337	0.043737	TRUE	Q9H7B4	TP2_5622
PIGK	-0.208026	-0.36307	-0.0529819	-3.09029	0.0147577	0.0273044	TRUE	Q92643	TP2_4535
PPIL1	-0.208497	-0.369775	-0.0472184	-2.97756	0.0175288	0.0315697	TRUE	Q9Y3C6	TP2_6628
APEX1	-0.209154	-0.360705	-0.0576035	-3.17867	0.0129071	0.0244115	TRUE	P27695	TP2_1471
OCLN	-0.209371	-0.390872	-0.0278704	-2.6569	0.0287696	0.0479547	TRUE	Q16625	TP2_3084
TMEM179B	-0.209895	-0.376396	-0.0433955	-2.90353	0.0196389	0.0346559	TRUE	Q7Z7N9	TP2_3801
ADNP	-0.210162	-0.370497	-0.049828	-3.01902	0.0164515	0.0299882	TRUE	Q9H2P0	TP2_5532
UBE3C	-0.211754	-0.355692	-0.0678161	-3.38839	0.00942554	0.0187178	TRUE	Q15386	TP2_2988
DEK	-0.212515	-0.358436	-0.0665934	-3.35434	0.0099155	0.0195048	TRUE	P35659	TP2_1637
SNTB2	-0.212551	-0.345239	-0.0798623	-3.68949	0.00606068	0.0128378	TRUE	Q13425	TP2_2705
LRRC8D	-0.212613	-0.381283	-0.0439433	-2.90328	0.0196462	0.0346559	TRUE	Q7L1W4	TP2_3695
GCLC	-0.212936	-0.379121	-0.0467504	-2.95116	0.0182528	0.0326677	TRUE	P48506	TP2_1820
ADD1	-0.213318	-0.396385	-0.0302505	-2.68382	0.0275898	0.046385	TRUE	P35611	TP2_1632
SRGAP1	-0.213599	-0.379327	-0.04787	-2.96851	0.0177737	0.031945	TRUE	Q7Z6B7	TP2_3779
BTN2A1	-0.213615	-0.380291	-0.0469399	-2.95187	0.0182328	0.0326677	TRUE	Q7KYR7	TP2_3684
PSMD8	-0.213957	-0.343117	-0.0847965	-3.81535	0.00505758	0.0110248	TRUE	P48556	TP2_1824
ATL1	-0.214112	-0.387037	-0.0411856	-2.85179	0.0212686	0.0370361	TRUE	Q8WXF7	TP2_4474
RAB11B	-0.214564	-0.352528	-0.0766003	-3.58203	0.00708545	0.0146588	TRUE	Q15907	TP2_3057
CC2D1B	-0.214791	-0.37141	-0.0581719	-3.1587	0.0133029	0.0250217	TRUE	Q5T0F9	TP2_3345
PMM2	-0.214983	-0.362041	-0.0679252	-3.36708	0.00972916	0.0192023	TRUE	O15305	TP2_305
ARHGAP1	-0.215088	-0.357417	-0.0727596	-3.48066	0.00822214	0.0166678	TRUE	Q07960	TP2_2534
STK10	-0.21509	-0.373972	-0.0562077	-3.11804	0.0141485	0.0263508	TRUE	O94804	TP2_702
VAC14	-0.215895	-0.355991	-0.075799	-3.54939	0.00743201	0.0152763	TRUE	Q08AM6	TP2_2558
PDE12	-0.216037	-0.354617	-0.0774573	-3.59059	0.00699744	0.0145065	TRUE	Q6L8Q7	TP2_3497
STK39	-0.216062	-0.385339	-0.0467854	-2.93981	0.0185737	0.0331348	TRUE	Q9UEW8	TP2_6238
PATL1	-0.216612	-0.36834	-0.0648847	-3.28818	0.0109461	0.0212073	TRUE	Q86TB9	TP2_3810
PRKACA	-0.216648	-0.405925	-0.0273718	-2.6363	0.0297071	0.049232	TRUE	P17612	TP2_1291
RABGAP1	-0.216782	-0.376209	-0.0573548	-3.13183	0.0138556	0.0258972	TRUE	Q9Y3P9	TP2_6650
NMI	-0.216946	-0.40435	-0.0295419	-2.6663	0.0283518	0.0474546	TRUE	Q13287	TP2_2681
CD2AP	-0.218835	-0.385452	-0.0522183	-3.02507	0.0163	0.0297749	TRUE	Q9Y5K6	TP2_6729
S100A13	-0.220095	-0.347959	-0.0922316	-3.96461	0.00409278	0.00923974	TRUE	Q99584	TP2_5058
SBDS	-0.220477	-0.374559	-0.0663945	-3.2957	0.0108235	0.0209968	TRUE	Q9Y3A5	TP2_6616
TRIM16	-0.220635	-0.3769	-0.0643691	-3.25198	0.0115572	0.0221779	TRUE	O95361	TP2_790
TBL1XR1	-0.221682	-0.409971	-0.0333927	-2.7117	0.02642	0.0446419	TRUE	Q9BZK7	TP2_5389
AGAP3	-0.221916	-0.415537	-0.0282954	-2.63982	0.029545	0.0489923	TRUE	Q96P47	TP2_4944
EIF2B5	-0.221991	-0.341622	-0.10236	-4.27393	0.0026668	0.00641369	TRUE	Q13144	TP2_2653
EIF4A2	-0.222066	-0.401982	-0.0421489	-2.8428	0.0215656	0.0374719	TRUE	Q14240	TP2_2833
ZNF207	-0.222281	-0.398103	-0.0464599	-2.91185	0.0193892	0.0342672	TRUE	O43670	TP2_399
ERI1	-0.222513	-0.399913	-0.0451126	-2.88894	0.0200849	0.0353314	TRUE	Q8IV48	TP2_3931
ARFGEF3	-0.223009	-0.367053	-0.0789651	-3.56586	0.0072549	0.0149683	TRUE	Q5TH69	TP2_3390
CBR1	-0.223234	-0.376656	-0.0698114	-3.35126	0.00996111	0.019569	TRUE	P16152	TP2_1257
ENAH	-0.223923	-0.344287	-0.103559	-4.28489	0.00262731	0.00634907	TRUE	Q8N8S7	TP2_4153
CIAO1	-0.224482	-0.413712	-0.0352512	-2.73229	0.0255888	0.0433954	TRUE	O76071	TP2_692
UPF1	-0.224545	-0.358245	-0.0908442	-3.86818	0.00469078	0.0103655	TRUE	Q92900	TP2_4569
TOR4A	-0.224722	-0.371544	-0.0778999	-3.52526	0.00769982	0.0157304	TRUE	Q9NXH8	TP2_6039
PRKD2	-0.224778	-0.366316	-0.0832397	-3.65778	0.00634559	0.0133244	TRUE	Q9BZL6	TP2_5392
PCK2	-0.225218	-0.37863	-0.0718053	-3.38126	0.00952593	0.0188737	TRUE	Q16822	TP2_3108
PSMD5	-0.22535	-0.358424	-0.0922761	-3.90033	0.0044816	0.00996112	TRUE	Q16401	TP2_3068
WDR33	-0.225704	-0.391264	-0.060145	-3.13995	0.013686	0.0256278	TRUE	Q9C0J8	TP2_5420
RBM8A	-0.2265	-0.368455	-0.0845461	-3.675	0.00618912	0.0130815	TRUE	Q9Y5S9	TP2_6742
SPG21	-0.226718	-0.38325	-0.070186	-3.33595	0.0101912	0.0199497	TRUE	Q9NZD8	TP2_6095
CTSD	-0.227083	-0.412559	-0.0416064	-2.81989	0.0223424	0.0385943	TRUE	P07339	TP2_1015
SND1	-0.227604	-0.35591	-0.0992966	-4.0857	0.00345519	0.00799153	TRUE	Q7KZF4	TP2_3686
FKBP15	-0.227748	-0.400011	-0.0554844	-3.04508	0.0158098	0.0290287	TRUE	Q5T1M5	TP2_3350
ACADVL	-0.229155	-0.344147	-0.114163	-4.58986	0.00174706	0.00450106	TRUE	P49748	TP2_1874
AARS2	-0.22999	-0.36016	-0.0998194	-4.06943	0.00353425	0.00813018	TRUE	Q5JTZ9	TP2_3308
VPS11	-0.230348	-0.387499	-0.0731973	-3.37602	0.00960053	0.0189966	TRUE	Q9H270	TP2_5519
PRKAA1	-0.230381	-0.419742	-0.0410205	-2.80217	0.0229632	0.0395197	TRUE	Q13131	TP2_2650
HACD3	-0.230454	-0.369015	-0.0918932	-3.83072	0.00494779	0.0108221	TRUE	Q9P035	TP2_6125
SEC13	-0.230831	-0.391941	-0.0697203	-3.29995	0.0107548	0.0208904	TRUE	P55735	TP2_2090
VPS13C	-0.231487	-0.41404	-0.0489345	-2.92063	0.0191292	0.0338871	TRUE	Q709C8	TP2_3663
KIF13A	-0.232044	-0.431959	-0.0321298	-2.6734	0.0280406	0.0469728	TRUE	Q9H1H9	TP2_5507
ABCD1	-0.233208	-0.400122	-0.0662931	-3.218	0.0121635	0.023172	TRUE	P33897	TP2_1590
TRAPPC10	-0.233486	-0.38533	-0.081641	-3.54159	0.00751755	0.0154312	TRUE	P48553	TP2_1823
WDR82	-0.234153	-0.416222	-0.0520829	-2.96209	0.0179493	0.0322127	TRUE	Q6UXN9	TP2_3617
DPP3	-0.234778	-0.403404	-0.0661521	-3.20679	0.0123708	0.0234928	TRUE	Q9NY33	TP2_6055
UFD1	-0.235225	-0.358161	-0.112288	-4.40696	0.00222774	0.0055432	TRUE	Q92890	TP2_4567
GNA12	-0.235947	-0.389198	-0.0826971	-3.5461	0.00746798	0.0153403	TRUE	Q03113	TP2_2463
CWC22	-0.236176	-0.408385	-0.0639677	-3.15877	0.0133014	0.0250217	TRUE	Q9HCG8	TP2_5745
IRAK1	-0.236836	-0.377662	-0.0960108	-3.8735	0.00465546	0.0102945	TRUE	P51617	TP2_1959
GFUS	-0.236881	-0.439864	-0.0338986	-2.68787	0.0274165	0.0461579	TRUE	Q13630	TP2_2760
SPR	-0.237226	-0.372182	-0.102271	-4.04865	0.00363811	0.00833164	TRUE	P35270	TP2_1622
SAR1B	-0.237545	-0.395504	-0.0795863	-3.46369	0.00843057	0.0170218	TRUE	Q9Y6B6	TP2_6786
COG8	-0.237742	-0.417524	-0.0579591	-3.04575	0.0157935	0.0290106	TRUE	Q96MW5	TP2_4924
RAN	-0.23808	-0.399907	-0.0762536	-3.38852	0.00942371	0.0187178	TRUE	P62826	TP2_2259
NONO	-0.238082	-0.446642	-0.0295224	-2.62926	0.0300349	0.0497479	TRUE	Q15233	TP2_2971
TGFBRAP1	-0.238429	-0.397877	-0.0789816	-3.44412	0.008678	0.0174746	TRUE	Q8WUH2	TP2_4413
EHD1	-0.239324	-0.364603	-0.114046	-4.39995	0.00224883	0.00559107	TRUE	Q9H4M9	TP2_5585
WASF2	-0.239419	-0.439459	-0.03938	-2.75664	0.0246403	0.0420066	TRUE	Q9Y6W5	TP2_6823
CAVIN3	-0.239525	-0.394816	-0.0842332	-3.55255	0.00739774	0.0152266	TRUE	Q969G5	TP2_4607
CPSF1	-0.240092	-0.367505	-0.112679	-4.34012	0.0024377	0.00595762	TRUE	Q10570	TP2_2579
CDC42BPA	-0.240337	-0.411168	-0.0695055	-3.24034	0.0117612	0.0225122	TRUE	Q5VT25	TP2_3399
YTHDF2	-0.240568	-0.409587	-0.0715488	-3.27823	0.0111106	0.0214573	TRUE	Q9Y5A9	TP2_6719
TBCD	-0.241103	-0.394018	-0.0881883	-3.63154	0.00659212	0.0137655	TRUE	Q9BTW9	TP2_5220
PLOD3	-0.241699	-0.372336	-0.111063	-4.26136	0.00271288	0.00650581	TRUE	O60568	TP2_495
ARFGAP1	-0.242027	-0.432571	-0.0514828	-2.92554	0.0189854	0.0336922	TRUE	Q8N6T3	TP2_4143
UQCRC1	-0.242088	-0.410861	-0.0733146	-3.30375	0.0106938	0.0207853	TRUE	P31930	TP2_1565
STBD1	-0.242335	-0.452433	-0.0322372	-2.65663	0.0287816	0.0479614	TRUE	O95210	TP2_767
ALKBH5	-0.242649	-0.410373	-0.0749251	-3.33212	0.0102497	0.0200512	TRUE	Q6P6C2	TP2_3554
RAB21	-0.242797	-0.359128	-0.126466	-4.80713	0.00131731	0.00354353	TRUE	Q9UL25	TP2_6394
SLC17A5	-0.243214	-0.374457	-0.111972	-4.26828	0.00268743	0.00645561	TRUE	Q9NRA2	TP2_5844
DUT	-0.244362	-0.4063	-0.0824232	-3.47552	0.00828464	0.0167777	TRUE	P33316	TP2_1588
COG2	-0.244381	-0.444546	-0.0442155	-2.812	0.0226167	0.0390123	TRUE	Q14746	TP2_2889
RAB14	-0.244403	-0.390984	-0.0978215	-3.8403	0.00488069	0.0107063	TRUE	P61106	TP2_2172
PDIA5	-0.244459	-0.387951	-0.100968	-3.92391	0.00433459	0.00968069	TRUE	Q14554	TP2_2856
HCFC1	-0.244593	-0.386315	-0.102871	-3.97506	0.00403307	0.009122	TRUE	P51610	TP2_1958
DPP9	-0.244874	-0.381443	-0.108306	-4.12981	0.0032502	0.00759596	TRUE	Q86TI2	TP2_3812
XPO7	-0.244896	-0.413133	-0.0766579	-3.3527	0.00993978	0.0195462	TRUE	Q9UIA9	TP2_6309
TTPAL	-0.245216	-0.408127	-0.0823038	-3.46683	0.00839161	0.0169601	TRUE	Q9BTX7	TP2_5223
AHCY	-0.245294	-0.425075	-0.0655121	-3.14252	0.0136328	0.0255441	TRUE	P23526	TP2_1410
NCAM1	-0.245495	-0.434983	-0.0560073	-2.984	0.0173567	0.0313168	TRUE	P13591	TP2_1191
SRPK2	-0.245653	-0.436597	-0.0547094	-2.96315	0.0179201	0.03217	TRUE	P78362	TP2_2336
MAPK1	-0.246762	-0.37387	-0.119655	-4.47142	0.00204373	0.00514897	TRUE	P28482	TP2_1492
FAM120A	-0.247028	-0.389484	-0.104572	-3.99396	0.00392741	0.0089164	TRUE	Q9NZB2	TP2_6091
EXOC8	-0.247266	-0.394804	-0.0997274	-3.86008	0.00474514	0.0104431	TRUE	Q8IYI6	TP2_4010
COPE	-0.247695	-0.401113	-0.0942761	-3.71857	0.00581139	0.0124098	TRUE	O14579	TP2_188
ME1	-0.247916	-0.415982	-0.0798505	-3.39753	0.00929847	0.0185264	TRUE	P48163	TP2_1812
CLASP1	-0.248336	-0.393216	-0.103457	-3.94794	0.00419001	0.0094065	TRUE	Q7Z460	TP2_3758
TPM3	-0.248637	-0.38709	-0.110185	-4.13621	0.00322157	0.00754658	TRUE	P06753	TP2_1001
CERS6	-0.248719	-0.404734	-0.0927038	-3.6718	0.00621788	0.0131201	TRUE	Q6ZMG9	TP2_3635
SF3A2	-0.24974	-0.466317	-0.0331629	-2.65591	0.0288142	0.0480025	TRUE	Q15428	TP2_2998
RBBP7	-0.249835	-0.427494	-0.0721767	-3.23895	0.0117857	0.0225519	TRUE	Q16576	TP2_3080
OSBP	-0.249946	-0.399539	-0.100352	-3.84831	0.00482528	0.0106002	TRUE	P22059	TP2_1378
CHUK	-0.250582	-0.393968	-0.107195	-4.02512	0.00375967	0.00858399	TRUE	O15111	TP2_272
TPI1	-0.251292	-0.448666	-0.0539175	-2.93241	0.0187858	0.0334457	TRUE	P60174	TP2_2142
TTC9C	-0.251565	-0.397433	-0.105697	-3.97217	0.00404949	0.00915147	TRUE	Q8N5M4	TP2_4121
LANCL2	-0.251695	-0.439432	-0.0639584	-3.08789	0.0148116	0.027379	TRUE	Q9NS86	TP2_5887
RBM12B	-0.252489	-0.39339	-0.111588	-4.12729	0.00326156	0.00761956	TRUE	Q8IXT5	TP2_3989
ZC3HAV1L	-0.252926	-0.405747	-0.100106	-3.81196	0.00508212	0.0110598	TRUE	Q96H79	TP2_4820
YWHAQ	-0.253108	-0.386912	-0.119304	-4.35685	0.00238321	0.00585764	TRUE	P27348	TP2_1464
ATG3	-0.253146	-0.45402	-0.0522716	-2.90258	0.0196676	0.0346782	TRUE	Q9NT62	TP2_5899
THOP1	-0.253221	-0.406137	-0.100306	-3.81405	0.005067	0.0110309	TRUE	P52888	TP2_2009
IDE	-0.253231	-0.414351	-0.0921114	-3.61997	0.006704	0.0139701	TRUE	P14735	TP2_1226
PSME2	-0.254329	-0.416841	-0.0918166	-3.60451	0.00685671	0.0142638	TRUE	Q9UL46	TP2_6400
SNRPC	-0.254378	-0.464447	-0.0443095	-2.78905	0.0234342	0.0401929	TRUE	P09234	TP2_1077
GBF1	-0.254401	-0.387109	-0.121693	-4.41528	0.00220303	0.0054953	TRUE	Q92538	TP2_4500
NUDCD1	-0.254422	-0.39486	-0.113984	-4.17261	0.00306376	0.00723867	TRUE	Q96RS6	TP2_4996
MTMR2	-0.254734	-0.4137	-0.0957684	-3.6908	0.00604919	0.0128179	TRUE	Q13614	TP2_2752
PARVA	-0.254831	-0.404171	-0.105491	-3.93019	0.00429629	0.00960582	TRUE	Q9NVD7	TP2_5952
RPRD2	-0.254956	-0.450212	-0.0596989	-3.00743	0.0167454	0.0304046	TRUE	Q5VT52	TP2_3400
DMAP1	-0.255057	-0.444585	-0.0655289	-3.09957	0.0145511	0.0270049	TRUE	Q9NPF5	TP2_5793
XPO5	-0.25528	-0.383853	-0.126707	-4.57304	0.0017862	0.00458599	TRUE	Q9HAV4	TP2_5704
PFN1	-0.25548	-0.475179	-0.035782	-2.67835	0.0278254	0.0466641	TRUE	P07737	TP2_1023
UBE2Z	-0.255773	-0.442935	-0.0686114	-3.14757	0.0135291	0.0253733	TRUE	Q9H832	TP2_5639
CRTC1	-0.255928	-0.470461	-0.0413961	-2.74766	0.024986	0.0425283	TRUE	Q6UUV9	TP2_3599
CDV3	-0.255972	-0.454433	-0.0575113	-2.97067	0.0177147	0.031858	TRUE	Q9UKY7	TP2_6389
CMPK1	-0.25609	-0.452081	-0.0600993	-3.0095	0.0166926	0.030336	TRUE	P30085	TP2_1527
SLC8A1	-0.256096	-0.464981	-0.0472104	-2.82378	0.0222085	0.0384069	TRUE	P32418	TP2_1580
AKAP10	-0.256344	-0.461492	-0.0511968	-2.87802	0.0204254	0.0357533	TRUE	O43572	TP2_387
GALNT10	-0.25661	-0.391586	-0.121633	-4.37876	0.00231386	0.00571041	TRUE	Q86SR1	TP2_3806
RO60	-0.257344	-0.394832	-0.119856	-4.31108	0.00253549	0.00616417	TRUE	P10155	TP2_1116
TUBB4A	-0.258254	-0.472219	-0.0442889	-2.77998	0.0237655	0.0407034	TRUE	P04350	TP2_947
CLPTM1L	-0.258824	-0.395081	-0.122568	-4.37507	0.00232537	0.00573649	TRUE	Q96KA5	TP2_4888
TARDBP	-0.259089	-0.398266	-0.119912	-4.28764	0.0026175	0.00633551	TRUE	Q13148	TP2_2654
COPG2	-0.259335	-0.39536	-0.123311	-4.39119	0.00227547	0.00564799	TRUE	Q9UBF2	TP2_6191
ATOX1	-0.259618	-0.436533	-0.082702	-3.37991	0.00954514	0.0189	TRUE	O00244	TP2_115
HAT1	-0.260103	-0.419453	-0.100753	-3.7595	0.00547889	0.0118126	TRUE	O14929	TP2_242
FKBP3	-0.260277	-0.385639	-0.134914	-4.78195	0.00136065	0.00364065	TRUE	Q00688	TP2_2410
GSS	-0.260371	-0.4514	-0.0693417	-3.13928	0.0137	0.025646	TRUE	P48637	TP2_1826
KHDRBS1	-0.261277	-0.418824	-0.103731	-3.8197	0.00502622	0.0109696	TRUE	Q07666	TP2_2526
ASPSCR1	-0.261693	-0.388623	-0.134762	-4.74858	0.00142049	0.00377733	TRUE	Q9BZE9	TP2_5380
SLC25A11	-0.261693	-0.383428	-0.139958	-4.95122	0.00109651	0.00306057	TRUE	Q02978	TP2_2460
NUB1	-0.261993	-0.434577	-0.0894091	-3.49644	0.00803314	0.0163471	TRUE	Q9Y5A7	TP2_6718
METTL16	-0.26239	-0.397256	-0.127524	-4.48107	0.00201762	0.00508745	TRUE	Q86W50	TP2_3866
COPS4	-0.262555	-0.414034	-0.111076	-3.99213	0.00393753	0.00893265	TRUE	Q9BT78	TP2_5202
SMC3	-0.264194	-0.422931	-0.105456	-3.83337	0.00492916	0.0107891	TRUE	Q9UQE7	TP2_6506
MPI	-0.264199	-0.416403	-0.111994	-3.99799	0.00390529	0.00887285	TRUE	P34949	TP2_1604
BZW1	-0.264631	-0.41697	-0.112293	-4.001	0.00388881	0.00883873	TRUE	Q7L1Q6	TP2_3692
HSPB1	-0.264731	-0.430524	-0.0989369	-3.67767	0.00616522	0.0130409	TRUE	P04792	TP2_954
LRCH1	-0.265	-0.457012	-0.0729892	-3.17875	0.0129055	0.0244115	TRUE	Q9Y2L9	TP2_6565
KPNA1	-0.266237	-0.404826	-0.127649	-4.42465	0.00217554	0.00543569	TRUE	P52294	TP2_1986
DAZAP1	-0.266357	-0.459457	-0.0732567	-3.17701	0.0129396	0.02445	TRUE	Q96EP5	TP2_4757
COPS6	-0.266513	-0.430817	-0.10221	-3.73602	0.00566708	0.0121489	TRUE	Q7L5N1	TP2_3706
SIRT3	-0.266552	-0.43478	-0.098323	-3.64937	0.00642346	0.0134645	TRUE	Q9NTG7	TP2_5900
USP5	-0.26935	-0.421639	-0.117061	-4.07367	0.00351345	0.00810455	TRUE	P45974	TP2_1766
ACP1	-0.269848	-0.424766	-0.114931	-4.01196	0.00382952	0.00872369	TRUE	P24666	TP2_1423
TATDN1	-0.270535	-0.413381	-0.127688	-4.36205	0.00236654	0.005823	TRUE	Q6P1N9	TP2_3536
CPNE3	-0.27064	-0.39691	-0.14437	-4.9366	0.00111695	0.00310375	TRUE	O75131	TP2_556
UBFD1	-0.270886	-0.437338	-0.104433	-3.74829	0.00556786	0.0119702	TRUE	O14562	TP2_185
NQO2	-0.270947	-0.456623	-0.0852697	-3.36096	0.00981824	0.0193576	TRUE	P16083	TP2_1254
HNRNPUL2	-0.271261	-0.40079	-0.141732	-4.82344	0.00129004	0.00348314	TRUE	Q1KMD3	TP2_3125
PITPNA	-0.271453	-0.421815	-0.12109	-4.15807	0.00312578	0.00735642	TRUE	Q00169	TP2_2398
AVL9	-0.271511	-0.428396	-0.114626	-3.98604	0.00397129	0.0090025	TRUE	Q8NBF6	TP2_4179
CRKL	-0.271857	-0.473406	-0.0703083	-3.10669	0.0143945	0.0267554	TRUE	P46109	TP2_1777
USP25	-0.272189	-0.485451	-0.0589273	-2.93964	0.0185783	0.0331348	TRUE	Q9UHP3	TP2_6287
STIP1	-0.272281	-0.386351	-0.158211	-5.49774	0.000561602	0.00176549	TRUE	P31948	TP2_1572
HDAC1	-0.27236	-0.493075	-0.0516456	-2.84217	0.0215868	0.0374928	TRUE	Q13547	TP2_2738
CUL2	-0.273312	-0.416723	-0.129901	-4.38949	0.00228069	0.00565396	TRUE	Q13617	TP2_2754
TIAL1	-0.27355	-0.395922	-0.151177	-5.14861	0.00085696	0.00249788	TRUE	Q01085	TP2_2418
HSPA4	-0.273628	-0.433916	-0.113341	-3.93187	0.00428613	0.00958901	TRUE	P34932	TP2_1602
CAPZB	-0.273631	-0.43113	-0.116131	-4.0015	0.00388609	0.00883588	TRUE	P47756	TP2_1802
HGS	-0.27467	-0.42599	-0.123349	-4.18071	0.00302979	0.00717244	TRUE	O14964	TP2_248
NUP50	-0.274874	-0.501393	-0.0483557	-2.79491	0.0232226	0.0399013	TRUE	Q9UKX7	TP2_6386
GDI2	-0.274965	-0.455487	-0.0944424	-3.50819	0.00789546	0.0160975	TRUE	P50395	TP2_1908
CLIC1	-0.275906	-0.436311	-0.115502	-3.9617	0.00410955	0.00926487	TRUE	O00299	TP2_124
MAP1LC3B; MAP1LC3B2	-0.276039	-0.447895	-0.104183	-3.6995	0.00597362	0.0126955	TRUE	A6NCE7; Q9GZQ8	TP2_39
RPRD1B	-0.276803	-0.406203	-0.147403	-4.9269	0.00113075	0.00313096	TRUE	Q9NQG5	TP2_5815
JPT2	-0.276867	-0.435808	-0.117925	-4.01209	0.00382883	0.00872369	TRUE	Q9H910	TP2_5660
ZMYM3	-0.277209	-0.460432	-0.0939849	-3.48467	0.00817363	0.0165806	TRUE	Q14202	TP2_2829
UBR1	-0.277671	-0.46689	-0.0884515	-3.37989	0.00954547	0.0189	TRUE	Q8IWV7	TP2_3964
REEP4	-0.277806	-0.458789	-0.0968221	-3.5354	0.00758604	0.01554	TRUE	Q9H6H4	TP2_5598
HPF1	-0.278038	-0.482668	-0.0734075	-3.12947	0.0139052	0.0259819	TRUE	Q9NWY4	TP2_6006
MAP4K5	-0.278146	-0.503004	-0.0532887	-2.84907	0.0213581	0.0371705	TRUE	Q9Y4K4	TP2_6691
TMED2	-0.278296	-0.485797	-0.0707953	-3.08905	0.0147857	0.0273478	TRUE	Q15363	TP2_2982
CTPS2	-0.278371	-0.496098	-0.0606438	-2.94475	0.0184333	0.0329248	TRUE	Q9NRF8	TP2_5850
ATP6V1H	-0.278727	-0.399906	-0.157549	-5.29776	0.000713936	0.00214928	TRUE	Q9UI12	TP2_6301
STXBP5	-0.279226	-0.452806	-0.105645	-3.70503	0.00592605	0.0126145	TRUE	Q5T5C0	TP2_3365
POGZ	-0.279702	-0.479291	-0.0801122	-3.22771	0.0119868	0.0228571	TRUE	Q7Z3K3	TP2_3745
YKT6	-0.280144	-0.445532	-0.114755	-3.90132	0.00447532	0.00995269	TRUE	O15498	TP2_324
ARFGAP3	-0.280259	-0.431135	-0.129382	-4.27834	0.00265084	0.00639315	TRUE	Q9NP61	TP2_5774
TIGAR	-0.280676	-0.423534	-0.137817	-4.52517	0.00190282	0.00483836	TRUE	Q9NQ88	TP2_5810
FBXO7	-0.28104	-0.437996	-0.124083	-4.12406	0.00327613	0.00764768	TRUE	Q9Y3I1	TP2_6646
STK38	-0.281877	-0.430933	-0.132821	-4.3556	0.00238725	0.00586518	TRUE	Q15208	TP2_2970
JUP	-0.282044	-0.467438	-0.0966497	-3.50395	0.00794488	0.0161818	TRUE	P14923	TP2_1232
WDR44	-0.282518	-0.482196	-0.0828403	-3.25877	0.0114399	0.0220157	TRUE	Q5JSH3	TP2_3300
WIPF2	-0.283001	-0.509129	-0.0568724	-2.8825	0.0202849	0.0356003	TRUE	Q8TF74	TP2_4391
AGTPBP1	-0.284152	-0.48415	-0.0841533	-3.27236	0.0112089	0.0216332	TRUE	Q9UPW5	TP2_6489
AFG2B	-0.284413	-0.45849	-0.110337	-3.76311	0.00545054	0.0117682	TRUE	Q9BVQ7	TP2_5281
ARFGEF2	-0.285437	-0.409855	-0.161019	-5.28401	0.000725964	0.00217357	TRUE	Q9Y6D5	TP2_6790
TBC1D9B	-0.285688	-0.443478	-0.127897	-4.1701	0.00307437	0.00725807	TRUE	Q66K14	TP2_3436
PRKAG1	-0.285868	-0.449442	-0.122294	-4.02521	0.00375917	0.00858399	TRUE	P54619	TP2_2053
PPP1CB	-0.286141	-0.435625	-0.136657	-4.40882	0.00222222	0.00553346	TRUE	P62140	TP2_2217
HK2	-0.286195	-0.447577	-0.124813	-4.08456	0.00346067	0.00799808	TRUE	P52789	TP2_2005
NAXD	-0.286929	-0.503392	-0.0704646	-3.05299	0.0156202	0.0287154	TRUE	Q8IW45	TP2_3949
PRDX6	-0.288548	-0.465869	-0.111228	-3.74797	0.00557045	0.0119715	TRUE	P30041	TP2_1519
HNRNPA2B1	-0.288788	-0.491209	-0.0863668	-3.28594	0.0109828	0.021258	TRUE	P22626	TP2_1388
BABAM2	-0.289471	-0.53477	-0.0441714	-2.71891	0.0261736	0.0442628	TRUE	Q9NXR7	TP2_6044
EXOC5	-0.290006	-0.462945	-0.117067	-3.86234	0.00472993	0.0104172	TRUE	O00471	TP2_146
CHMP2A	-0.290099	-0.436036	-0.144161	-4.57842	0.00177357	0.00455963	TRUE	O43633	TP2_394
PDS5A	-0.290636	-0.434729	-0.146544	-4.64566	0.0016238	0.00423043	TRUE	Q29RF7	TP2_3132
PLSCR3	-0.290663	-0.482224	-0.0991029	-3.49479	0.00805265	0.0163792	TRUE	Q9NRY6	TP2_5880
SYNJ2	-0.291441	-0.534212	-0.0486707	-2.76498	0.0243241	0.0415539	TRUE	O15056	TP2_264
AAMDC	-0.291818	-0.513246	-0.0703906	-3.03541	0.0160447	0.0293796	TRUE	Q9H7C9	TP2_5623
LMAN2L	-0.292148	-0.420074	-0.164221	-5.25991	0.000747575	0.00222555	TRUE	Q9H0V9	TP2_5489
RHOC	-0.294107	-0.499323	-0.0888922	-3.30091	0.0107394	0.0208671	TRUE	P08134	TP2_1042
MICALL1	-0.294569	-0.498446	-0.0906911	-3.32778	0.0103164	0.0201491	TRUE	Q8N3F8	TP2_4078
IMPA1	-0.29557	-0.420063	-0.171076	-5.46827	0.000581615	0.001818	TRUE	P29218	TP2_1502
MT-CO2	-0.296186	-0.485389	-0.106982	-3.60556	0.00684629	0.014247	TRUE	P00403	TP2_883
RHOD	-0.296456	-0.499847	-0.0930651	-3.35711	0.00987466	0.0194371	TRUE	O00212	TP2_107
SMG8	-0.297349	-0.44184	-0.152859	-4.73985	0.00143661	0.0038135	TRUE	Q8ND04	TP2_4222
DIP2B	-0.298197	-0.479708	-0.116687	-3.78389	0.00529043	0.0114539	TRUE	Q9P265	TP2_6152
SPECC1	-0.298247	-0.4669	-0.129594	-4.07305	0.00351648	0.0081051	TRUE	Q5M775	TP2_3316
BRCC3	-0.298574	-0.463986	-0.133163	-4.15741	0.00312861	0.00735735	TRUE	P46736	TP2_1783
TUBB2A	-0.298966	-0.452527	-0.145404	-4.48411	0.00200947	0.00507112	TRUE	Q13885	TP2_2784
FLCN	-0.299352	-0.542418	-0.0562867	-2.83659	0.0217735	0.0377846	TRUE	Q8NFG4	TP2_4258
INPP4A	-0.299573	-0.48105	-0.118097	-3.80207	0.00515451	0.0112052	TRUE	Q96PE3	TP2_4950
[truncated: 4,040 more rows]

## Sheet: b) D4 vs. E3_5 in sgIGFBP3 cell
		95% confidence interval
Protein names	Log2 (fold change)	Lower	Upper	moderated t-value	p-value	adjusted p-value	Significant	UniProt accession number	Protein group
CHIC2	4.74942	0.993194	8.50564	3.24974	0.0226843	0.0439509	TRUE	Q9UKJ5	TP3_6423
SEMA3C	4.49584	4.25852	4.73316	44.8562	7.98405e-10	9.05116e-07	TRUE	Q99985	TP3_5163
SERPINB2	3.83827	2.96308	4.71346	10.6796	3.4807e-05	0.000274685	TRUE	P05120	TP3_973
PALMD	2.83084	2.5025	3.15919	20.4139	1.82906e-07	9.21391e-06	TRUE	Q9NP74	TP3_5819
COQ4	2.57803	2.2736	2.88246	20.0512	2.06801e-07	9.47057e-06	TRUE	Q9Y3A0	TP3_6670
ADRB2	2.45729	2.14326	2.77132	18.528	3.55035e-07	1.27976e-05	TRUE	P07550	TP3_1025
ATP8B1	2.35098	0.668083	4.03388	3.47256	0.0146691	0.0306197	TRUE	O43520	TP3_373
SERPINE1	2.33725	1.92122	2.75328	13.4209	4.52514e-06	6.67182e-05	TRUE	P05121	TP3_974
CLSTN2	2.29283	1.90079	2.68487	13.848	2.5625e-06	4.50443e-05	TRUE	Q9H4D0	TP3_5611
PHLDB2	2.27513	1.83316	2.7171	12.1886	6.03317e-06	8.05089e-05	TRUE	Q86SQ0	TP3_3838
KCTD12	2.26769	1.88567	2.64972	14.0552	2.31835e-06	4.23167e-05	TRUE	Q96CX2	TP3_4774
PAG1	2.25524	1.94183	2.56866	17.0379	6.28967e-07	1.83677e-05	TRUE	Q9NWQ8	TP3_6041
FTH1	2.14077	1.65564	2.62591	10.7456	3.35745e-05	0.000267402	TRUE	P02794	TP3_932
HMGA2	2.03742	1.84279	2.23206	24.7863	4.82163e-08	4.75749e-06	TRUE	P52926	TP3_2028
NGFR	1.99506	1.22655	2.76357	6.18591	0.000522515	0.0020685	TRUE	P08138	TP3_1048
DMAC2L	1.95772	1.31573	2.5997	7.23935	0.000188029	0.000953555	TRUE	Q99766	TP3_5144
SPARC	1.94749	1.55201	2.34298	11.6965	8.92345e-06	0.000105769	TRUE	P09486	TP3_1089
FTL	1.88306	1.12949	2.63664	6.08501	0.000830885	0.00300042	TRUE	P02792	TP3_931
RBIS	1.86365	1.39524	2.33206	9.49626	3.98967e-05	0.000302183	TRUE	Q8N0T1	TP3_4081
LOXL2	1.83951	1.33222	2.34681	8.58589	6.01319e-05	0.000398135	TRUE	Q9Y4K0	TP3_6744
SOD2	1.81398	1.52595	2.10201	15.0391	2.13022e-06	3.9838e-05	TRUE	P04179	TP3_948
ENDOG	1.77912	1.31561	2.24263	9.08842	4.16709e-05	0.000309841	TRUE	Q14249	TP3_2852
B4GALT5	1.72584	1.02262	2.42906	5.82211	0.00068749	0.00258933	TRUE	O43286	TP3_340
SLC5A3	1.71478	0.444818	2.98475	3.2944	0.016235	0.033223	TRUE	P53794	TP3_2055
TRAF1	1.65102	1.01343	2.28861	6.13132	0.000488617	0.00196128	TRUE	Q13077	TP3_2657
STARD13	1.61615	1.3894	1.84291	16.8759	6.71231e-07	1.89607e-05	TRUE	Q9Y3M8	TP3_6705
B4GALT1	1.5995	1.47398	1.72502	30.1734	1.24199e-08	2.14598e-06	TRUE	P15291	TP3_1244
NCEH1	1.58574	1.39689	1.7746	19.8814	2.19205e-07	9.55196e-06	TRUE	Q6PIU2	TP3_3606
WDFY2	1.55459	1.21465	1.89453	10.8282	1.32448e-05	0.000139485	TRUE	Q96P53	TP3_5002
ZNHIT6	1.54318	1.15911	1.92724	9.51376	3.09633e-05	0.000253622	TRUE	Q9NWK9	TP3_6036
GSDME	1.52842	1.36551	1.69133	22.2151	1.02397e-07	6.76371e-06	TRUE	O60443	TP3_467
MREG	1.52059	1.17731	1.86387	10.4883	1.63458e-05	0.00016225	TRUE	Q8N565	TP3_4152
GNL3L	1.51762	1.3989	1.63634	30.2682	1.21538e-08	2.14598e-06	TRUE	Q9NVN8	TP3_6012
NCBP2AS2	1.50885	0.592777	2.42493	3.9347	0.00621965	0.0149792	TRUE	Q69YL0	TP3_3480
RAB31	1.50404	1.24275	1.76534	13.6293	2.85244e-06	4.76325e-05	TRUE	Q13636	TP3_2778
CCDC80	1.48511	1.34233	1.62789	24.6287	5.03812e-08	4.75749e-06	TRUE	Q76M96	TP3_3714
AKR1C3	1.48041	0.264857	2.69596	2.91329	0.0239936	0.0462137	TRUE	P42330	TP3_1742
FAM107B	1.46995	1.29117	1.64872	19.4688	2.5304e-07	1.05085e-05	TRUE	Q9H098	TP3_5498
ZFP36L1	1.43874	1.26778	1.6097	19.9262	2.15851e-07	9.55196e-06	TRUE	Q07352	TP3_2537
SLC7A11	1.43125	1.04547	1.81703	8.78457	5.19047e-05	0.000360234	TRUE	Q9UPY5	TP3_6548
AK5	1.41572	1.06341	1.76802	9.5149	3.09393e-05	0.000253622	TRUE	Q9Y6K8	TP3_6861
DNAJC16	1.41372	0.80919	2.01825	5.53718	0.000891414	0.00318663	TRUE	Q9Y2G8	TP3_6609
CTSA	1.40958	1.24654	1.57263	20.4704	1.79475e-07	9.15783e-06	TRUE	P10619	TP3_1133
SLC9A7	1.39789	0.572504	2.22327	4.03272	0.00533926	0.0131309	TRUE	Q96T83	TP3_5082
RRN3	1.39415	0.983386	1.80491	8.03639	9.17426e-05	0.000552609	TRUE	Q9NYV6	TP3_6128
RMDN2	1.38133	0.921368	1.84128	7.11087	0.000197852	0.00098844	TRUE	Q96LZ7	TP3_4967
SGSH	1.37849	0.553631	2.20334	4.07616	0.00634907	0.0152544	TRUE	P51688	TP3_1985
GALNT7	1.32488	1.00362	1.64614	9.76467	2.61277e-05	0.000225954	TRUE	Q86SF2	TP3_3836
C1QBP	1.3215	0.926707	1.71628	8.07615	0.000141536	0.00076725	TRUE	Q07021	TP3_2534
PAM	1.32082	0.831029	1.8106	6.38527	0.000382723	0.00162405	TRUE	P19021	TP3_1331
NT5E	1.30414	1.15789	1.45039	21.1138	1.45162e-07	7.90545e-06	TRUE	P21589	TP3_1380
NENF	1.2897	0.993068	1.58634	10.2947	1.84784e-05	0.000178438	TRUE	Q9UMX5	TP3_6493
NTN4	1.27935	1.06155	1.49715	13.9082	2.48861e-06	4.43766e-05	TRUE	Q9HB63	TP3_5751
RFTN1	1.27637	0.831145	1.72159	6.78803	0.000263584	0.00123194	TRUE	Q14699	TP3_2904
P3H2	1.27208	0.908524	1.63564	8.28485	7.55706e-05	0.000474377	TRUE	Q8IVL5	TP3_3982
QSOX1	1.26524	0.850632	1.67985	7.22569	0.000179101	0.000918289	TRUE	O00391	TP3_124
FAM219B	1.25976	0.675921	1.84361	5.10902	0.00141355	0.00459899	TRUE	Q5XKK7	TP3_3446
APLP2	1.25239	0.269567	2.23521	3.03499	0.0198029	0.0392487	TRUE	Q06481	TP3_2526
ITPR1	1.22442	0.999227	1.44962	12.874	4.18363e-06	6.28525e-05	TRUE	Q14643	TP3_2883
CCBE1	1.22116	0.445468	1.99685	3.72758	0.00747049	0.0174225	TRUE	Q6UXH8	TP3_3646
THBS1	1.22063	0.726067	1.7152	5.90386	0.000732541	0.00272173	TRUE	P07996	TP3_1042
DAB2	1.2129	1.06709	1.35871	19.6966	2.3368e-07	9.87752e-06	TRUE	P98082	TP3_2399
HERC4	1.20703	1.09046	1.32361	24.5172	5.19796e-08	4.75749e-06	TRUE	Q5GLZ8	TP3_3299
COQ10B	1.18111	0.784235	1.57799	7.04656	0.000209314	0.0010329	TRUE	Q9H8M1	TP3_5685
SQSTM1	1.17741	1.06411	1.29071	24.6064	5.06963e-08	4.75749e-06	TRUE	Q13501	TP3_2745
COQ5	1.1754	0.965296	1.3855	13.2463	3.45508e-06	5.52232e-05	TRUE	Q5HYK3	TP3_3306
GDF15	1.17217	1.004	1.34034	16.5038	7.81194e-07	2.09449e-05	TRUE	Q99988	TP3_5165
FLVCR2	1.16864	0.757014	1.58026	6.72241	0.00027977	0.00128609	TRUE	Q9UPI3	TP3_6526
AK3	1.15951	1.03023	1.28878	21.2368	1.39492e-07	7.88062e-06	TRUE	Q9UIJ7	TP3_6371
CORO1C	1.1554	1.06875	1.24206	31.5714	9.08284e-09	2.13068e-06	TRUE	Q9ULV4	TP3_6477
MYO1B	1.15522	0.974606	1.33584	15.1445	1.39989e-06	3.09698e-05	TRUE	O43795	TP3_414
SLC36A1	1.15477	0.663631	1.64591	5.56718	0.00086385	0.00310462	TRUE	Q7Z2H8	TP3_3762
PPIF	1.14895	1.00613	1.29176	19.0491	2.93724e-07	1.14502e-05	TRUE	P30405	TP3_1551
TGFB2	1.14778	0.923395	1.37216	12.112	6.29268e-06	8.30551e-05	TRUE	P61812	TP3_2216
UGCG	1.13922	0.97663	1.30181	16.5905	7.53842e-07	2.06198e-05	TRUE	Q16739	TP3_3114
ATP2B4	1.11503	0.949818	1.28024	15.9806	9.72372e-07	2.42892e-05	TRUE	P23634	TP3_1427
ZNF593	1.11203	0.996018	1.22804	22.6964	8.83762e-08	6.15805e-06	TRUE	O00488	TP3_146
TMEM177	1.11157	0.302841	1.9203	3.25445	0.0141001	0.0296263	TRUE	Q53S58	TP3_3273
SLC25A16	1.09385	0.582029	1.60567	5.06038	0.00149188	0.00479704	TRUE	P16260	TP3_1266
ZFYVE16	1.09302	0.946626	1.23942	17.6781	4.89168e-07	1.5813e-05	TRUE	Q7Z3T8	TP3_3779
CTSL	1.08592	0.835355	1.33648	10.3038	2.1026e-05	0.000195541	TRUE	P07711	TP3_1028
SCO2	1.07986	0.935774	1.22394	17.7459	4.76574e-07	1.54887e-05	TRUE	O43819	TP3_420
CERCAM	1.07822	0.191084	1.96536	2.90344	0.024154	0.0464264	TRUE	Q5T4B2	TP3_3379
MTRF1L	1.06963	0.74791	1.39136	7.87218	0.000104574	0.00060725	TRUE	Q9UGC7	TP3_6301
PALM2AKAP2	1.06877	0.846502	1.29103	11.3856	9.49843e-06	0.00011106	TRUE	Q9Y2D5	TP3_6602
IRS2	1.05983	0.872273	1.24739	13.3795	3.23038e-06	5.2213e-05	TRUE	Q9Y4H2	TP3_6741
LLPH	1.05932	0.816593	1.30206	10.3335	1.80269e-05	0.000174916	TRUE	Q9BRT6	TP3_5221
C19orf53	1.05609	0.887001	1.22519	14.7883	1.64452e-06	3.49343e-05	TRUE	Q9UNZ5	TP3_6523
ARRDC3	1.05579	0.873868	1.23771	13.7415	2.69922e-06	4.59657e-05	TRUE	Q96B67	TP3_4720
FKBP14	1.05094	0.881542	1.22034	14.6897	1.72067e-06	3.56214e-05	TRUE	Q9NWM8	TP3_6039
FAM83H	1.04684	0.863035	1.23065	13.4854	3.06361e-06	5.0462e-05	TRUE	Q6ZRV2	TP3_3680
TIMM50	1.04651	0.860313	1.2327	13.3083	3.34842e-06	5.3833e-05	TRUE	Q3ZCQ8	TP3_3221
DNAJC3	1.04633	0.899687	1.19297	16.8949	6.66128e-07	1.89251e-05	TRUE	Q13217	TP3_2685
CADM1	1.0461	0.75103	1.34116	8.3945	6.94793e-05	0.000443977	TRUE	Q9BY67	TP3_5388
TIMM23	1.04603	0.679153	1.41292	6.75093	0.000272601	0.00125875	TRUE	O14925	TP3_233
CCNYL1	1.04268	0.701433	1.38392	7.23481	0.0001777	0.000914632	TRUE	Q8N7R7	TP3_4194
SUMF1	1.04166	0.809491	1.27383	10.6234	1.5024e-05	0.000151873	TRUE	Q8NBK3	TP3_4235
TIMMDC1	1.04005	0.861608	1.2185	13.8005	2.62244e-06	4.54231e-05	TRUE	Q9NPL8	TP3_5843
EIF6	1.03545	0.798259	1.27265	10.3633	1.9295e-05	0.000184554	TRUE	P56537	TP3_2126
NDUFAF6	1.03424	0.760897	1.30758	8.95899	4.57211e-05	0.000331793	TRUE	Q330K2	TP3_3184
NRP1	1.03397	0.728089	1.33986	8.00375	9.41439e-05	0.000564583	TRUE	O14786	TP3_215
CALCOCO1	1.03062	0.753687	1.30755	8.81195	5.08741e-05	0.000355088	TRUE	Q9P1Z2	TP3_6196
LETMD1	1.02992	0.887457	1.17238	17.1176	6.09292e-07	1.81437e-05	TRUE	Q6P1Q0	TP3_3568
USP12	1.02737	0.497225	1.55751	4.58857	0.00256112	0.00733477	TRUE	O75317	TP3_574
ECM1	1.02689	0.764094	1.28968	9.25233	3.71124e-05	0.000287528	TRUE	Q16610	TP3_3098
LARP6	1.02632	0.421526	1.63111	4.01808	0.00514136	0.0127615	TRUE	Q9BRS8	TP3_5218
LTBP1	1.02459	0.713575	1.33561	7.80023	0.000110825	0.000634413	TRUE	Q14766	TP3_2910
SLC2A14; SLC2A3	1.011	0.826656	1.19534	12.9858	3.94809e-06	6.04208e-05	TRUE	P11169; Q8TDB8	TP3_1147
GTPBP8	1.00935	0.716254	1.30244	8.15419	8.36325e-05	0.00051535	TRUE	Q8N3Z3	TP3_4130
UAP1	0.995749	0.895574	1.09592	23.5361	6.8844e-08	5.33541e-06	TRUE	Q16222	TP3_3078
LRP12	0.994269	0.78359	1.20495	11.1745	1.07539e-05	0.000120348	TRUE	Q9Y561	TP3_6766
TMEM41A	0.993225	0.754139	1.23231	9.83642	2.49068e-05	0.00021884	TRUE	Q96HV5	TP3_4893
AKAP12	0.992161	0.783769	1.20055	11.2731	1.0145e-05	0.00011593	TRUE	Q02952	TP3_2474
UBXN8	0.991712	0.653137	1.33029	6.93546	0.000230924	0.00111141	TRUE	O00124	TP3_85
AEN	0.983846	0.497881	1.46981	4.79364	0.00201711	0.00609061	TRUE	Q8WTP8	TP3_4439
CPNE7	0.980806	0.66169	1.29992	7.27742	0.000171315	0.000892756	TRUE	Q9UBL6	TP3_6254
NDST1	0.980653	0.728433	1.23287	9.20618	3.83359e-05	0.000294087	TRUE	P52848	TP3_2025
TFB2M	0.980376	0.863584	1.09717	19.8757	2.1964e-07	9.55196e-06	TRUE	Q9H5Q4	TP3_5627
BPGM	0.973617	0.750214	1.19702	10.329	1.86676e-05	0.000179977	TRUE	P07738	TP3_1030
OS9	0.970274	0.730901	1.20965	9.5976	2.92428e-05	0.000243358	TRUE	Q13438	TP3_2728
NNMT	0.967525	0.873688	1.06136	24.4136	5.35168e-08	4.75749e-06	TRUE	P40261	TP3_1709
NCS1	0.964699	0.445645	1.48375	4.40071	0.00320454	0.00878921	TRUE	P62166	TP3_2232
SRXN1	0.963305	0.804962	1.12165	14.4048	1.9641e-06	3.86742e-05	TRUE	Q9BYN0	TP3_5405
HMOX1	0.961775	0.801715	1.12183	14.2277	2.13517e-06	3.9838e-05	TRUE	P09601	TP3_1095
ETNK1	0.960754	0.407703	1.5138	4.1133	0.00456135	0.0116001	TRUE	Q9HBU6	TP3_5764
TUFT1	0.958676	0.744614	1.17274	10.6041	1.52046e-05	0.000153186	TRUE	Q9NNX1	TP3_5813
AMFR	0.955926	0.760273	1.15158	11.5686	8.54321e-06	0.000102876	TRUE	Q9UKV5	TP3_6439
ABHD11	0.954597	0.824129	1.08506	17.3245	5.61413e-07	1.69687e-05	TRUE	Q8NFV4	TP3_4310
POLK	0.949132	0.467566	1.4307	4.66675	0.00233659	0.00681635	TRUE	Q9UBT6	TP3_6270
PLOD2	0.949054	0.795179	1.10293	14.6038	1.79022e-06	3.65605e-05	TRUE	O00469	TP3_140
STX3	0.944092	0.751191	1.13699	11.5884	8.44688e-06	0.000102123	TRUE	Q13277	TP3_2693
TMEM161B	0.943194	0.368958	1.51743	3.88915	0.00605924	0.0146454	TRUE	Q8NDZ6	TP3_4278
SEC11C	0.942324	0.825023	1.05962	19.0215	2.96653e-07	1.14502e-05	TRUE	Q9BY50	TP3_5387
MTRR	0.939787	0.66667	1.2129	8.1475	8.40706e-05	0.000516471	TRUE	Q9UBK8	TP3_6251
AHNAK2	0.939429	0.778566	1.10029	13.8278	2.58786e-06	4.52127e-05	TRUE	Q8IVF2	TP3_3974
SYAP1	0.938799	0.311694	1.5659	3.54467	0.0095132	0.0213306	TRUE	Q96A49	TP3_4694
DPYSL3	0.937449	0.726462	1.14844	10.5205	1.60192e-05	0.000159532	TRUE	Q14195	TP3_2843
HEBP2	0.935891	0.566038	1.30574	6.00715	0.000579258	0.00224895	TRUE	Q9Y5Z4	TP3_6813
TMEM181	0.934437	0.59234	1.27653	6.46762	0.000354121	0.00153233	TRUE	Q9P2C4	TP3_6211
RRAS2	0.934144	0.786868	1.08142	15.0184	1.48139e-06	3.208e-05	TRUE	P62070	TP3_2228
RASAL2	0.93338	0.770057	1.0967	13.5318	2.99366e-06	4.94824e-05	TRUE	Q9UJF2	TP3_6385
ANK2	0.933015	0.825239	1.04079	20.4979	1.77831e-07	9.15783e-06	TRUE	Q01484	TP3_2442
PTGES2	0.930829	0.833694	1.02796	22.6903	8.85399e-08	6.15805e-06	TRUE	Q9H7Z7	TP3_5672
TMPPE	0.929601	0.513565	1.34564	5.29065	0.00115899	0.003914	TRUE	Q6ZT21	TP3_3686
ALKBH7	0.928619	0.527151	1.33009	5.47684	0.000949867	0.0033559	TRUE	Q9BT30	TP3_5248
SLC6A6	0.928221	0.359647	1.49679	3.86552	0.00624608	0.0150256	TRUE	P31641	TP3_1581
XPNPEP3	0.925219	0.747251	1.10319	12.3096	5.64785e-06	7.6722e-05	TRUE	Q9NQH7	TP3_5859
BASP1	0.922676	0.316517	1.52883	3.72951	0.0098386	0.0219301	TRUE	P80723	TP3_2366
ZBTB8OS	0.92223	0.377396	1.46706	4.00792	0.00520793	0.012876	TRUE	Q8IWT0	TP3_4007
PGRMC2	0.920089	0.753071	1.08711	13.044	3.83135e-06	5.93729e-05	TRUE	O15173	TP3_278
LRRC1	0.918917	0.408888	1.42895	4.26604	0.00377522	0.0100093	TRUE	Q9BTT6	TP3_5265
GRPEL1	0.916948	0.780556	1.05334	15.9184	9.98442e-07	2.4337e-05	TRUE	Q9HAV7	TP3_5743
SQOR	0.915435	0.766574	1.0643	14.5609	1.82617e-06	3.69204e-05	TRUE	Q9Y6N5	TP3_6869
STX8	0.913005	0.690493	1.13552	9.71548	2.70039e-05	0.000231216	TRUE	Q9UNK0	TP3_6508
PPAN	0.912109	0.724626	1.09959	11.5194	8.78891e-06	0.000105019	TRUE	Q9NQ55	TP3_5851
MGAT4B	0.91052	0.608613	1.21243	7.14102	0.000192721	0.000970025	TRUE	Q9UQ53	TP3_6558
C2CD2	0.9096	0.532828	1.28637	5.71632	0.00074024	0.00274188	TRUE	Q9Y426	TP3_6718
EXOG	0.903051	0.321348	1.48475	3.67582	0.00799534	0.0184332	TRUE	Q9Y2C4	TP3_6599
RSL24D1	0.902719	0.702696	1.10274	10.686	1.44524e-05	0.000147825	TRUE	Q9UHA3	TP3_6323
ERBIN	0.901927	0.750714	1.05314	14.123	2.24433e-06	4.1237e-05	TRUE	Q96RT1	TP3_5051
LACTB	0.901374	0.71233	1.09042	11.2898	1.00461e-05	0.000115016	TRUE	P83111	TP3_2382
GCC1	0.898986	0.387874	1.4101	4.16467	0.00427853	0.0110671	TRUE	Q96CN9	TP3_4761
ZPR1	0.898274	0.522452	1.2741	5.68248	0.000821628	0.0029741	TRUE	O75312	TP3_573
SLC25A19	0.89756	0.676847	1.11827	9.62896	2.86273e-05	0.000239352	TRUE	Q9HC21	TP3_5767
MOSPD1	0.897552	0.546972	1.24813	6.062	0.000522977	0.00206898	TRUE	Q9UJG1	TP3_6386
MARS2	0.897204	0.617874	1.17653	7.60531	0.000129996	0.000718305	TRUE	Q96GW9	TP3_4872
USP22	0.897183	0.423801	1.37056	4.48759	0.00288716	0.00805022	TRUE	Q9UPT9	TP3_6540
ADAMTS1	0.89243	0.263681	1.52118	3.36078	0.0121901	0.0261124	TRUE	Q9UHI8	TP3_6336
VIM	0.891903	0.589994	1.19381	7.0573	0.000252218	0.00118835	TRUE	P08670	TP3_1068
ITGB3	0.891761	0.742533	1.04099	14.1495	2.21614e-06	4.09681e-05	TRUE	P05106	TP3_969
CD44	0.890907	0.72199	1.05982	12.4882	5.12924e-06	7.22757e-05	TRUE	P16070	TP3_1259
MME	0.890869	0.372061	1.40968	4.06584	0.00484095	0.0121678	TRUE	P08473	TP3_1060
PSEN1	0.888486	0.50014	1.27683	5.41721	0.00101187	0.00352956	TRUE	P49768	TP3_1899
PSAP	0.887378	0.452212	1.32254	4.91858	0.00223742	0.00658803	TRUE	P07602	TP3_1026
RRP12	0.88108	0.771486	0.990674	19.0359	2.9512e-07	1.14502e-05	TRUE	Q5JTH9	TP3_3322
TRMT61B	0.880829	0.245111	1.51655	3.29404	0.0137341	0.0289681	TRUE	Q9BVS5	TP3_5326
SURF2	0.879995	0.684314	1.07568	10.6482	1.47946e-05	0.000150056	TRUE	Q15527	TP3_3022
NUP62	0.879527	0.451633	1.30742	4.86695	0.00185478	0.0056828	TRUE	P37198	TP3_1680
C2CD2L	0.879285	0.42355	1.33502	4.56837	0.00262294	0.00745799	TRUE	O14523	TP3_173
MIA2	0.877685	0.216519	1.53885	3.1432	0.0164466	0.0335198	TRUE	Q96PC5	TP3_5005
MCAT	0.874993	0.659417	1.09057	9.61054	2.89871e-05	0.000241692	TRUE	Q8IVS2	TP3_3987
OXA1L	0.87393	0.575938	1.17192	6.99977	0.000259899	0.00121601	TRUE	Q15070	TP3_2965
TRIP11	0.873666	0.541012	1.20632	6.21865	0.000448878	0.00183095	TRUE	Q15643	TP3_3037
CCN1	0.873344	0.638753	1.10794	8.81489	5.07647e-05	0.000354841	TRUE	O00622	TP3_159
TGFB1	0.871546	0.69514	1.04795	11.6982	7.93306e-06	9.76207e-05	TRUE	P01137	TP3_911
LYRM4	0.871107	0.593142	1.14907	7.42036	0.000151711	0.000808726	TRUE	Q9HD34	TP3_5802
APP	0.868593	0.718907	1.01828	13.7398	2.70156e-06	4.59657e-05	TRUE	P05067	TP3_968
ASPH	0.867395	0.726496	1.00829	14.5766	1.81298e-06	3.67768e-05	TRUE	Q12797	TP3_2605
NFASC	0.866171	0.711889	1.02045	13.2932	3.37396e-06	5.40997e-05	TRUE	O94856	TP3_712
DLG1	0.865262	0.737738	0.992786	16.0657	9.37928e-07	2.36241e-05	TRUE	Q12959	TP3_2637
TNC	0.863121	0.661638	1.0646	10.1433	2.03667e-05	0.000191175	TRUE	P24821	TP3_1439
PLEKHM2	0.862009	0.397899	1.32612	4.39779	0.00321585	0.00881224	TRUE	Q8IWE5	TP3_4000
CST3	0.858998	0.66917	1.04883	10.7146	1.41998e-05	0.000145886	TRUE	P01034	TP3_903
SCO1	0.857457	0.61274	1.10217	8.32406	8.02148e-05	0.000497332	TRUE	O75880	TP3_660
MIA3	0.85456	0.520068	1.18905	6.04923	0.0005296	0.00208768	TRUE	Q5JRA6	TP3_3313
TXN	0.853929	0.678813	1.02905	11.5462	8.65432e-06	0.0001038	TRUE	P10599	TP3_1131
ADO	0.852208	0.592823	1.11159	7.77938	0.000112716	0.000642193	TRUE	Q96SZ5	TP3_5075
RDH13	0.850712	0.630794	1.07063	9.15935	3.96244e-05	0.000301295	TRUE	Q8NBN7	TP3_4240
UACA	0.849753	0.414388	1.28512	4.6215	0.00246378	0.00711724	TRUE	Q9BZF9	TP3_5425
TWNK	0.84341	0.344707	1.34211	4.00442	0.00523101	0.0129225	TRUE	Q96RR1	TP3_5048
TMEM115	0.843123	0.669112	1.01713	11.4725	9.03037e-06	0.000106618	TRUE	Q12893	TP3_2624
EXD2	0.84284	0.543313	1.14237	6.66274	0.000295464	0.0013319	TRUE	Q9NVH0	TP3_6002
CTSB	0.842551	0.711433	0.973669	15.2152	1.35644e-06	3.03691e-05	TRUE	P07858	TP3_1034
IDH3B	0.840902	0.714203	0.967602	15.715	1.08951e-06	2.61353e-05	TRUE	O43837	TP3_424
PRKCA	0.839728	0.618536	1.06092	8.98904	4.47425e-05	0.000326258	TRUE	P17252	TP3_1290
WARS2	0.839284	0.626549	1.05202	9.34143	3.48732e-05	0.000274848	TRUE	Q9UGM6	TP3_6308
C11orf98	0.83496	0.588033	1.08189	8.03456	0.000100642	0.000590085	TRUE	E9PRG8	TP3_68
PBXIP1	0.833884	0.67873	0.989037	12.7259	4.52113e-06	6.67182e-05	TRUE	Q96AQ6	TP3_4709
TOMM22	0.832774	0.626569	1.03898	9.5625	2.99495e-05	0.000247329	TRUE	Q9NS69	TP3_5929
SDHAF1	0.832588	0.473629	1.19155	5.49198	0.000934807	0.00331043	TRUE	A6NFY7	TP3_45
NOA1	0.831242	0.388502	1.27398	4.44552	0.00303629	0.00840018	TRUE	Q8NC60	TP3_4255
PDCD5	0.830932	0.330725	1.33114	4.04518	0.00648452	0.0155305	TRUE	O14737	TP3_205
TLK1	0.830507	0.39981	1.2612	4.56578	0.00263099	0.00747384	TRUE	Q9UKI8	TP3_6421
YPEL5	0.830304	0.605524	1.05508	8.74627	5.33858e-05	0.000367659	TRUE	P62699	TP3_2264
USP30	0.82995	0.393696	1.2662	4.5046	0.00282916	0.00791405	TRUE	Q70CQ3	TP3_3698
MYL9	0.826736	0.660752	0.99272	11.7935	7.51588e-06	9.38708e-05	TRUE	P24844	TP3_1440
NF2	0.825005	0.70026	0.949751	15.6594	1.11601e-06	2.66651e-05	TRUE	P35240	TP3_1630
CCNDBP1	0.823937	0.43282	1.21506	4.98804	0.00161745	0.00509509	TRUE	O95273	TP3_774
EEA1	0.823873	0.597024	1.05072	8.59939	5.95282e-05	0.000396745	TRUE	Q15075	TP3_2966
ITM2B	0.822612	0.581369	1.06385	8.07391	8.90662e-05	0.0005422	TRUE	Q9Y287	TP3_6589
PLCB4	0.818885	0.6749	0.962871	13.4663	3.09302e-06	5.06487e-05	TRUE	Q15147	TP3_2975
TOMM20	0.816916	0.556085	1.07775	7.45761	0.000168031	0.000877849	TRUE	Q15388	TP3_3003
RNF10	0.815406	0.612353	1.01846	9.50841	3.1077e-05	0.000254159	TRUE	Q8N5U6	TP3_4171
LGALS3BP	0.813413	0.659087	0.967739	12.48	5.15185e-06	7.24254e-05	TRUE	Q08380	TP3_2559
RBM15B	0.811659	0.594169	1.02915	8.83643	4.99723e-05	0.000352078	TRUE	Q8NDT2	TP3_4275
UBE2E2	0.811404	0.155016	1.46779	2.92698	0.0222835	0.0433132	TRUE	Q96LR5	TP3_4964
NDUFAF2	0.809928	0.616154	1.0037	9.8968	2.39294e-05	0.000213668	TRUE	Q8N183	TP3_4094
BCCIP	0.809397	0.639112	0.979682	11.2546	1.02566e-05	0.000116763	TRUE	Q9P287	TP3_6208
ACSL4	0.808408	0.697609	0.919207	17.2758	5.72277e-07	1.71982e-05	TRUE	O60488	TP3_470
MARCKS	0.808006	0.554502	1.06151	7.57783	0.000146881	0.000787259	TRUE	P29966	TP3_1532
ZFTRAF1	0.806758	0.670134	0.943381	13.9817	2.40175e-06	4.32101e-05	TRUE	P0DTL6	TP3_1121
TXNRD1	0.802392	0.696777	0.908007	17.9889	4.3434e-07	1.43475e-05	TRUE	Q16881	TP3_3133
NPM1	0.801592	0.564731	1.03845	8.03401	9.83618e-05	0.000582368	TRUE	P06748	TP3_1005
IL6ST	0.801092	0.586266	1.01592	8.82954	5.02243e-05	0.000353087	TRUE	P40189	TP3_1706
SMARCD3	0.800998	0.432638	1.16936	5.14877	0.00135293	0.00443517	TRUE	Q6STE5	TP3_3625
TENT4B	0.800653	0.477483	1.12382	5.8662	0.000635594	0.00242714	TRUE	Q8NDF8	TP3_4273
RRP8	0.800445	0.69067	0.910221	17.2651	5.74695e-07	1.71982e-05	TRUE	O43159	TP3_330
RMND1	0.799383	0.582761	1.01601	8.73767	5.37253e-05	0.000369056	TRUE	Q9NWS8	TP3_6045
MFSD6	0.799148	0.278322	1.31997	3.63311	0.00845867	0.0192953	TRUE	Q6ZSS7	TP3_3684
NOP9	0.798794	0.643342	0.954245	12.167	6.10518e-06	8.11651e-05	TRUE	Q86U38	TP3_3857
VGF	0.797874	0.370776	1.22497	4.42334	0.00311834	0.00858786	TRUE	O15240	TP3_287
ALDH3A2	0.787752	0.636942	0.938562	12.3681	5.47185e-06	7.56112e-05	TRUE	P51648	TP3_1980
STK17A	0.787311	0.526576	1.04805	7.14973	0.000191268	0.00096522	TRUE	Q9UEE5	TP3_6288
NOL12	0.784515	0.581725	0.987305	9.16005	3.96048e-05	0.000301295	TRUE	Q9UGY1	TP3_6317
SRPK1	0.784312	0.567071	1.00155	8.54854	6.18381e-05	0.000406945	TRUE	Q96SB4	TP3_5066
TPT1	0.784172	0.486427	1.08192	6.29164	0.000496204	0.00198121	TRUE	P13693	TP3_1204
CDKN2AIP	0.78314	0.499326	1.06695	6.53355	0.000332949	0.0014627	TRUE	Q9NXV6	TP3_6096
FMC1	0.780808	0.484546	1.07707	6.26591	0.000464274	0.00188106	TRUE	Q96HJ9	TP3_4887
FAM210B	0.779814	0.38075	1.17888	4.62692	0.00244813	0.00708762	TRUE	Q96KR6	TP3_4953
DBN1	0.779743	0.625515	0.933971	11.971	6.80379e-06	8.75083e-05	TRUE	Q16643	TP3_3104
OAT	0.776116	0.616475	0.935756	11.5114	8.8298e-06	0.000105019	TRUE	P04181	TP3_949
DDX31	0.774816	0.663643	0.885989	16.5023	7.81674e-07	2.09449e-05	TRUE	Q9H8H2	TP3_5683
NOP53	0.774632	0.682448	0.866816	19.8968	2.18048e-07	9.55196e-06	TRUE	Q9NZM5	TP3_6154
NIFK	0.774412	0.662481	0.886344	16.3819	8.21577e-07	2.15932e-05	TRUE	Q9BYG3	TP3_5399
ATP11C	0.773634	0.40548	1.14179	4.97565	0.00164012	0.00514657	TRUE	Q8NB49	TP3_4223
SMIM12	0.773571	0.528735	1.01841	7.48115	0.000144151	0.00077803	TRUE	Q96EX1	TP3_4822
WDR75	0.772491	0.602157	0.942825	10.7383	1.39943e-05	0.000144115	TRUE	Q8IWA0	TP3_3991
FIS1	0.771916	0.58943	0.954402	10.0158	2.21283e-05	0.000200548	TRUE	Q9Y3D6	TP3_6693
HEATR3	0.771906	0.582857	0.960955	9.66793	2.78828e-05	0.000234751	TRUE	Q7Z4Q2	TP3_3799
DIRAS1	0.771079	0.463825	1.07833	5.94217	0.000588954	0.00227928	TRUE	O95057	TP3_743
SYNJ2BP	0.76947	0.642469	0.896471	14.3459	2.01926e-06	3.92489e-05	TRUE	P57105	TP3_2138
C6orf89	0.768955	0.389054	1.14886	4.79367	0.00202294	0.00609925	TRUE	Q6UWU4	TP3_3641
GDAP1	0.767879	0.567069	0.96869	9.05421	4.27003e-05	0.00031594	TRUE	Q8TB36	TP3_4349
BORCS6	0.766157	0.157368	1.37495	2.97985	0.0206776	0.0407153	TRUE	Q96GS4	TP3_4870
N6AMT1	0.765187	0.426338	1.10404	5.34693	0.00109081	0.00374442	TRUE	Q9Y5N5	TP3_6789
SELENOF	0.764796	0.345362	1.18423	4.33285	0.00362326	0.00965299	TRUE	O60613	TP3_491
KYNU	0.763864	0.640531	0.887197	14.6649	1.7404e-06	3.5907e-05	TRUE	Q16719	TP3_3113
GPC1	0.761994	0.533921	0.990068	7.9108	0.000101382	0.000593122	TRUE	P35052	TP3_1623
SNX21	0.761334	0.546958	0.975711	8.40894	6.87194e-05	0.000441454	TRUE	Q969T3	TP3_4679
SLC25A12	0.761015	0.640609	0.881421	14.9655	1.51725e-06	3.26398e-05	TRUE	O75746	TP3_643
FBXO38	0.757389	0.546914	0.967863	8.52046	6.31574e-05	0.000413636	TRUE	Q6PIJ6	TP3_3605
ACOT2	0.75683	0.129476	1.38418	2.85647	0.0246336	0.0471394	TRUE	P49753	TP3_1893
NIPA1	0.756334	0.408234	1.10443	5.14463	0.0013591	0.00445059	TRUE	Q7RTP0	TP3_3755
GPR155	0.755793	0.431231	1.08036	5.51376	0.00091361	0.00324869	TRUE	Q7Z3F1	TP3_3776
NOP16	0.755755	0.63878	0.872729	15.2979	1.30747e-06	3.01667e-05	TRUE	Q9Y3C1	TP3_6684
TBC1D10A	0.755709	0.546581	0.964838	8.55628	6.14804e-05	0.00040573	TRUE	Q9BXI6	TP3_5364
TCF25	0.75557	0.63261	0.87853	14.5497	1.83569e-06	3.69892e-05	TRUE	Q9BQ70	TP3_5181
IGF2BP2	0.754983	0.655721	0.854246	18.0092	4.31005e-07	1.43475e-05	TRUE	Q9Y6M1	TP3_6863
PVR	0.751924	0.502694	1.00115	7.16739	0.000203278	0.00100971	TRUE	P15151	TP3_1241
MPV17	0.749129	0.415653	1.0826	5.31907	0.00112399	0.00382358	TRUE	P39210	TP3_1699
TENT2	0.748679	0.336881	1.16048	4.30483	0.00360016	0.00960838	TRUE	Q6PIY7	TP3_3608
CARS2	0.74661	0.559522	0.933699	9.4491	3.2369e-05	0.000260547	TRUE	Q9HA77	TP3_5729
FEM1B	0.745679	0.415072	1.07629	5.34052	0.00109834	0.00376174	TRUE	Q9UK73	TP3_6410
YBEY	0.743721	0.585627	0.901815	11.1388	1.09841e-05	0.000121833	TRUE	P58557	TP3_2151
SLMAP	0.742668	0.273378	1.21196	3.74712	0.0072822	0.0170294	TRUE	Q14BN4	TP3_2927
RRP1	0.742516	0.619266	0.865765	14.2647	2.09808e-06	3.9838e-05	TRUE	P56182	TP3_2117
MAFK	0.74032	0.172054	1.30859	3.08469	0.0178451	0.0359459	TRUE	O60675	TP3_497
MALSU1	0.738897	0.239708	1.23809	3.50479	0.0100346	0.0222521	TRUE	Q96EH3	TP3_4803
HEATR1	0.738725	0.583171	0.894278	11.2447	1.03164e-05	0.000116986	TRUE	Q9H583	TP3_5624
MCUB	0.738315	0.510986	0.965645	7.69006	0.000121235	0.000679838	TRUE	Q9NWR8	TP3_6042
PRKAR2B	0.736886	0.56274	0.911033	10.0191	2.208e-05	0.000200411	TRUE	P31323	TP3_1577
TTC17	0.735355	0.320536	1.15017	4.19742	0.00410831	0.0106988	TRUE	Q96AE7	TP3_4705
DIMT1	0.733228	0.634383	0.832074	17.5641	5.11226e-07	1.63511e-05	TRUE	Q9UNQ2	TP3_6515
MRPS36	0.732098	0.571931	0.892264	10.8228	1.32879e-05	0.000139696	TRUE	P82909	TP3_2373
DDX55	0.731986	0.573939	0.890032	10.9663	1.21796e-05	0.000131104	TRUE	Q8NHQ9	TP3_4323
PGRMC1	0.731977	0.457996	1.00596	6.34785	0.000424739	0.00175379	TRUE	O00264	TP3_115
ADA	0.731822	0.597667	0.865977	12.9164	4.09242e-06	6.18467e-05	TRUE	P00813	TP3_895
FN1	0.731583	0.613834	0.849331	14.7114	1.7036e-06	3.55113e-05	TRUE	P02751	TP3_924
TTC7A	0.73148	0.342857	1.1201	4.45674	0.00299569	0.00830306	TRUE	Q9ULT0	TP3_6472
ARMC9	0.731292	0.396317	1.06627	5.16919	0.00132291	0.00436279	TRUE	Q7Z3E5	TP3_3775
RND3	0.729863	0.532467	0.927259	8.7548	5.30518e-05	0.000366491	TRUE	P61587	TP3_2208
ANKLE2	0.728845	0.581668	0.876023	11.7257	7.8103e-06	9.63536e-05	TRUE	Q86XL3	TP3_3928
FAM177A1	0.72824	0.354161	1.10232	4.60951	0.00249874	0.00719966	TRUE	Q8N128	TP3_4089
GDPD1	0.728236	0.542372	0.9141	9.27729	3.64691e-05	0.000284161	TRUE	Q8N9F7	TP3_4209
SRFBP1	0.727303	0.602855	0.851751	13.8379	2.57507e-06	4.51197e-05	TRUE	Q8NEF9	TP3_4286
TGOLN2	0.727129	0.337918	1.11634	4.45901	0.00328215	0.00895101	TRUE	O43493	TP3_369
TMEM30A	0.724522	0.537146	0.911899	9.15545	3.97339e-05	0.00030153	TRUE	Q9NV96	TP3_5992
HSPD1	0.724422	0.574308	0.874536	11.4265	9.27463e-06	0.000109076	TRUE	P10809	TP3_1138
DNTTIP1	0.723461	0.325992	1.12093	4.30978	0.00357846	0.00956311	TRUE	Q9H147	TP3_5532
CPM	0.723029	0.4067	1.03936	5.41204	0.00101746	0.00353682	TRUE	P14384	TP3_1224
PTRH2	0.722635	0.60791	0.83736	14.9144	1.55278e-06	3.32856e-05	TRUE	Q9Y3E5	TP3_6699
SCARB1	0.720993	0.210015	1.23197	3.43599	0.0134358	0.028448	TRUE	Q8WTV0	TP3_4444
SLC20A1	0.720074	0.544107	0.89604	9.68927	2.74845e-05	0.000233348	TRUE	Q8WUM9	TP3_4465
DDX10	0.718165	0.477285	0.959044	7.05941	0.000206965	0.00102298	TRUE	Q13206	TP3_2683
CCDC137	0.716057	0.540482	0.891632	9.65668	2.80954e-05	0.000235885	TRUE	Q6PK04	TP3_3615
BNIP1	0.715941	0.611005	0.820876	16.1547	9.03357e-07	2.3139e-05	TRUE	Q12981	TP3_2643
YIPF1	0.714431	0.338588	1.09027	4.53528	0.00299134	0.0082986	TRUE	Q9Y548	TP3_6765
TRIM41	0.713402	0.426728	1.00008	5.89237	0.000619077	0.00237457	TRUE	Q8WV44	TP3_4478
TMEM223	0.711098	0.562868	0.859329	11.3589	9.64731e-06	0.00011204	TRUE	A0PJW6	TP3_12
PI4K2A	0.711094	0.588463	0.833725	13.7299	2.7146e-06	4.59657e-05	TRUE	Q9BTU6	TP3_5266
TGFBI	0.709274	0.531856	0.886691	9.46589	3.19972e-05	0.000259628	TRUE	Q15582	TP3_3029
RRP15	0.707192	0.550092	0.864291	10.6588	1.46982e-05	0.00014958	TRUE	Q9Y3B9	TP3_6682
ST7	0.706652	0.317903	1.0954	4.30407	0.00360348	0.00960874	TRUE	Q9NRC1	TP3_5892
TOR1B	0.705881	0.564594	0.847169	11.8297	7.36435e-06	9.21687e-05	TRUE	O14657	TP3_193
CACTIN	0.704627	0.45999	0.949265	6.81994	0.000256097	0.00120101	TRUE	Q8WUQ7	TP3_4467
FASTKD1	0.704134	0.408534	0.999733	5.64021	0.000800657	0.00291039	TRUE	Q53R41	TP3_3271
TMEM33	0.703735	0.553987	0.853482	11.1274	1.10589e-05	0.000122438	TRUE	P57088	TP3_2137
OGFRL1	0.703216	0.429015	0.977417	6.07244	0.000517635	0.00205187	TRUE	Q5TC84	TP3_3402
RBM34	0.702944	0.57637	0.829517	13.1499	3.6289e-06	5.68309e-05	TRUE	P42696	TP3_1755
PTRH1	0.702335	0.482786	0.921884	7.57454	0.000133352	0.000733497	TRUE	Q86Y79	TP3_3936
PLEKHF1	0.700001	0.566843	0.833158	12.4474	5.24301e-06	7.31963e-05	TRUE	Q96S99	TP3_5064
ZNF800	0.698769	0.395673	1.00187	5.4588	0.000968168	0.00340266	TRUE	Q2TB10	TP3_3168
IDH3A	0.698523	0.545149	0.851898	10.7838	1.36091e-05	0.000141352	TRUE	P50213	TP3_1924
NEPRO	0.697806	0.52416	0.871453	9.51508	3.09353e-05	0.000253622	TRUE	Q6NW34	TP3_3545
GYS1	0.695492	0.571788	0.819196	13.3122	3.34175e-06	5.3833e-05	TRUE	P13807	TP3_1211
MAIP1	0.694434	0.558404	0.830464	12.0876	6.37794e-06	8.36326e-05	TRUE	Q8WWC4	TP3_4508
PTPMT1	0.69366	0.416275	0.971046	5.92116	0.000601458	0.00231876	TRUE	Q8WUK0	TP3_4462
TUBB3	0.691849	0.468189	0.915509	7.33315	0.00016809	0.000877849	TRUE	Q13509	TP3_2747
UBE2G2	0.691224	0.39922	0.983228	5.60498	0.000830478	0.00300042	TRUE	P60604	TP3_2164
TRAP1	0.691214	0.586419	0.796009	15.6176	1.13642e-06	2.70459e-05	TRUE	Q12931	TP3_2634
MAPK8	0.689798	0.292963	1.08663	4.11581	0.00454708	0.0115735	TRUE	P45983	TP3_1783
DNAJB9	0.689463	0.391688	0.987238	5.48235	0.000944359	0.00333839	TRUE	Q9UBS3	TP3_6266
SEC22B	0.688688	0.542536	0.834839	11.1574	1.08636e-05	0.00012094	TRUE	O75396	TP3_597
LYRM7	0.688472	0.483264	0.89368	7.94392	9.87336e-05	0.000583426	TRUE	Q5U5X0	TP3_3413
NANP	0.688039	0.3138	1.06228	4.35319	0.0033943	0.00918941	TRUE	Q8TBE9	TP3_4360
BACE2	0.687847	0.459155	0.916538	7.12173	0.000195985	0.000979927	TRUE	Q9Y5Z0	TP3_6812
TPM4	0.687324	0.253587	1.12106	3.81663	0.00773397	0.0179286	TRUE	P67936	TP3_2323
ABCC1	0.687232	0.516292	0.858172	9.51924	3.08475e-05	0.000253622	TRUE	P33527	TP3_1607
POP5	0.687171	0.119781	1.25456	2.86765	0.024244	0.0465402	TRUE	Q969H6	TP3_4666
DDX56	0.687019	0.562424	0.811614	13.0561	3.8076e-06	5.91695e-05	TRUE	Q9NY93	TP3_6107
PAK1IP1	0.686813	0.561101	0.812525	12.9362	4.05071e-06	6.13698e-05	TRUE	Q9NWT1	TP3_6046
ABHD10	0.686641	0.477879	0.895403	7.78792	0.000111937	0.000638963	TRUE	Q9NUJ1	TP3_5961
PC	0.685651	0.28869	1.08261	4.08977	0.00469768	0.0118818	TRUE	P11498	TP3_1165
CEBPZ	0.682942	0.565925	0.799959	13.8191	2.59882e-06	4.52437e-05	TRUE	Q03701	TP3_2490
DMAC2	0.682652	0.279607	1.0857	4.01042	0.00519147	0.0128511	TRUE	Q9NW81	TP3_6031
REXO4	0.681605	0.537143	0.826066	11.1718	1.07706e-05	0.000120348	TRUE	Q9GZR2	TP3_5470
TIMM17A	0.679185	0.44308	0.915289	6.81126	0.000258108	0.00120857	TRUE	Q99595	TP3_5114
TRIM58	0.679122	0.574476	0.783769	15.3662	1.26864e-06	2.96097e-05	TRUE	Q8NG06	TP3_4315
NFS1	0.67789	0.504208	0.851572	9.24161	3.73926e-05	0.000289052	TRUE	Q9Y697	TP3_6836
RCN2	0.676284	0.240775	1.11179	3.70961	0.00825262	0.0189253	TRUE	Q14257	TP3_2854
HSPA9	0.675236	0.574232	0.77624	15.8293	1.03724e-06	2.50804e-05	TRUE	P38646	TP3_1693
UQCC2	0.674036	0.330348	1.01772	4.66026	0.00246425	0.00711724	TRUE	Q9BRT2	TP3_5219
POLR2L	0.673738	0.287505	1.05997	4.14309	0.00454052	0.0115617	TRUE	P62875	TP3_2284
EEF1B2	0.672405	0.508798	0.836013	9.7313	2.67185e-05	0.000230076	TRUE	P24534	TP3_1435
ZC3H8	0.671972	0.328113	1.01583	4.62716	0.00244744	0.00708762	TRUE	Q8N5P1	TP3_4170
UCK2	0.670293	0.557332	0.783255	14.0501	2.3241e-06	4.23167e-05	TRUE	Q9BZX2	TP3_5439
ERGIC3	0.669259	0.484819	0.8537	8.59174	5.98697e-05	0.000397903	TRUE	Q9Y282	TP3_6587
COX11	0.668511	0.422025	0.914997	6.42184	0.000369711	0.00158391	TRUE	Q9Y6N1	TP3_6868
SYNM	0.667484	0.477299	0.857669	8.31015	7.41135e-05	0.000466198	TRUE	O15061	TP3_256
AUH	0.667213	0.494284	0.840143	9.13566	4.02949e-05	0.000302863	TRUE	Q13825	TP3_2795
COQ6	0.666294	0.461782	0.870806	7.71419	0.000118863	0.000669158	TRUE	Q9Y2Z9	TP3_6652
L1CAM	0.666166	0.291824	1.04051	4.2246	0.00408717	0.0106772	TRUE	P32004	TP3_1593
ZMIZ1	0.66585	0.115892	1.21581	2.86676	0.0242751	0.046557	TRUE	Q9ULJ6	TP3_6465
GNAI3	0.665112	0.493226	0.836997	9.1622	3.95448e-05	0.000301295	TRUE	P08754	TP3_1071
EPB41L1	0.664039	0.551044	0.777034	13.9148	2.48071e-06	4.43665e-05	TRUE	Q9H4G0	TP3_5612
GID4	0.663971	0.446921	0.881021	7.24324	0.000176416	0.000910705	TRUE	Q8IVV7	TP3_3988
DHODH	0.661817	0.541043	0.782591	12.9751	3.96998e-06	6.04497e-05	TRUE	Q02127	TP3_2458
MED4	0.66131	0.176067	1.14655	3.22693	0.0146451	0.0305802	TRUE	Q9NPJ6	TP3_5842
ATP5F1B	0.660246	0.506017	0.814475	10.1364	2.04574e-05	0.000191496	TRUE	P06576	TP3_998
RASGRF2	0.657985	0.20211	1.11386	3.41754	0.0112862	0.0245173	TRUE	O14827	TP3_223
CLPP	0.65757	0.452671	0.862468	7.59884	0.000130694	0.000721501	TRUE	Q16740	TP3_3115
KLHL11	0.655984	0.330755	0.981212	4.77582	0.00205891	0.00617979	TRUE	Q9NVR0	TP3_6014
TMEM199	0.654161	0.386551	0.92177	5.78797	0.000687985	0.00258958	TRUE	Q8N511	TP3_4148
ATP5PD	0.652909	0.4752	0.830618	8.69934	5.52671e-05	0.000375804	TRUE	O75947	TP3_677
ACSL1	0.651956	0.509204	0.794709	10.8138	1.33616e-05	0.000139836	TRUE	P33121	TP3_1604
AKT1S1	0.651663	0.387451	0.915876	5.84706	0.000662145	0.00251424	TRUE	Q96B36	TP3_4718
BCAT2	0.648574	0.487865	0.809284	9.55568	3.00892e-05	0.000248143	TRUE	O15382	TP3_306
KIAA0319L	0.648139	0.198618	1.09766	3.41398	0.0113406	0.0246066	TRUE	Q8IZA0	TP3_4070
DLST	0.647345	0.531225	0.763464	13.2	3.53734e-06	5.5977e-05	TRUE	P36957	TP3_1677
COX20	0.647207	0.529294	0.76512	12.9965	3.92633e-06	6.03285e-05	TRUE	Q5RI15	TP3_3346
LAMTOR4	0.647136	0.407384	0.886889	6.3925	0.000381776	0.00162181	TRUE	Q0VGL1	TP3_2587
TSC22D2	0.646935	0.194592	1.09928	3.38639	0.011773	0.0253357	TRUE	O75157	TP3_561
CSGALNACT2	0.645791	0.382968	0.908613	5.81798	0.000667334	0.00253064	TRUE	Q8N6G5	TP3_4182
ARFIP2	0.64528	0.35988	0.93068	5.35996	0.00109648	0.0037575	TRUE	P53365	TP3_2035
TRUB2	0.644459	0.18374	1.10518	3.3121	0.0130277	0.0276809	TRUE	O95900	TP3_860
PAM16	0.644356	0.433221	0.855491	7.22618	0.000179026	0.000918289	TRUE	Q9Y3D7	TP3_6694
TYW1	0.643693	0.209935	1.07745	3.51378	0.00991445	0.0220702	TRUE	Q9NV66	TP3_5988
COIL	0.643673	0.410025	0.87732	6.523	0.000336239	0.00147153	TRUE	P38432	TP3_1689
JUN	0.642927	0.238218	1.04764	3.76151	0.00714678	0.0168037	TRUE	P05412	TP3_985
DOHH	0.642416	0.302525	0.982307	4.47528	0.00292993	0.00814319	TRUE	Q9BU89	TP3_5278
WDR24	0.641607	0.284377	0.998838	4.2527	0.00383758	0.0101479	TRUE	Q96S15	TP3_5056
GPAT3	0.641099	0.482713	0.799484	9.58414	2.95115e-05	0.00024456	TRUE	Q53EU6	TP3_3251
PLEKHM1	0.64029	0.343159	0.93742	5.10237	0.00142397	0.00462543	TRUE	Q9Y4G2	TP3_6738
SPG7	0.639934	0.37439	0.905479	5.70613	0.000748022	0.00276393	TRUE	Q9UQ90	TP3_6560
AJUBA	0.637309	0.420747	0.85387	6.96807	0.00022433	0.00108573	TRUE	Q96IF1	TP3_4903
DOCK10	0.636789	0.296756	0.976822	4.43422	0.00307777	0.00850715	TRUE	Q96BY6	TP3_4741
UBE2J2	0.634344	0.42017	0.848518	7.01297	0.000215597	0.00105637	TRUE	Q8N2K1	TP3_4113
NOSIP	0.633942	0.460102	0.807783	8.6346	5.79862e-05	0.000389474	TRUE	Q9Y314	TP3_6656
MRPL12	0.632619	0.425429	0.83981	7.22964	0.000178493	0.000917507	TRUE	P52815	TP3_2023
DECR2	0.632216	0.413747	0.850684	6.85205	0.000248802	0.00117777	TRUE	Q9NUI1	TP3_5960
STX18	0.631633	0.435884	0.827383	7.64025	0.0001263	0.000702376	TRUE	Q9P2W9	TP3_6229
GTPBP4	0.630835	0.480981	0.780689	9.96761	2.28383e-05	0.000205443	TRUE	Q9BZE4	TP3_5421
AKAP11	0.630594	0.390874	0.870314	6.22858	0.000444595	0.00181716	TRUE	Q9UKA4	TP3_6413
FAHD1	0.628216	0.467929	0.788502	9.28018	3.63955e-05	0.000284161	TRUE	Q6P587	TP3_3583
SMDT1	0.625934	0.340481	0.911387	5.19203	0.0012902	0.00427868	TRUE	Q9H4I9	TP3_5615
IGFBP7	0.625208	0.404595	0.845821	6.71831	0.000288157	0.00131168	TRUE	Q16270	TP3_3079
HMOX2	0.624281	0.393879	0.854683	6.4156	0.000371895	0.00158877	TRUE	P30519	TP3_1556
TSFM	0.624147	0.493725	0.754568	11.3313	9.80436e-06	0.000113106	TRUE	P43897	TP3_1777
ANGPTL2	0.623965	0.387448	0.860483	6.24655	0.000436957	0.00179443	TRUE	Q9UKU9	TP3_6436
COL6A1	0.622826	0.429366	0.816287	7.62286	0.000128124	0.00070953	TRUE	P12109	TP3_1175
TAF6	0.621894	0.266624	0.977163	4.14478	0.00438569	0.011267	TRUE	P49848	TP3_1913
ATP9B	0.620291	0.230711	1.00987	3.77001	0.0070681	0.0166446	TRUE	O43861	TP3_428
TPP1	0.619448	0.407872	0.831024	6.93238	0.000231558	0.00111269	TRUE	O14773	TP3_211
TSR3	0.61733	0.47209	0.76257	10.0641	2.14408e-05	0.000197576	TRUE	Q9UJK0	TP3_6388
MYBBP1A	0.617211	0.513965	0.720457	14.1548	2.21054e-06	4.09681e-05	TRUE	Q9BQG0	TP3_5192
ATP5IF1	0.617108	0.393392	0.840824	6.53142	0.000333612	0.00146319	TRUE	Q9UII2	TP3_6369
BLTP2	0.616978	0.461374	0.772581	9.38844	3.37538e-05	0.000268476	TRUE	Q14667	TP3_2887
MRTO4	0.615888	0.474979	0.756797	10.3492	1.78474e-05	0.000173732	TRUE	Q9UKD2	TP3_6417
LRPPRC	0.615638	0.467246	0.76403	9.82331	2.51251e-05	0.000219519	TRUE	P42704	TP3_1757
ATP6AP2	0.615421	0.45338	0.777462	8.99273	4.46241e-05	0.000325788	TRUE	O75787	TP3_645
MMAB	0.61505	0.463563	0.766537	9.61344	2.893e-05	0.000241549	TRUE	Q96EY8	TP3_4827
NOC2L	0.614767	0.520899	0.708634	15.5073	1.19238e-06	2.80463e-05	TRUE	Q9Y3T9	TP3_6713
SCAF11	0.614609	0.306894	0.922323	4.72928	0.00217267	0.00643181	TRUE	Q99590	TP3_5113
LIMS3; LIMS4	0.614418	0.161904	1.06693	3.21496	0.0148891	0.03094	TRUE	P0CW19; P0CW20	TP3_1114
SRP14	0.614103	0.526632	0.701573	16.6235	7.4371e-07	2.04351e-05	TRUE	P37108	TP3_1679
GSTO1	0.61387	0.514391	0.713349	14.6113	1.78401e-06	3.65571e-05	TRUE	P78417	TP3_2355
RNF5	0.613819	0.270075	0.957563	4.23324	0.00398316	0.0104614	TRUE	Q99942	TP3_5157
B3GAT3	0.613489	0.411956	0.815022	7.20783	0.000181881	0.000929236	TRUE	O94766	TP3_696
NSA2	0.613289	0.417102	0.809475	7.40184	0.000154103	0.000817869	TRUE	O95478	TP3_808
TMEM126A	0.612904	0.517039	0.708769	15.1383	1.40376e-06	3.09698e-05	TRUE	Q9H061	TP3_5493
FHOD1	0.612832	0.343243	0.882421	5.38249	0.00105004	0.00363754	TRUE	Q9Y613	TP3_6818
PDHX	0.612216	0.394905	0.829527	6.67063	0.000293332	0.0013251	TRUE	O00330	TP3_123
ABHD17B	0.612168	0.276729	0.947607	4.32116	0.00352913	0.00947317	TRUE	Q5VST6	TP3_3419
AFG3L2	0.611511	0.496751	0.726271	12.617	4.7889e-06	6.92558e-05	TRUE	Q9Y4W6	TP3_6754
HMGA1	0.610599	0.489776	0.731422	11.9661	6.82262e-06	8.75642e-05	TRUE	P17096	TP3_1287
HTRA2	0.609888	0.362542	0.857234	5.85485	0.000676181	0.0025531	TRUE	O43464	TP3_366
LYPLAL1	0.609755	0.505637	0.713872	13.8668	2.53919e-06	4.50129e-05	TRUE	Q5VWZ2	TP3_3436
RPF1	0.609557	0.334577	0.884536	5.2588	0.00123552	0.0041241	TRUE	Q9H9Y2	TP3_5724
FAR1	0.609375	0.492614	0.726137	12.3575	5.5034e-06	7.56112e-05	TRUE	Q8WVX9	TP3_4501
MYL6	0.608365	0.397461	0.819269	6.83003	0.000253778	0.00119245	TRUE	P60660	TP3_2165
CLCC1	0.607618	0.485201	0.730035	11.7526	7.69211e-06	9.50896e-05	TRUE	Q96S66	TP3_5062
SLC39A14	0.607109	0.464487	0.749732	10.0791	2.12328e-05	0.000196859	TRUE	Q15043	TP3_2954
ABCC4	0.606591	0.404173	0.80901	7.0956	0.000200507	0.00100006	TRUE	O15439	TP3_311
CLPB	0.606414	0.47543	0.737397	10.9622	1.22103e-05	0.000131104	TRUE	Q9H078	TP3_5495
SSH1	0.605982	0.490726	0.721238	12.4492	5.23789e-06	7.31963e-05	TRUE	Q8WYL5	TP3_4533
C1GALT1C1	0.605812	0.374242	0.837382	6.19441	0.000459535	0.00186952	TRUE	Q96EU7	TP3_4819
RRS1	0.605788	0.451626	0.75995	9.30437	3.57852e-05	0.000280573	TRUE	Q15050	TP3_2958
ATAD3B	0.605781	0.395759	0.815803	6.8296	0.000253877	0.00119245	TRUE	Q5T9A4	TP3_3394
ACAT1	0.604885	0.461333	0.748438	9.97715	2.26957e-05	0.000204464	TRUE	P24752	TP3_1438
ELOB	0.601459	0.412827	0.79009	7.5498	0.000136121	0.000746686	TRUE	Q15370	TP3_3000
NOL8	0.600821	0.365606	0.836036	6.04816	0.000530161	0.00208783	TRUE	Q76FK4	TP3_3711
RTN4	0.59979	0.442328	0.757252	9.01919	4.37843e-05	0.000321328	TRUE	Q9NQC3	TP3_5855
CLPX	0.598981	0.495514	0.702447	13.7075	2.74468e-06	4.62465e-05	TRUE	O76031	TP3_686
POLRMT	0.598084	0.48598	0.710188	12.6324	4.75e-06	6.90234e-05	TRUE	O00411	TP3_129
EPB41	0.597844	0.263756	0.931932	4.23712	0.00391181	0.0103127	TRUE	P11171	TP3_1148
AK2	0.597431	0.348606	0.846257	5.70827	0.000800461	0.00291039	TRUE	P54819	TP3_2084
ITM2C	0.597043	0.322212	0.871875	5.15785	0.0013953	0.00454941	TRUE	Q9NQX7	TP3_5872
NUCB1	0.597009	0.326023	0.867995	5.22798	0.00128299	0.00425901	TRUE	Q02818	TP3_2470
TBC1D23	0.595627	0.393919	0.797335	6.99189	0.000219648	0.00106992	TRUE	Q9NUY8	TP3_5982
UBIAD1	0.594265	0.478471	0.71006	12.1517	6.15664e-06	8.16159e-05	TRUE	Q9Y5Z9	TP3_6815
TOMM70	0.592265	0.480574	0.703957	12.5557	4.94777e-06	7.08162e-05	TRUE	O94826	TP3_705
VAMP4	0.591887	0.248271	0.935502	4.07858	0.00476407	0.0120045	TRUE	O75379	TP3_589
OPA3	0.591746	0.413775	0.769716	7.87283	0.000104519	0.00060725	TRUE	Q9H6K4	TP3_5637
TMEM131	0.591729	0.226423	0.957035	3.83539	0.00649357	0.015546	TRUE	Q92545	TP3_4560
LACC1	0.591618	0.242858	0.940378	4.0166	0.00515103	0.0127667	TRUE	Q8IV20	TP3_3968
NSDHL	0.591558	0.452114	0.731003	10.0448	2.17129e-05	0.000198691	TRUE	Q15738	TP3_3049
TMCO3	0.590787	0.346987	0.834587	5.73773	0.00072417	0.00269391	TRUE	Q6UWJ1	TP3_3637
RASA1	0.590378	0.492315	0.688441	14.255	2.10774e-06	3.9838e-05	TRUE	P20936	TP3_1370
S100A6	0.589913	0.295778	0.884047	4.79113	0.00227315	0.00666661	TRUE	P06703	TP3_999
PDP1	0.589433	0.451706	0.72716	10.1335	2.0496e-05	0.000191496	TRUE	Q9P0J1	TP3_6178
DGCR8	0.588861	0.407769	0.769954	7.69939	0.000120312	0.000675289	TRUE	Q8WYQ5	TP3_4536
PPM1G	0.588043	0.470992	0.705093	11.8954	7.09745e-06	8.99457e-05	TRUE	O15355	TP3_300
IMUP	0.587891	0.206709	0.969072	3.70994	0.00873294	0.0198089	TRUE	Q9GZP8	TP3_5467
C1GALT1	0.587438	0.456978	0.717897	10.6618	1.46706e-05	0.000149551	TRUE	Q9NS00	TP3_5926
ATPAF2	0.587428	0.437079	0.737778	9.25118	3.71424e-05	0.000287528	TRUE	Q8N5M1	TP3_4166
PTCD1	0.586247	0.143329	1.02917	3.13401	0.0166581	0.033871	TRUE	O75127	TP3_550
IMMT	0.58615	0.301495	0.870805	4.91476	0.0019599	0.00593566	TRUE	Q16891	TP3_3135
LRRC8E	0.585935	0.41088	0.760991	7.92535	0.000100209	0.000588324	TRUE	Q6NSJ5	TP3_3533
UTP11	0.585684	0.223134	0.948234	3.82506	0.00658085	0.0157205	TRUE	Q9Y3A2	TP3_6671
ZGPAT	0.585412	0.469186	0.701638	11.9262	6.97616e-06	8.85943e-05	TRUE	Q8N5A5	TP3_4156
MICU1	0.584835	0.410364	0.759305	7.93697	9.92832e-05	0.000585529	TRUE	Q9BPX6	TP3_5169
AATF	0.58311	0.357403	0.808817	6.11715	0.00049543	0.00198074	TRUE	Q9NY61	TP3_6105
TMCO1	0.582836	0.481303	0.68437	13.592	2.90562e-06	4.8254e-05	TRUE	Q9UM00	TP3_6483
RXRB	0.582174	0.149538	1.01481	3.18621	0.0154933	0.0319649	TRUE	P28702	TP3_1511
KLHDC4	0.58192	0.422098	0.741741	8.62128	5.85641e-05	0.000392049	TRUE	Q8TBB5	TP3_4357
INTS6	0.581163	0.342735	0.819591	5.77144	0.000699661	0.00262062	TRUE	Q9UL03	TP3_6446
COX7A2L	0.580656	0.412289	0.749023	8.16594	8.28688e-05	0.000511165	TRUE	O14548	TP3_177
ACOX3	0.580625	0.402249	0.759001	7.70731	0.000119534	0.000671546	TRUE	O15254	TP3_290
GUF1	0.580567	0.332414	0.82872	5.53958	0.000889178	0.00318429	TRUE	Q8N442	TP3_4131
LETM1	0.579281	0.45732	0.701243	11.2463	1.03066e-05	0.000116986	TRUE	O95202	TP3_762
DDX27	0.578852	0.461475	0.69623	11.6769	8.03009e-06	9.8263e-05	TRUE	Q96GQ7	TP3_4868
CFL2	0.578375	0.369199	0.787551	6.54699	0.000328811	0.00144663	TRUE	Q9Y281	TP3_6586
LSG1	0.578007	0.454634	0.701379	11.0932	1.12866e-05	0.000124502	TRUE	Q9H089	TP3_5497
TUT7	0.576641	0.392851	0.760431	7.42895	0.000150616	0.000804306	TRUE	Q5VYS8	TP3_3438
NTPCR	0.576593	0.441102	0.712084	10.0763	2.12713e-05	0.000196877	TRUE	Q9BSD7	TP3_5232
POMT2	0.574861	0.234903	0.91482	4.00388	0.00523463	0.0129262	TRUE	Q9UKY4	TP3_6443
GATD3; GATD3B	0.57455	0.359124	0.789976	6.31499	0.00040919	0.00170238	TRUE	A0A0B4J2D5; P0DPI2	TP3_4
PLIN3	0.573208	0.370482	0.775935	6.69493	0.000286878	0.0013076	TRUE	O60664	TP3_495
GPAM	0.572195	0.292169	0.852221	4.83826	0.00191652	0.00583645	TRUE	Q9HCL2	TP3_5790
ACADSB	0.572093	0.41209	0.732097	8.46606	6.58042e-05	0.000427727	TRUE	P45954	TP3_1780
HDHD5	0.571766	0.37473	0.768801	6.87096	0.000244617	0.00116342	TRUE	Q9BXW7	TP3_5379
TIMM44	0.571311	0.458135	0.684487	11.9526	6.87398e-06	8.78503e-05	TRUE	O43615	TP3_382
OGDH	0.571266	0.333295	0.809237	5.69884	0.000788151	0.0028753	TRUE	Q02218	TP3_2460
TTI2	0.571225	0.244519	0.897931	4.13994	0.00441222	0.0113208	TRUE	Q6NXR4	TP3_3547
SRP9	0.570994	0.467691	0.674297	13.0877	3.74629e-06	5.85177e-05	TRUE	P49458	TP3_1874
RUSC2	0.570813	0.367022	0.774603	6.63213	0.000303897	0.00136179	TRUE	Q8N2Y8	TP3_4117
PWP2	0.570403	0.420679	0.720128	9.02054	4.37421e-05	0.000321328	TRUE	Q15269	TP3_2987
LPCAT2	0.570299	0.409208	0.731391	8.3825	7.01182e-05	0.000446669	TRUE	Q7L5N7	TP3_3739
ATP6AP1	0.569947	0.449631	0.690264	11.2164	1.049e-05	0.000118085	TRUE	Q15904	TP3_3069
FITM2	0.5694	0.359058	0.779741	6.40968	0.000373983	0.00159656	TRUE	Q8N6M3	TP3_4186
NDRG3	0.569395	0.373208	0.765581	6.87209	0.000244369	0.00116342	TRUE	Q9UGV2	TP3_6316
MYH9	0.568931	0.432521	0.705342	9.87541	2.42706e-05	0.00021498	TRUE	P35579	TP3_1644
SUMO1	0.568929	0.333436	0.804422	5.72037	0.000737167	0.00273385	TRUE	P63165	TP3_2306
MRM3	0.568812	0.378204	0.759419	7.06597	0.000205777	0.00101878	TRUE	Q9HC36	TP3_5769
ACOT13	0.56859	0.434865	0.702314	10.0678	2.13901e-05	0.000197409	TRUE	Q9NPJ3	TP3_5841
PRSS23	0.568468	0.429456	0.707481	9.68271	2.76063e-05	0.000233725	TRUE	O95084	TP3_748
CUSTOS	0.567676	0.393852	0.7415	7.73274	0.000117076	0.000662045	TRUE	Q96C57	TP3_4751
MDH2	0.567521	0.424291	0.710751	9.38191	3.39068e-05	0.000269339	TRUE	P40926	TP3_1718
ETFA	0.5662	0.360922	0.771479	6.53086	0.000333787	0.00146319	TRUE	P13804	TP3_1210
CCDC127	0.564977	0.423283	0.706671	9.44113	3.25472e-05	0.000261285	TRUE	Q96BQ5	TP3_4733
MECR	0.564942	0.405699	0.724185	8.40017	6.91799e-05	0.000442532	TRUE	Q9BV79	TP3_5302
SFXN4	0.563768	0.100246	1.02729	2.90297	0.0240584	0.0463016	TRUE	Q6P4A7	TP3_3578
SOAT1	0.561698	0.426304	0.697092	9.82305	2.51294e-05	0.000219519	TRUE	P35610	TP3_1647
MAP1B	0.560484	0.404388	0.716581	8.50188	6.40476e-05	0.00041856	TRUE	P46821	TP3_1808
BOLA3	0.559092	0.163974	0.954209	3.35043	0.0123632	0.0264457	TRUE	Q53S33	TP3_3272
MYO5A	0.558007	0.433134	0.682879	10.5807	1.5428e-05	0.000154921	TRUE	Q9Y4I1	TP3_6742
MGAT1	0.556901	0.40009	0.713713	8.40898	6.87174e-05	0.000441454	TRUE	P26572	TP3_1468
XPO6	0.55613	0.295122	0.817138	5.04505	0.00151755	0.00486803	TRUE	Q96QU8	TP3_5036
CALB2	0.555775	0.334634	0.776916	5.95077	0.000583919	0.00226124	TRUE	P22676	TP3_1400
RPF2	0.55555	0.398295	0.712806	8.36491	7.10665e-05	0.000451257	TRUE	Q9H7B2	TP3_5659
WDR26	0.554896	0.418547	0.691244	9.63619	2.84874e-05	0.000238513	TRUE	Q9H7D7	TP3_5663
NOMO1	0.552716	0.387429	0.718002	7.91786	0.000100811	0.000590507	TRUE	Q15155	TP3_2978
TMA16	0.552511	0.362468	0.742554	6.88386	0.000241805	0.00115459	TRUE	Q96EY4	TP3_4824
REEP5	0.551996	0.444843	0.65915	12.1975	6.00384e-06	8.02947e-05	TRUE	Q00765	TP3_2425
CARD19	0.551951	0.397542	0.70636	8.46393	6.59105e-05	0.000427771	TRUE	Q96LW7	TP3_4966
ITPRIPL2	0.550263	0.300399	0.800128	5.21446	0.00125897	0.00419611	TRUE	Q3MIP1	TP3_3200
MMAA	0.549755	0.20894	0.89057	3.81939	0.00662932	0.0157835	TRUE	Q8IVH4	TP3_3978
BID	0.549741	0.187679	0.911803	3.59516	0.00889473	0.0201034	TRUE	P55957	TP3_2114
MCU	0.549464	0.445724	0.653205	12.5411	4.98643e-06	7.09246e-05	TRUE	Q8NE86	TP3_4283
ABCB7	0.549429	0.40656	0.692298	9.10577	4.11594e-05	0.000307551	TRUE	O75027	TP3_537
LRPAP1	0.54869	0.338698	0.758682	6.18683	0.000462922	0.0018781	TRUE	P30533	TP3_1559
DST	0.5484	0.393863	0.702937	8.40249	6.90577e-05	0.000442218	TRUE	Q03001	TP3_2476
MTX2	0.54822	0.203868	0.892573	3.79983	0.00730458	0.0170751	TRUE	O75431	TP3_602
TEFM	0.547869	0.293712	0.802026	5.10409	0.00142128	0.00462165	TRUE	Q96QE5	TP3_5029
ABI3BP	0.54753	0.313449	0.781612	5.5384	0.000890272	0.00318444	TRUE	Q7Z7G0	TP3_3826
DDX24	0.547442	0.39353	0.701354	8.42187	6.80469e-05	0.000439	TRUE	Q9GZR7	TP3_5471
HSPE1	0.54684	0.366002	0.727679	7.16003	0.000189565	0.000959771	TRUE	P61604	TP3_2210
CYB5B	0.545936	0.367314	0.724558	7.23688	0.000177384	0.000914632	TRUE	O43169	TP3_332
SLC25A3	0.545634	0.423042	0.668227	10.5386	1.58393e-05	0.000158472	TRUE	Q00325	TP3_2413
AUP1	0.545545	0.428359	0.662731	11.023	1.17716e-05	0.000127984	TRUE	Q9Y679	TP3_6833
WDR89	0.544662	0.300481	0.788844	5.28151	0.0011705	0.00394441	TRUE	Q96FK6	TP3_4838
ME2	0.543034	0.432944	0.653123	11.6795	8.01798e-06	9.8263e-05	TRUE	P23368	TP3_1411
RMDN3	0.542994	0.394634	0.691354	8.66605	5.66465e-05	0.000383131	TRUE	Q96TC7	TP3_5086
ALAS1	0.542196	0.108107	0.976286	2.95747	0.0213418	0.0418189	TRUE	P13196	TP3_1194
PMPCA	0.542032	0.376151	0.707912	7.73699	0.000116671	0.000660373	TRUE	Q10713	TP3_2594
OPA1	0.539038	0.411237	0.666838	9.98691	2.25508e-05	0.000203462	TRUE	O60313	TP3_458
WDR55	0.537827	0.362537	0.713118	7.26487	0.000173167	0.000900857	TRUE	Q9H6Y2	TP3_5653
PDZD8	0.537567	0.30994	0.765195	5.5918	0.000841948	0.00303451	TRUE	Q8NEN9	TP3_4290
RNASEH1	0.536916	0.229464	0.844369	4.13497	0.0044396	0.0113637	TRUE	O60930	TP3_531
CPQ	0.535879	0.309008	0.76275	5.59282	0.00084105	0.0030335	TRUE	Q9Y646	TP3_6825
GNL3	0.535505	0.400734	0.670276	9.4083	3.32932e-05	0.000265772	TRUE	Q9BVP2	TP3_5323
SYTL2	0.535237	0.430487	0.639987	12.0986	6.33914e-06	8.33046e-05	TRUE	Q9HCH5	TP3_5784
ENPP4	0.535061	0.157488	0.912634	3.35541	0.0122796	0.0262762	TRUE	Q9Y6X5	TP3_6879
DDX54	0.533716	0.430307	0.637125	12.2207	5.9283e-06	7.98142e-05	TRUE	Q8TDD1	TP3_4401
NME3	0.533357	0.389373	0.677341	8.77097	5.24251e-05	0.000363012	TRUE	Q13232	TP3_2686
ITPR2	0.532903	0.304453	0.761352	5.52333	0.000904465	0.00322186	TRUE	Q14571	TP3_2878
PUM3	0.530775	0.265543	0.796006	4.73837	0.00214991	0.00639576	TRUE	Q15397	TP3_3006
SLAIN2	0.530678	0.421013	0.640343	11.458	9.10685e-06	0.000107312	TRUE	Q9P270	TP3_6206
TRIP12	0.530468	0.428732	0.632204	12.3461	5.53743e-06	7.56112e-05	TRUE	Q14669	TP3_2888
SMPD2	0.530274	0.288386	0.772162	5.19075	0.00129202	0.00428194	TRUE	O60906	TP3_527
PHB1	0.53006	0.415902	0.644217	10.9942	1.19767e-05	0.000129748	TRUE	P35232	TP3_1628
PPP1R18	0.529911	0.360447	0.699375	7.40406	0.000153814	0.00081737	TRUE	Q6NYC8	TP3_3551
WDR43	0.529008	0.390071	0.667946	9.01546	4.39016e-05	0.000321328	TRUE	Q15061	TP3_2963
LONP1	0.527037	0.421976	0.632097	11.8781	7.16674e-06	9.04446e-05	TRUE	P36776	TP3_1671
NDUFAF5	0.526785	0.337354	0.716216	6.58455	0.000317546	0.00141029	TRUE	Q5TEU4	TP3_3406
EEF1D	0.526677	0.36774	0.685614	7.84625	0.000106779	0.00061533	TRUE	P29692	TP3_1529
ARPC5L	0.525711	0.340324	0.711098	6.71445	0.000281806	0.00129275	TRUE	Q9BPX5	TP3_5168
ANO10	0.525706	0.354011	0.697401	7.24985	0.000175416	0.000907865	TRUE	Q9NW15	TP3_6028
PPA1	0.525085	0.380997	0.669174	8.62867	5.82425e-05	0.000390762	TRUE	Q15181	TP3_2982
VRK2	0.524645	0.343373	0.705917	6.85296	0.000248599	0.00117773	TRUE	Q86Y07	TP3_3932
RAD23B	0.523707	0.29676	0.750654	5.47055	0.00097525	0.00342158	TRUE	P54727	TP3_2077
NR3C1	0.523282	0.28498	0.761584	5.19938	0.00127988	0.00425104	TRUE	P04150	TP3_946
MAVS	0.522675	0.32102	0.72433	6.13715	0.000485848	0.00195146	TRUE	Q7Z434	TP3_3789
B4GAT1	0.521965	0.272385	0.771545	4.95195	0.00168447	0.00525419	TRUE	O43505	TP3_371
MKKS	0.520758	0.237128	0.804388	4.34738	0.00341833	0.00923315	TRUE	Q9HB66	TP3_5752
NOC3L	0.519035	0.399093	0.638977	10.2463	1.90587e-05	0.000182873	TRUE	Q8WTT2	TP3_4443
ATP2C1	0.518598	0.37997	0.657226	8.85775	4.92015e-05	0.000348679	TRUE	P98194	TP3_2406
AAMP	0.518515	0.386472	0.650558	9.29798	3.59455e-05	0.000281464	TRUE	Q13685	TP3_2784
ATP5ME	0.518309	0.26115	0.775468	4.79919	0.00215974	0.00640924	TRUE	P56385	TP3_2125
HCCS	0.517939	0.270933	0.764945	4.96496	0.00165997	0.00519093	TRUE	P53701	TP3_2053
FLYWCH2	0.517243	0.0908291	0.943656	2.87962	0.0241649	0.0464325	TRUE	Q96CP2	TP3_4762
UTP3	0.516833	0.288103	0.745562	5.35022	0.00108697	0.00373336	TRUE	Q9NQZ2	TP3_5874
MED27	0.516433	0.167098	0.865769	3.50038	0.0100941	0.0223431	TRUE	Q6P2C8	TP3_3573
PITRM1	0.516069	0.385404	0.646733	9.35175	3.46238e-05	0.000273954	TRUE	Q5JRX3	TP3_3314
LMCD1	0.515511	0.404451	0.626571	10.9907	1.20022e-05	0.000129792	TRUE	Q9NZU5	TP3_6163
SACS	0.51547	0.348446	0.682494	7.30748	0.000166965	0.000873856	TRUE	Q9NZJ4	TP3_6145
NUP35	0.515013	0.3684	0.661626	8.31744	7.36995e-05	0.000464076	TRUE	Q8NFH5	TP3_4306
GOLGB1	0.514758	0.382594	0.646922	9.22218	3.79067e-05	0.000291534	TRUE	Q14789	TP3_2911
RALA	0.514753	0.407378	0.622128	11.3511	9.69133e-06	0.00011223	TRUE	P11233	TP3_1154
CDK4	0.513961	0.339451	0.688471	6.97353	0.000223247	0.00108222	TRUE	P11802	TP3_1169
DFFA	0.513931	0.284636	0.743225	5.30706	0.00113863	0.00386469	TRUE	O00273	TP3_118
ZBTB21	0.512781	0.203961	0.821601	3.93161	0.00573859	0.0139822	TRUE	Q9ULJ3	TP3_6464
SLIRP	0.512551	0.31048	0.714622	6.00588	0.000552787	0.00216285	TRUE	Q9GZT3	TP3_5474
CRYBG1	0.512254	0.262348	0.762161	4.85347	0.00188351	0.0057533	TRUE	Q9Y4K1	TP3_6745
MRPL20	0.512081	0.317217	0.706945	6.22229	0.000447304	0.001827	TRUE	Q9BYC9	TP3_5394
NIP7	0.512003	0.338375	0.68563	6.98228	0.000221523	0.00107645	TRUE	Q9Y221	TP3_6569
SLC30A9	0.511726	0.3495	0.673951	7.469	0.000145628	0.000782971	TRUE	Q6PML9	TP3_3619
LZTR1	0.511593	0.315626	0.70756	6.18138	0.000465376	0.001883	TRUE	Q8N653	TP3_4177
PMPCB	0.511316	0.345448	0.677185	7.29911	0.000168164	0.000877849	TRUE	O75439	TP3_604
TUBA4A	0.511012	0.400316	0.621709	10.9305	1.24459e-05	0.000132925	TRUE	P68366	TP3_2328
TUFM	0.510042	0.369785	0.6503	8.61042	5.90403e-05	0.000394363	TRUE	P49411	TP3_1871
NOP2	0.508662	0.40065	0.616673	11.1508	1.09063e-05	0.000121192	TRUE	P46087	TP3_1790
EIF1B	0.507453	0.135613	0.879292	3.23135	0.014556	0.0304152	TRUE	O60739	TP3_506
HAUS5	0.507179	0.117324	0.897033	3.08037	0.0179534	0.0361519	TRUE	O94927	TP3_731
RPL7L1	0.507005	0.392952	0.621059	10.5256	1.59684e-05	0.000159289	TRUE	Q6DKI1	TP3_3492
B3GALT6	0.50626	0.379974	0.632547	9.49205	3.14274e-05	0.000256036	TRUE	Q96L58	TP3_4955
YWHAZ	0.50583	0.409274	0.602386	12.4042	5.36626e-06	7.44014e-05	TRUE	P63104	TP3_2303
ETHE1	0.505431	0.300005	0.710857	5.82573	0.000662119	0.00251424	TRUE	O95571	TP3_817
SCAMP1	0.504763	0.399716	0.60981	11.3775	9.54298e-06	0.000111366	TRUE	O15126	TP3_268
ACTR8	0.504695	0.259925	0.749466	4.88218	0.00182292	0.00560221	TRUE	Q9H981	TP3_5704
ARHGAP12	0.50432	0.325989	0.682652	6.6961	0.00028657	0.00130741	TRUE	Q8IWW6	TP3_4010
CHCHD3	0.503517	0.355964	0.651071	8.07994	8.86447e-05	0.000540346	TRUE	Q9NX63	TP3_6072
HS2ST1	0.50261	0.290737	0.714483	5.61693	0.000820227	0.0029708	TRUE	Q7LGA3	TP3_3752
OSMR	0.501582	0.346331	0.656833	7.64982	0.000125308	0.000697503	TRUE	Q99650	TP3_5127
GALNT2	0.50141	0.394185	0.608634	11.0724	1.14277e-05	0.000125688	TRUE	Q10471	TP3_2589
TGFBR1	0.501369	0.321077	0.681662	6.58451	0.00031756	0.00141029	TRUE	P36897	TP3_1675
TSPYL1	0.500573	0.238737	0.76241	4.5267	0.00275573	0.00774449	TRUE	Q9H0U9	TP3_5524
UTP4	0.500273	0.308895	0.69165	6.18954	0.000461707	0.00187568	TRUE	Q969X6	TP3_4686
WIPI1	0.500135	0.341047	0.659224	7.44378	0.000148747	0.000795562	TRUE	Q5MNZ9	TP3_3338
NIBAN2	0.499758	0.402325	0.597191	12.145	6.1794e-06	8.17385e-05	TRUE	Q96TA1	TP3_5084
SOD1	0.499147	0.285283	0.71301	5.52631	0.000901644	0.0032156	TRUE	P00441	TP3_884
NMRAL1	0.499106	0.280755	0.717456	5.41231	0.00101717	0.00353682	TRUE	Q9HBL8	TP3_5761
ATG13	0.497884	0.169622	0.826145	3.5913	0.00894047	0.0201812	TRUE	O75143	TP3_552
GAB2	0.497189	0.258858	0.735519	4.93953	0.00170823	0.00532556	TRUE	Q9UQC2	TP3_6562
TAF7	0.496509	0.346609	0.64641	7.84277	0.00010708	0.000615886	TRUE	Q15545	TP3_3024
CDK12	0.496498	0.232736	0.76026	4.45707	0.00299453	0.00830306	TRUE	Q9NYV4	TP3_6127
LAMTOR3	0.495898	0.343598	0.648198	7.70968	0.000119303	0.000670872	TRUE	Q9UHA4	TP3_6324
CCDC59	0.495656	0.219798	0.771515	4.2544	0.00382957	0.0101312	TRUE	Q9P031	TP3_6173
USP33	0.495509	0.0929018	0.898117	2.91416	0.0226925	0.0439526	TRUE	Q8TEY7	TP3_4431
ESF1	0.495459	0.337429	0.653489	7.42354	0.000151305	0.00080727	TRUE	Q9H501	TP3_5622
PORCN	0.49477	0.198496	0.791045	3.95415	0.00557593	0.0136353	TRUE	Q9H237	TP3_5553
DCAF8	0.494043	0.312374	0.675711	6.43915	0.000363727	0.0015616	TRUE	Q5TAQ9	TP3_3397
ELOC	0.493315	0.30978	0.67685	6.36429	0.000390418	0.00164312	TRUE	Q15369	TP3_2999
ANKFY1	0.491384	0.375439	0.607328	10.0349	2.18532e-05	0.000198959	TRUE	Q9P2R3	TP3_6226
DNAJA3	0.48981	0.36267	0.616949	9.12204	4.06864e-05	0.00030477	TRUE	Q96EY1	TP3_4823
BCS1L	0.489715	0.358331	0.621099	8.82561	5.03685e-05	0.000353633	TRUE	Q9Y276	TP3_6584
ALG14	0.489707	0.288777	0.690637	5.77078	0.000700133	0.00262062	TRUE	Q96F25	TP3_4829
DIAPH2	0.48775	0.29615	0.679351	6.0276	0.00054103	0.00212372	TRUE	O60879	TP3_523
NPTN	0.487472	0.33157	0.643373	7.4036	0.000153874	0.00081737	TRUE	Q9Y639	TP3_6823
STOML2	0.487256	0.206845	0.767667	4.14739	0.00475185	0.0119954	TRUE	Q9UJZ1	TP3_6402
PRMT3	0.487192	0.389084	0.5853	11.7581	7.66787e-06	9.50896e-05	TRUE	O60678	TP3_498
KIDINS220	0.486773	0.338851	0.634696	7.79176	0.000111589	0.000637575	TRUE	Q9ULH0	TP3_6462
TMBIM6	0.486724	0.251079	0.722369	4.89066	0.00180542	0.00556595	TRUE	P55061	TP3_2093
NDUFV2	0.486496	0.0955468	0.877446	2.95629	0.0217786	0.0424958	TRUE	P19404	TP3_1340
NAMPT	0.486332	0.393877	0.578787	12.4551	5.22119e-06	7.31963e-05	TRUE	P43490	TP3_1775
BOP1	0.48618	0.364153	0.608206	9.43378	3.27126e-05	0.000262265	TRUE	Q14137	TP3_2820
DHX57	0.486023	0.369242	0.602804	9.85434	2.46122e-05	0.000217198	TRUE	Q6P158	TP3_3556
SIRPA	0.485669	0.12155	0.849789	3.18354	0.0163698	0.0334175	TRUE	P78324	TP3_2339
HTATIP2	0.485466	0.284691	0.686241	5.72524	0.0007335	0.00272359	TRUE	Q9BUP3	TP3_5290
MTIF2	0.484442	0.36314	0.605743	9.45625	3.22102e-05	0.000260264	TRUE	P46199	TP3_1794
SSBP1	0.484288	0.245301	0.723274	4.81063	0.00204863	0.00615506	TRUE	Q04837	TP3_2502
TBL3	0.483996	0.298687	0.669305	6.18427	0.000464073	0.00188106	TRUE	Q12788	TP3_2601
NOL10	0.483157	0.331324	0.634991	7.5347	0.000137844	0.000753404	TRUE	Q9BSC4	TP3_5231
NGDN	0.482599	0.30181	0.663388	6.32059	0.000407008	0.00169447	TRUE	Q8NEJ9	TP3_4287
STEEP1	0.482414	0.24927	0.715559	4.89936	0.00178769	0.00553049	TRUE	Q9H5V9	TP3_5628
GLUD1	0.482349	0.383132	0.581565	11.5112	8.83045e-06	0.000105019	TRUE	P00367	TP3_878
GALNS	0.482226	0.157966	0.806487	3.52128	0.00981542	0.0218945	TRUE	P34059	TP3_1614
KHDRBS3	0.480835	0.290091	0.67158	5.96882	0.000573509	0.00223237	TRUE	O75525	TP3_614
UBAC2	0.480749	0.332521	0.628977	7.67949	0.00012229	0.000684486	TRUE	Q8NBM4	TP3_4237
SDAD1	0.480404	0.347697	0.61311	8.57151	6.07824e-05	0.000402002	TRUE	Q9NVU7	TP3_6019
FDFT1	0.480326	0.357467	0.603185	9.25704	3.69899e-05	0.000287408	TRUE	P37268	TP3_1682
WDCP	0.479801	0.19208	0.767522	3.94851	0.00561616	0.0137281	TRUE	Q9H6R7	TP3_5643
WDR46	0.479022	0.319999	0.638046	7.13243	0.000194168	0.000974061	TRUE	O15213	TP3_281
DLAT	0.478825	0.335763	0.621888	7.92492	0.000100244	0.000588324	TRUE	P10515	TP3_1129
ZNF622	0.478529	0.364237	0.592821	9.91371	2.36637e-05	0.000212236	TRUE	Q969S3	TP3_4677
MICU2	0.478328	0.300493	0.656163	6.36873	0.000388772	0.00163886	TRUE	Q8IYU8	TP3_4061
ETFDH	0.477698	0.360813	0.594584	9.67691	2.77143e-05	0.000234031	TRUE	Q16134	TP3_3074
TIMM21	0.477666	0.304532	0.6508	6.53258	0.00033325	0.00146296	TRUE	Q9BVV7	TP3_5328
SURF1	0.477647	0.354801	0.600492	9.20642	3.83294e-05	0.000294087	TRUE	Q15526	TP3_3021
IDH3G	0.476964	0.2175	0.736429	4.37065	0.00348518	0.00938015	TRUE	P51553	TP3_1970
NDUFB3	0.476649	0.257383	0.695916	5.14719	0.00135528	0.00444045	TRUE	O43676	TP3_391
ZCCHC17	0.476539	0.0998182	0.85326	2.99518	0.0202353	0.0399354	TRUE	Q9NP64	TP3_5816
ITGB1	0.476447	0.347992	0.604902	8.7823	5.19911e-05	0.00036042	TRUE	P05556	TP3_988
GOLT1B	0.475584	0.1752	0.775967	3.78222	0.00752672	0.0175401	TRUE	Q9Y3E0	TP3_6697
TRABD	0.474626	0.138712	0.81054	3.34554	0.0124458	0.0265849	TRUE	Q9H4I3	TP3_5614
USP16	0.473141	0.282986	0.663297	5.8915	0.000619616	0.00237513	TRUE	Q9Y5T5	TP3_6798
UTP14A	0.472643	0.322284	0.623003	7.44298	0.000148847	0.000795562	TRUE	Q9BVJ6	TP3_5314
HMGCS1	0.472206	0.332646	0.611766	8.01151	9.35667e-05	0.000562237	TRUE	Q01581	TP3_2445
GCFC2	0.471483	0.143505	0.799462	3.40381	0.0114981	0.0248375	TRUE	P16383	TP3_1270
UTP15	0.470919	0.326531	0.615306	7.72253	0.000118057	0.000666343	TRUE	Q8TED0	TP3_4417
CMAS	0.469962	0.331819	0.608104	8.05524	9.03869e-05	0.000548033	TRUE	Q8NFW8	TP3_4311
PTDSS2	0.469646	0.247738	0.691555	5.01723	0.00159289	0.00502821	TRUE	Q9BVG9	TP3_5311
SP100	0.468951	0.219328	0.718573	4.44823	0.00302645	0.00837839	TRUE	P23497	TP3_1420
HADHB	0.46833	0.374731	0.56193	11.8474	7.29125e-06	9.14431e-05	TRUE	P55084	TP3_2097
COA3	0.468184	0.182086	0.754281	3.89658	0.00632834	0.0152107	TRUE	Q9Y2R0	TP3_6630
WDR36	0.468004	0.314825	0.621182	7.23427	0.000177782	0.000914632	TRUE	Q8NI36	TP3_4332
ATP5F1D	0.467607	0.116671	0.818544	3.18028	0.0164421	0.0335198	TRUE	P30049	TP3_1542
APOO	0.467502	0.286652	0.648353	6.1208	0.000493665	0.00197629	TRUE	Q9BUR5	TP3_5293
HSD17B11	0.467322	0.203425	0.731218	4.19301	0.00413077	0.0107446	TRUE	Q8NBQ5	TP3_4242
MAN2A2	0.466631	0.165824	0.767439	3.67307	0.00802432	0.0184859	TRUE	P49641	TP3_1883
OSBPL3	0.466586	0.354233	0.578938	9.83316	2.4961e-05	0.000218997	TRUE	Q9H4L5	TP3_5618
ECHS1	0.466317	0.261092	0.671542	5.38015	0.00105267	0.00364246	TRUE	P30084	TP3_1544
DNAJC25	0.466274	0.34168	0.590868	8.8611	4.90819e-05	0.000348239	TRUE	Q9H1X3	TP3_5548
BICD2	0.465899	0.30908	0.622718	7.03456	0.000211533	0.00104215	TRUE	Q8TD16	TP3_4394
DCAF13	0.465795	0.146386	0.785204	3.45296	0.0107589	0.0235644	TRUE	Q9NV06	TP3_5983
SIGMAR1	0.464508	0.310876	0.618141	7.15902	0.000189731	0.000959771	TRUE	Q99720	TP3_5137
MCUR1	0.464451	0.233592	0.695309	4.76363	0.00208805	0.00623938	TRUE	Q96AQ8	TP3_4710
SLC12A2	0.463992	0.330859	0.597124	8.25218	7.75005e-05	0.000483978	TRUE	P55011	TP3_2089
SPRYD4	0.463892	0.302065	0.62572	6.7875	0.00026371	0.00123194	TRUE	Q8WW59	TP3_4507
GXYLT1	0.463789	0.322601	0.604977	7.77798	0.000112844	0.000642318	TRUE	Q4G148	TP3_3236
YJU2	0.463677	0.208563	0.718791	4.30353	0.00360588	0.00961091	TRUE	Q9BW85	TP3_5337
TJP2	0.462213	0.355075	0.569351	10.2151	1.94449e-05	0.000185109	TRUE	Q9UDY2	TP3_6285
SLC25A1	0.461566	0.368769	0.554364	11.7772	7.58564e-06	9.43522e-05	TRUE	P53007	TP3_2032
GOLM2	0.461443	0.30979	0.613096	7.20461	0.000182387	0.000929236	TRUE	Q6P4E1	TP3_3579
MRPL1	0.460871	0.324564	0.597178	8.00579	9.39917e-05	0.00056423	TRUE	Q9BYD6	TP3_5398
RIOX2	0.460714	0.322602	0.598826	7.89847	0.000102389	0.000597435	TRUE	Q8IUF8	TP3_3956
BCKDHB	0.460127	0.166587	0.753667	3.71154	0.00762906	0.0177284	TRUE	P21953	TP3_1385
RIDA	0.459595	0.358864	0.560327	10.8033	1.34478e-05	0.000140345	TRUE	P52758	TP3_2020
TPRN	0.459063	0.137533	0.780594	3.3806	0.0118659	0.0254902	TRUE	Q4KMQ1	TP3_3240
QPCTL	0.458559	0.295574	0.621544	6.66178	0.000295723	0.00133207	TRUE	Q9NXS2	TP3_6093
PON2	0.458468	0.306234	0.610703	7.13082	0.000194439	0.000974615	TRUE	Q15165	TP3_2979
MTX3	0.458349	0.335969	0.580728	8.86812	4.88317e-05	0.000346871	TRUE	Q5HYI7	TP3_3304
CDKN1A	0.458185	0.117339	0.799032	3.20844	0.0158276	0.0325366	TRUE	P38936	TP3_1696
TMSB10	0.458116	0.172257	0.743975	3.79461	0.00684572	0.0161776	TRUE	P63313	TP3_2318
BLOC1S6	0.458104	0.125804	0.790405	3.2642	0.0139122	0.0292825	TRUE	Q9UL45	TP3_6454
PDCD11	0.457777	0.333153	0.5824	8.69756	5.53396e-05	0.000375874	TRUE	Q14690	TP3_2897
RHOQ	0.456984	0.148615	0.765353	3.50892	0.00997922	0.0221618	TRUE	P17081	TP3_1286
CMSS1	0.456726	0.300884	0.612569	6.93926	0.000230143	0.00110854	TRUE	Q9BQ75	TP3_5182
ZC3H15	0.45585	0.308341	0.603359	7.31725	0.000165579	0.000870368	TRUE	Q8WU90	TP3_4449
PFDN4	0.455671	0.164148	0.747195	3.70102	0.00773495	0.0179286	TRUE	Q9NQP4	TP3_5862
EIF5A	0.455128	0.345426	0.56483	9.82344	2.51229e-05	0.000219519	TRUE	P63241	TP3_2313
NDUFA5	0.454226	0.206857	0.701595	4.34781	0.00341653	0.00923243	TRUE	Q16718	TP3_3112
STX10	0.454002	0.247909	0.660096	5.216	0.00125685	0.00419298	TRUE	O60499	TP3_472
ETFB	0.453696	0.254993	0.652399	5.40636	0.00102363	0.00355215	TRUE	P38117	TP3_1687
RUNX1	0.453628	0.191208	0.716047	4.09305	0.00467841	0.0118471	TRUE	Q01196	TP3_2437
EBNA1BP2	0.453491	0.290207	0.616775	6.57611	0.000320041	0.0014194	TRUE	Q99848	TP3_5153
ATR	0.453453	0.277368	0.629538	6.09752	0.000505046	0.00200724	TRUE	Q13535	TP3_2752
HOMER3	0.452193	0.321184	0.583203	8.17269	8.24341e-05	0.000509524	TRUE	Q9NSC5	TP3_5933
ATP5F1A	0.451903	0.317167	0.586639	7.94154	9.89215e-05	0.000583965	TRUE	P25705	TP3_1454
NUDT19	0.451554	0.331321	0.571787	8.89263	4.79698e-05	0.000342515	TRUE	A8MXV4	TP3_59
TMEM11	0.451541	0.313457	0.589626	7.74277	0.000116123	0.000657887	TRUE	P17152	TP3_1288
HTRA1	0.451112	0.140741	0.761484	3.44149	0.0109267	0.0238886	TRUE	Q92743	TP3_4599
PAFAH1B2	0.450724	0.238538	0.66291	5.02965	0.00154384	0.00492223	TRUE	P68402	TP3_2331
SLX9	0.448528	0.306687	0.590369	7.4874	0.000143398	0.000775351	TRUE	Q9NSI2	TP3_5936
BET1	0.448468	0.257238	0.639699	5.55287	0.000876877	0.00314583	TRUE	O15155	TP3_274
RRP7A	0.448184	0.317039	0.579329	8.09186	8.78174e-05	0.000536761	TRUE	Q9Y3A4	TP3_6673
ATP5PO	0.447165	0.325534	0.568796	8.70499	5.50365e-05	0.000374806	TRUE	P48047	TP3_1825
RIOK1	0.446393	0.229121	0.663665	4.86471	0.00185952	0.0056911	TRUE	Q9BRS2	TP3_5217
DDX21	0.44537	0.30266	0.58808	7.38943	0.000155729	0.000824326	TRUE	Q9NR30	TP3_5881
SCFD1	0.445355	0.289953	0.600757	6.78569	0.000264144	0.00123301	TRUE	Q8WVM8	TP3_4494
RWDD1	0.444875	0.184118	0.705632	4.03967	0.00500312	0.012482	TRUE	Q9H446	TP3_5598
IL1RAP	0.444777	0.304635	0.58492	7.51477	0.000140154	0.000762791	TRUE	Q9NPH3	TP3_5837
RAP1GDS1	0.444303	0.211392	0.677214	4.51682	0.0027883	0.00781831	TRUE	P52306	TP3_2007
AGPAT3	0.44386	0.269816	0.617903	6.03854	0.000535214	0.00210362	TRUE	Q9NRZ7	TP3_5924
STX4	0.443566	0.312299	0.574833	8.00103	9.43472e-05	0.000564682	TRUE	Q12846	TP3_2613
SNX13	0.443507	0.267538	0.619476	5.96773	0.000574137	0.00223337	TRUE	Q9Y5W8	TP3_6805
WDR74	0.443352	0.33396	0.552744	9.59636	2.92674e-05	0.000243358	TRUE	Q6RFH5	TP3_3622
TANGO2	0.442637	0.0853258	0.799948	2.93322	0.0220873	0.0430148	TRUE	Q6ICL3	TP3_3512
NOP14	0.4419	0.279779	0.604021	6.45399	0.000358684	0.00154433	TRUE	P78316	TP3_2337
RBM28	0.441849	0.3242	0.559498	8.8926	4.79707e-05	0.000342515	TRUE	Q9NW13	TP3_6027
ARMC10	0.440406	0.0873357	0.793476	2.97736	0.0217094	0.0424084	TRUE	Q8N2F6	TP3_4109
PGAM5	0.440091	0.343163	0.537018	10.7507	1.38877e-05	0.00014347	TRUE	Q96HS1	TP3_4892
KRR1	0.439973	0.29538	0.584566	7.20481	0.000182356	0.000929236	TRUE	Q13601	TP3_2766
NMD3	0.439896	0.342631	0.537161	10.7087	1.42513e-05	0.000146015	TRUE	Q96D46	TP3_4776
GZF1	0.439722	0.22592	0.653525	4.86979	0.0018488	0.00567311	TRUE	Q9H116	TP3_5531
TXNDC15	0.439384	0.215565	0.663203	4.64828	0.00238762	0.00694114	TRUE	Q96J42	TP3_4919
MPZL1	0.439163	0.252636	0.625689	5.57479	0.000857015	0.00308189	TRUE	O95297	TP3_777
ATP5F1C	0.438354	0.340075	0.536634	10.561	1.56188e-05	0.000156577	TRUE	P36542	TP3_1666
RSL1D1	0.438244	0.307843	0.568646	7.95753	9.76677e-05	0.000579666	TRUE	O76021	TP3_684
LYAR	0.438011	0.314588	0.561434	8.40298	6.9032e-05	0.000442218	TRUE	Q9NX58	TP3_6069
METTL13	0.436772	0.240405	0.633138	5.2666	0.00118956	0.00400383	TRUE	Q8N6R0	TP3_4188
LAMTOR2	0.43664	0.0938266	0.779454	3.02369	0.0197373	0.0391315	TRUE	Q9Y2Q5	TP3_6628
ALDH1B1	0.436069	0.322817	0.549321	9.11703	4.08313e-05	0.000305476	TRUE	P30837	TP3_1570
SLC35F6	0.435513	0.197815	0.67321	4.34959	0.00351238	0.0094324	TRUE	Q8N357	TP3_4118
R3HDM4	0.435243	0.227874	0.642613	4.96971	0.0016511	0.00517047	TRUE	Q96D70	TP3_4778
NRBP2	0.435002	0.281228	0.588775	6.69812	0.000286042	0.00130697	TRUE	Q9NSY0	TP3_5942
SLC25A6	0.434961	0.30145	0.568472	7.71394	0.000118888	0.000669158	TRUE	P12236	TP3_1179
WDR3	0.434891	0.256638	0.613143	5.77682	0.000695841	0.00261102	TRUE	Q9UNX4	TP3_6519
ITGAV	0.434824	0.319273	0.550374	8.91016	4.7364e-05	0.000340852	TRUE	P06756	TP3_1007
TBC1D1	0.434607	0.183544	0.68567	4.0988	0.00464483	0.0117876	TRUE	Q86TI0	TP3_3846
MRPL46	0.434489	0.30665	0.562327	8.04748	9.09419e-05	0.000550536	TRUE	Q9H2W6	TP3_5575
CDC34	0.433919	0.294579	0.57326	7.37353	0.00015784	0.000833314	TRUE	P49427	TP3_1873
TUSC2	0.433326	0.139196	0.727455	3.48834	0.0102586	0.0226592	TRUE	O75896	TP3_665
GTPBP10	0.433139	0.179699	0.686578	4.04666	0.00495925	0.0123828	TRUE	A4D1E9	TP3_31
BOLA2; BOLA2B	0.432388	0.324373	0.540404	9.47833	3.17247e-05	0.000257763	TRUE	Q9H3K6	TP3_5585
SIL1	0.431973	0.251038	0.612908	5.65299	0.000790138	0.0028807	TRUE	Q9H173	TP3_5534
RHOT2	0.431192	0.20872	0.653664	4.58922	0.00255915	0.00733477	TRUE	Q8IXI1	TP3_4021
ERO1B	0.431023	0.236526	0.62552	5.24724	0.00121483	0.00406849	TRUE	Q86YB8	TP3_3938
MPHOSPH6	0.430917	0.162268	0.699566	3.79798	0.00681584	0.0161386	TRUE	Q99547	TP3_5104
S100A11	0.430788	0.233997	0.627579	5.18325	0.00130266	0.00430777	TRUE	P31949	TP3_1592
SRPRA	0.429988	0.320735	0.539242	9.31893	3.54238e-05	0.0002781	TRUE	P08240	TP3_1055
MICAL2	0.429782	0.331193	0.528372	10.3219	1.81598e-05	0.000175923	TRUE	O94851	TP3_710
RDH10	0.429554	0.182122	0.676986	4.11061	0.00457674	0.0116343	TRUE	Q8IZV5	TP3_4080
RCL1	0.428885	0.105437	0.752332	3.13964	0.0165281	0.0336406	TRUE	Q9Y2P8	TP3_6625
NUP214	0.428494	0.319657	0.537331	9.32203	3.53473e-05	0.00027786	TRUE	P35658	TP3_1652
GSTK1	0.428449	0.295468	0.561429	7.62877	0.000127502	0.000707419	TRUE	Q9Y2Q3	TP3_6627
SRRM2	0.42832	0.288515	0.568125	7.25418	0.000174764	0.000905267	TRUE	Q9UQ35	TP3_6556
PARL	0.427988	0.154058	0.701918	3.69944	0.00775102	0.0179521	TRUE	Q9H300	TP3_5576
NUMB	0.427353	0.228663	0.626042	5.09279	0.00143917	0.00465998	TRUE	P49757	TP3_1897
TTC4	0.426931	0.179859	0.674003	4.09145	0.00468781	0.0118618	TRUE	O95801	TP3_845
C8orf82	0.426466	0.239058	0.613875	5.38814	0.00104372	0.00361771	TRUE	Q6P1X6	TP3_3572
NOTCH2	0.42606	0.114661	0.737459	3.23964	0.0143905	0.0301527	TRUE	Q04721	TP3_2497
SLC25A32	0.425371	0.14071	0.710031	3.53821	0.00959565	0.0214597	TRUE	Q9H2D1	TP3_5559
FBXL20	0.42482	0.103554	0.746086	3.1438	0.0168622	0.0342169	TRUE	Q96IG2	TP3_4904
DPM1	0.424229	0.26544	0.583018	6.32592	0.000404943	0.00169066	TRUE	O60762	TP3_508
TDRKH	0.42418	0.16201	0.686349	3.83099	0.00653057	0.0156098	TRUE	Q9Y2W6	TP3_6645
RAB34	0.424083	0.320772	0.527395	9.71956	2.693e-05	0.000230911	TRUE	Q9BZG1	TP3_5426
DCTN2	0.422834	0.160426	0.685241	3.81998	0.00669834	0.015904	TRUE	Q13561	TP3_2757
MPHOSPH10	0.422359	0.202641	0.642077	4.55156	0.00267564	0.00756867	TRUE	O00566	TP3_155
LARP4	0.421966	0.277695	0.566237	6.92537	0.000233008	0.00111788	TRUE	Q71RC2	TP3_3704
NVL	0.421762	0.233209	0.610315	5.29635	0.00115187	0.0039003	TRUE	O15381	TP3_305
PUS1	0.421684	0.286087	0.55728	7.36347	0.000159194	0.000839725	TRUE	Q9Y606	TP3_6816
GRAMD1A	0.421205	0.203831	0.638578	4.58807	0.00256262	0.00733477	TRUE	Q96CP6	TP3_4763
PALS2	0.419576	0.32386	0.515292	10.3794	1.75088e-05	0.000170986	TRUE	Q9NZW5	TP3_6165
BSDC1	0.419572	0.130682	0.708461	3.43889	0.0109651	0.023938	TRUE	Q9NW68	TP3_6030
L2HGDH	0.419502	0.29628	0.542724	8.06099	8.99778e-05	0.000546649	TRUE	Q9H9P8	TP3_5717
CXADR	0.418757	0.225053	0.612462	5.11878	0.00139838	0.00455699	TRUE	P78310	TP3_2335
CCS	0.417892	0.279507	0.556278	7.15017	0.000191194	0.00096522	TRUE	O14618	TP3_185
TMED4	0.417861	0.192431	0.643291	4.39428	0.0032755	0.00893924	TRUE	Q7Z7H5	TP3_3828
TCTN3	0.417592	0.152458	0.682726	3.72932	0.00745348	0.0173963	TRUE	Q6NUS6	TP3_3541
PNPLA6	0.417529	0.310866	0.524192	9.26862	3.6691e-05	0.000285453	TRUE	Q8IY17	TP3_4034
SLC4A2	0.416163	0.211818	0.620508	4.82217	0.00195213	0.00592103	TRUE	P04920	TP3_965
LSM5	0.415945	0.25851	0.57338	6.25574	0.00043311	0.00178106	TRUE	Q9Y4Y9	TP3_6757
ARHGAP18	0.415793	0.242284	0.589301	5.67413	0.000773078	0.00283228	TRUE	Q8N392	TP3_4119
LMAN1	0.415672	0.274572	0.556772	6.97539	0.00022288	0.00108218	TRUE	P49257	TP3_1861
GNG12	0.415563	0.280979	0.550147	7.31116	0.000166442	0.000871872	TRUE	Q9UBI6	TP3_6249
SUPV3L1	0.415433	0.315912	0.514954	9.88392	2.41342e-05	0.000214862	TRUE	Q8IYB8	TP3_4050
ARHGEF12	0.415334	0.128964	0.701703	3.43411	0.0110361	0.0240669	TRUE	Q9NZN5	TP3_6157
MCRIP1	0.415024	0.254449	0.5756	6.1198	0.000494149	0.00197692	TRUE	C9JLW8	TP3_65
HADHA	0.414766	0.287009	0.542524	7.68706	0.000121533	0.000680879	TRUE	P40939	TP3_1721
MIGA1	0.414296	0.126064	0.702528	3.40339	0.0115046	0.0248375	TRUE	Q8NAN2	TP3_4219
DNAJB14	0.413982	0.154026	0.673939	3.77073	0.00706154	0.0166356	TRUE	Q8TBM8	TP3_4365
GGT7	0.413708	0.147815	0.679602	3.68409	0.00790884	0.0182477	TRUE	Q9UJ14	TP3_6377
MTCH2	0.413278	0.253224	0.573333	6.11391	0.000497003	0.00198224	TRUE	Q9Y6C9	TP3_6843
ATP5F1E; ATP5F1EP2	0.413166	0.16339	0.662943	3.92971	0.00593991	0.0143857	TRUE	P56381; Q5VTU8	TP3_2124
MED13	0.413042	0.102769	0.723315	3.15206	0.0162452	0.0332303	TRUE	Q9UHV7	TP3_6348
SRSF11	0.412669	0.181255	0.644082	4.22238	0.00398355	0.0104614	TRUE	Q05519	TP3_2510
GOLGA2	0.412439	0.233848	0.591029	5.4682	0.00095858	0.00338008	TRUE	Q08379	TP3_2558
TRMT10C	0.41226	0.282144	0.542377	7.5021	0.000141646	0.00076725	TRUE	Q7L0Y3	TP3_3722
EIF3F	0.411624	0.217038	0.606211	5.00878	0.00158029	0.00499932	TRUE	O00303	TP3_121
BMS1	0.410124	0.221343	0.598906	5.14398	0.00136007	0.00445134	TRUE	Q14692	TP3_2899
GORASP2	0.410061	0.288621	0.531502	7.99518	9.47868e-05	0.000566752	TRUE	Q9H8Y8	TP3_5694
DNAJC19	0.409407	0.0878304	0.730985	3.0402	0.0199608	0.0395227	TRUE	Q96DA6	TP3_4782
RABL3	0.408471	0.29419	0.522753	8.46309	6.59525e-05	0.000427771	TRUE	Q5HYI8	TP3_3305
MEMO1	0.407902	0.276215	0.53959	7.33422	0.000163201	0.000859364	TRUE	Q9Y316	TP3_6658
BZW2	0.407582	0.31547	0.499695	10.4771	1.64616e-05	0.000163132	TRUE	Q9Y6E2	TP3_6849
DKC1	0.406651	0.25862	0.554681	6.50451	0.000342095	0.00148989	TRUE	O60832	TP3_518
RMC1	0.405842	0.239564	0.57212	5.77917	0.000694172	0.00260738	TRUE	Q96DM3	TP3_4789
UXS1	0.405768	0.228683	0.582852	5.42549	0.00100299	0.00350873	TRUE	Q8NBZ7	TP3_4249
JAK1	0.405682	0.275852	0.535511	7.3987	0.000154513	0.000819324	TRUE	P23458	TP3_1416
MFSD1	0.405533	0.239866	0.5712	5.79607	0.000682343	0.00257315	TRUE	Q9H3U5	TP3_5594
INTS4	0.405468	0.177801	0.633136	4.21696	0.00401026	0.010508	TRUE	Q96HW7	TP3_4894
GFM2	0.403784	0.20872	0.598848	4.90135	0.00178365	0.00552082	TRUE	Q969S9	TP3_4678
CNNM4	0.40361	0.2096	0.597621	4.92585	0.00173485	0.00540018	TRUE	Q6P4Q7	TP3_3581
PTGR3	0.40356	0.210034	0.597086	4.93756	0.00171203	0.00533464	TRUE	Q8N4Q0	TP3_4141
CAPNS1	0.403032	0.211188	0.594876	4.97433	0.00164256	0.00515005	TRUE	P04632	TP3_959
MKLN1	0.40303	0.176062	0.629998	4.20452	0.00407237	0.0106477	TRUE	Q9UL63	TP3_6457
GBE1	0.402927	0.298713	0.507141	9.1547	3.97551e-05	0.00030153	TRUE	Q04446	TP3_2493
CUTC	0.402883	0.214155	0.591611	5.0546	0.0015015	0.0048254	TRUE	Q9NTM9	TP3_5950
ARL15	0.401562	0.198717	0.604408	4.68739	0.00228102	0.00668385	TRUE	Q9NXU5	TP3_6094
NOL9	0.401287	0.265034	0.53754	6.97353	0.000223247	0.00108222	TRUE	Q5SY16	TP3_3358
AP5Z1	0.401208	0.128453	0.673962	3.4829	0.0103339	0.0227738	TRUE	O43299	TP3_344
EFL1	0.40053	0.295508	0.505551	9.03029	4.34375e-05	0.000320219	TRUE	Q7Z2Z2	TP3_3769
EPHX1	0.398957	0.29802	0.499895	9.35877	3.44553e-05	0.000272978	TRUE	P07099	TP3_1011
ARHGEF2	0.398802	0.302338	0.495266	9.7889	2.5708e-05	0.000223604	TRUE	Q92974	TP3_4638
ANAPC2	0.398768	0.159397	0.638138	3.94451	0.00564489	0.0137761	TRUE	Q9UJX6	TP3_6398
BRIX1	0.398564	0.28374	0.513387	8.21886	7.95264e-05	0.000494585	TRUE	Q8TDN6	TP3_4406
DHX37	0.398151	0.271975	0.524327	7.47161	0.000145309	0.000782184	TRUE	Q8IY37	TP3_4039
UTP25	0.398057	0.277913	0.518201	7.84488	0.000106898	0.000615426	TRUE	Q68CQ4	TP3_3467
EMD	0.397322	0.243654	0.55099	6.12212	0.000493027	0.00197505	TRUE	P50402	TP3_1928
PEX16	0.396675	0.192208	0.601142	4.59362	0.00254592	0.00731814	TRUE	Q9Y5Y5	TP3_6811
RUFY2	0.396463	0.253565	0.53936	6.56935	0.000322052	0.00142623	TRUE	Q8WXA3	TP3_4520
FAM114A2	0.396001	0.255934	0.536067	6.69429	0.000287045	0.0013076	TRUE	Q9NRY5	TP3_5922
MRPL49	0.395999	0.224426	0.567573	5.46497	0.000961864	0.0033871	TRUE	Q13405	TP3_2714
RABGAP1L	0.395926	0.18733	0.604523	4.49419	0.00286451	0.00799814	TRUE	Q5R372	TP3_3344
MFF	0.395502	0.164461	0.626543	4.05326	0.00491821	0.0123261	TRUE	Q9GZY8	TP3_5486
SUCLG2	0.395444	0.243616	0.547272	6.16703	0.000471908	0.00190179	TRUE	Q96I99	TP3_4902
VDAC2	0.395415	0.221286	0.569543	5.37683	0.00105641	0.00365123	TRUE	P45880	TP3_1779
ATP5PB	0.394701	0.288676	0.500726	8.81461	5.07754e-05	0.000354841	TRUE	P24539	TP3_1436
TAPT1	0.393421	0.280815	0.506027	8.27255	7.62908e-05	0.00047741	TRUE	Q6NXT6	TP3_3549
SEPHS1	0.393409	0.25024	0.536578	6.50636	0.000341503	0.00148838	TRUE	P49903	TP3_1915
TOR1AIP2	0.393273	0.237693	0.548853	5.98526	0.000564211	0.00220042	TRUE	Q8NFQ8	TP3_4309
RINT1	0.392936	0.24056	0.545312	6.10588	0.000500927	0.00199217	TRUE	Q6NUQ1	TP3_3539
LAMTOR1	0.392931	0.247216	0.538645	6.38494	0.00038284	0.00162405	TRUE	Q6IAA8	TP3_3507
MAPRE3	0.392866	0.194182	0.591549	4.68194	0.00229556	0.00671993	TRUE	Q9UPY8	TP3_6550
GTF2F2	0.392692	0.142254	0.643131	3.72789	0.0077384	0.0179297	TRUE	P13984	TP3_1215
NDUFAF7	0.392411	0.275303	0.509518	7.93416	9.95058e-05	0.00058627	TRUE	Q7L592	TP3_3735
RTN4IP1	0.392299	0.287094	0.497503	8.82932	5.02325e-05	0.000353087	TRUE	Q8WWV3	TP3_4515
NDUFA4	0.391875	0.232435	0.551314	5.81963	0.000666222	0.00252813	TRUE	O00483	TP3_144
SPRY2	0.391156	0.139966	0.642346	3.68716	0.00787705	0.0181882	TRUE	O43597	TP3_380
ATP5MG	0.391012	0.206473	0.575551	5.01701	0.0015658	0.00496605	TRUE	O75964	TP3_681
LZIC	0.390736	0.191429	0.590043	4.642	0.00240524	0.00698351	TRUE	Q8WZA0	TP3_4539
NHERF1	0.390443	0.133745	0.647141	3.60146	0.00882067	0.0199704	TRUE	O14745	TP3_207
GOSR2	0.390165	0.253729	0.526602	6.77113	0.000267649	0.00124496	TRUE	O14653	TP3_191
PPP1R11	0.38988	0.087152	0.692609	3.07414	0.0190068	0.0379662	TRUE	O60927	TP3_530
PIP5K1A	0.389771	0.168652	0.610889	4.17376	0.00423049	0.0109616	TRUE	Q99755	TP3_5141
TBRG4	0.388736	0.272885	0.504586	7.9451	9.86403e-05	0.000583426	TRUE	Q969Z0	TP3_4688
MACROH2A1	0.38748	0.123119	0.651841	3.47053	0.0105072	0.0230968	TRUE	O75367	TP3_585
SNX14	0.387273	0.204989	0.569557	5.03051	0.00154237	0.00492012	TRUE	Q9Y5W7	TP3_6804
FPGS	0.387021	0.178571	0.595472	4.39618	0.00322211	0.0088214	TRUE	Q05932	TP3_2515
MARCHF5	0.386	0.221515	0.550486	5.55654	0.000873516	0.00313563	TRUE	Q9NX47	TP3_6066
POLDIP2	0.385862	0.263439	0.508285	7.46297	0.000146366	0.000785777	TRUE	Q9Y2S7	TP3_6636
MCL1	0.385789	0.0913569	0.680222	3.10247	0.017407	0.0351925	TRUE	Q07820	TP3_2542
SLC30A7	0.385442	0.220863	0.55002	5.54535	0.000883816	0.00316696	TRUE	Q8NEW0	TP3_4292
UTP18	0.384878	0.189587	0.58017	4.66641	0.00233752	0.00681635	TRUE	Q9Y5J1	TP3_6781
C2orf76	0.38401	0.106355	0.661665	3.27477	0.0137115	0.0289407	TRUE	Q3KRA6	TP3_3191
MAP2	0.383499	0.169718	0.59728	4.24755	0.00386193	0.0102079	TRUE	P11137	TP3_1144
RAB32	0.383009	0.241094	0.524924	6.39036	0.00038088	0.00161914	TRUE	Q13637	TP3_2779
SNAP29	0.382841	0.104552	0.661129	3.25737	0.0140435	0.029528	TRUE	O95721	TP3_834
SLC4A7	0.382331	0.184898	0.579763	4.58526	0.00257113	0.00735217	TRUE	Q9Y6M7	TP3_6866
SLC25A24	0.382232	0.273722	0.490741	8.34071	7.23954e-05	0.000458251	TRUE	Q6NUK1	TP3_3536
MORC2	0.382226	0.161177	0.603275	4.09426	0.00467136	0.01184	TRUE	Q9Y6X9	TP3_6880
TOMM40	0.381569	0.122503	0.640636	3.50706	0.0104513	0.022999	TRUE	O96008	TP3_871
NAA35	0.381092	0.190537	0.571647	4.73537	0.0021574	0.00640544	TRUE	Q5VZE5	TP3_3440
CLIP1	0.380511	0.239612	0.521411	6.39444	0.000379411	0.00161517	TRUE	P30622	TP3_1564
CHD5	0.380084	0.122696	0.637471	3.49652	0.0101466	0.0224428	TRUE	Q8TDI0	TP3_4403
EIF4G2	0.379951	0.280473	0.479429	9.04369	4.30228e-05	0.000317719	TRUE	P78344	TP3_2343
PFDN2	0.379526	0.183151	0.575902	4.57613	0.002599	0.00741357	TRUE	Q9UHV9	TP3_6349
USP36	0.379468	0.240925	0.518012	6.48533	0.000348289	0.00151359	TRUE	Q9P275	TP3_6207
SEL1L	0.379258	0.20294	0.555577	5.09309	0.00143869	0.00465998	TRUE	Q9UBV2	TP3_6274
ATL3	0.379169	0.252517	0.505822	7.08866	0.000201728	0.00100448	TRUE	Q6DD88	TP3_3490
NME1	0.378349	0.155962	0.600737	4.0332	0.00510621	0.012691	TRUE	P15531	TP3_1251
APOOL	0.377427	0.272914	0.48194	8.55082	6.17328e-05	0.000406945	TRUE	Q6UXV4	TP3_3649
POR	0.376959	0.240658	0.51326	6.54847	0.000328359	0.00144663	TRUE	P16435	TP3_1273
TK2	0.376546	0.153179	0.599914	3.99155	0.00531704	0.0130869	TRUE	O00142	TP3_88
LAMP2	0.376069	0.0900243	0.662113	3.13795	0.0174143	0.0351953	TRUE	P13473	TP3_1195
FAM169A	0.376054	0.128149	0.623959	3.59176	0.00893499	0.0201763	TRUE	Q9Y6X4	TP3_6878
POLR3A	0.375311	0.194079	0.556543	4.90343	0.00177944	0.00551344	TRUE	O14802	TP3_219
RNASET2	0.374645	0.0729595	0.67633	2.94042	0.0218632	0.0426057	TRUE	O00584	TP3_158
DAGLB	0.374118	0.272515	0.475721	8.71855	5.4488e-05	0.000372781	TRUE	Q8NCG7	TP3_4262
FOSL2	0.373913	0.164553	0.583273	4.22884	0.00395194	0.0103958	TRUE	P15408	TP3_1248
PROCR	0.373686	0.164768	0.582604	4.23521	0.00392104	0.010328	TRUE	Q9UNN8	TP3_6512
CD2BP2	0.372899	0.186275	0.559524	4.73115	0.00216796	0.00642418	TRUE	O95400	TP3_797
TMX3	0.372755	0.180711	0.564799	4.59585	0.00253924	0.00730451	TRUE	Q96JJ7	TP3_4928
SHC1	0.372132	0.219218	0.525047	5.76225	0.00070625	0.00263962	TRUE	P29353	TP3_1522
RIPK2	0.371557	0.206952	0.536162	5.34473	0.00109339	0.00374904	TRUE	O43353	TP3_351
TTI1	0.370516	0.158428	0.582604	4.13651	0.00443112	0.0113501	TRUE	O43156	TP3_328
SDCBP	0.370222	0.225507	0.514938	6.05749	0.000525306	0.00207412	TRUE	O00560	TP3_153
FCHSD1	0.369748	0.194169	0.545327	4.98629	0.00162064	0.00509981	TRUE	Q86WN1	TP3_3912
STX12	0.369483	0.254229	0.484738	7.59067	0.00013158	0.000725071	TRUE	Q86Y82	TP3_3937
NAA25	0.369243	0.265871	0.472615	8.45774	6.62199e-05	0.000429045	TRUE	Q14CX7	TP3_2929
ATP6V0A2	0.368503	0.119527	0.617479	3.50451	0.0100384	0.0222523	TRUE	Q9Y487	TP3_6724
NOL11	0.367134	0.13973	0.594539	3.82269	0.00660104	0.0157409	TRUE	Q9H8H0	TP3_5682
ZW10	0.366189	0.213693	0.518684	5.6858	0.000763829	0.00280881	TRUE	O43264	TP3_339
MRPL28	0.36583	0.197688	0.533971	5.15167	0.00134861	0.00442341	TRUE	Q13084	TP3_2658
IMP4	0.365433	0.187431	0.543435	4.86102	0.00186737	0.00570691	TRUE	Q96G21	TP3_4848
PEDS1	0.365269	0.156672	0.573865	4.14619	0.00437799	0.0112569	TRUE	A5PLL7	TP3_35
RDH14	0.364442	0.235392	0.493491	6.68677	0.000289027	0.00131267	TRUE	Q9HBH5	TP3_5757
HM13	0.364359	0.210278	0.51844	5.59918	0.000835501	0.00301529	TRUE	Q8TCT9	TP3_4391
VAT1	0.362638	0.265896	0.459379	8.87571	4.85628e-05	0.000345774	TRUE	Q99536	TP3_5102
CS	0.361572	0.137961	0.585183	3.83327	0.00658465	0.0157205	TRUE	O75390	TP3_594
YIF1B	0.361453	0.184622	0.538284	4.83991	0.00191291	0.00582838	TRUE	Q5BJH7	TP3_3291
NECAP1	0.360074	0.115809	0.60434	3.49039	0.0102304	0.0226116	TRUE	Q8NC96	TP3_4256
ATP7A	0.359778	0.154835	0.564721	4.15667	0.00432126	0.011149	TRUE	Q04656	TP3_2495
HIBADH	0.359765	0.204537	0.514993	5.48774	0.000939001	0.00332199	TRUE	P31937	TP3_1586
DDX49	0.359063	0.21875	0.499377	6.0592	0.000524423	0.00207198	TRUE	Q9Y6V7	TP3_6873
NADK2	0.358882	0.235984	0.48178	6.91434	0.000235308	0.00112802	TRUE	Q4G0N4	TP3_3233
MARVELD2	0.358807	0.0817602	0.635854	3.06656	0.0183038	0.0367789	TRUE	Q8N4S9	TP3_4145
KIF16B	0.357693	0.207968	0.507418	5.65666	0.000787147	0.00287337	TRUE	Q96L93	TP3_4958
EPS15	0.357281	0.094894	0.619668	3.22412	0.014702	0.0306752	TRUE	P42566	TP3_1747
TRIM27	0.357007	0.115848	0.598165	3.50524	0.0100286	0.0222469	TRUE	P14373	TP3_1223
DRG1	0.356969	0.249793	0.464145	7.88635	0.00010339	0.000601532	TRUE	Q9Y295	TP3_6593
GTPBP3	0.356693	0.197085	0.516302	5.29156	0.00115785	0.00391236	TRUE	Q969Y2	TP3_4687
KARS1	0.356639	0.260852	0.452426	8.8159	5.07275e-05	0.000354841	TRUE	Q15046	TP3_2955
STX7	0.35662	0.196038	0.517201	5.2584	0.00120019	0.00402392	TRUE	O15400	TP3_308
UQCRFS1	0.356069	0.201708	0.510429	5.46187	0.000965026	0.00339433	TRUE	P47985	TP3_1824
PEAK1	0.355993	0.110084	0.601903	3.42776	0.0111312	0.0242218	TRUE	Q9H792	TP3_5658
BAK1	0.355935	0.106782	0.605088	3.38258	0.011834	0.0254398	TRUE	Q16611	TP3_3099
PRKAR2A	0.355289	0.239432	0.471145	7.26113	0.000173724	0.000902199	TRUE	P13861	TP3_1212
VAMP7	0.354963	0.254952	0.454975	8.40383	6.89876e-05	0.000442218	TRUE	P51809	TP3_1992
AGPAT5	0.354898	0.148613	0.561182	4.07362	0.00479385	0.0120645	TRUE	Q9NUQ2	TP3_5971
LIN7C	0.352916	0.186981	0.51885	5.03591	0.00153309	0.0048957	TRUE	Q9NUP9	TP3_5970
TEX10	0.352204	0.230842	0.473567	6.87153	0.000244491	0.00116342	TRUE	Q9NXF1	TP3_6082
PPP1R14B	0.35147	0.123449	0.579491	3.6497	0.00827531	0.0189629	TRUE	Q96C90	TP3_4753
DCUN1D5	0.35101	0.190282	0.511739	5.17095	0.00132036	0.00435674	TRUE	Q9BTE7	TP3_5261
VAPA	0.350841	0.188712	0.51297	5.12381	0.00139065	0.00453913	TRUE	Q9P0L0	TP3_6181
FAM91A1	0.349768	0.237976	0.461561	7.40818	0.000153278	0.000815641	TRUE	Q658Y4	TP3_3457
TM9SF1	0.348845	0.225622	0.472069	6.70321	0.000284715	0.00130288	TRUE	O15321	TP3_297
FNBP1	0.348573	0.056186	0.64096	2.8228	0.0258469	0.0490409	TRUE	Q96RU3	TP3_5053
PFDN5	0.347872	0.215643	0.480102	6.22924	0.000444313	0.00181716	TRUE	Q99471	TP3_5096
CPOX	0.347619	0.244748	0.45049	8.00119	9.43358e-05	0.000564682	TRUE	P36551	TP3_1668
ABHD16A	0.347493	0.220289	0.474696	6.46828	0.000353902	0.00153233	TRUE	O95870	TP3_857
PGM2L1	0.347393	0.227269	0.467517	6.84756	0.000249809	0.00118022	TRUE	Q6PCE3	TP3_3593
IPO4	0.347322	0.0662721	0.628372	2.94458	0.0225007	0.0436657	TRUE	Q8TEX9	TP3_4430
ACADM	0.347189	0.194419	0.499958	5.38113	0.00105157	0.00364076	TRUE	P11310	TP3_1158
NME6	0.347159	0.201564	0.492754	5.6458	0.000796036	0.00289707	TRUE	O75414	TP3_600
NOL7	0.346677	0.173835	0.519519	4.7492	0.00212314	0.00632859	TRUE	Q9UMY1	TP3_6494
MYO1E	0.346307	0.217853	0.474762	6.38344	0.000383386	0.00162408	TRUE	Q12965	TP3_2639
APBB1	0.346075	0.0577761	0.634375	2.84231	0.0251364	0.0479639	TRUE	O00213	TP3_104
GLRX3	0.34524	0.17565	0.51483	4.82019	0.00195658	0.00592859	TRUE	O76003	TP3_683
GNL2	0.343203	0.221367	0.465038	6.66994	0.000293518	0.0013251	TRUE	Q13823	TP3_2794
IQSEC2	0.342742	0.117164	0.568319	3.59762	0.00886582	0.0200501	TRUE	Q5JU85	TP3_3329
POP4	0.341746	0.213038	0.470454	6.28697	0.000420312	0.00173907	TRUE	O95707	TP3_831
PSMA5	0.341211	0.220883	0.46154	6.71425	0.00028186	0.00129275	TRUE	P28066	TP3_1497
POLR1C	0.340488	0.219753	0.461224	6.67745	0.000291505	0.00131996	TRUE	O15160	TP3_275
SFXN3	0.339502	0.211953	0.467051	6.30243	0.000414134	0.0017161	TRUE	Q9BWM7	TP3_5350
AKAP8	0.338409	0.0875228	0.589295	3.19381	0.0153311	0.0316842	TRUE	O43823	TP3_422
CAMSAP1	0.337881	0.136804	0.538959	3.97873	0.00540428	0.0132746	TRUE	Q5T5Y3	TP3_3385
PPA2	0.337494	0.198469	0.476519	5.748	0.000716609	0.00266907	TRUE	Q9H2U2	TP3_5573
SPRYD7	0.337382	0.19302	0.481743	5.53369	0.000894688	0.00319645	TRUE	Q5W111	TP3_3445
NSUN5	0.337184	0.22528	0.449089	7.1345	0.000193818	0.000974061	TRUE	Q96P11	TP3_4997
DDX47	0.336931	0.217042	0.45682	6.65434	0.000297751	0.00133922	TRUE	Q9H0S4	TP3_5520
APRT	0.336721	0.230839	0.442602	7.52997	0.000138387	0.000755591	TRUE	P07741	TP3_1031
ANKRD28	0.336275	0.120769	0.551781	3.6947	0.00779941	0.0180434	TRUE	O15084	TP3_260
URI1	0.336063	0.181938	0.490189	5.16285	0.00133215	0.00438846	TRUE	O94763	TP3_695
PPP4R1	0.335448	0.0791708	0.591725	3.09927	0.0174852	0.0353268	TRUE	Q8TF05	TP3_4433
FRYL	0.33526	0.195069	0.47545	5.66249	0.000782417	0.00285956	TRUE	O94915	TP3_726
GTF2F1	0.334117	0.175184	0.493051	4.97768	0.00163638	0.00514132	TRUE	P35269	TP3_1637
NUDT16	0.334029	0.236181	0.431877	8.08309	8.8425e-05	0.000539928	TRUE	Q96DE0	TP3_4785
BCAP31	0.333508	0.184727	0.482289	5.30765	0.00113791	0.00386441	TRUE	P51572	TP3_1973
SIRT6	0.333319	0.111193	0.555446	3.55308	0.00940714	0.0211163	TRUE	Q8N6T7	TP3_4190
FUNDC2	0.33311	0.209829	0.45639	6.3979	0.00037817	0.00161216	TRUE	Q9BWH2	TP3_5345
PHB2	0.331487	0.212775	0.4502	6.61172	0.000309669	0.00138334	TRUE	Q99623	TP3_5121
STUB1	0.33066	0.197932	0.463387	5.8988	0.000615089	0.00236227	TRUE	Q9UNE7	TP3_6501
VCPIP1	0.3306	0.224622	0.436578	7.38639	0.000156129	0.000825723	TRUE	Q96JH7	TP3_4925
VTI1B	0.329614	0.153214	0.506015	4.42435	0.00311454	0.00858287	TRUE	Q9UEU0	TP3_6291
APOB	0.328439	0.180566	0.476312	5.25906	0.00119933	0.00402326	TRUE	P04114	TP3_945
FMNL2	0.327865	0.173767	0.481964	5.03781	0.00152985	0.00489355	TRUE	Q96PY5	TP3_5015
SLC15A4	0.327838	0.104502	0.551173	3.47572	0.0104341	0.0229778	TRUE	Q8N697	TP3_4180
NOC4L	0.327719	0.142507	0.512931	4.18964	0.00414803	0.0107802	TRUE	Q9BVI4	TP3_5313
HSD17B10	0.327095	0.201658	0.452532	6.17436	0.00046856	0.00189335	TRUE	Q99714	TP3_5134
NOL6	0.327024	0.195903	0.458145	5.90543	0.000611014	0.00234811	TRUE	Q9H6R4	TP3_5642
NNT	0.326883	0.125744	0.528022	3.84805	0.00638835	0.0153305	TRUE	Q13423	TP3_2719
PEX14	0.326524	0.0789245	0.574123	3.12255	0.0169263	0.0343239	TRUE	O75381	TP3_591
RARS2	0.325897	0.148041	0.503753	4.33867	0.00345471	0.00931063	TRUE	Q5T160	TP3_3365
EIF3M	0.325894	0.222371	0.429417	7.45386	0.000147491	0.000789711	TRUE	Q7L2H7	TP3_3730
ZNF668	0.325873	0.104666	0.54708	3.48814	0.0102614	0.0226592	TRUE	Q96K58	TP3_4940
AIFM1	0.325303	0.194322	0.456283	5.88065	0.000626412	0.00239511	TRUE	O95831	TP3_852
PANK3	0.324845	0.133911	0.51578	4.02843	0.0050746	0.0126187	TRUE	Q9H999	TP3_5706
SUCLG1	0.324802	0.214982	0.434622	7.00297	0.000217509	0.00106121	TRUE	P53597	TP3_2041
LIMD1	0.324215	0.086079	0.562351	3.22368	0.0147109	0.0306752	TRUE	Q9UGP4	TP3_6310
NEDD4	0.323716	0.183622	0.463811	5.47127	0.000955476	0.00337178	TRUE	P46934	TP3_1810
CCDC86	0.323603	0.214061	0.433144	6.99483	0.000219078	0.00106801	TRUE	Q9H6F5	TP3_5635
RRP9	0.322269	0.217668	0.42687	7.29502	0.000168752	0.000880163	TRUE	O43818	TP3_419
CLN3	0.322152	0.177542	0.466762	5.27481	0.00117903	0.0039706	TRUE	Q13286	TP3_2695
BYSL	0.321849	0.231573	0.412124	8.44162	6.70343e-05	0.000433393	TRUE	Q13895	TP3_2803
G6PD	0.321457	0.204129	0.438784	6.48734	0.000347633	0.00151183	TRUE	P11413	TP3_1161
OSBPL6	0.321121	0.100043	0.542199	3.43928	0.0109593	0.023935	TRUE	Q9BZF3	TP3_5424
QSOX2	0.321104	0.182553	0.459655	5.48757	0.00093917	0.00332199	TRUE	Q6ZRP7	TP3_3679
SCLY	0.32077	0.156258	0.485282	4.61679	0.00247745	0.00714855	TRUE	Q96I15	TP3_4897
AFF4	0.320537	0.0676256	0.573448	3.00091	0.0200723	0.0397045	TRUE	Q9UHB7	TP3_6327
STXBP1	0.320436	0.192953	0.447919	5.95158	0.000583449	0.00226087	TRUE	P61764	TP3_2213
POLR1F	0.320315	0.111835	0.528795	3.63794	0.00840477	0.0191869	TRUE	Q3B726	TP3_3186
CHMP7	0.320031	0.192798	0.447264	5.95573	0.000581039	0.00225441	TRUE	Q8WUX9	TP3_4471
CLTA	0.31959	0.0962051	0.542975	3.38753	0.0117548	0.0253144	TRUE	P09496	TP3_1091
ATPAF1	0.318851	0.143108	0.494594	4.29589	0.00363968	0.00968817	TRUE	Q5TC12	TP3_3400
SEC11A	0.318033	0.19575	0.440316	6.15816	0.000476	0.001917	TRUE	P67812	TP3_2321
PELP1	0.317421	0.163909	0.470933	4.89595	0.00179462	0.00554624	TRUE	Q8IZL8	TP3_4073
URB1	0.317394	0.199172	0.435615	6.3569	0.000393167	0.00164931	TRUE	O60287	TP3_452
DHX38	0.317378	0.184897	0.449859	5.6724	0.000774453	0.0028356	TRUE	Q92620	TP3_4582
RABGEF1	0.316917	0.156499	0.477334	4.67775	0.00230679	0.00674628	TRUE	Q9UJ41	TP3_6378
ZYG11B	0.316895	0.146007	0.487784	4.39083	0.00324301	0.00887108	TRUE	Q9C0D3	TP3_5451
TCOF1	0.31683	0.20063	0.433031	6.45598	0.000358016	0.00154433	TRUE	Q13428	TP3_2724
PRAF2	0.316486	0.113625	0.519346	3.69402	0.00780634	0.0180525	TRUE	O60831	TP3_517
EXOSC10	0.316453	0.212517	0.420388	7.20923	0.000181661	0.000929054	TRUE	Q01780	TP3_2449
KNOP1	0.316407	0.134882	0.497932	4.12719	0.00448292	0.0114439	TRUE	Q1ED39	TP3_3139
TMEM161A	0.315563	0.0767918	0.554335	3.1293	0.0167678	0.0340824	TRUE	Q9NX61	TP3_6070
URGCP	0.315541	0.191314	0.439768	6.01428	0.000548205	0.0021477	TRUE	Q8TCY9	TP3_4393
LGALS1	0.315181	0.0931889	0.537172	3.36567	0.0122122	0.0261413	TRUE	P09382	TP3_1085
SRP72	0.314829	0.207231	0.422426	6.92813	0.000232435	0.00111602	TRUE	O76094	TP3_691
LSM1	0.314405	0.152639	0.476172	4.60198	0.00252097	0.00726025	TRUE	O15116	TP3_264
DNPH1	0.312705	0.0779377	0.547472	3.15385	0.0162048	0.0331724	TRUE	O43598	TP3_381
GOLM1	0.312376	0.161139	0.463612	4.89063	0.00180549	0.00556595	TRUE	Q8NBJ4	TP3_4231
CHP1	0.312057	0.106997	0.517117	3.60327	0.00879961	0.0199376	TRUE	Q99653	TP3_5128
SLC12A9	0.31191	0.126443	0.497378	3.98203	0.00538166	0.0132298	TRUE	Q9BXP2	TP3_5370
SRP68	0.311873	0.221271	0.402476	8.15044	8.38776e-05	0.000515809	TRUE	Q9UHB9	TP3_6328
ITPRID2	0.311631	0.174018	0.449243	5.362	0.00107333	0.0036928	TRUE	P28290	TP3_1503
PLEC	0.311255	0.147732	0.474778	4.50693	0.00282132	0.00789578	TRUE	Q15149	TP3_2976
FAF2	0.311132	0.195735	0.426528	6.38405	0.000383163	0.00162408	TRUE	Q96CS3	TP3_4766
IARS2	0.310959	0.212994	0.408924	7.51583	0.00014003	0.000762791	TRUE	Q9NSE4	TP3_5935
SPATS2	0.310765	0.0791599	0.54237	3.17708	0.0156906	0.0323278	TRUE	Q86XZ4	TP3_3931
ATAD3A	0.310458	0.189754	0.431161	6.09011	0.00050873	0.00201922	TRUE	Q9NVI7	TP3_6007
RRAS	0.310236	0.193768	0.426703	6.30711	0.000412284	0.00171171	TRUE	P10301	TP3_1125
SYNJ1	0.309553	0.146498	0.472608	4.49515	0.00286121	0.00799632	TRUE	O43426	TP3_362
KIF3A	0.309301	0.188227	0.430375	6.04889	0.000529776	0.00208768	TRUE	Q9Y496	TP3_6726
TSR1	0.309256	0.183673	0.43484	5.83083	0.00065871	0.00250592	TRUE	Q2NL82	TP3_3157
STARD3NL	0.308563	0.218384	0.398741	8.10186	8.71307e-05	0.000533642	TRUE	O95772	TP3_840
CAPZA1	0.308075	0.161761	0.45439	4.98554	0.001622	0.00510144	TRUE	P52907	TP3_2027
FAM3C	0.308065	0.134974	0.481157	4.21416	0.00402415	0.0105353	TRUE	Q92520	TP3_4548
NKRF	0.307663	0.162738	0.452587	5.02663	0.00154907	0.00493577	TRUE	O15226	TP3_282
RPP30	0.307632	0.12777	0.487495	4.04981	0.0049396	0.0123592	TRUE	P78346	TP3_2345
RBM7	0.307485	0.116279	0.498691	3.80773	0.0067302	0.0159671	TRUE	Q9Y580	TP3_6770
AKAP1	0.307473	0.0494496	0.565497	2.82157	0.025892	0.0490964	TRUE	Q92667	TP3_4590
SPCS2	0.307323	0.1259	0.488745	4.01094	0.00518803	0.0128479	TRUE	Q15005	TP3_2933
BIRC6	0.307191	0.1338	0.480583	4.19493	0.00412098	0.0107238	TRUE	Q9NR09	TP3_5877
CARNMT1	0.306246	0.127508	0.484984	4.05693	0.00489551	0.0122896	TRUE	Q8N4J0	TP3_4137
LMF1	0.306214	0.0840404	0.528388	3.26344	0.0139267	0.0293028	TRUE	Q96S06	TP3_5055
ERGIC2	0.306139	0.082831	0.529448	3.24607	0.0142637	0.029919	TRUE	Q96RQ1	TP3_5046
MTPAP	0.305919	0.185251	0.426588	6.00284	0.000554452	0.00216796	TRUE	Q9NVV4	TP3_6021
TXNL1	0.305877	0.202471	0.409283	7.00398	0.000217315	0.00106121	TRUE	O43396	TP3_356
INTS1	0.305441	0.163379	0.447503	5.09089	0.0014422	0.00466708	TRUE	Q8N201	TP3_4107
PPIA	0.305406	0.137407	0.473405	4.30443	0.00360193	0.00960874	TRUE	P62937	TP3_2294
KIN	0.304702	0.105456	0.503947	3.62102	0.00859506	0.0195558	TRUE	O60870	TP3_522
GMFB	0.304125	0.136888	0.471361	4.3059	0.00359544	0.00960001	TRUE	P60983	TP3_2176
GRWD1	0.303468	0.115465	0.491471	3.82202	0.00660684	0.0157453	TRUE	Q9BQ67	TP3_5179
NDUFA9	0.302846	0.16839	0.437302	5.33316	0.00110707	0.00377894	TRUE	Q16795	TP3_3122
TRIM32	0.302342	0.101413	0.503271	3.56287	0.00928516	0.0208968	TRUE	Q13049	TP3_2655
MFN1	0.302117	0.124659	0.479575	4.03109	0.00505756	0.0125866	TRUE	Q8IWA4	TP3_3992
RAB5B	0.30209	0.167713	0.436467	5.323	0.00111924	0.00380959	TRUE	P61020	TP3_2182
NUP88	0.301794	0.147245	0.456343	4.62369	0.00245743	0.00710775	TRUE	Q99567	TP3_5106
OCIAD1	0.301527	0.169978	0.433077	5.42727	0.00100111	0.00350416	TRUE	Q9NX40	TP3_6064
SAMM50	0.301274	0.168291	0.434257	5.36426	0.00107073	0.00369228	TRUE	Q9Y512	TP3_6760
MRRF	0.301105	0.132786	0.469424	4.23572	0.00391857	0.010326	TRUE	Q96E11	TP3_4794
NMNAT1	0.300635	0.108459	0.49281	3.70412	0.00770357	0.0178822	TRUE	Q9HAN9	TP3_5736
INTS12	0.300112	0.0725695	0.527654	3.12295	0.0169169	0.0343163	TRUE	Q96CB8	TP3_4754
TPR	0.299784	0.0648802	0.534688	3.02177	0.0194914	0.0387041	TRUE	P12270	TP3_1182
TBC1D20	0.299161	0.148969	0.449353	4.71631	0.00220559	0.00651652	TRUE	Q96BZ9	TP3_4744
CTTNBP2NL	0.298826	0.104303	0.49335	3.63741	0.00841075	0.0191933	TRUE	Q9P2B4	TP3_6210
CCDC51	0.298639	0.0594177	0.53786	2.9559	0.0213892	0.0418846	TRUE	Q96ER9	TP3_4815
PPOX	0.298619	0.13477	0.462468	4.31537	0.00355413	0.0095276	TRUE	P50336	TP3_1926
SLC25A15	0.297987	0.149499	0.446476	4.75169	0.00211704	0.00631367	TRUE	Q9Y619	TP3_6821
FARSB	0.297721	0.188512	0.406929	6.45501	0.000358341	0.00154433	TRUE	Q9NSD9	TP3_5934
TXNDC9	0.297634	0.125017	0.470252	4.08264	0.00473989	0.0119785	TRUE	O14530	TP3_175
PHACTR4	0.296958	0.0869106	0.507005	3.34751	0.0124126	0.0265325	TRUE	Q8IZ21	TP3_4064
SRI	0.296365	0.0896542	0.503076	3.39475	0.0116402	0.0250945	TRUE	P30626	TP3_1565
DUS3L	0.295821	0.155063	0.43658	4.97622	0.00163907	0.00514657	TRUE	Q96G46	TP3_4851
BSG	0.295571	0.146949	0.444192	4.70894	0.00222455	0.0065565	TRUE	P35613	TP3_1649
FAH	0.295434	0.189447	0.40142	6.60014	0.000313	0.00139534	TRUE	P16930	TP3_1277
DCAKD	0.294482	0.171673	0.417292	5.67769	0.000770239	0.00282702	TRUE	Q8WVC6	TP3_4488
MAN2A1	0.294431	0.150559	0.438303	4.84564	0.00190043	0.00580207	TRUE	Q16706	TP3_3111
PHAX	0.2943	0.109243	0.479357	3.76555	0.00710933	0.0167221	TRUE	Q9H814	TP3_5674
ATP1B3	0.294252	0.114454	0.474051	3.87505	0.00616998	0.0148833	TRUE	P54709	TP3_2075
DHPS	0.294237	0.13195	0.456524	4.29296	0.00365276	0.00971873	TRUE	P49366	TP3_1867
PEX11B	0.293242	0.185667	0.400816	6.45445	0.000358531	0.00154433	TRUE	O96011	TP3_872
ZNHIT2	0.293209	0.0765914	0.509827	3.20499	0.0150957	0.0312404	TRUE	Q9UHR6	TP3_6347
EMC3	0.292785	0.177821	0.407749	6.0302	0.000539641	0.00211964	TRUE	Q9P0I2	TP3_6176
DNAJB4	0.292558	0.0970169	0.4881	3.54256	0.00954008	0.0213829	TRUE	Q9UDY4	TP3_6286
FAM162A	0.292513	0.101261	0.483766	3.62144	0.00859019	0.0195558	TRUE	Q96A26	TP3_4691
SYNGR2	0.291222	0.135564	0.44688	4.42992	0.00309376	0.00854743	TRUE	O43760	TP3_406
GAS6	0.290824	0.0767081	0.504939	3.21607	0.0148664	0.0309034	TRUE	Q14393	TP3_2865
MTX1	0.290567	0.149774	0.43136	4.88662	0.00181373	0.00557964	TRUE	Q13505	TP3_2746
COMMD4	0.289163	0.0586854	0.51964	2.97069	0.0209467	0.0411648	TRUE	Q9H0A8	TP3_5500
NDUFAF3	0.288953	0.121313	0.456592	4.08127	0.00474807	0.0119942	TRUE	Q9BU61	TP3_5276
HDHD3	0.288761	0.176869	0.400652	6.11062	0.000498605	0.00198555	TRUE	Q9BSH5	TP3_5235
PWP1	0.288241	0.145203	0.43128	4.77141	0.00206939	0.00619928	TRUE	Q13610	TP3_2767
RETREG1	0.287618	0.111439	0.463797	3.86549	0.00624636	0.0150256	TRUE	Q9H6L5	TP3_5639
ITGA6	0.28733	0.115506	0.459153	3.95951	0.00553799	0.013548	TRUE	P23229	TP3_1406
PSMB5	0.286528	0.186935	0.386121	6.81211	0.000257912	0.00120857	TRUE	P28074	TP3_1500
CLPTM1	0.28581	0.179444	0.392177	6.36234	0.000391141	0.00164312	TRUE	O96005	TP3_868
AGTRAP	0.2853	0.119198	0.451403	4.06696	0.00483415	0.0121558	TRUE	Q6RW13	TP3_3623
KCTD10	0.285275	0.0829832	0.487567	3.3391	0.0125558	0.0267723	TRUE	Q9H3F6	TP3_5581
MED15	0.28522	0.0908266	0.479613	3.4741	0.0104569	0.0230027	TRUE	Q96RN5	TP3_5043
POLR2E	0.285076	0.143699	0.426452	4.77448	0.0020621	0.0061863	TRUE	P19388	TP3_1339
STX5	0.284619	0.148872	0.420365	4.96453	0.00166075	0.00519093	TRUE	Q13190	TP3_2681
ISG20L2	0.284386	0.0733372	0.495436	3.19057	0.0153999	0.0317939	TRUE	Q9H9L3	TP3_5716
CCNK	0.284071	0.137052	0.431089	4.57507	0.00260225	0.00741357	TRUE	O75909	TP3_667
MDN1	0.284069	0.103054	0.465085	3.71581	0.00758649	0.017659	TRUE	Q9NU22	TP3_5955
PRPF31	0.284014	0.12103	0.446998	4.12608	0.00448911	0.0114549	TRUE	Q8WWY3	TP3_4517
ATAD1	0.282109	0.152703	0.411514	5.16186	0.00133359	0.00439003	TRUE	Q8NBU5	TP3_4246
PHPT1	0.28206	0.0674641	0.496656	3.11217	0.017173	0.0347774	TRUE	Q9NRX4	TP3_5919
RTCA	0.281392	0.172272	0.390513	6.10593	0.000500902	0.00199217	TRUE	O00442	TP3_133
BET1L	0.280962	0.129365	0.432558	4.38835	0.00325274	0.00888915	TRUE	Q9NYM9	TP3_6120
STXBP3	0.280919	0.141936	0.419903	4.78588	0.00203521	0.00612385	TRUE	O00186	TP3_97
YME1L1	0.28082	0.180179	0.381461	6.60689	0.000311053	0.00138768	TRUE	Q96TA2	TP3_5085
CAP1	0.280704	0.149816	0.411592	5.078	0.00146295	0.00471908	TRUE	Q01518	TP3_2443
UBE2G1	0.280623	0.110892	0.450354	3.91477	0.00586345	0.0142462	TRUE	P62253	TP3_2238
ITPRIP	0.280618	0.140518	0.420718	4.74266	0.00213925	0.00636731	TRUE	Q8IWB1	TP3_3994
ZC3H7B	0.280249	0.0933326	0.467164	3.5501	0.00944454	0.0211924	TRUE	Q9UGR2	TP3_6314
NSRP1	0.279453	0.0799321	0.478974	3.31638	0.0129515	0.0275579	TRUE	Q9H0G5	TP3_5507
PRRC2B	0.279425	0.10407	0.454781	3.77302	0.00704045	0.0165989	TRUE	Q5JSZ5	TP3_3320
DHCR7	0.279335	0.139688	0.418981	4.73629	0.00215509	0.00640174	TRUE	Q9UBM7	TP3_6256
RER1	0.27925	0.173378	0.385123	6.2453	0.000437486	0.00179538	TRUE	O15258	TP3_291
TAX1BP3	0.279115	0.091219	0.467011	3.5173	0.00986783	0.021979	TRUE	O14907	TP3_230
MVP	0.27896	0.164399	0.393522	5.76563	0.000703821	0.00263279	TRUE	Q14764	TP3_2909
RNMT	0.278807	0.161283	0.396331	5.61719	0.000819999	0.0029708	TRUE	O43148	TP3_324
MTCH1	0.278676	0.144113	0.413238	4.90363	0.00177905	0.00551344	TRUE	Q9NZJ7	TP3_6148
CTDNEP1	0.278467	0.0570661	0.499867	2.97809	0.0207289	0.0408031	TRUE	O95476	TP3_807
RIOK3	0.277801	0.156311	0.399291	5.41424	0.00101507	0.00353462	TRUE	O14730	TP3_201
JMJD6	0.277772	0.136017	0.419527	4.63973	0.00241163	0.00699871	TRUE	Q6NYC1	TP3_3550
SLC25A20	0.277518	0.126113	0.428923	4.34006	0.00344886	0.009299	TRUE	O43772	TP3_411
GOT2	0.276541	0.170523	0.382558	6.17626	0.000467695	0.00189111	TRUE	P00505	TP3_887
ABCF1	0.27642	0.152955	0.399886	5.30113	0.00114594	0.00388364	TRUE	Q8NE71	TP3_4281
ANKHD1	0.275967	0.125437	0.426497	4.34088	0.00344541	0.00929798	TRUE	Q8IWZ3	TP3_4013
NUP54	0.275625	0.142622	0.408628	4.90682	0.00177263	0.00550078	TRUE	Q7Z3B4	TP3_3771
SIRT2	0.275279	0.0817104	0.468848	3.3673	0.0120825	0.0259186	TRUE	Q8IXJ6	TP3_4023
RAB10	0.274896	0.179649	0.370143	6.83377	0.000252926	0.00118984	TRUE	P61026	TP3_2184
DDX46	0.274609	0.167923	0.381295	6.09469	0.000506446	0.00201148	TRUE	Q7L014	TP3_3720
FKBP1A	0.274371	0.151364	0.397379	5.28143	0.0011706	0.00394441	TRUE	P62942	TP3_2295
MAP2K3	0.274371	0.117881	0.430861	4.1514	0.00434969	0.0111984	TRUE	P46734	TP3_1799
GPATCH8	0.273686	0.0783844	0.468988	3.31811	0.012921	0.0275026	TRUE	Q9UKJ3	TP3_6422
PES1	0.273671	0.1378	0.409543	4.76919	0.0020747	0.00620563	TRUE	O00541	TP3_152
DROSHA	0.273282	0.0678245	0.478739	3.14944	0.0163045	0.0333088	TRUE	Q9NRR4	TP3_5909
PEX3	0.27316	0.0981916	0.448129	3.69659	0.0077801	0.0180056	TRUE	P56589	TP3_2130
UBE2J1	0.272718	0.0852494	0.460186	3.44452	0.010882	0.0237995	TRUE	Q9Y385	TP3_6666
NKAP	0.272646	0.116635	0.428657	4.13798	0.00442299	0.011334	TRUE	Q8N5F7	TP3_4159
CANX	0.272034	0.0620596	0.482009	3.06761	0.0182768	0.0367542	TRUE	P27824	TP3_1493
AKAP8L	0.271629	0.123664	0.419594	4.34672	0.00342106	0.00923641	TRUE	Q9ULX6	TP3_6481
ABHD12	0.271509	0.182139	0.360878	7.19347	0.000184152	0.00093625	TRUE	Q8N2K0	TP3_4112
RCC1L	0.271269	0.134484	0.408054	4.69575	0.00225894	0.00663845	TRUE	Q96I51	TP3_4900
RCC1	0.271205	0.133481	0.40893	4.66263	0.00234788	0.00683998	TRUE	P18754	TP3_1327
HDDC3	0.271001	0.0447249	0.497277	2.8358	0.0253709	0.0482591	TRUE	Q8N4P3	TP3_4140
EXOSC2	0.270857	0.139835	0.40188	4.89483	0.0017969	0.00555047	TRUE	Q13868	TP3_2798
CWC25	0.270753	0.0518851	0.489621	2.9291	0.0222166	0.0432247	TRUE	Q9NXE8	TP3_6081
GFM1	0.268543	0.114899	0.422188	4.13848	0.00442024	0.0113339	TRUE	Q96RP9	TP3_5045
DDX41	0.266773	0.160062	0.373484	5.91938	0.000602529	0.00232141	TRUE	Q9UJV9	TP3_6392
NAT10	0.266737	0.142722	0.390752	5.09274	0.00143924	0.00465998	TRUE	Q9H0A0	TP3_5499
HSPA13	0.266333	0.0877046	0.444961	3.53035	0.00969694	0.0216622	TRUE	P48723	TP3_1846
YRDC	0.266023	0.0574436	0.474603	3.01989	0.0195431	0.038772	TRUE	Q86U90	TP3_3860
AP3B1	0.265278	0.177133	0.353422	7.12605	0.000195249	0.000977075	TRUE	O00203	TP3_102
POLR1G	0.264061	0.131087	0.397035	4.70197	0.00224264	0.00659974	TRUE	O15446	TP3_312
XYLT2	0.263609	0.108229	0.418989	4.01706	0.00514803	0.0127645	TRUE	Q9H1B5	TP3_5537
NACAD	0.263568	0.0831699	0.443966	3.45943	0.0106655	0.0233852	TRUE	O15069	TP3_259
POLR3B	0.263462	0.111995	0.414928	4.11856	0.00453149	0.0115436	TRUE	Q9NW08	TP3_6026
DHX34	0.263238	0.0979523	0.428525	3.771	0.00705903	0.0166356	TRUE	Q14147	TP3_2826
ATP5MF	0.26303	0.170133	0.355928	6.70417	0.000284464	0.00130272	TRUE	P56134	TP3_2115
CCT2	0.262926	0.093142	0.43271	3.66674	0.00809145	0.0186264	TRUE	P78371	TP3_2349
SLC30A1	0.262114	0.152787	0.371441	5.67685	0.000770907	0.00282775	TRUE	Q9Y6M5	TP3_6865
KTN1	0.262054	0.110481	0.413627	4.09367	0.0046748	0.0118437	TRUE	Q86UP2	TP3_3867
COLGALT1	0.261569	0.154461	0.368677	5.78238	0.000691906	0.00260272	TRUE	Q8NBJ5	TP3_4232
CHD1L	0.261435	0.127433	0.395437	4.61951	0.00246954	0.00712912	TRUE	Q86WJ1	TP3_3911
ARF6	0.260879	0.145566	0.376192	5.35681	0.00107931	0.00370918	TRUE	P62330	TP3_2255
NDUFS3	0.260606	0.13033	0.390881	4.73658	0.00215436	0.00640174	TRUE	O75489	TP3_611
TPST1	0.259874	0.0443064	0.475442	2.85445	0.0247045	0.0472592	TRUE	O60507	TP3_477
GART	0.25907	0.146883	0.371258	5.46784	0.000958947	0.00338008	TRUE	P22102	TP3_1393
DNM1L	0.259022	0.129802	0.388241	4.74626	0.00213037	0.00634702	TRUE	O00429	TP3_132
DDX23	0.258778	0.16085	0.356707	6.25692	0.000432616	0.00178106	TRUE	Q9BUQ8	TP3_5291
PDCL3	0.258627	0.131508	0.385745	4.81734	0.00196298	0.00594202	TRUE	Q9H2J4	TP3_5565
ACY1	0.25861	0.0892818	0.427938	3.61626	0.00864934	0.0196487	TRUE	Q03154	TP3_2480
LDLR	0.257408	0.0874301	0.427387	3.58569	0.00900737	0.0203094	TRUE	P01130	TP3_909
MED12	0.25703	0.106273	0.407788	4.03691	0.00502059	0.0125152	TRUE	Q93074	TP3_4655
POP1	0.255532	0.135154	0.375909	5.02623	0.00154975	0.00493577	TRUE	Q99575	TP3_5111
TRMU	0.255485	0.0678163	0.443153	3.22342	0.0147161	0.0306755	TRUE	O75648	TP3_630
BAG3	0.255008	0.0534464	0.456569	2.99564	0.0202221	0.0399278	TRUE	O95817	TP3_848
COPS8	0.254695	0.0477913	0.4616	2.91471	0.0226748	0.0439465	TRUE	Q99627	TP3_5122
C7orf25	0.254546	0.131716	0.377375	4.9069	0.00177246	0.00550078	TRUE	Q9BPX7	TP3_5170
DNAJC11	0.254377	0.136939	0.371815	5.12876	0.00138308	0.00451686	TRUE	Q9NVH1	TP3_6003
TRMT61A	0.25421	0.0956574	0.412764	3.79632	0.00683056	0.0161608	TRUE	Q96FX7	TP3_4844
G3BP1	0.253933	0.131842	0.376024	4.92471	0.00173708	0.00540436	TRUE	Q13283	TP3_2694
NOP56	0.253893	0.132885	0.374901	4.96797	0.00165434	0.00517623	TRUE	O00567	TP3_156
CEP170	0.253885	0.08667	0.421101	3.59505	0.00889606	0.0201034	TRUE	Q5SW79	TP3_3353
TFRC	0.253288	0.116179	0.390397	4.37413	0.00330921	0.00899547	TRUE	P02786	TP3_930
MTREX	0.25311	0.120881	0.385339	4.53238	0.00273721	0.00769602	TRUE	P42285	TP3_1741
HACL1	0.253028	0.130217	0.375839	4.87836	0.00183084	0.0056237	TRUE	Q9UJ83	TP3_6381
TRMT1	0.252327	0.114238	0.390416	4.32662	0.00350572	0.00942289	TRUE	Q9NXH9	TP3_6088
NPC1	0.25191	0.147387	0.356432	5.70661	0.000747657	0.00276393	TRUE	O15118	TP3_265
HIBCH	0.251772	0.132277	0.371267	4.98885	0.00161598	0.00509312	TRUE	Q6NVY1	TP3_3543
STIM1	0.250504	0.148387	0.352622	5.80844	0.000673825	0.00254885	TRUE	Q13586	TP3_2763
GCLM	0.250418	0.147412	0.353424	5.75635	0.000710515	0.00265041	TRUE	P48507	TP3_1838
RUVBL1	0.25036	0.122214	0.378506	4.62598	0.00245086	0.00709211	TRUE	Q9Y265	TP3_6582
YARS2	0.250013	0.0801913	0.419835	3.48588	0.0102925	0.0227074	TRUE	Q9Y2Z4	TP3_6651
TXNDC5	0.249917	0.123753	0.376081	4.69032	0.00227324	0.00666661	TRUE	Q8NBS9	TP3_4244
MRPL43	0.24974	0.0712733	0.428206	3.31341	0.0130043	0.0276507	TRUE	Q8N983	TP3_4205
VAPB	0.249541	0.133005	0.366076	5.07022	0.00147565	0.00475242	TRUE	O95292	TP3_775
GLO1	0.249305	0.11368	0.38493	4.35246	0.0033973	0.00918941	TRUE	Q04760	TP3_2499
TMEM109	0.248249	0.0821813	0.414316	3.53954	0.00957868	0.0214377	TRUE	Q9BVC6	TP3_5309
PNO1	0.247697	0.158314	0.33708	6.56162	0.000324372	0.00143336	TRUE	Q9NRX1	TP3_5917
RELB	0.247328	0.0853299	0.409326	3.61499	0.00866393	0.0196671	TRUE	Q01201	TP3_2438
LIG4	0.246976	0.0894878	0.404464	3.71322	0.00761225	0.0177053	TRUE	P49917	TP3_1919
WDR11	0.24649	0.116476	0.376503	4.48904	0.00288216	0.00803999	TRUE	Q9BZH6	TP3_5428
TMEM120A	0.246153	0.0621224	0.430184	3.16708	0.0159098	0.032657	TRUE	Q9BXJ8	TP3_5366
MFSD5	0.245376	0.0546462	0.436105	3.04619	0.018834	0.0376494	TRUE	Q6N075	TP3_3530
ZZEF1	0.245217	0.0554852	0.43495	3.06023	0.0184669	0.0370257	TRUE	O43149	TP3_325
DDX52	0.244726	0.101232	0.388219	4.03823	0.00501224	0.0124996	TRUE	Q9Y2R4	TP3_6631
DOP1B	0.244688	0.10442	0.384956	4.13044	0.00446476	0.0114072	TRUE	Q9Y3R5	TP3_6710
TPMT	0.244359	0.148744	0.339974	6.05126	0.000528543	0.00208554	TRUE	P51580	TP3_1974
CES2	0.244356	0.0692285	0.419484	3.30379	0.0131766	0.027968	TRUE	O00748	TP3_166
POLR2C	0.244284	0.0616921	0.426877	3.16779	0.015894	0.0326356	TRUE	P19387	TP3_1338
MYO6	0.244176	0.144412	0.34394	5.79525	0.000682913	0.0025737	TRUE	Q9UM54	TP3_6487
BCAP29	0.243646	0.112216	0.375075	4.38944	0.00324847	0.00888151	TRUE	Q9UHQ4	TP3_6343
EIF3A	0.24304	0.106433	0.379648	4.21257	0.00403208	0.0105515	TRUE	Q14152	TP3_2829
LSM2	0.242798	0.131979	0.353617	5.18768	0.00129637	0.00429399	TRUE	Q9Y333	TP3_6660
DDX51	0.242472	0.125078	0.359866	4.89058	0.0018056	0.00556595	TRUE	Q8N8A6	TP3_4198
CLIP2	0.242464	0.0831884	0.40174	3.60447	0.00878558	0.0199208	TRUE	Q9UDT6	TP3_6282
NT5DC2	0.242002	0.0678124	0.416191	3.28958	0.0134357	0.028448	TRUE	Q9H857	TP3_5677
KIFAP3	0.241984	0.0819334	0.402035	3.57992	0.00907679	0.0204507	TRUE	Q92845	TP3_4615
WDR6	0.24184	0.121889	0.361791	4.77384	0.0020636	0.00618772	TRUE	Q9NNW5	TP3_5811
SGPL1	0.241701	0.134009	0.349393	5.31422	0.00112988	0.0038393	TRUE	O95470	TP3_806
PSMB6	0.240625	0.0914281	0.389823	3.81878	0.0066346	0.0157898	TRUE	P28072	TP3_1499
DNAAF5	0.240204	0.0558959	0.424513	3.08588	0.0178154	0.035898	TRUE	Q86Y56	TP3_3935
RBKS	0.239813	0.0958774	0.383749	3.94501	0.00564127	0.0137728	TRUE	Q9H477	TP3_5600
NAA30	0.239322	0.0766339	0.402011	3.48313	0.0103306	0.0227738	TRUE	Q147X3	TP3_2913
SSB	0.238703	0.149997	0.32741	6.37157	0.000387725	0.00163679	TRUE	P05455	TP3_986
SH3BGRL3	0.238447	0.105434	0.371459	4.24464	0.00387579	0.01024	TRUE	Q9H299	TP3_5557
RBM27	0.238202	0.0775735	0.398831	3.51129	0.00994762	0.0221079	TRUE	Q9P2N5	TP3_6224
ABCF2	0.238168	0.107215	0.369121	4.30638	0.00359332	0.0095986	TRUE	Q9UG63	TP3_6300
TTC27	0.237251	0.122571	0.35193	4.89852	0.00178939	0.00553291	TRUE	Q6P3X3	TP3_3577
ADCY9	0.237009	0.0673881	0.40663	3.30848	0.0130922	0.0278083	TRUE	O60503	TP3_474
EPB41L5	0.236951	0.0489523	0.424949	2.98434	0.0205471	0.0404847	TRUE	Q9HCM4	TP3_5791
EDEM3	0.235927	0.078218	0.393636	3.54213	0.00954552	0.0213872	TRUE	Q9BZQ6	TP3_5436
NRBP1	0.235304	0.0608009	0.409806	3.19279	0.0153528	0.0317074	TRUE	Q9UHY1	TP3_6352
DIS3	0.234248	0.11458	0.353915	4.63491	0.00242531	0.00703165	TRUE	Q9Y2L1	TP3_6621
SYPL1	0.234093	0.081187	0.386999	3.625	0.0085499	0.0194814	TRUE	Q16563	TP3_3095
NUP98	0.233407	0.120675	0.346139	4.90241	0.00178151	0.00551702	TRUE	P52948	TP3_2030
ATXN2	0.232852	0.0881787	0.377526	3.81097	0.00670204	0.0159065	TRUE	Q99700	TP3_5131
NUP133	0.232399	0.103566	0.361231	4.27122	0.00375132	0.00995903	TRUE	Q8WUM0	TP3_4463
MFN2	0.232223	0.120328	0.344117	4.91405	0.00175816	0.00546711	TRUE	O95140	TP3_751
NBAS	0.232155	0.101864	0.362445	4.21899	0.00400023	0.0104954	TRUE	A2RRP1	TP3_25
MRPS22	0.231912	0.113869	0.349955	4.65186	0.00237763	0.00691998	TRUE	P82650	TP3_2368
SFXN1	0.231754	0.134977	0.328531	5.67019	0.000776221	0.00284035	TRUE	Q9H9B4	TP3_5710
FBXO3	0.231078	0.058063	0.404093	3.16241	0.0160132	0.0328245	TRUE	Q9UK99	TP3_6412
P4HB	0.230996	0.0554715	0.406521	3.11609	0.0170794	0.0346227	TRUE	P07237	TP3_1018
RTF2	0.230724	0.0401564	0.421292	2.86673	0.0242759	0.046557	TRUE	Q9BY42	TP3_5383
CPT1A	0.230719	0.0764016	0.385036	3.54007	0.00957182	0.0214356	TRUE	P50416	TP3_1929
DHRS4	0.229933	0.0473545	0.412511	2.98192	0.0206173	0.0406099	TRUE	Q9BTZ2	TP3_5274
TFB1M	0.229852	0.036846	0.422858	2.81982	0.0259571	0.0491883	TRUE	Q8WVM0	TP3_4492
CCDC124	0.229451	0.0585556	0.400346	3.17909	0.0156468	0.0322579	TRUE	Q96CT7	TP3_4768
RPS27	0.228957	0.105075	0.352838	4.37613	0.00330119	0.00898502	TRUE	P42677	TP3_1750
DLGAP4	0.228243	0.107262	0.349224	4.46709	0.00295881	0.00821212	TRUE	Q9Y2H0	TP3_6610
GHITM	0.228074	0.0384297	0.417719	2.8476	0.0249471	0.0476478	TRUE	Q9H3K2	TP3_5584
MAP7D1	0.227995	0.0934814	0.362508	4.01332	0.00517245	0.0128145	TRUE	Q3KQU3	TP3_3189
POLR1E	0.227635	0.0901385	0.365131	3.92005	0.00582401	0.0141675	TRUE	Q9GZS1	TP3_5472
CCDC47	0.227033	0.0883418	0.365724	3.876	0.00616245	0.0148711	TRUE	Q96A33	TP3_4692
DSG2	0.226806	0.137578	0.316034	6.01862	0.000545853	0.00213987	TRUE	Q14126	TP3_2819
SH2D4A	0.226759	0.102718	0.3508	4.32856	0.00349745	0.00940484	TRUE	Q9H788	TP3_5657
ADISSP	0.226515	0.0495373	0.403493	3.03055	0.0192523	0.0383713	TRUE	Q9GZN8	TP3_5465
FIBP	0.22642	0.0441306	0.408709	2.94101	0.0218448	0.0425835	TRUE	O43427	TP3_363
MRPL9	0.226269	0.0973588	0.355179	4.15606	0.00432457	0.0111527	TRUE	Q9BYD2	TP3_5396
DLD	0.226214	0.118704	0.333723	4.98215	0.00162819	0.00511827	TRUE	P09622	TP3_1096
APTX	0.226117	0.0793635	0.37287	3.64828	0.00829079	0.018984	TRUE	Q7Z2E3	TP3_3761
EIF3E	0.225468	0.12008	0.330855	5.0657	0.00148308	0.00477128	TRUE	P60228	TP3_2159
RAB13	0.224576	0.0889807	0.360172	3.92159	0.00581253	0.0141509	TRUE	P51153	TP3_1959
UCKL1	0.223047	0.0549216	0.391172	3.14128	0.0164904	0.0335865	TRUE	Q9NWZ5	TP3_6058
ANXA2	0.221553	0.0484556	0.394651	3.03061	0.0192507	0.0383713	TRUE	P07355	TP3_1021
SPAG9	0.221547	0.109457	0.333636	4.67998	0.0023008	0.00673201	TRUE	O60271	TP3_449
SUPT6H	0.221534	0.0817358	0.361332	3.75217	0.00723433	0.0169591	TRUE	Q7KZ85	TP3_3716
FAM98A	0.22064	0.091616	0.349663	4.04909	0.00494405	0.0123601	TRUE	Q8NCA5	TP3_4257
SUCLA2	0.220486	0.122699	0.318273	5.33882	0.00110036	0.00376525	TRUE	Q9P2R7	TP3_6227
MIB1	0.219831	0.0805983	0.359064	3.73845	0.00736512	0.0172033	TRUE	Q86YT6	TP3_3946
RPS19BP1	0.219777	0.0680849	0.371469	3.43054	0.0110894	0.024157	TRUE	Q86WX3	TP3_3917
LAS1L	0.219111	0.0612906	0.376932	3.28734	0.013477	0.0285255	TRUE	Q9Y4W2	TP3_6753
MAP2K2	0.218219	0.112121	0.324317	4.87001	0.00184833	0.00567311	TRUE	P36507	TP3_1665
CCT5	0.216935	0.0883551	0.345515	3.99484	0.00529488	0.0130377	TRUE	P48643	TP3_1844
NDRG1	0.215718	0.0481305	0.383306	3.04781	0.0187913	0.0375763	TRUE	Q92597	TP3_4572
OTUB1	0.215472	0.0346528	0.396291	2.82157	0.0258924	0.0490964	TRUE	Q96FW1	TP3_4843
SH3GLB2	0.215017	0.045121	0.384913	2.99663	0.0201939	0.0398928	TRUE	Q9NR46	TP3_5884
ACBD3	0.214704	0.0618845	0.367524	3.32663	0.0127713	0.0272032	TRUE	Q9H3P7	TP3_5589
CPNE8	0.214354	0.0512294	0.377479	3.1114	0.0171916	0.0348034	TRUE	Q86YQ8	TP3_3943
SCRN3	0.214009	0.0717299	0.356288	3.56151	0.0093019	0.0209267	TRUE	Q0VDG4	TP3_2585
C5orf22	0.213818	0.0754623	0.352174	3.65924	0.00817184	0.0187751	TRUE	Q49AR2	TP3_3228
IKBKB	0.213561	0.0571404	0.369982	3.23274	0.014528	0.0303777	TRUE	O14920	TP3_232
PRPF3	0.213422	0.101968	0.324875	4.53407	0.00273173	0.00768417	TRUE	O43395	TP3_355
MRPL23	0.2134	0.0577344	0.369065	3.24598	0.0142655	0.029919	TRUE	Q16540	TP3_3091
PTBP3	0.213037	0.07504	0.351035	3.65535	0.00821388	0.0188508	TRUE	O95758	TP3_838
NLE1	0.212682	0.0748372	0.350528	3.65329	0.00823626	0.0188949	TRUE	Q9NVX2	TP3_6023
UTP20	0.212059	0.0924276	0.33169	4.19716	0.00410963	0.0106988	TRUE	O75691	TP3_637
NEMF	0.211952	0.116632	0.307272	5.265	0.00119162	0.00400854	TRUE	O60524	TP3_482
AGFG1	0.211539	0.101272	0.321806	4.54244	0.00270473	0.00761533	TRUE	P52594	TP3_2013
ARL6IP5	0.211027	0.0522785	0.369776	3.14754	0.0163474	0.0333852	TRUE	O75915	TP3_669
RAB3GAP1	0.211024	0.0913353	0.330712	4.17468	0.0042257	0.0109585	TRUE	Q15042	TP3_2953
C8orf33	0.210994	0.0876183	0.33437	4.04934	0.00494253	0.0123601	TRUE	Q9H7E9	TP3_5664
CCZ1; CCZ1B	0.210695	0.0875569	0.333834	4.0514	0.00492971	0.0123396	TRUE	P86790; P86791	TP3_2398
PRMT1	0.209869	0.100071	0.319666	4.52584	0.00275856	0.00774769	TRUE	Q99873	TP3_5154
USP7	0.209498	0.0693669	0.349629	3.53989	0.00957421	0.0214356	TRUE	Q93009	TP3_4647
PTDSS1	0.208566	0.0458884	0.371244	3.0357	0.0191135	0.0381449	TRUE	P48651	TP3_1845
NSUN2	0.207326	0.109879	0.304773	5.03765	0.00153013	0.00489355	TRUE	Q08J23	TP3_2571
UBR5	0.207288	0.0342815	0.380295	2.83697	0.0253286	0.0481936	TRUE	O95071	TP3_746
GSR	0.207208	0.120885	0.293532	5.68357	0.000765585	0.00281335	TRUE	P00390	TP3_881
RAB3GAP2	0.207148	0.112115	0.302181	5.16119	0.00133457	0.00439003	TRUE	Q9H2M9	TP3_5569
PCMT1	0.206525	0.034246	0.378805	2.83847	0.0252746	0.0481553	TRUE	P22061	TP3_1390
MOGS	0.206292	0.089977	0.322607	4.19943	0.00409807	0.0106941	TRUE	Q13724	TP3_2786
C2orf49	0.205918	0.0610151	0.35082	3.36482	0.0121234	0.0259878	TRUE	Q9BVC5	TP3_5308
GTF3C3	0.205352	0.0401022	0.370603	2.9424	0.021802	0.0425277	TRUE	Q9Y5Q9	TP3_6794
FLNB	0.205237	0.0925878	0.317886	4.31391	0.00356046	0.0095361	TRUE	O75369	TP3_587
EIF3I	0.204834	0.108053	0.301615	5.01136	0.00157574	0.0049897	TRUE	Q13347	TP3_2705
EXOSC6	0.204766	0.0636699	0.345861	3.43627	0.011004	0.0240142	TRUE	Q5RKV6	TP3_3347
MRPS34	0.204265	0.0517219	0.356807	3.17063	0.0158316	0.0325366	TRUE	P82930	TP3_2377
RAB9A	0.203667	0.0845588	0.322776	4.04876	0.00494612	0.0123602	TRUE	P51151	TP3_1958
SNX24	0.203408	0.0328799	0.373936	2.82433	0.0257901	0.0489486	TRUE	Q9Y343	TP3_6661
SLC4A1AP	0.202424	0.0420047	0.362843	2.98778	0.0204473	0.0403276	TRUE	Q9BWU0	TP3_5352
OXSM	0.202288	0.0687119	0.335863	3.5858	0.00900612	0.0203094	TRUE	Q9NWU1	TP3_6049
KLC1	0.201984	0.106756	0.297212	5.02224	0.00155668	0.0049449	TRUE	Q07866	TP3_2544
RPS24	0.201856	0.0398239	0.363889	2.94974	0.0215765	0.0422044	TRUE	P62847	TP3_2278
NUP107	0.201791	0.0696713	0.33391	3.61641	0.00864761	0.0196487	TRUE	P57740	TP3_2142
HK2	-0.202604	-0.341492	-0.063717	-3.45406	0.010743	0.0235465	TRUE	P52789	TP3_2022
VPS13C	-0.203061	-0.344331	-0.0617905	-3.40345	0.0115036	0.0248375	TRUE	Q709C8	TP3_3695
RAB21	-0.203264	-0.302982	-0.103547	-4.82652	0.00194244	0.00589984	TRUE	Q9UL25	TP3_6449
EXOC5	-0.203462	-0.326542	-0.0803819	-3.91416	0.00586803	0.0142516	TRUE	O00471	TP3_141
WASHC5	-0.20363	-0.319656	-0.087605	-4.1556	0.00432705	0.0111544	TRUE	Q12768	TP3_2599
CNDP2	-0.203861	-0.328982	-0.0787399	-3.85786	0.00630801	0.0151678	TRUE	Q96KP4	TP3_4951
DNAJC13	-0.204497	-0.312571	-0.0964238	-4.48035	0.00291223	0.00810517	TRUE	O75165	TP3_562
NPLOC4	-0.20589	-0.307709	-0.104071	-4.78797	0.0020303	0.00611213	TRUE	Q8TAT6	TP3_4345
MTPN	-0.206113	-0.368872	-0.0433539	-2.9985	0.0201408	0.0398139	TRUE	P58546	TP3_2150
ATL1	-0.206135	-0.317596	-0.0946739	-4.37898	0.00328984	0.00896622	TRUE	Q8WXF7	TP3_4525
COG1	-0.206276	-0.339554	-0.0729971	-3.66464	0.0081139	0.0186567	TRUE	Q8WTW3	TP3_4445
CPNE2	-0.207028	-0.380486	-0.0335702	-2.82604	0.0257271	0.0488597	TRUE	Q96FN4	TP3_4839
SNX15	-0.207228	-0.356907	-0.0575491	-3.27817	0.0136478	0.0288262	TRUE	Q9NRS6	TP3_5911
SEPHS2	-0.207246	-0.378597	-0.0358949	-2.8638	0.0243775	0.0467074	TRUE	Q99611	TP3_5116
DIP2A	-0.207561	-0.33029	-0.0848322	-4.00445	0.00523082	0.0129225	TRUE	Q14689	TP3_2896
MAPK1	-0.207786	-0.308929	-0.106643	-4.86434	0.00186032	0.0056911	TRUE	P28482	TP3_1509
DOCK7	-0.208725	-0.328601	-0.0888493	-4.12275	0.00450781	0.0114978	TRUE	Q96N67	TP3_4986
ASPSCR1	-0.208821	-0.335448	-0.0821933	-3.90471	0.00593948	0.0143857	TRUE	Q9BZE9	TP3_5422
DDX20	-0.208952	-0.345216	-0.0726881	-3.63086	0.00848384	0.0193454	TRUE	Q9UHI6	TP3_6335
PCK2	-0.209241	-0.326517	-0.0919643	-4.22454	0.00397294	0.0104465	TRUE	Q16822	TP3_3123
GMPS	-0.209403	-0.355151	-0.0636549	-3.40192	0.0115276	0.0248784	TRUE	P49915	TP3_1917
SAR1A	-0.20941	-0.378771	-0.0400499	-2.92772	0.0222601	0.0432816	TRUE	Q9NR31	TP3_5882
TGFBRAP1	-0.211062	-0.335903	-0.0862206	-4.00309	0.00523984	0.0129338	TRUE	Q8WUH2	TP3_4460
PSMD4	-0.211726	-0.335974	-0.087478	-4.03486	0.00503355	0.0125372	TRUE	P55036	TP3_2090
ALS2	-0.211799	-0.384583	-0.0390154	-2.90245	0.023073	0.0446039	TRUE	Q96Q42	TP3_5022
CPNE3	-0.211836	-0.333158	-0.0905151	-4.13435	0.00444305	0.0113662	TRUE	O75131	TP3_551
MARK2	-0.212108	-0.357533	-0.0666835	-3.45353	0.0107506	0.0235547	TRUE	Q7KZI7	TP3_3718
OSGEP	-0.212111	-0.321886	-0.102336	-4.57512	0.00260211	0.00741357	TRUE	Q9NPF4	TP3_5833
WDR44	-0.212488	-0.345481	-0.0794955	-3.78313	0.00694857	0.0164079	TRUE	Q5JSH3	TP3_3317
RPL12	-0.212881	-0.332328	-0.0934351	-4.21996	0.00399544	0.0104874	TRUE	P30050	TP3_1543
PAXX	-0.213663	-0.390533	-0.0367943	-2.86037	0.0244971	0.0469069	TRUE	Q9BUH6	TP3_5282
SUZ12	-0.214378	-0.385796	-0.0429603	-2.9612	0.0212295	0.0416528	TRUE	Q15022	TP3_2944
AXL	-0.214647	-0.361541	-0.0677542	-3.45993	0.0106582	0.0233777	TRUE	P30530	TP3_1558
DDX3X	-0.216053	-0.33283	-0.0992766	-4.38075	0.00328278	0.00895101	TRUE	O00571	TP3_157
SLC33A1	-0.216216	-0.373903	-0.0585286	-3.24664	0.0142524	0.0299152	TRUE	O00400	TP3_126
RPL34	-0.21624	-0.332296	-0.100184	-4.41176	0.00316212	0.00869259	TRUE	P49207	TP3_1859
CAND1	-0.216848	-0.329712	-0.103983	-4.54927	0.00268291	0.00758568	TRUE	Q86VP6	TP3_3889
KHDRBS1	-0.217387	-0.343541	-0.0912342	-4.08018	0.00475452	0.0119954	TRUE	Q07666	TP3_2539
NCKAP1	-0.217669	-0.314401	-0.120937	-5.32809	0.00111312	0.00379517	TRUE	Q9Y2A7	TP3_6596
HSPH1	-0.217671	-0.359908	-0.0754326	-3.6235	0.00856687	0.0195127	TRUE	Q92598	TP3_4573
CHD4	-0.217782	-0.329363	-0.106201	-4.62143	0.00246397	0.00711724	TRUE	Q14839	TP3_2915
SF3B1	-0.218098	-0.32236	-0.113835	-4.95298	0.0016825	0.00525346	TRUE	O75533	TP3_619
TPPP	-0.218262	-0.358444	-0.0780803	-3.68664	0.00788243	0.0181937	TRUE	O94811	TP3_701
DCAF1	-0.218367	-0.378876	-0.0578572	-3.22129	0.0147596	0.0307472	TRUE	Q9Y4B6	TP3_6728
UBR4	-0.21861	-0.316545	-0.120676	-5.2854	0.00116559	0.0039319	TRUE	Q5T4S7	TP3_3381
XPO5	-0.218848	-0.322327	-0.115368	-5.0076	0.00158237	0.00500023	TRUE	Q9HAV4	TP3_5742
TAX1BP1	-0.21904	-0.343926	-0.0941552	-4.15295	0.00434131	0.011185	TRUE	Q86VP1	TP3_3888
LPCAT1	-0.219469	-0.367436	-0.0715014	-3.51197	0.00993853	0.022101	TRUE	Q8NF37	TP3_4296
ARL8A	-0.219704	-0.368934	-0.0704729	-3.48596	0.0102914	0.0227074	TRUE	Q96BM9	TP3_4729
VPS18	-0.219788	-0.322194	-0.117382	-5.08184	0.00145674	0.00470154	TRUE	Q9P253	TP3_6201
SRGAP1	-0.219812	-0.356021	-0.0836041	-3.82113	0.00661438	0.0157541	TRUE	Q7Z6B7	TP3_3811
CHORDC1	-0.219889	-0.348379	-0.0913989	-4.05208	0.0049255	0.0123367	TRUE	Q9UHD1	TP3_6329
NEDD4L	-0.220277	-0.320735	-0.11982	-5.19195	0.00129033	0.00427868	TRUE	Q96PU5	TP3_5012
IPO9	-0.220374	-0.36363	-0.0771174	-3.64242	0.00835527	0.0191027	TRUE	Q96P70	TP3_5003
LANCL2	-0.220381	-0.382565	-0.0581968	-3.21743	0.0148384	0.0308664	TRUE	Q9NS86	TP3_5930
AGO2	-0.220828	-0.348226	-0.0934292	-4.10424	0.00461333	0.0117125	TRUE	Q9UKV8	TP3_6440
ME1	-0.222229	-0.348287	-0.0961715	-4.17422	0.0042281	0.0109601	TRUE	P48163	TP3_1829
TRIM14	-0.222935	-0.327098	-0.118771	-5.06765	0.00147987	0.00476348	TRUE	Q14142	TP3_2823
GPSM1	-0.223013	-0.375284	-0.070743	-3.46784	0.0105453	0.0231637	TRUE	Q86YR5	TP3_3944
SF3A2	-0.223433	-0.359644	-0.0872212	-3.88398	0.00609962	0.0147312	TRUE	Q15428	TP3_3012
RPS27L	-0.22504	-0.330946	-0.119135	-5.03135	0.00154093	0.00491812	TRUE	Q71UM5	TP3_3707
WASL	-0.225063	-0.343884	-0.106242	-4.48492	0.00289637	0.00806474	TRUE	O00401	TP3_127
PRRC2C	-0.225635	-0.367445	-0.0838254	-3.76742	0.00709198	0.0166943	TRUE	Q9Y520	TP3_6762
NBEA	-0.225994	-0.404339	-0.047649	-3.0004	0.0200868	0.0397202	TRUE	Q8NFP9	TP3_4308
KIAA2013	-0.226011	-0.357206	-0.0948158	-4.07902	0.00476148	0.0120036	TRUE	Q8IYS2	TP3_4058
GNA11	-0.226205	-0.360131	-0.0922794	-3.99928	0.00526519	0.0129857	TRUE	P29992	TP3_1533
PI4K2B	-0.226271	-0.416855	-0.0356874	-2.81117	0.0262802	0.0497694	TRUE	Q8TCG2	TP3_4386
ANXA4	-0.2263	-0.345496	-0.107103	-4.49535	0.00286055	0.00799632	TRUE	P09525	TP3_1093
ACP2	-0.226484	-0.370904	-0.0820637	-3.71324	0.00761201	0.0177053	TRUE	P11117	TP3_1143
PPWD1	-0.227075	-0.365343	-0.0888072	-3.88859	0.0060636	0.0146501	TRUE	Q96BP3	TP3_4732
ARL1	-0.22773	-0.389978	-0.0654823	-3.32342	0.0128275	0.0273131	TRUE	P40616	TP3_1713
AFG2B	-0.228264	-0.393702	-0.062826	-3.26697	0.0138593	0.0292016	TRUE	Q9BVQ7	TP3_5324
SNRNP70	-0.228915	-0.387585	-0.0702439	-3.41602	0.0113094	0.0245478	TRUE	P08621	TP3_1065
CAPN2	-0.229098	-0.333141	-0.125054	-5.21375	0.00125994	0.00419634	TRUE	P17655	TP3_1297
ATXN2L	-0.229378	-0.342889	-0.115867	-4.78474	0.00203786	0.0061288	TRUE	Q8WWM7	TP3_4513
RPRD1B	-0.229387	-0.363963	-0.0948104	-4.03593	0.00502679	0.0125255	TRUE	Q9NQG5	TP3_5858
DNAJB11	-0.229437	-0.378646	-0.0802289	-3.64095	0.00837148	0.0191317	TRUE	Q9UBS4	TP3_6267
SDHA	-0.22998	-0.408272	-0.0516885	-3.05424	0.0186226	0.0372761	TRUE	P31040	TP3_1572
SYNGR1	-0.230382	-0.362952	-0.0978133	-4.11482	0.00455271	0.011583	TRUE	O43759	TP3_405
RACK1	-0.230652	-0.350107	-0.111198	-4.57192	0.00261197	0.00743378	TRUE	P63244	TP3_2314
STIP1	-0.231569	-0.359391	-0.103748	-4.28966	0.00366755	0.00975377	TRUE	P31948	TP3_1591
VAC14	-0.232231	-0.411552	-0.0529095	-3.06642	0.0183073	0.0367789	TRUE	Q08AM6	TP3_2570
TARS2	-0.233257	-0.334324	-0.132191	-5.46478	0.000962061	0.0033871	TRUE	Q9BW92	TP3_5339
FAM120B	-0.233367	-0.39507	-0.0716641	-3.41716	0.011292	0.0245188	TRUE	Q96EK7	TP3_4807
TOLLIP	-0.23339	-0.33614	-0.130639	-5.37825	0.00105481	0.00364779	TRUE	Q9H0E2	TP3_5504
DIP2B	-0.2338	-0.377646	-0.0899546	-3.8485	0.00638459	0.0153276	TRUE	Q9P265	TP3_6204
PLS1	-0.233912	-0.405142	-0.0626814	-3.23456	0.0144917	0.0303123	TRUE	Q14651	TP3_2884
CCDC134	-0.234512	-0.398665	-0.0703578	-3.38265	0.0118329	0.0254398	TRUE	Q9H6E4	TP3_5633
ARHGAP17	-0.235826	-0.384671	-0.0869813	-3.75147	0.00724094	0.0169591	TRUE	Q68EM7	TP3_3478
GSS	-0.236501	-0.342114	-0.130888	-5.30225	0.00114456	0.00388264	TRUE	P48637	TP3_1843
ACAP2	-0.236694	-0.371361	-0.102027	-4.1617	0.00429435	0.0110901	TRUE	Q15057	TP3_2962
PTPN14	-0.236891	-0.41571	-0.0580715	-3.13673	0.0165952	0.0337657	TRUE	Q15678	TP3_3045
MTMR6	-0.236945	-0.358509	-0.115381	-4.61516	0.00248218	0.00715877	TRUE	Q9Y217	TP3_6568
IWS1	-0.237644	-0.360169	-0.115119	-4.59246	0.00254941	0.0073247	TRUE	Q96ST2	TP3_5070
PIK3C3	-0.238002	-0.39245	-0.0835551	-3.64876	0.00828563	0.0189794	TRUE	Q8NEB9	TP3_4284
APEX1	-0.238143	-0.336611	-0.139676	-5.7265	0.000732547	0.00272173	TRUE	P27695	TP3_1487
MOSPD2	-0.238398	-0.401256	-0.075539	-3.46605	0.0105708	0.0232112	TRUE	Q8NHP6	TP3_4321
WDR5	-0.238463	-0.372861	-0.104064	-4.20117	0.00408927	0.010678	TRUE	P61964	TP3_2222
SH3GL1	-0.238866	-0.382305	-0.0954272	-3.94304	0.00565546	0.0137963	TRUE	Q99961	TP3_5161
SLC25A11	-0.24041	-0.402001	-0.0788193	-3.52273	0.00979631	0.02186	TRUE	Q02978	TP3_2475
RPL35A	-0.240791	-0.426836	-0.0547456	-3.06454	0.0183557	0.0368638	TRUE	P18077	TP3_1315
UPF1	-0.240824	-0.33289	-0.148758	-6.19363	0.000459881	0.00186952	TRUE	Q92900	TP3_4626
PRPSAP1	-0.241229	-0.395441	-0.0870176	-3.70388	0.00770605	0.0178822	TRUE	Q14558	TP3_2875
NMT2	-0.241411	-0.39367	-0.0891527	-3.75422	0.00721508	0.0169248	TRUE	O60551	TP3_484
THG1L	-0.241681	-0.38253	-0.100831	-4.06284	0.00485928	0.0122088	TRUE	Q9NWX6	TP3_6055
EIF2B5	-0.241849	-0.415339	-0.0683596	-3.30077	0.0132313	0.0280544	TRUE	Q13144	TP3_2669
PRPSAP2	-0.241892	-0.367724	-0.116061	-4.55172	0.00267513	0.00756867	TRUE	O60256	TP3_446
OSBP	-0.243169	-0.380282	-0.106056	-4.19926	0.00409897	0.0106941	TRUE	P22059	TP3_1389
ARHGDIA	-0.243935	-0.374487	-0.113383	-4.4242	0.00311511	0.00858287	TRUE	P52565	TP3_2011
SUPT16H	-0.244044	-0.336633	-0.151455	-6.24096	0.000439317	0.0018008	TRUE	Q9Y5B9	TP3_6778
UBE3C	-0.24421	-0.362534	-0.125885	-4.88687	0.00181322	0.00557964	TRUE	Q15386	TP3_3002
PDPK1	-0.244667	-0.436086	-0.0532467	-3.02643	0.0193641	0.0385306	TRUE	O15530	TP3_319
ANXA6	-0.244742	-0.363925	-0.125559	-4.86226	0.00186473	0.00570171	TRUE	P08133	TP3_1046
COPG2	-0.24509	-0.342403	-0.147777	-5.96347	0.000576576	0.00224141	TRUE	Q9UBF2	TP3_6244
PPIG	-0.245494	-0.388952	-0.102036	-4.05191	0.00492652	0.0123367	TRUE	Q13427	TP3_2723
HSPA12A	-0.245517	-0.444435	-0.0465993	-2.92248	0.0224262	0.0435485	TRUE	O43301	TP3_345
IRAK1	-0.245725	-0.350947	-0.140504	-5.52953	0.000898597	0.00320662	TRUE	P51617	TP3_1978
EXOC8	-0.246877	-0.389575	-0.10418	-4.09646	0.00465849	0.0118173	TRUE	Q8IYI6	TP3_4052
LMAN2L	-0.247027	-0.354301	-0.139754	-5.45251	0.00097464	0.00342143	TRUE	Q9H0V9	TP3_5526
NIF3L1	-0.247164	-0.392632	-0.101695	-4.02309	0.00510892	0.012691	TRUE	Q9GZT8	TP3_5477
DNM2	-0.247234	-0.339992	-0.154476	-6.31104	0.000410737	0.0017065	TRUE	P50570	TP3_1938
PPCS	-0.247304	-0.381916	-0.112693	-4.35005	0.00340726	0.00921148	TRUE	Q9HAB8	TP3_5732
CUL2	-0.2477	-0.353995	-0.141406	-5.51771	0.000909825	0.00323713	TRUE	Q13617	TP3_2771
SDHB	-0.248395	-0.439473	-0.0573177	-3.07806	0.0180113	0.0362566	TRUE	P21912	TP3_1383
KIF13B	-0.24867	-0.390723	-0.106618	-4.14494	0.0043848	0.011267	TRUE	Q9NQT8	TP3_5868
DIDO1	-0.248731	-0.367244	-0.130217	-4.96942	0.00165164	0.00517047	TRUE	Q9BTC0	TP3_5254
CLIC4	-0.248996	-0.394334	-0.103657	-4.05653	0.00489799	0.0122907	TRUE	Q9Y696	TP3_6835
SCD	-0.249219	-0.457137	-0.041301	-2.83813	0.0252866	0.0481593	TRUE	O00767	TP3_169
HNRNPUL1	-0.249232	-0.395616	-0.102847	-4.03135	0.0050559	0.0125866	TRUE	Q9BUJ2	TP3_5284
RPL21	-0.249895	-0.348544	-0.151247	-5.99805	0.000557092	0.00217687	TRUE	P46778	TP3_1803
IREB2	-0.250202	-0.377087	-0.123316	-4.66898	0.00233054	0.00680256	TRUE	P48200	TP3_1830
AKR1B1	-0.250564	-0.375931	-0.125198	-4.73241	0.00216479	0.00641792	TRUE	P15121	TP3_1240
SND1	-0.250839	-0.351084	-0.150594	-5.92485	0.000599241	0.00231169	TRUE	Q7KZF4	TP3_3717
ARMT1	-0.251202	-0.425859	-0.0765454	-3.40551	0.0114716	0.0248285	TRUE	Q9H993	TP3_5705
GTF3C2	-0.252191	-0.407421	-0.0969604	-3.84677	0.00639889	0.0153497	TRUE	Q8WUA4	TP3_4451
HLA-C	-0.252763	-0.416075	-0.0894505	-3.6647	0.00811328	0.0186567	TRUE	P10321	TP3_1126
PSMG1	-0.25278	-0.358446	-0.147115	-5.6644	0.000780878	0.00285566	TRUE	O95456	TP3_804
SMG8	-0.252929	-0.403571	-0.102287	-3.97554	0.00542619	0.0133176	TRUE	Q8ND04	TP3_4268
PLXNB2	-0.253154	-0.377507	-0.1288	-4.82026	0.00195641	0.00592859	TRUE	O15031	TP3_252
DEK	-0.253255	-0.356347	-0.150163	-5.81669	0.000668211	0.00253091	TRUE	P35659	TP3_1653
DDB1	-0.253359	-0.369207	-0.137512	-5.17838	0.00130964	0.00432375	TRUE	Q16531	TP3_3087
MTMR9	-0.253442	-0.398242	-0.108642	-4.14432	0.00438821	0.011267	TRUE	Q96QG7	TP3_5031
DHRSX	-0.253844	-0.45763	-0.0500589	-2.94943	0.0215861	0.0422044	TRUE	Q8N5I4	TP3_4163
FLCN	-0.254073	-0.417833	-0.0903135	-3.67363	0.00801844	0.0184794	TRUE	Q8NFG4	TP3_4303
P3H1	-0.255162	-0.418567	-0.091757	-3.69738	0.00777199	0.0179937	TRUE	Q32P28	TP3_3180
RPL28	-0.255204	-0.400497	-0.109911	-4.15898	0.00430886	0.0111217	TRUE	P46779	TP3_1804
EIF5	-0.255744	-0.362247	-0.149241	-5.68573	0.000763886	0.00280881	TRUE	P55010	TP3_2088
SEPTIN9	-0.25579	-0.348242	-0.163337	-6.551	0.000327589	0.0014444	TRUE	Q9UHD8	TP3_6331
SF3B3	-0.256441	-0.377307	-0.135575	-5.02374	0.00155408	0.00494183	TRUE	Q15393	TP3_3005
PARK7	-0.257034	-0.435398	-0.07867	-3.41214	0.011369	0.0246416	TRUE	Q99497	TP3_5099
RBM14	-0.257209	-0.373363	-0.141055	-5.24318	0.0012202	0.00408196	TRUE	Q96PK6	TP3_5009
EDF1	-0.25772	-0.390506	-0.124935	-4.59561	0.00253996	0.00730451	TRUE	O60869	TP3_521
RETREG3	-0.257933	-0.418118	-0.0977483	-3.81267	0.00668727	0.0158882	TRUE	Q86VR2	TP3_3892
GSPT2	-0.258138	-0.466787	-0.0494885	-2.9294	0.0222073	0.0432206	TRUE	Q8IYD1	TP3_4051
DUSP23	-0.258389	-0.446921	-0.0698582	-3.24515	0.0142817	0.0299351	TRUE	Q9BVJ7	TP3_5315
CPSF1	-0.259285	-0.366184	-0.152385	-5.74308	0.000720218	0.00268086	TRUE	Q10570	TP3_2592
FGF2	-0.25987	-0.395174	-0.124566	-4.54768	0.00268797	0.00758966	TRUE	P09038	TP3_1079
ALDOA	-0.260676	-0.391715	-0.129636	-4.71023	0.00222123	0.00654991	TRUE	P04075	TP3_942
HDGF	-0.260955	-0.390454	-0.131456	-4.77137	0.0020695	0.00619928	TRUE	P51858	TP3_1995
NMI	-0.261035	-0.384215	-0.137855	-5.01766	0.00156467	0.00496506	TRUE	Q13287	TP3_2696
SPIN1	-0.26121	-0.457212	-0.0652074	-3.15553	0.0161671	0.0331064	TRUE	Q9Y657	TP3_6826
TBL1XR1	-0.262615	-0.448655	-0.0765743	-3.34238	0.0124997	0.0266717	TRUE	Q9BZK7	TP3_5431
WNK1	-0.262666	-0.39435	-0.130982	-4.72298	0.0021886	0.00647264	TRUE	Q9H4A3	TP3_5605
ESD	-0.262786	-0.399041	-0.126531	-4.5666	0.00262845	0.00747014	TRUE	P10768	TP3_1137
ENO1	-0.262851	-0.363719	-0.161982	-6.17018	0.000470467	0.00189725	TRUE	P06733	TP3_1001
TRAPPC2L	-0.263617	-0.475595	-0.0516377	-2.94458	0.0217347	0.0424374	TRUE	Q9UL33	TP3_6451
SEC23B	-0.263738	-0.381042	-0.146434	-5.32357	0.00111855	0.00380937	TRUE	Q15437	TP3_3016
JUP	-0.264437	-0.44709	-0.081785	-3.428	0.0111276	0.0242218	TRUE	P14923	TP3_1237
NUDC	-0.265031	-0.386695	-0.143368	-5.15798	0.00133929	0.00439762	TRUE	Q9Y266	TP3_6583
MAPK7	-0.265281	-0.404329	-0.126233	-4.51738	0.00278646	0.00781831	TRUE	Q13164	TP3_2677
TUBGCP2	-0.26533	-0.38403	-0.14663	-5.29272	0.0011564	0.00390965	TRUE	Q9BSJ2	TP3_5236
B3GLCT	-0.265418	-0.405488	-0.125349	-4.48673	0.00289011	0.00805474	TRUE	Q6Y288	TP3_3661
EGFR	-0.265566	-0.448601	-0.0825318	-3.43545	0.0110161	0.024032	TRUE	P00533	TP3_889
FLII	-0.265933	-0.363258	-0.168609	-6.46985	0.000353382	0.00153132	TRUE	Q13045	TP3_2654
DPP9	-0.26645	-0.358591	-0.174309	-6.84712	0.000249907	0.00118022	TRUE	Q86TI2	TP3_3847
TTC9C	-0.267508	-0.430344	-0.104671	-3.88982	0.00605406	0.0146387	TRUE	Q8N5M4	TP3_4167
FAM20B	-0.268324	-0.42451	-0.112137	-4.0678	0.00482904	0.012148	TRUE	O75063	TP3_541
CNNM3	-0.268817	-0.386067	-0.151567	-5.42861	0.000999673	0.00350117	TRUE	Q8NE01	TP3_4280
FMNL3	-0.26921	-0.36694	-0.171481	-6.52243	0.000336418	0.00147153	TRUE	Q8IVF7	TP3_3976
AFG2A	-0.269821	-0.381825	-0.157818	-5.70412	0.000749571	0.00276796	TRUE	Q8NB90	TP3_4225
MFAP1	-0.270006	-0.496019	-0.0439938	-2.82869	0.0256301	0.048706	TRUE	P55081	TP3_2095
NPHP3	-0.270538	-0.476844	-0.0642316	-3.10498	0.0173461	0.0350811	TRUE	Q7Z494	TP3_3793
AMDHD2	-0.271388	-0.426796	-0.11598	-4.13487	0.0044402	0.0113637	TRUE	Q9Y303	TP3_6653
TECR	-0.271912	-0.421714	-0.122109	-4.29786	0.00363094	0.00966919	TRUE	Q9NZ01	TP3_6131
PSMG2	-0.271948	-0.400098	-0.143798	-5.0247	0.00155241	0.00493913	TRUE	Q969U7	TP3_4682
FERMT2	-0.272192	-0.377657	-0.166728	-6.11101	0.000498413	0.00198555	TRUE	Q96AC1	TP3_4702
RAB14	-0.272402	-0.384015	-0.160789	-5.7788	0.00069444	0.00260738	TRUE	P61106	TP3_2189
GABPA	-0.273453	-0.472595	-0.0743108	-3.25135	0.0141604	0.0297428	TRUE	Q06546	TP3_2527
MAP4K5	-0.274459	-0.460999	-0.0879185	-3.48376	0.0103219	0.022764	TRUE	Q9Y4K4	TP3_6747
NDUFV1	-0.274622	-0.429905	-0.119338	-4.18749	0.00415911	0.0107998	TRUE	P49821	TP3_1909
SMARCD1	-0.275231	-0.477128	-0.0733342	-3.22784	0.0146267	0.0305524	TRUE	Q96GM5	TP3_4864
HNRNPA0	-0.275402	-0.405689	-0.145114	-5.00505	0.00158691	0.00501196	TRUE	Q13151	TP3_2671
UVRAG	-0.276309	-0.494002	-0.0586155	-3.00534	0.0199476	0.0395096	TRUE	Q9P2Y5	TP3_6232
ATG4B	-0.276424	-0.393168	-0.159679	-5.60639	0.000829259	0.00299813	TRUE	Q9Y4P1	TP3_6749
SLC38A10	-0.27723	-0.403159	-0.151301	-5.21266	0.00126145	0.00419903	TRUE	Q9HBR0	TP3_5763
GNPDA2	-0.277256	-0.419923	-0.134589	-4.6015	0.00252239	0.00726089	TRUE	Q8TDQ7	TP3_4407
GNAI2	-0.27743	-0.49902	-0.0558405	-2.96805	0.021169	0.0415477	TRUE	P04899	TP3_964
AK1	-0.277922	-0.422204	-0.133641	-4.56096	0.00264602	0.00749937	TRUE	P00568	TP3_891
RAD1	-0.278227	-0.417307	-0.139146	-4.73671	0.00215404	0.00640174	TRUE	O60671	TP3_496
SYDE1	-0.279319	-0.451939	-0.106699	-3.83135	0.00652754	0.0156088	TRUE	Q6ZW31	TP3_3690
RAB11FIP1	-0.279326	-0.394113	-0.16454	-5.76188	0.000706519	0.00263962	TRUE	Q6WKZ4	TP3_3655
RAI14	-0.279561	-0.446013	-0.113109	-3.97677	0.00541776	0.0133024	TRUE	Q9P0K7	TP3_6180
IST1	-0.279639	-0.385912	-0.173367	-6.23047	0.000443787	0.00181631	TRUE	P53990	TP3_2061
CHMP6	-0.280241	-0.505038	-0.055445	-2.9518	0.0215138	0.0421014	TRUE	Q96FZ7	TP3_4846
MAP3K20	-0.281267	-0.433522	-0.129011	-4.3741	0.00330932	0.00899547	TRUE	Q9NYL2	TP3_6117
HEXIM1	-0.281325	-0.391913	-0.170737	-6.02343	0.000543264	0.00213111	TRUE	O94992	TP3_742
CORO7	-0.281388	-0.478648	-0.0841287	-3.37763	0.011914	0.0255753	TRUE	P57737	TP3_2141
PPP1R7	-0.282167	-0.443612	-0.120722	-4.13833	0.00442106	0.0113339	TRUE	Q15435	TP3_3014
PUM2	-0.282347	-0.493211	-0.0714829	-3.17047	0.015835	0.0325366	TRUE	Q8TB72	TP3_4354
SARS1	-0.282437	-0.39652	-0.168355	-5.86201	0.000638282	0.00243587	TRUE	P49591	TP3_1880
SERPINB8	-0.282442	-0.399449	-0.165435	-5.71561	0.000740779	0.0027422	TRUE	P50452	TP3_1932
SEPTIN6	-0.28274	-0.433249	-0.132232	-4.44807	0.00302703	0.00837839	TRUE	Q14141	TP3_2822
CWC27	-0.282887	-0.472319	-0.093456	-3.53594	0.00962477	0.0215169	TRUE	Q6UX04	TP3_3643
SESN2	-0.283721	-0.478721	-0.0887208	-3.44509	0.0108737	0.02379	TRUE	P58004	TP3_2146
CRKL	-0.284002	-0.497727	-0.0702766	-3.14636	0.0163743	0.0334175	TRUE	P46109	TP3_1793
NIBAN1	-0.284155	-0.401828	-0.166482	-5.71772	0.000739175	0.00273961	TRUE	Q9BZQ8	TP3_5437
SOWAHC	-0.284184	-0.466493	-0.101875	-3.69092	0.00783819	0.0181123	TRUE	Q53LP3	TP3_3270
SLC7A5	-0.284535	-0.424175	-0.144896	-4.82472	0.00194644	0.00590674	TRUE	Q01650	TP3_2447
KPNA3	-0.284562	-0.461629	-0.107496	-3.80527	0.00675171	0.0160118	TRUE	O00505	TP3_148
CYTH1	-0.284951	-0.522756	-0.0471449	-2.83721	0.0253201	0.0481927	TRUE	Q15438	TP3_3017
MBD2	-0.285172	-0.393942	-0.176402	-6.20784	0.000453596	0.00184895	TRUE	Q9UBB5	TP3_6236
NUDT1	-0.285378	-0.449376	-0.121379	-4.12025	0.00452193	0.011524	TRUE	P36639	TP3_1670
MANF	-0.286039	-0.451461	-0.120617	-4.09426	0.00467137	0.01184	TRUE	P55145	TP3_2098
CDH2	-0.286494	-0.465235	-0.107753	-3.79521	0.00684036	0.0161713	TRUE	P19022	TP3_1332
CSTF1	-0.286811	-0.403326	-0.170297	-5.82856	0.000660224	0.0025101	TRUE	Q05048	TP3_2506
CNN3	-0.287029	-0.387687	-0.186372	-6.75188	0.000272367	0.00125875	TRUE	Q15417	TP3_3008
TRIO	-0.287272	-0.400708	-0.173836	-5.99633	0.000558045	0.00217919	TRUE	O75962	TP3_680
STAU1	-0.287527	-0.374826	-0.200228	-7.79853	0.000110979	0.000634688	TRUE	O95793	TP3_844
TMEM179B	-0.287655	-0.471181	-0.10413	-3.71124	0.00763198	0.0177284	TRUE	Q7Z7N9	TP3_3835
AGTPBP1	-0.287807	-0.463556	-0.112059	-3.87751	0.00615049	0.0148481	TRUE	Q9UPW5	TP3_6544
EXOC6B	-0.287874	-0.442888	-0.132859	-4.39717	0.00321828	0.00881491	TRUE	Q9Y2D4	TP3_6601
MTAP	-0.2879	-0.422799	-0.153001	-5.05333	0.00150362	0.00482965	TRUE	Q13126	TP3_2665
SLC9A1	-0.28855	-0.438301	-0.138799	-4.56241	0.00264149	0.00749664	TRUE	P19634	TP3_1345
MAP4K4	-0.290082	-0.451388	-0.128775	-4.25806	0.00381237	0.0100945	TRUE	O95819	TP3_849
GGCT	-0.291135	-0.425416	-0.156854	-5.13362	0.00137568	0.00449999	TRUE	O75223	TP3_570
RNF2	-0.291319	-0.534104	-0.0485332	-2.84112	0.0251791	0.0480283	TRUE	Q99496	TP3_5098
FKBP3	-0.291864	-0.475333	-0.108394	-3.76669	0.00709873	0.0167037	TRUE	Q00688	TP3_2424
METAP1	-0.291972	-0.409189	-0.174755	-5.89785	0.000615681	0.00236304	TRUE	P53582	TP3_2040
CPSF4	-0.292227	-0.458288	-0.126166	-4.16673	0.0042676	0.0110435	TRUE	O95639	TP3_826
MAPK3	-0.292368	-0.425228	-0.159508	-5.2105	0.00126443	0.00420663	TRUE	P27361	TP3_1479
CPSF2	-0.292793	-0.412848	-0.172738	-5.77464	0.000697382	0.00261518	TRUE	Q9P2I0	TP3_6219
ARFGAP2	-0.293102	-0.419171	-0.167034	-5.50499	0.000922084	0.00327112	TRUE	Q8N6H7	TP3_4183
RBM8A	-0.293473	-0.466815	-0.12013	-4.00873	0.00520257	0.0128681	TRUE	Q9Y5S9	TP3_6797
TBC1D9B	-0.294021	-0.422508	-0.165534	-5.41829	0.00101071	0.00352756	TRUE	Q66K14	TP3_3460
XPO7	-0.294207	-0.452191	-0.136223	-4.40945	0.00317095	0.00870894	TRUE	Q9UIA9	TP3_6364
ARFGEF2	-0.294499	-0.403941	-0.185057	-6.37154	0.000387739	0.00163679	TRUE	Q9Y6D5	TP3_6845
CDC40	-0.295442	-0.48212	-0.108764	-3.74733	0.00728019	0.0170294	TRUE	O60508	TP3_478
AVL9	-0.295606	-0.414739	-0.176473	-5.87525	0.000629828	0.00240664	TRUE	Q8NBF6	TP3_4227
MYH10	-0.295608	-0.490713	-0.100503	-3.58749	0.00898586	0.020276	TRUE	P35580	TP3_1645
RBBP7	-0.295644	-0.527053	-0.0642362	-3.02506	0.0194015	0.0385796	TRUE	Q16576	TP3_3096
ARL6	-0.296406	-0.461849	-0.130964	-4.24213	0.00388776	0.0102582	TRUE	Q9H0F7	TP3_5506
PPP1CB	-0.296534	-0.489158	-0.10391	-3.64509	0.00832583	0.0190426	TRUE	P62140	TP3_2231
GTPBP2	-0.296737	-0.502331	-0.0911426	-3.41747	0.0112873	0.0245173	TRUE	Q9BX10	TP3_5354
NUDCD1	-0.297183	-0.389051	-0.205316	-7.65959	0.000124305	0.000693837	TRUE	Q96RS6	TP3_5050
RAB8B	-0.29746	-0.457609	-0.137311	-4.39792	0.00321535	0.00881224	TRUE	Q92930	TP3_4631
PDXP	-0.297815	-0.436005	-0.159624	-5.10284	0.00142325	0.00462543	TRUE	Q96GD0	TP3_4857
CA13	-0.298371	-0.435259	-0.161484	-5.16104	0.0013348	0.00439003	TRUE	Q8N1Q1	TP3_4103
CASP6	-0.298589	-0.468224	-0.128953	-4.16773	0.00426228	0.0110345	TRUE	P55212	TP3_2103
RBPJ	-0.298725	-0.48375	-0.113701	-3.82284	0.00659979	0.0157409	TRUE	Q06330	TP3_2525
PLD2	-0.299108	-0.477488	-0.120728	-3.97031	0.00546238	0.0133901	TRUE	O14939	TP3_237
MCTS1	-0.299465	-0.507369	-0.0915621	-3.41059	0.0113929	0.0246847	TRUE	Q9ULC4	TP3_6460
UBE2I	-0.300077	-0.425589	-0.174566	-5.661	0.000783622	0.00286223	TRUE	P63279	TP3_2317
RPL24	-0.300187	-0.473357	-0.127017	-4.10453	0.00461167	0.0117125	TRUE	P83731	TP3_2385
SELENOO	-0.300558	-0.525512	-0.0756026	-3.16356	0.0159877	0.0327835	TRUE	Q9BVL4	TP3_5319
RPRD2	-0.301002	-0.461097	-0.140907	-4.4518	0.00301351	0.0083486	TRUE	Q5VT52	TP3_3423
FMNL1	-0.301353	-0.486623	-0.116083	-3.85136	0.00636114	0.0152774	TRUE	O95466	TP3_805
TTL	-0.302408	-0.544624	-0.0601928	-2.95621	0.0213799	0.04188	TRUE	Q8NG68	TP3_4316
ADPRS	-0.30259	-0.404784	-0.200395	-7.01086	0.000215999	0.00105726	TRUE	Q9NX46	TP3_6065
CHAC2	-0.303735	-0.525308	-0.0821616	-3.24579	0.0142691	0.029919	TRUE	Q8WUX2	TP3_4470
CYRIB	-0.303901	-0.452556	-0.155246	-4.84056	0.00191149	0.0058276	TRUE	Q9NUQ9	TP3_5975
DOCK1	-0.30445	-0.435388	-0.173512	-5.50547	0.00092162	0.00327112	TRUE	Q14185	TP3_2839
CASP3	-0.304702	-0.486295	-0.123108	-3.973	0.00544379	0.0133554	TRUE	P42574	TP3_1748
PITPNA	-0.304961	-0.528076	-0.0818465	-3.23638	0.0144553	0.030257	TRUE	Q00169	TP3_2411
RGP1	-0.305032	-0.485503	-0.12456	-4.00203	0.00524692	0.012946	TRUE	Q92546	TP3_4561
CAVIN3	-0.305304	-0.464642	-0.145966	-4.53688	0.00272264	0.00766217	TRUE	Q969G5	TP3_4664
CZIB	-0.305323	-0.442092	-0.168554	-5.28585	0.00116502	0.0039319	TRUE	Q9NWV4	TP3_6051
RPL36A	-0.305563	-0.53682	-0.0743064	-3.1286	0.0167842	0.0341043	TRUE	P83881	TP3_2387
UBA1	-0.305567	-0.432974	-0.178161	-5.67884	0.000769331	0.0028254	TRUE	P22314	TP3_1396
SF3B6	-0.305821	-0.471435	-0.140206	-4.37233	0.00331641	0.00901021	TRUE	Q9Y3B4	TP3_6678
EHBP1L1	-0.305831	-0.482763	-0.128899	-4.09278	0.00468003	0.0118471	TRUE	Q8N3D4	TP3_4121
PAAF1	-0.306235	-0.428826	-0.183644	-5.91481	0.000605296	0.00232762	TRUE	Q9BRP4	TP3_5210
GTF3C4	-0.307026	-0.436129	-0.177922	-5.63094	0.000808388	0.00293672	TRUE	Q9UKN8	TP3_6431
CAPZB	-0.307054	-0.394266	-0.219842	-8.33649	7.26298e-05	0.000459254	TRUE	P47756	TP3_1819
HSPBP1	-0.307067	-0.528631	-0.085503	-3.28154	0.0135847	0.0287132	TRUE	Q9NZL4	TP3_6150
NUP50	-0.307169	-0.447427	-0.166911	-5.18554	0.0012994	0.00429933	TRUE	Q9UKX7	TP3_6441
OCLN	-0.308084	-0.44492	-0.171248	-5.33106	0.00110957	0.0037852	TRUE	Q16625	TP3_3100
NFKB1	-0.310008	-0.518536	-0.10148	-3.52008	0.0098311	0.0219214	TRUE	P19838	TP3_1348
FBXO7	-0.310076	-0.529451	-0.0907006	-3.34676	0.0124253	0.0265503	TRUE	Q9Y3I1	TP3_6703
ARFGEF1	-0.311554	-0.449854	-0.173254	-5.33403	0.00110603	0.00377894	TRUE	Q9Y6D6	TP3_6846
CD47	-0.311668	-0.488917	-0.134418	-4.16342	0.00428515	0.0110795	TRUE	Q08722	TP3_2564
FUS	-0.311701	-0.478386	-0.145015	-4.42776	0.00310178	0.00856179	TRUE	P35637	TP3_1651
ALKBH4	-0.312122	-0.450943	-0.173301	-5.32369	0.00111841	0.00380937	TRUE	Q9NXW9	TP3_6098
LRBA	-0.312563	-0.428173	-0.196953	-6.40158	0.000376858	0.0016077	TRUE	P50851	TP3_1946
PPT1	-0.313178	-0.497507	-0.128849	-4.02293	0.00511	0.012691	TRUE	P50897	TP3_1948
EPB41L3	-0.313483	-0.478024	-0.148942	-4.5111	0.00280734	0.00786076	TRUE	Q9Y2J2	TP3_6617
SLC12A7	-0.313639	-0.472431	-0.154846	-4.67674	0.0023095	0.00675094	TRUE	Q9Y666	TP3_6828
PIK3R4	-0.313995	-0.428172	-0.199817	-6.51156	0.00033985	0.00148331	TRUE	Q99570	TP3_5108
PDS5A	-0.314427	-0.416923	-0.211931	-7.2637	0.000173342	0.000900989	TRUE	Q29RF7	TP3_3146
RAB3D	-0.314928	-0.503808	-0.126047	-3.94792	0.00562039	0.0137329	TRUE	O95716	TP3_833
TAPBP	-0.31508	-0.441182	-0.188978	-5.9162	0.000604455	0.00232586	TRUE	O15533	TP3_320
KPNA2	-0.315259	-0.403601	-0.226917	-8.44977	6.66212e-05	0.000431183	TRUE	P52292	TP3_2004
CUL5	-0.315619	-0.436406	-0.194831	-6.18705	0.000462826	0.0018781	TRUE	Q93034	TP3_4649
SEPTIN11	-0.316041	-0.406426	-0.225656	-8.27925	7.58977e-05	0.000475935	TRUE	Q9NVA2	TP3_5994
SIN3A	-0.316098	-0.569004	-0.0631909	-2.95941	0.0212836	0.0417318	TRUE	Q96ST3	TP3_5071
RAB28	-0.316205	-0.459286	-0.173123	-5.23274	0.00123414	0.00412176	TRUE	P51157	TP3_1960
UBA3	-0.316844	-0.48024	-0.153448	-4.59144	0.00255248	0.00732882	TRUE	Q8TBC4	TP3_4359
HCFC1	-0.316964	-0.41959	-0.214338	-7.31301	0.000166179	0.000871872	TRUE	P51610	TP3_1977
CSE1L	-0.317243	-0.53379	-0.100696	-3.46883	0.0105313	0.0231413	TRUE	P55060	TP3_2092
SLC22A23	-0.317776	-0.565333	-0.0702186	-3.03941	0.0190143	0.0379662	TRUE	A1A5C7	TP3_16
CARS1	-0.318163	-0.415799	-0.220528	-7.71592	0.000118695	0.000669158	TRUE	P49589	TP3_1878
TRIM26	-0.318581	-0.4556	-0.181561	-5.5053	0.000921781	0.00327112	TRUE	Q12899	TP3_2626
GALNT17	-0.318783	-0.521735	-0.115831	-3.71917	0.00755312	0.0175881	TRUE	Q6IS24	TP3_3523
YKT6	-0.319389	-0.4236	-0.215177	-7.25683	0.000174367	0.000903988	TRUE	O15498	TP3_314
RAB29	-0.319447	-0.417061	-0.221833	-7.74872	0.000115562	0.000655319	TRUE	O14966	TP3_242
MCMBP	-0.32054	-0.439946	-0.201133	-6.35619	0.000393433	0.00164931	TRUE	Q9BTE3	TP3_5259
MTMR2	-0.320541	-0.428916	-0.212167	-7.00328	0.000217449	0.00106121	TRUE	Q13614	TP3_2768
DNAJA1	-0.320728	-0.415327	-0.226129	-8.02778	9.23691e-05	0.000555593	TRUE	P31689	TP3_1582
GALNT1	-0.321233	-0.563087	-0.0793787	-3.14492	0.0164072	0.033462	TRUE	Q10472	TP3_2590
ATP6V1B2	-0.321687	-0.466452	-0.176922	-5.26155	0.00119609	0.00401688	TRUE	P21281	TP3_1374
PARP1	-0.32193	-0.417608	-0.226252	-7.96697	9.69365e-05	0.000577891	TRUE	P09874	TP3_1101
TIGAR	-0.323672	-0.484102	-0.163242	-4.77708	0.00205591	0.00617386	TRUE	Q9NQ88	TP3_5852
CDV3	-0.324398	-0.492244	-0.156553	-4.57628	0.00259855	0.00741357	TRUE	Q9UKY7	TP3_6444
PPP1R12A	-0.325074	-0.438724	-0.211424	-6.77261	0.000267289	0.00124481	TRUE	O14974	TP3_244
TBC1D22A	-0.32544	-0.478238	-0.172642	-5.04308	0.00152089	0.00487216	TRUE	Q8WUA7	TP3_4452
LRRC14	-0.325795	-0.507019	-0.14457	-4.25667	0.00381889	0.0101074	TRUE	Q15048	TP3_2957
TRAPPC9	-0.325858	-0.503836	-0.14788	-4.33517	0.00346945	0.00934203	TRUE	Q96Q05	TP3_5018
RBPMS	-0.326677	-0.555615	-0.0977388	-3.37866	0.0118973	0.0255486	TRUE	Q93062	TP3_4652
CRNKL1	-0.326896	-0.485185	-0.168607	-4.88993	0.00180693	0.00556639	TRUE	Q9BZJ0	TP3_5430
HDLBP	-0.328135	-0.426627	-0.229642	-7.88848	0.000103213	0.000601083	TRUE	Q00341	TP3_2414
STK38	-0.328492	-0.435512	-0.221473	-7.26785	0.000172726	0.000899335	TRUE	Q15208	TP3_2984
PRKAG2	-0.328663	-0.465276	-0.192049	-5.6964	0.000755546	0.00278662	TRUE	Q9UGJ0	TP3_6304
CD63	-0.328747	-0.573206	-0.0842884	-3.19526	0.0156513	0.0322579	TRUE	P08962	TP3_1076
HACD3	-0.329639	-0.42229	-0.236987	-8.42418	6.79279e-05	0.000438701	TRUE	Q9P035	TP3_6175
BPHL	-0.330694	-0.494824	-0.166563	-4.77068	0.00207113	0.00620109	TRUE	Q86WA6	TP3_3906
PRKAR1A	-0.331997	-0.432489	-0.231505	-7.82251	0.000108845	0.000624853	TRUE	P10644	TP3_1135
PFKM	-0.332113	-0.424566	-0.23966	-8.50567	6.38648e-05	0.000417817	TRUE	P08237	TP3_1053
NUDT2	-0.332606	-0.504506	-0.160707	-4.58142	0.00258281	0.00738057	TRUE	P50583	TP3_1940
LASP1	-0.332967	-0.456924	-0.20901	-6.36025	0.00039192	0.00164525	TRUE	Q14847	TP3_2916
MAT2B	-0.333025	-0.45102	-0.215029	-6.68274	0.000290094	0.00131456	TRUE	Q9NZL9	TP3_6151
HP1BP3	-0.333194	-0.447978	-0.21841	-6.87322	0.00024412	0.00116342	TRUE	Q5SSJ5	TP3_3352
TLCD4	-0.333562	-0.487519	-0.179604	-5.13003	0.00138114	0.00451298	TRUE	Q96MV1	TP3_4978
PRKAR1B	-0.333967	-0.600694	-0.0672408	-2.9647	0.0211247	0.0414876	TRUE	P31321	TP3_1576
TYK2	-0.334345	-0.496496	-0.172195	-4.88227	0.00182274	0.00560221	TRUE	P29597	TP3_1528
ZDHHC13	-0.334818	-0.527179	-0.142457	-4.12131	0.00451593	0.0115136	TRUE	Q8IUH4	TP3_3958
HS1BP3	-0.335453	-0.439255	-0.231652	-7.65194	0.00012509	0.000696932	TRUE	Q53T59	TP3_3275
SAR1B	-0.33564	-0.445145	-0.226136	-7.25748	0.000174269	0.000903988	TRUE	Q9Y6B6	TP3_6840
CBX8	-0.335927	-0.509864	-0.161989	-4.57294	0.00260882	0.00742832	TRUE	Q9HC52	TP3_5771
HTATSF1	-0.33594	-0.519597	-0.152283	-4.33109	0.00348671	0.00938015	TRUE	O43719	TP3_399
SCAMP2	-0.336231	-0.540263	-0.132199	-3.90197	0.00596043	0.0144239	TRUE	O15127	TP3_269
PRKAG1	-0.337191	-0.482218	-0.192165	-5.50519	0.000921893	0.00327112	TRUE	P54619	TP3_2072
ADSS2	-0.337439	-0.462818	-0.21206	-6.37256	0.000387362	0.00163679	TRUE	P30520	TP3_1557
EED	-0.337914	-0.529138	-0.14669	-4.18416	0.0041763	0.0108397	TRUE	O75530	TP3_617
SH3PXD2B	-0.338067	-0.44918	-0.226954	-7.20412	0.000182465	0.000929236	TRUE	A1X283	TP3_22
FUCA1	-0.338072	-0.621052	-0.0550923	-2.82877	0.0256271	0.048706	TRUE	P04066	TP3_941
UBA6	-0.338271	-0.447321	-0.229221	-7.34484	0.000161734	0.000852381	TRUE	A0AVT1	TP3_7
SELENOS	-0.338329	-0.592594	-0.0840643	-3.15063	0.0162776	0.033265	TRUE	Q9BQE4	TP3_5190
PPP2R5D	-0.338756	-0.469954	-0.207557	-6.11367	0.000497117	0.00198224	TRUE	Q14738	TP3_2906
FPGT	-0.339141	-0.567737	-0.110545	-3.51281	0.00992729	0.022087	TRUE	O14772	TP3_210
OTULIN	-0.33935	-0.467298	-0.211402	-6.27996	0.000423146	0.0017484	TRUE	Q96BN8	TP3_4730
ARPC1B	-0.339647	-0.507586	-0.171709	-4.78874	0.00202851	0.00610979	TRUE	O15143	TP3_271
MTHFD1	-0.340229	-0.470761	-0.209696	-6.17158	0.000469827	0.0018972	TRUE	P11586	TP3_1166
TFAM	-0.340309	-0.501193	-0.179424	-5.00844	0.00158089	0.00499932	TRUE	Q00059	TP3_2410
YWHAE	-0.340956	-0.431954	-0.249959	-8.8718	4.87012e-05	0.000346352	TRUE	P62258	TP3_2240
MVD	-0.341904	-0.46753	-0.216277	-6.44414	0.000362022	0.00155538	TRUE	P53602	TP3_2042
SRSF7	-0.342001	-0.523061	-0.160941	-4.47249	0.00293976	0.00816674	TRUE	Q16629	TP3_3101
MSL1	-0.342057	-0.622906	-0.0612072	-2.88382	0.0236924	0.0457135	TRUE	Q68DK7	TP3_3475
ACLY	-0.342165	-0.438407	-0.245923	-8.4181	6.82425e-05	0.000439445	TRUE	P53396	TP3_2038
RP2	-0.342293	-0.480075	-0.204511	-5.88233	0.000625353	0.00239257	TRUE	O75695	TP3_639
ATE1	-0.342382	-0.480102	-0.204663	-5.88655	0.000622707	0.00238395	TRUE	O95260	TP3_773
NEU3	-0.342485	-0.492149	-0.19282	-5.41834	0.00101065	0.00352756	TRUE	Q9UQ49	TP3_6557
RPA2	-0.343376	-0.493347	-0.193405	-5.42134	0.00100743	0.00352156	TRUE	P15927	TP3_1257
TSC22D4	-0.343585	-0.509191	-0.177979	-4.91248	0.00176128	0.00547402	TRUE	Q9Y3Q8	TP3_6709
TUBB4A	-0.343921	-0.511297	-0.176544	-4.86528	0.00185831	0.00569073	TRUE	P04350	TP3_954
ELAVL1	-0.345614	-0.448361	-0.242867	-7.96462	9.71176e-05	0.0005784	TRUE	Q15717	TP3_3048
PLEKHF2	-0.345861	-0.494081	-0.197641	-5.52508	0.000902809	0.00321785	TRUE	Q9H8W4	TP3_5692
PIK3CB	-0.346326	-0.564683	-0.127969	-3.75545	0.00720348	0.0169107	TRUE	P42338	TP3_1744
NT5C	-0.346401	-0.502535	-0.190267	-5.25322	0.00120696	0.00404439	TRUE	Q8TCD5	TP3_4382
PPM1A	-0.34769	-0.57163	-0.12375	-3.67624	0.00799096	0.0184301	TRUE	P35813	TP3_1656
UBE2Q1	-0.347827	-0.546398	-0.149257	-4.14757	0.00437049	0.0112424	TRUE	Q7Z7E8	TP3_3824
BROX	-0.348348	-0.455035	-0.241661	-7.73118	0.000117226	0.00066227	TRUE	Q5VW32	TP3_3432
PRKD2	-0.349585	-0.489012	-0.210159	-5.93679	0.000592127	0.00228863	TRUE	Q9BZL6	TP3_5434
BLTP3A	-0.350011	-0.586002	-0.114019	-3.51179	0.00994087	0.022101	TRUE	Q6BDS2	TP3_3488
RPL10	-0.350318	-0.515458	-0.185177	-5.02287	0.00155559	0.00494402	TRUE	P27635	TP3_1484
DDHD2	-0.351781	-0.525649	-0.177913	-4.79067	0.002024	0.00609925	TRUE	O94830	TP3_707
RILPL1	-0.352209	-0.625002	-0.0794167	-3.05712	0.0185476	0.0371752	TRUE	Q5EBL4	TP3_3295
PARVA	-0.352285	-0.445797	-0.258774	-8.92014	4.70227e-05	0.000339203	TRUE	Q9NVD7	TP3_5998
SPECC1	-0.352484	-0.486219	-0.218748	-6.24072	0.000439419	0.0018008	TRUE	Q5M775	TP3_3335
SLC12A4	-0.352852	-0.502276	-0.203429	-5.59136	0.000842335	0.00303451	TRUE	Q9UP95	TP3_6525
PMM2	-0.35286	-0.530992	-0.174729	-4.69036	0.00227316	0.00666661	TRUE	O15305	TP3_296
MYD88	-0.353185	-0.47544	-0.23093	-6.84038	0.000251425	0.00118647	TRUE	Q99836	TP3_5152
PPP5C	-0.353634	-0.457747	-0.24952	-8.04246	9.1303e-05	0.000550825	TRUE	P53041	TP3_2033
SHMT2	-0.354008	-0.480237	-0.22778	-6.64047	0.000301571	0.00135237	TRUE	P34897	TP3_1617
BAX	-0.354224	-0.47388	-0.234568	-7.00951	0.000216256	0.00105766	TRUE	Q07812	TP3_2540
DDX39B	-0.354297	-0.580132	-0.128461	-3.71914	0.0076339	0.0177284	TRUE	Q13838	TP3_2796
NAE1	-0.354314	-0.478949	-0.229678	-6.73115	0.000277551	0.00127686	TRUE	Q13564	TP3_2759
NR2C2AP	-0.35458	-0.547313	-0.161847	-4.35615	0.00338211	0.00917221	TRUE	Q86WQ0	TP3_3913
SUGT1	-0.355015	-0.473699	-0.236331	-7.0827	0.000202783	0.00100808	TRUE	Q9Y2Z0	TP3_6650
EPB41L2	-0.355057	-0.444289	-0.265825	-9.42155	3.29897e-05	0.000264136	TRUE	O43491	TP3_368
DNAJC17	-0.355256	-0.54042	-0.170093	-4.54287	0.00270335	0.00761497	TRUE	Q9NVM6	TP3_6010
RHOA	-0.356347	-0.573208	-0.139486	-3.89161	0.00605262	0.0146387	TRUE	P61586	TP3_2207
RIPK4	-0.356441	-0.583071	-0.129811	-3.72403	0.00750526	0.0174968	TRUE	P57078	TP3_2135
ACO1	-0.356575	-0.478363	-0.234788	-6.93253	0.000231526	0.00111269	TRUE	P21399	TP3_1379
QKI	-0.356638	-0.509285	-0.203991	-5.532	0.000896273	0.00320022	TRUE	Q96PU8	TP3_5013
PNKP	-0.356724	-0.48496	-0.228489	-6.58671	0.000316911	0.00140966	TRUE	Q96T60	TP3_5080
ASMTL	-0.357603	-0.504705	-0.210501	-5.75607	0.000710722	0.00265041	TRUE	O95671	TP3_827
SLC7A1	-0.357872	-0.589369	-0.126374	-3.66037	0.00815971	0.0187549	TRUE	P30825	TP3_1569
SMC3	-0.358202	-0.475615	-0.24079	-7.22366	0.000179414	0.000919116	TRUE	Q9UQE7	TP3_6563
L3HYPDH	-0.358974	-0.480052	-0.237896	-7.02008	0.000214248	0.00105124	TRUE	Q96EM0	TP3_4811
DPY19L1	-0.360112	-0.491026	-0.229198	-6.51322	0.000339324	0.00148209	TRUE	Q2PZI1	TP3_3159
GPX4	-0.360884	-0.548369	-0.173399	-4.55769	0.00265629	0.00752098	TRUE	P36969	TP3_1678
METTL16	-0.360901	-0.496055	-0.225746	-6.32268	0.000406196	0.00169262	TRUE	Q86W50	TP3_3903
WDR1	-0.361015	-0.455361	-0.266668	-9.06031	4.25146e-05	0.000315338	TRUE	O75083	TP3_543
TBC1D4	-0.361215	-0.524553	-0.197877	-5.23628	0.00122939	0.00410817	TRUE	O60343	TP3_463
GBF1	-0.361372	-0.488181	-0.234563	-6.74757	0.000273434	0.0012608	TRUE	Q92538	TP3_4554
PYCR3	-0.361477	-0.56538	-0.157574	-4.19759	0.00410741	0.0106988	TRUE	Q53H96	TP3_3265
CRYZ	-0.361585	-0.484144	-0.239027	-6.98571	0.000220853	0.00107492	TRUE	Q08257	TP3_2554
EMC9	-0.361595	-0.583085	-0.140105	-3.86555	0.00624587	0.0150256	TRUE	Q9Y3B6	TP3_6679
PTPN9	-0.362174	-0.544312	-0.180037	-4.70827	0.00222627	0.00655839	TRUE	P43378	TP3_1773
KYAT1	-0.362308	-0.519907	-0.204709	-5.44338	0.000984119	0.0034507	TRUE	Q16773	TP3_3118
SNX9	-0.362845	-0.464082	-0.261608	-8.48645	6.47979e-05	0.000423005	TRUE	Q9Y5X1	TP3_6807
WDR82	-0.362863	-0.661001	-0.0647238	-2.88182	0.0237598	0.0458194	TRUE	Q6UXN9	TP3_3647
SEPSECS	-0.363197	-0.581961	-0.144434	-3.93108	0.0057425	0.0139861	TRUE	Q9HD40	TP3_5803
PLPBP	-0.363623	-0.647569	-0.0796771	-3.05653	0.0194622	0.0386748	TRUE	O94903	TP3_722
CSPG4	-0.363765	-0.580892	-0.146637	-3.96688	0.00548627	0.0134433	TRUE	Q6UVK1	TP3_3630
GATAD2B	-0.364058	-0.513803	-0.214313	-5.75655	0.000710377	0.00265041	TRUE	Q8WXI9	TP3_4529
HNRNPUL2	-0.365118	-0.510334	-0.219901	-5.95335	0.000582422	0.00225833	TRUE	Q1KMD3	TP3_3140
CDAN1	-0.366526	-0.584604	-0.148449	-3.97958	0.00539843	0.0132657	TRUE	Q8IWY9	TP3_4012
PTPN12	-0.366564	-0.477643	-0.255484	-7.81375	0.000109619	0.000628102	TRUE	Q05209	TP3_2508
NUP210	-0.366963	-0.548328	-0.185598	-4.79084	0.00202362	0.00609925	TRUE	Q8TEM1	TP3_4422
ERI3	-0.367142	-0.619012	-0.115272	-3.45144	0.0107809	0.023604	TRUE	O43414	TP3_359
PPP2R5C	-0.367253	-0.610265	-0.124241	-3.57834	0.00909582	0.0204859	TRUE	Q13362	TP3_2707
ABCD1	-0.367272	-0.513788	-0.220756	-5.93534	0.000592986	0.00229048	TRUE	P33897	TP3_1608
TBCEL	-0.367362	-0.648477	-0.0862467	-3.09424	0.0176085	0.0355048	TRUE	Q5QJ74	TP3_3341
PLS3	-0.36755	-0.466204	-0.268897	-8.82159	5.0517e-05	0.000354263	TRUE	P13797	TP3_1208
THNSL1	-0.368853	-0.571456	-0.16625	-4.31073	0.00357431	0.00956311	TRUE	Q8IYQ7	TP3_4056
FTO	-0.36944	-0.555935	-0.182945	-4.69051	0.00227275	0.00666661	TRUE	Q9C0B1	TP3_5446
CYP51A1	-0.369803	-0.53954	-0.200066	-5.15866	0.00133829	0.00439709	TRUE	Q16850	TP3_3128
WDR13	-0.369882	-0.494577	-0.245186	-7.02354	0.000213597	0.0010489	TRUE	Q9H1Z4	TP3_5550
CYFIP2	-0.370018	-0.500813	-0.239223	-6.69847	0.000285951	0.00130697	TRUE	Q96F07	TP3_4828
MAP7D3	-0.370332	-0.585234	-0.155431	-4.08034	0.0047536	0.0119954	TRUE	Q8IWC1	TP3_3997
FKBP11	-0.370453	-0.575206	-0.165701	-4.28398	0.0036931	0.00981741	TRUE	Q9NYL4	TP3_6118
HNRNPL	-0.370572	-0.63219	-0.108954	-3.37276	0.01249	0.0266602	TRUE	P14866	TP3_1235
HYDIN	-0.370732	-0.476053	-0.265411	-8.33466	7.27319e-05	0.000459419	TRUE	Q4G0P3	TP3_3234
SRC	-0.371014	-0.550023	-0.192005	-4.90749	0.00177127	0.00550078	TRUE	P12931	TP3_1188
RAB6A	-0.371117	-0.522331	-0.219904	-5.81117	0.000671961	0.00254352	TRUE	P20340	TP3_1358
RNF31	-0.371205	-0.675976	-0.066433	-2.88392	0.0236892	0.0457135	TRUE	Q96EP0	TP3_4812
DUSP3	-0.371263	-0.495599	-0.246926	-7.07012	0.00020503	0.00101674	TRUE	P51452	TP3_1967
PHLDB3	-0.371654	-0.643628	-0.0996809	-3.23561	0.0144707	0.0302788	TRUE	Q6NSJ2	TP3_3532
DAZAP1	-0.371812	-0.593446	-0.150178	-3.97383	0.00546026	0.0133901	TRUE	Q96EP5	TP3_4813
LTA4H	-0.373961	-0.475076	-0.272847	-8.75703	5.29651e-05	0.000366332	TRUE	P09960	TP3_1105
NFIC	-0.374023	-0.557502	-0.190545	-4.82679	0.00194184	0.00589984	TRUE	P08651	TP3_1067
LPP	-0.374389	-0.598257	-0.150522	-3.95982	0.00553579	0.013548	TRUE	Q93052	TP3_4651
PLA2G4A	-0.374592	-0.606665	-0.142518	-3.82187	0.00660809	0.0157453	TRUE	P47712	TP3_1817
ARPP19	-0.37515	-0.657503	-0.0927971	-3.17003	0.0166332	0.0338317	TRUE	P56211	TP3_2120
ASL	-0.375743	-0.4895	-0.261985	-7.82086	0.000108991	0.000625093	TRUE	P04424	TP3_956
RBM12B	-0.375863	-0.516483	-0.235243	-6.32886	0.000403807	0.00168811	TRUE	Q8IXT5	TP3_4032
NGLY1	-0.376666	-0.551996	-0.201336	-5.08679	0.00144877	0.00468517	TRUE	Q96IV0	TP3_4910
MICALL1	-0.377133	-0.565781	-0.188485	-4.73354	0.00216197	0.00641271	TRUE	Q8N3F8	TP3_4123
CASP7	-0.377323	-0.541786	-0.212859	-5.43233	0.000995732	0.00348939	TRUE	P55210	TP3_2102
CA12	-0.378139	-0.6446	-0.111678	-3.36017	0.0122003	0.026125	TRUE	O43570	TP3_376
POLR2G	-0.378172	-0.656758	-0.0995862	-3.21421	0.0149046	0.0309403	TRUE	P62487	TP3_2260
GNA12	-0.378751	-0.511606	-0.245895	-6.7502	0.000272781	0.00125875	TRUE	Q03113	TP3_2478
RUSF1	-0.378766	-0.591933	-0.165598	-4.2072	0.00405891	0.0106171	TRUE	Q96GQ5	TP3_4867
PICK1	-0.378907	-0.652421	-0.105394	-3.28018	0.0136101	0.0287568	TRUE	Q9NRD5	TP3_5894
PSMF1	-0.378973	-0.486379	-0.271567	-8.35455	7.16318e-05	0.000453893	TRUE	Q92530	TP3_4552
FNTB	-0.379234	-0.586353	-0.172116	-4.33544	0.00346832	0.00934203	TRUE	P49356	TP3_1866
DYRK1A	-0.379321	-0.592389	-0.166254	-4.21536	0.00401822	0.0105243	TRUE	Q13627	TP3_2776
ANXA7	-0.379337	-0.546907	-0.211766	-5.36008	0.00107554	0.0036983	TRUE	P20073	TP3_1351
MADD	-0.379497	-0.606302	-0.152692	-3.96186	0.00552147	0.0135185	TRUE	Q8WXG6	TP3_4527
CNOT3	-0.379831	-0.501156	-0.258505	-7.41279	0.000152684	0.000813191	TRUE	O75175	TP3_565
GALNT10	-0.38018	-0.522483	-0.237876	-6.32583	0.000404976	0.00169066	TRUE	Q86SR1	TP3_3840
HMBS	-0.380491	-0.540828	-0.220154	-5.61893	0.00081852	0.00296996	TRUE	P08397	TP3_1059
CACYBP	-0.381008	-0.543239	-0.218776	-5.56085	0.000869587	0.00312338	TRUE	Q9HB71	TP3_5753
SHPK	-0.381032	-0.512969	-0.249095	-6.83817	0.000251926	0.00118791	TRUE	Q9UHJ6	TP3_6337
ECI2	-0.381971	-0.62025	-0.143691	-3.79566	0.00683642	0.0161683	TRUE	O75521	TP3_613
XPOT	-0.382078	-0.486438	-0.277718	-8.66884	5.65293e-05	0.000383094	TRUE	O43592	TP3_379
AARS1	-0.382087	-0.503226	-0.260948	-7.46829	0.000145714	0.000782971	TRUE	P49588	TP3_1877
SLC29A1	-0.382821	-0.499298	-0.266343	-7.78209	0.000112468	0.000641385	TRUE	Q99808	TP3_5148
NEDD8	-0.38301	-0.574878	-0.191143	-4.72665	0.00217931	0.00644831	TRUE	Q15843	TP3_3067
DCPS	-0.383224	-0.481483	-0.284966	-9.23474	3.75733e-05	0.000289708	TRUE	Q96C86	TP3_4752
PFAS	-0.383559	-0.471594	-0.295523	-10.3161	1.82275e-05	0.000176296	TRUE	O15067	TP3_258
SIRT5	-0.383954	-0.515979	-0.251928	-6.88597	0.00024135	0.00115354	TRUE	Q9NXA8	TP3_6075
PPME1	-0.384057	-0.49045	-0.277664	-8.54724	6.18985e-05	0.000406945	TRUE	Q9Y570	TP3_6767
SEPTIN8	-0.384154	-0.476005	-0.292304	-9.90298	2.38319e-05	0.000213428	TRUE	Q92599	TP3_4574
SYNJ2	-0.384829	-0.525618	-0.244041	-6.47209	0.000352638	0.0015292	TRUE	O15056	TP3_255
BZW1	-0.384886	-0.475778	-0.293995	-10.0266	2.19728e-05	0.000199738	TRUE	Q7L1Q6	TP3_3723
ABLIM3	-0.384983	-0.517945	-0.25202	-6.85578	0.000247971	0.00117567	TRUE	O94929	TP3_732
TOP1	-0.385933	-0.523846	-0.248019	-6.62595	0.000305631	0.00136855	TRUE	P11387	TP3_1159
GOLPH3	-0.386272	-0.507986	-0.264558	-7.51444	0.000140192	0.000762791	TRUE	Q9H4A6	TP3_5608
HGS	-0.387164	-0.50975	-0.264577	-7.47817	0.000144513	0.000779285	TRUE	O14964	TP3_240
TNIP1	-0.387175	-0.578024	-0.196326	-4.80353	0.00199432	0.00603385	TRUE	Q15025	TP3_2946
ORC2	-0.387501	-0.571498	-0.203504	-4.98661	0.00162005	0.00509981	TRUE	Q13416	TP3_2717
VTA1	-0.387679	-0.587747	-0.187612	-4.58817	0.00256234	0.00733477	TRUE	Q9NP79	TP3_5821
RAB30	-0.38818	-0.534688	-0.241671	-6.27355	0.000425759	0.0017556	TRUE	Q15771	TP3_3055
ACTL6A	-0.389	-0.584359	-0.193641	-4.71477	0.00220954	0.00651863	TRUE	O96019	TP3_875
MVB12A	-0.389366	-0.574063	-0.204669	-4.99163	0.00161095	0.00507991	TRUE	Q96EY5	TP3_4825
NHLRC2	-0.389484	-0.488331	-0.290636	-9.32969	3.51592e-05	0.000276742	TRUE	Q8NBF2	TP3_4226
PITPNM1	-0.390176	-0.599767	-0.180586	-4.40791	0.00317685	0.0087212	TRUE	O00562	TP3_154
OGFR	-0.390944	-0.527576	-0.254313	-6.77498	0.000266717	0.0012431	TRUE	Q9NZT2	TP3_6162
GIPC1	-0.390988	-0.526443	-0.255533	-6.83459	0.000252738	0.00118984	TRUE	O14908	TP3_231
HNRNPF	-0.392866	-0.548527	-0.237204	-5.97593	0.000569471	0.00221821	TRUE	P52597	TP3_2014
PTK2	-0.392999	-0.531949	-0.25405	-6.69696	0.000286345	0.00130737	TRUE	Q05397	TP3_2509
PXK	-0.393294	-0.483227	-0.303361	-10.3548	1.77841e-05	0.000173395	TRUE	Q7Z7A4	TP3_3822
SMARCAD1	-0.39338	-0.683806	-0.102954	-3.20716	0.0150505	0.0311971	TRUE	Q9H4L7	TP3_5619
TBC1D8	-0.393426	-0.537351	-0.249501	-6.47247	0.000352514	0.0015292	TRUE	O95759	TP3_839
MB21D2	-0.393633	-0.577429	-0.209837	-5.07107	0.00147425	0.00475045	TRUE	Q8IYB1	TP3_4046
AKT3	-0.393641	-0.616103	-0.17118	-4.18977	0.00414739	0.0107802	TRUE	Q9Y243	TP3_6577
SLC38A1	-0.393671	-0.583716	-0.203627	-4.9048	0.00177669	0.00551056	TRUE	Q9H2H9	TP3_5564
NECTIN2	-0.394625	-0.599494	-0.189756	-4.56091	0.00264618	0.00749937	TRUE	Q92692	TP3_4593
HNRNPA2B1	-0.39511	-0.616663	-0.173557	-4.22667	0.00400436	0.0105017	TRUE	P22626	TP3_1399
UBE2S	-0.395317	-0.509193	-0.281441	-8.21973	7.94733e-05	0.000494585	TRUE	Q16763	TP3_3117
RSU1	-0.396687	-0.499154	-0.294219	-9.16651	3.94244e-05	0.00030091	TRUE	Q15404	TP3_3007
RIPK1	-0.39686	-0.536397	-0.257322	-6.73425	0.000276769	0.0012752	TRUE	Q13546	TP3_2753
SLC35B1	-0.397459	-0.705166	-0.0897522	-3.06664	0.0186001	0.0372556	TRUE	P78383	TP3_2352
ZC2HC1A	-0.397473	-0.590807	-0.204139	-4.86791	0.00185276	0.00567949	TRUE	Q96GY0	TP3_4874
PTPRE	-0.398046	-0.631339	-0.164753	-4.03994	0.0050014	0.012482	TRUE	P23469	TP3_1418
HUS1	-0.398064	-0.622308	-0.173819	-4.20315	0.00407928	0.0106612	TRUE	O60921	TP3_528
OXR1	-0.398216	-0.679819	-0.116612	-3.3483	0.0123992	0.0265133	TRUE	Q8N573	TP3_4154
DCTD	-0.399317	-0.616512	-0.182122	-4.35322	0.00339414	0.00918941	TRUE	P32321	TP3_1596
ARFGAP3	-0.399576	-0.543278	-0.255874	-6.58385	0.000317754	0.00141029	TRUE	Q9NP61	TP3_5815
ITGB2	-0.400514	-0.730418	-0.0706095	-2.87457	0.0240063	0.046216	TRUE	P05107	TP3_970
SMG9	-0.401124	-0.549977	-0.252271	-6.38063	0.00038441	0.00162728	TRUE	Q9H0W8	TP3_5527
CERT1	-0.40115	-0.56851	-0.233791	-5.67544	0.000772029	0.00283015	TRUE	Q9Y5P4	TP3_6790
DCK	-0.401185	-0.507987	-0.294383	-8.89423	4.79142e-05	0.000342515	TRUE	P27707	TP3_1489
IMPA1	-0.402129	-0.547367	-0.256892	-6.55586	0.00032611	0.00143998	TRUE	P29218	TP3_1519
NISCH	-0.40213	-0.591153	-0.213106	-5.03726	0.0015308	0.00489355	TRUE	Q9Y2I1	TP3_6614
VAMP8	-0.402351	-0.646053	-0.158649	-3.90922	0.00590532	0.0143192	TRUE	Q9BV40	TP3_5300
HDGFL2	-0.402518	-0.506189	-0.298848	-9.19337	3.86835e-05	0.000296003	TRUE	Q7Z4V5	TP3_3802
DYNC1LI1	-0.403441	-0.49366	-0.313221	-10.5882	1.53562e-05	0.000154456	TRUE	Q9Y6G9	TP3_6852
ASNS	-0.404299	-0.498012	-0.310586	-10.2152	1.94441e-05	0.000185109	TRUE	P08243	TP3_1056
RNASEH2B	-0.40462	-0.556637	-0.252603	-6.30229	0.000414192	0.0017161	TRUE	Q5TBB1	TP3_3399
ATXN10	-0.404741	-0.559144	-0.250337	-6.20672	0.000454087	0.0018497	TRUE	Q9UBB4	TP3_6235
PSMD9	-0.405135	-0.542949	-0.26732	-6.96061	0.000225819	0.00109206	TRUE	O00233	TP3_110
SPART	-0.405405	-0.621435	-0.189375	-4.44344	0.00304389	0.00841734	TRUE	Q8N0X7	TP3_4085
STXBP5	-0.405691	-0.555141	-0.256242	-6.42754	0.000367732	0.00157655	TRUE	Q5T5C0	TP3_3382
ABCA3	-0.405808	-0.53228	-0.279336	-7.59747	0.000130842	0.000721658	TRUE	Q99758	TP3_5143
DDX39A	-0.405908	-0.62649	-0.185327	-4.35715	0.003378	0.00916518	TRUE	O00148	TP3_89
KDM1A	-0.406105	-0.613682	-0.198529	-4.63238	0.00243251	0.00704916	TRUE	O60341	TP3_462
DERA	-0.406949	-0.534597	-0.279302	-7.54871	0.000136244	0.000746686	TRUE	Q9Y315	TP3_6657
RPL36AL	-0.406987	-0.577638	-0.236335	-5.64696	0.000795085	0.00289535	TRUE	Q969Q0	TP3_4674
BCL10	-0.407666	-0.608807	-0.206525	-4.79897	0.00200479	0.00605645	TRUE	O95999	TP3_866
DNAJB1	-0.408259	-0.532704	-0.283814	-7.76786	0.000113775	0.000647009	TRUE	P25685	TP3_1452
RFC1	-0.408872	-0.589111	-0.228632	-5.37131	0.00106267	0.00366867	TRUE	P35251	TP3_1635
DNAJC1	-0.409295	-0.554508	-0.264083	-6.67384	0.000292469	0.00132333	TRUE	Q96KC8	TP3_4945
ITCH	-0.409328	-0.547317	-0.271339	-7.02376	0.000213555	0.0010489	TRUE	Q96J02	TP3_4918
CTNND1	-0.409588	-0.544796	-0.274379	-7.17274	0.000187486	0.000951598	TRUE	O60716	TP3_503
CRYL1	-0.409803	-0.569922	-0.249683	-6.06002	0.000523996	0.00207165	TRUE	Q9Y2S2	TP3_6634
TRIR	-0.410572	-0.573252	-0.247893	-5.97587	0.000569505	0.00221821	TRUE	Q9BQ61	TP3_5178
SLC39A11	-0.411234	-0.624842	-0.197626	-4.55843	0.00265396	0.0075179	TRUE	Q8N1S5	TP3_4104
PCYOX1	-0.412066	-0.547178	-0.276954	-7.22131	0.000179778	0.000920203	TRUE	Q9UHG3	TP3_6334
SAFB	-0.412267	-0.66431	-0.160225	-3.87751	0.00621856	0.0149792	TRUE	Q15424	TP3_3010
PPP6C	-0.412463	-0.549221	-0.275705	-7.14127	0.00019268	0.000970025	TRUE	O00743	TP3_165
SPIRE1	-0.412559	-0.622395	-0.202723	-4.65532	0.00236802	0.00689531	TRUE	Q08AE8	TP3_2568
WDR91	-0.412848	-0.637446	-0.18825	-4.35239	0.00339757	0.00918941	TRUE	A4D1P6	TP3_32
SLC35B2	-0.413156	-0.537763	-0.288549	-7.85081	0.000106388	0.000614245	TRUE	Q8TB61	TP3_4353
PRPS2	-0.414034	-0.570896	-0.257172	-6.24974	0.00043562	0.00179016	TRUE	P11908	TP3_1170
DISP2	-0.414213	-0.737949	-0.0904778	-3.02954	0.0192796	0.0384131	TRUE	A7MBM2	TP3_55
FKBP9	-0.414219	-0.650233	-0.178205	-4.16643	0.00438936	0.011267	TRUE	O95302	TP3_780
HNRNPDL	-0.414797	-0.675581	-0.154012	-3.78735	0.00726758	0.0170083	TRUE	O14979	TP3_246
ENO2	-0.414805	-0.593529	-0.23608	-5.49546	0.000931386	0.00330219	TRUE	P09104	TP3_1080
EIF4A3	-0.415851	-0.546415	-0.285287	-7.54153	0.000137061	0.000750485	TRUE	P38919	TP3_1694
NFX1	-0.416036	-0.630772	-0.2013	-4.58744	0.00256455	0.00733681	TRUE	Q12986	TP3_2646
WASH2P; WASH3P	-0.416215	-0.615221	-0.217209	-4.95216	0.00168406	0.00525419	TRUE	C4AMC7; Q6VEQ5	TP3_64
ANO6	-0.41744	-0.581004	-0.253876	-6.04297	0.000532877	0.0020958	TRUE	Q4KMQ2	TP3_3241
ACOT7	-0.417476	-0.522068	-0.312884	-9.45099	3.23268e-05	0.000260547	TRUE	O00154	TP3_91
ARHGEF40	-0.417865	-0.557547	-0.278182	-7.08331	0.000202674	0.00100808	TRUE	Q8TER5	TP3_4426
ACADVL	-0.418425	-0.57774	-0.25911	-6.21878	0.000448825	0.00183095	TRUE	P49748	TP3_1891
PLOD3	-0.418772	-0.520784	-0.316761	-9.72016	2.69191e-05	0.000230911	TRUE	O60568	TP3_487
RIF1	-0.41918	-0.681676	-0.156684	-3.78112	0.00696668	0.0164442	TRUE	Q5UIP0	TP3_3415
MICAL1	-0.419284	-0.521085	-0.317483	-9.75217	2.63474e-05	0.000227204	TRUE	Q8TDZ2	TP3_4411
ZBTB4	-0.419363	-0.708749	-0.129977	-3.43128	0.0110783	0.0241415	TRUE	Q9P1Z0	TP3_6195
MET	-0.419398	-0.572092	-0.266704	-6.50352	0.000342412	0.00149019	TRUE	P08581	TP3_1064
VIPAS39	-0.419479	-0.568722	-0.270236	-6.65518	0.000297519	0.00133917	TRUE	Q9H9C1	TP3_5711
ORC4	-0.419519	-0.672947	-0.166092	-3.9196	0.00582736	0.0141699	TRUE	O43929	TP3_435
GOT1	-0.419621	-0.532551	-0.306692	-8.79819	5.1389e-05	0.000357476	TRUE	P17174	TP3_1289
SERBP1	-0.419892	-0.532202	-0.307582	-8.8524	4.93937e-05	0.000349222	TRUE	Q8NC51	TP3_4252
NAGK	-0.420121	-0.519252	-0.320991	-10.0348	2.18543e-05	0.000198959	TRUE	Q9UJ70	TP3_6380
SNX4	-0.420828	-0.558688	-0.282967	-7.22784	0.000178769	0.000918148	TRUE	O95219	TP3_766
NUMA1	-0.420974	-0.641229	-0.200719	-4.52557	0.00275943	0.00774769	TRUE	Q14980	TP3_2924
MDH1	-0.421192	-0.553965	-0.288419	-7.51128	0.000140563	0.000764123	TRUE	P40925	TP3_1717
TRIM65	-0.421382	-0.56916	-0.273605	-6.75169	0.000272414	0.00125875	TRUE	Q6PJ69	TP3_3609
MYO18A	-0.421443	-0.512462	-0.330423	-10.9635	1.22005e-05	0.000131104	TRUE	Q92614	TP3_4579
VPS33B	-0.422339	-0.534317	-0.310361	-8.93044	4.66736e-05	0.000337773	TRUE	Q9H267	TP3_5554
MAN2C1	-0.422488	-0.553013	-0.291963	-7.66417	0.000123838	0.00069187	TRUE	Q9NTJ4	TP3_5947
CBFB	-0.423082	-0.53797	-0.308193	-8.71946	5.44515e-05	0.000372781	TRUE	Q13951	TP3_2807
UBTF	-0.423372	-0.535924	-0.310819	-8.90655	4.74881e-05	0.000340933	TRUE	P17480	TP3_1293
LRRC57	-0.423466	-0.576881	-0.270051	-6.53574	0.000332271	0.00146079	TRUE	Q8N9N7	TP3_4214
EML3	-0.424384	-0.569128	-0.27964	-6.94226	0.00022953	0.00110735	TRUE	Q32P44	TP3_3182
ABTB2	-0.42458	-0.644984	-0.204175	-4.56124	0.00264517	0.00749937	TRUE	Q8N961	TP3_4204
SLC8A1	-0.42534	-0.620572	-0.230109	-5.15858	0.0013384	0.00439709	TRUE	P32418	TP3_1598
UPP1	-0.425738	-0.567682	-0.283794	-7.10182	0.00019942	0.000995453	TRUE	Q16831	TP3_3125
SEPTIN2	-0.425809	-0.540369	-0.311248	-8.80083	5.12896e-05	0.000357196	TRUE	Q15019	TP3_2941
SMYD5	-0.426081	-0.605686	-0.246477	-5.6172	0.000819994	0.0029708	TRUE	Q6GMV2	TP3_3500
TBC1D17	-0.426156	-0.543016	-0.309296	-8.63467	5.7983e-05	0.000389474	TRUE	Q9HA65	TP3_5728
ATP6V1H	-0.426509	-0.544673	-0.308345	-8.54649	6.19337e-05	0.000406945	TRUE	Q9UI12	TP3_6357
PDS5B	-0.4268	-0.544497	-0.309103	-8.58626	6.01152e-05	0.000398135	TRUE	Q9NTI5	TP3_5945
FHIP2A	-0.427666	-0.669416	-0.185915	-4.18872	0.00415278	0.0107879	TRUE	Q5W0V3	TP3_3443
ADNP	-0.427797	-0.580037	-0.275557	-6.65353	0.000297973	0.00133922	TRUE	Q9H2P0	TP3_5570
RALY	-0.427904	-0.714684	-0.141124	-3.56131	0.00991607	0.0220702	TRUE	Q9UKM9	TP3_6430
UNC119B	-0.427984	-0.575466	-0.280502	-6.8712	0.000244563	0.00116342	TRUE	A6NIH7	TP3_49
RPL18A	-0.42833	-0.705323	-0.151338	-3.69082	0.00839071	0.019162	TRUE	Q02543	TP3_2465
NUDT3	-0.429491	-0.52675	-0.332231	-10.456	1.66817e-05	0.000164236	TRUE	O95989	TP3_865
PRPF38A	-0.429655	-0.628242	-0.231069	-5.12287	0.00139208	0.00454135	TRUE	Q8NAV1	TP3_4221
NCAPD3	-0.429755	-0.784706	-0.0748037	-2.86679	0.0242739	0.046557	TRUE	P42695	TP3_1754
TBC1D5	-0.430745	-0.578864	-0.282626	-6.88576	0.000241394	0.00115354	TRUE	Q92609	TP3_4577
TAP2	-0.43174	-0.563475	-0.300005	-7.76005	0.0001145	0.000650522	TRUE	Q03519	TP3_2489
SNX7	-0.43216	-0.687416	-0.176904	-4.00878	0.0052022	0.0128681	TRUE	Q9UNH6	TP3_6504
ASH2L	-0.432461	-0.681881	-0.18304	-4.10542	0.00460651	0.0117051	TRUE	Q9UBL3	TP3_6253
RBMX	-0.432919	-0.74083	-0.125008	-3.35875	0.0130209	0.0276763	TRUE	P38159	TP3_1688
CTNNA1	-0.432942	-0.545237	-0.320647	-9.12879	4.04919e-05	0.000303689	TRUE	P35221	TP3_1625
GNE	-0.434596	-0.538341	-0.33085	-9.91881	2.35841e-05	0.000211837	TRUE	Q9Y223	TP3_6570
MTFP1	-0.434965	-0.683191	-0.186738	-4.14906	0.00436237	0.0112263	TRUE	Q9UDX5	TP3_6284
PDXDC1	-0.436028	-0.710403	-0.161653	-3.76811	0.00717563	0.0168519	TRUE	Q6P996	TP3_3588
TRAPPC14	-0.436071	-0.673284	-0.198857	-4.35272	0.0033962	0.00918941	TRUE	Q8WVR3	TP3_4497
WDR81	-0.436679	-0.662033	-0.211325	-4.58819	0.00256228	0.00733477	TRUE	Q562E7	TP3_3277
NUDT5	-0.436956	-0.592049	-0.281864	-6.67102	0.000293228	0.0013251	TRUE	Q9UKK9	TP3_6426
TUBB2A	-0.437154	-0.574231	-0.300077	-7.55116	0.000135967	0.00074652	TRUE	Q13885	TP3_2801
ADRM1	-0.437219	-0.562311	-0.312127	-8.27587	7.60955e-05	0.000476681	TRUE	Q16186	TP3_3076
CAMK2G	-0.437251	-0.595381	-0.27912	-6.54724	0.000328734	0.00144663	TRUE	Q13555	TP3_2755
SEC23A	-0.437543	-0.556	-0.319086	-8.74591	5.34002e-05	0.000367659	TRUE	Q15436	TP3_3015
PIN1	-0.437925	-0.688309	-0.18754	-4.15206	0.00446774	0.01141	TRUE	Q13526	TP3_2750
ISOC1	-0.439819	-0.572707	-0.30693	-7.83664	0.000107611	0.000618352	TRUE	Q96CN7	TP3_4760
CHMP2B	-0.440456	-0.696235	-0.184676	-4.07737	0.00477134	0.0120178	TRUE	Q9UQN3	TP3_6565
RAC1	-0.440543	-0.597423	-0.283664	-6.64915	0.000299174	0.00134262	TRUE	P63000	TP3_2299
CGGBP1	-0.440861	-0.729646	-0.152076	-3.61469	0.0086674	0.0196676	TRUE	Q9UFW8	TP3_6298
[truncated: 4,046 more rows]

## Sheet: c) IGFBP3-TBXT interaction
		95% confidence interval
Protein names	Effect size	Lower	Upper	moderated t-value	p-value	adjusted p-value	Significant
ACKR3	4.12444	2.42875	5.82013	5.44373	0.000317215	0.0283591	TRUE
PLA2G4A	2.85359	1.55979	4.14739	4.88106	0.00055178	0.0360269	TRUE
SEMA3C	2.41824	2.08345	2.75304	15.7667	2.72198e-09	1.58174e-05	TRUE
PLEKHA7	2.30259	1.37362	3.23156	5.42146	0.00017434	0.0215551	TRUE
POP5	2.05762	1.12762	2.98763	4.82943	0.000431953	0.0326076	TRUE
LRRC20	1.96253	1.24497	2.6801	5.96995	6.9669e-05	0.0156718	TRUE
ISG15	1.72797	1.02736	2.42859	5.50384	0.000271044	0.0277063	TRUE
RAP1A	1.72282	1.06675	2.37889	5.7351	0.00010182	0.0179238	TRUE
PDE4D	1.37871	0.647297	2.11013	4.11458	0.00148342	0.0473635	TRUE
SLC15A3	1.26962	0.706136	1.83311	4.9182	0.000372328	0.0304732	TRUE
SESTD1	1.20485	0.600257	1.80944	4.34998	0.000981154	0.0423375	TRUE
GRPEL2	1.17595	0.571267	1.78064	4.24498	0.00117886	0.0445467	TRUE
MAPKAPK2	1.04716	0.517844	1.57647	4.31832	0.00103685	0.04245	TRUE
NUDT18	0.952805	0.58652	1.31909	5.67806	0.000109213	0.0181325	TRUE
KIFC1	0.903418	0.462045	1.34479	4.46785	0.000799725	0.0387267	TRUE
UBXN7	0.873026	0.421396	1.32466	4.21949	0.00123283	0.0446308	TRUE
EPS15	0.844421	0.400021	1.28882	4.15128	0.00141294	0.0467663	TRUE
MANEAL	0.835032	0.431392	1.23867	4.5157	0.000736401	0.0384064	TRUE
TRIP11	0.824067	0.501847	1.14629	5.58247	0.000126866	0.0194829	TRUE
COMMD5	0.764415	0.444922	1.08391	5.22255	0.000225607	0.0252116	TRUE
VAMP8	0.759011	0.429492	1.08853	5.02786	0.000310376	0.0283591	TRUE
SOD1	0.756365	0.433182	1.07955	5.11306	0.000276448	0.0277063	TRUE
OAS3	0.755331	0.490381	1.02028	6.22285	4.76475e-05	0.0152355	TRUE
RWDD1	0.714594	0.352348	1.07684	4.30597	0.00105945	0.0424584	TRUE
RASSF2	0.684161	0.33799	1.03033	4.31404	0.00104463	0.04245	TRUE
STAT1	0.663088	0.399504	0.926671	5.49121	0.00014655	0.0202762	TRUE
IFRD1	0.662797	0.462841	0.862753	7.23538	1.13411e-05	0.0082379	TRUE
FCSK	0.660429	0.345753	0.975105	4.58119	0.00065809	0.0382416	TRUE
CALB2	0.643665	0.399032	0.888299	5.74328	9.86738e-05	0.0179238	TRUE
IFIT5	0.625757	0.336764	0.914751	4.72705	0.000514972	0.035625	TRUE
ENTPD5	0.615056	0.287958	0.942154	4.10443	0.00151034	0.0474409	TRUE
PFKFB2	0.597659	0.341756	0.853561	5.09794	0.000276539	0.0277063	TRUE
CAPNS1	0.581815	0.293124	0.870506	4.39913	0.000900772	0.0405766	TRUE
TFCP2	0.56828	0.280773	0.855787	4.31449	0.0010438	0.04245	TRUE
RAD23B	0.565624	0.286678	0.84457	4.42612	0.000859593	0.040283	TRUE
DDX60	0.555851	0.269069	0.842633	4.2308	0.00120857	0.0446308	TRUE
SLC3A2	0.542334	0.379247	0.705421	7.25879	1.0988e-05	0.0082379	TRUE
KCNAB2	0.472287	0.227528	0.717046	4.21195	0.00124928	0.0446308	TRUE
PFDN2	0.471527	0.240596	0.702458	4.45698	0.00081489	0.0391349	TRUE
MB21D2	0.460072	0.22177	0.698374	4.21419	0.00124436	0.0446308	TRUE
SMS	0.439997	0.234203	0.645792	4.66694	0.000568488	0.036302	TRUE
MYD88	0.439782	0.267336	0.612229	5.56671	0.000130054	0.0194829	TRUE
FLOT1	0.429873	0.243123	0.616624	5.02453	0.000312089	0.0283591	TRUE
GTPBP3	0.413493	0.209723	0.617264	4.42937	0.000854756	0.040283	TRUE
PCMT1	0.409459	0.200554	0.618364	4.27836	0.00111188	0.0433631	TRUE
PSMG3	0.402059	0.20076	0.603357	4.35978	0.000964544	0.0423375	TRUE
TFG	0.342326	0.160532	0.52412	4.11033	0.00149462	0.0474409	TRUE
CDC42	0.323115	0.149515	0.496715	4.06278	0.00162609	0.0492145	TRUE
NSFL1C	0.320211	0.151433	0.488988	4.14131	0.00141494	0.0467663	TRUE
MICAL2	-0.278133	-0.415282	-0.140984	-4.42665	0.0008588	0.040283	TRUE
TPCN2	-0.282607	-0.425868	-0.139346	-4.30597	0.00105945	0.0424584	TRUE
MTDH	-0.290967	-0.442827	-0.139107	-4.18231	0.00131621	0.0452248	TRUE
NUP188	-0.29326	-0.43821	-0.148311	-4.41623	0.000874442	0.0403284	TRUE
PGAM5	-0.293453	-0.431408	-0.155497	-4.64317	0.000591968	0.0372657	TRUE
TARS2	-0.299709	-0.445337	-0.154081	-4.49231	0.000766674	0.0384064	TRUE
MRPL9	-0.300704	-0.45982	-0.141588	-4.12517	0.0014559	0.0470014	TRUE
CLPTM1	-0.302454	-0.435913	-0.168994	-4.9468	0.000355013	0.0298983	TRUE
HERC4	-0.302664	-0.454474	-0.150855	-4.35189	0.000977889	0.0423375	TRUE
SLC35E1	-0.306736	-0.448948	-0.164524	-4.70809	0.000530112	0.0360269	TRUE
ETFDH	-0.313971	-0.455885	-0.172057	-4.82926	0.000432075	0.0326076	TRUE
RER1	-0.321379	-0.454204	-0.188554	-5.28144	0.000205074	0.0233693	TRUE
SLC25A3	-0.323592	-0.479349	-0.167836	-4.5349	0.000712484	0.0384029	TRUE
FGF2	-0.323858	-0.481819	-0.165896	-4.47526	0.000789561	0.0386015	TRUE
ANLN	-0.328645	-0.504025	-0.153266	-4.09038	0.00154838	0.0478599	TRUE
NDUFS2	-0.332051	-0.505909	-0.158193	-4.16894	0.00134758	0.0455279	TRUE
DNAJC25	-0.332828	-0.491991	-0.173665	-4.56451	0.00067717	0.0382952	TRUE
RAB29	-0.335499	-0.46831	-0.202689	-5.5141	0.000141326	0.0200304	TRUE
TBRG4	-0.341763	-0.505209	-0.178316	-4.56419	0.000677539	0.0382952	TRUE
SLC16A3	-0.353509	-0.541474	-0.165543	-4.10523	0.00150818	0.0474409	TRUE
MRPS5	-0.35783	-0.524464	-0.191196	-4.68736	0.000549089	0.0360269	TRUE
RPL36	-0.357851	-0.542418	-0.173285	-4.2322	0.00120561	0.0446308	TRUE
SURF1	-0.361764	-0.523935	-0.199593	-4.86931	0.000404016	0.0325322	TRUE
ACOX1	-0.362897	-0.542143	-0.183652	-4.41928	0.000869834	0.0403284	TRUE
SH2D4A	-0.371039	-0.570626	-0.171452	-4.05791	0.00164022	0.0493852	TRUE
DDR2	-0.372201	-0.570478	-0.173925	-4.09753	0.0015289	0.0475103	TRUE
RPL15	-0.374096	-0.550367	-0.197824	-4.63252	0.000602818	0.0372657	TRUE
GPX8	-0.376574	-0.56322	-0.189928	-4.404	0.000893198	0.0405498	TRUE
SLC29A1	-0.37732	-0.577226	-0.177414	-4.12002	0.00146921	0.0471689	TRUE
RPL28	-0.384408	-0.584282	-0.184534	-4.19809	0.00128012	0.044812	TRUE
EI24	-0.385208	-0.566967	-0.20345	-4.62613	0.000609426	0.0372777	TRUE
MRPS33	-0.395833	-0.600954	-0.190712	-4.21228	0.00124856	0.0446308	TRUE
SMNDC1	-0.396795	-0.603075	-0.190515	-4.19879	0.00127855	0.044812	TRUE
CRNKL1	-0.397666	-0.598241	-0.197091	-4.3277	0.00102001	0.0423375	TRUE
SDHA	-0.400452	-0.613585	-0.187318	-4.10123	0.0015189	0.0474533	TRUE
ZNFX1	-0.405577	-0.61976	-0.191393	-4.13336	0.00143497	0.0468461	TRUE
PWP1	-0.4103	-0.605213	-0.215387	-4.59491	0.000642816	0.0377906	TRUE
MYOF	-0.411971	-0.577794	-0.246148	-5.42297	0.000163365	0.0215551	TRUE
SYVN1	-0.41214	-0.594924	-0.229355	-4.92177	0.00037012	0.0304732	TRUE
SLC17A5	-0.412462	-0.560037	-0.264886	-6.10078	5.71742e-05	0.0152355	TRUE
POLDIP2	-0.412864	-0.620648	-0.20508	-4.33721	0.00100323	0.0423375	TRUE
GGCX	-0.414199	-0.61582	-0.212578	-4.48424	0.000777417	0.0386015	TRUE
HEXB	-0.417136	-0.619471	-0.214802	-4.50011	0.000756432	0.0384064	TRUE
MRPL43	-0.418891	-0.621863	-0.215919	-4.50486	0.000750273	0.0384064	TRUE
NDUFA9	-0.420003	-0.613686	-0.22632	-4.73343	0.000507837	0.0355547	TRUE
CDC27	-0.422084	-0.586878	-0.257289	-5.59078	0.000125218	0.0194829	TRUE
RPS25	-0.423957	-0.606687	-0.241227	-5.06439	0.000292226	0.0283591	TRUE
TRAM1	-0.431106	-0.59572	-0.266492	-5.71653	0.00010286	0.0179238	TRUE
SLC44A2	-0.435657	-0.669382	-0.201932	-4.0687	0.00160909	0.0489552	TRUE
GNL3L	-0.444919	-0.606194	-0.283644	-6.02186	6.4396e-05	0.0155919	TRUE
FASTKD5	-0.448452	-0.632636	-0.264267	-5.31469	0.000194356	0.0233693	TRUE
SRP14	-0.448811	-0.681791	-0.215831	-4.20495	0.00126477	0.044812	TRUE
GHITM	-0.452768	-0.667899	-0.237638	-4.59399	0.000643825	0.0377906	TRUE
BMS1	-0.45321	-0.689767	-0.216654	-4.18197	0.00131699	0.0452248	TRUE
FRMD6	-0.454261	-0.674694	-0.233828	-4.49825	0.000758859	0.0384064	TRUE
SLC22A18	-0.455579	-0.63433	-0.276829	-5.56329	0.000130758	0.0194829	TRUE
CAPRIN1	-0.457411	-0.68776	-0.227062	-4.33447	0.00100804	0.0423375	TRUE
ATP5MK	-0.461882	-0.674344	-0.249419	-4.7453	0.000497742	0.0352729	TRUE
BCKDHA	-0.466594	-0.693087	-0.240101	-4.49677	0.000760801	0.0384064	TRUE
ZNF593	-0.468765	-0.679551	-0.257979	-4.85433	0.000414281	0.0325322	TRUE
DECR2	-0.479771	-0.726453	-0.233089	-4.24533	0.00117813	0.0445467	TRUE
CTSC	-0.48248	-0.730631	-0.234329	-4.24403	0.00118082	0.0445467	TRUE
HM13	-0.484553	-0.681049	-0.288057	-5.38275	0.000174221	0.0215551	TRUE
DAB2	-0.487667	-0.729116	-0.246219	-4.40875	0.00088587	0.0405338	TRUE
MFSD5	-0.487983	-0.724672	-0.251295	-4.50032	0.000756163	0.0384064	TRUE
NECTIN2	-0.489494	-0.747993	-0.230995	-4.13337	0.00143493	0.0468461	TRUE
FNDC3B	-0.494647	-0.759912	-0.229382	-4.07035	0.0016044	0.0489552	TRUE
UBR5	-0.499765	-0.740236	-0.259293	-4.53647	0.000710565	0.0384029	TRUE
UTP15	-0.501396	-0.769479	-0.233313	-4.08251	0.00157015	0.048276	TRUE
OSMR	-0.505002	-0.724638	-0.285366	-5.01887	0.000315024	0.0283591	TRUE
SEC61A1	-0.510292	-0.769462	-0.251123	-4.29785	0.0010746	0.0427707	TRUE
CD151	-0.513915	-0.73114	-0.296691	-5.16415	0.000248126	0.0267012	TRUE
FUCA2	-0.520567	-0.770893	-0.270241	-4.53928	0.00070714	0.0384029	TRUE
ATP1B3	-0.526471	-0.751569	-0.301373	-5.10526	0.000273236	0.0277063	TRUE
HEXA	-0.535978	-0.818357	-0.2536	-4.14316	0.00141033	0.0467663	TRUE
KCT2	-0.542772	-0.822167	-0.263377	-4.24047	0.00118822	0.0445467	TRUE
LAMB1	-0.543872	-0.831526	-0.256218	-4.12707	0.00145101	0.0470014	TRUE
SYS1	-0.552907	-0.814917	-0.290898	-4.60628	0.000630432	0.0377674	TRUE
POLR2A	-0.55536	-0.795367	-0.315353	-5.05087	0.000298813	0.0283591	TRUE
LAMC1	-0.557396	-0.819823	-0.294969	-4.63629	0.000598945	0.0372657	TRUE
SUMF1	-0.559708	-0.841093	-0.278324	-4.34187	0.000995106	0.0423375	TRUE
GJA1	-0.56809	-0.778687	-0.357493	-5.88817	7.89256e-05	0.0169865	TRUE
GLB1	-0.576666	-0.778846	-0.374486	-6.22589	4.74325e-05	0.0152355	TRUE
CLPX	-0.578557	-0.857157	-0.299956	-4.53294	0.000714886	0.0384029	TRUE
NOL7	-0.579939	-0.801832	-0.358047	-5.70499	0.000104724	0.0179238	TRUE
HTATSF1	-0.589601	-0.858374	-0.320828	-4.78837	0.00046284	0.0336195	TRUE
ACTB	-0.595716	-0.872114	-0.319318	-4.70457	0.000533282	0.0360269	TRUE
PLOD1	-0.597819	-0.883791	-0.311847	-4.56312	0.000678783	0.0382952	TRUE
NDUFV1	-0.600381	-0.80415	-0.396612	-6.43138	3.50628e-05	0.0144642	TRUE
IRS1	-0.602786	-0.875832	-0.32974	-4.81885	0.000439702	0.0327578	TRUE
NDUFA4	-0.607828	-0.870963	-0.344693	-5.04218	0.000303128	0.0283591	TRUE
SOAT1	-0.617322	-0.810869	-0.423776	-6.96214	1.64889e-05	0.0102506	TRUE
CYP51A1	-0.619192	-0.931267	-0.307117	-4.33151	0.00101594	0.0423375	TRUE
BUD23	-0.635271	-0.931711	-0.338831	-4.67776	0.000558117	0.0360357	TRUE
SERPINE2	-0.635835	-0.95947	-0.312199	-4.29138	0.00110142	0.043287	TRUE
PHLDA3	-0.636877	-0.924245	-0.349509	-4.83763	0.000426049	0.0326076	TRUE
TFB2M	-0.637343	-0.899545	-0.375142	-5.30584	0.000197149	0.0233693	TRUE
ERAL1	-0.645512	-0.892532	-0.398491	-5.70408	0.000104872	0.0179238	TRUE
CTSL	-0.647757	-0.963386	-0.332128	-4.48259	0.000790496	0.0386015	TRUE
NDUFB10	-0.650989	-0.937407	-0.364571	-4.96123	0.000346602	0.0297013	TRUE
NMNAT1	-0.656896	-0.955877	-0.357916	-4.7959	0.000457011	0.0336163	TRUE
CES2	-0.657293	-0.879188	-0.435399	-6.46589	3.33462e-05	0.0144642	TRUE
ZFP36L1	-0.660999	-0.939481	-0.382517	-5.18108	0.000241364	0.0264635	TRUE
TMEM147	-0.670406	-0.987986	-0.352825	-4.60787	0.000628729	0.0377674	TRUE
CDK1	-0.684052	-0.876595	-0.49151	-7.75493	5.70924e-06	0.00663528	TRUE
PPIF	-0.691326	-0.930244	-0.452408	-6.31611	4.15103e-05	0.015076	TRUE
HMGA2	-0.69757	-1.04923	-0.345914	-4.32997	0.00101597	0.0423375	TRUE
EDF1	-0.704951	-0.962888	-0.447015	-5.9657	7.012e-05	0.0156718	TRUE
FN1	-0.705566	-0.990218	-0.420914	-5.41243	0.000167962	0.0215551	TRUE
OAT	-0.708083	-1.00064	-0.415524	-5.28377	0.0002051	0.0233693	TRUE
GET1	-0.717577	-0.975053	-0.460101	-6.08342	5.86854e-05	0.0152355	TRUE
TIMM17A	-0.721068	-1.09767	-0.344467	-4.17937	0.00132304	0.0452248	TRUE
TYMS	-0.743358	-1.02775	-0.458969	-5.70559	0.000104626	0.0179238	TRUE
PLOD2	-0.757257	-0.998125	-0.516388	-6.86245	1.89459e-05	0.0102506	TRUE
P4HA2	-0.757926	-1.0169	-0.498952	-6.38833	3.73365e-05	0.0144642	TRUE
TGFB2	-0.758254	-1.14653	-0.369978	-4.27432	0.00118044	0.0445467	TRUE
ATP5MJ	-0.760579	-1.15773	-0.363428	-4.18027	0.00132093	0.0452248	TRUE
OLFM2	-0.774896	-0.97704	-0.572752	-8.36755	2.64572e-06	0.00384358	TRUE
COL6A1	-0.8011	-1.08637	-0.515834	-6.12989	5.47318e-05	0.0152355	TRUE
CPA4	-0.805273	-1.19094	-0.419604	-4.57357	0.000720343	0.0384029	TRUE
VMP1	-0.8094	-1.21256	-0.406239	-4.39122	0.000952417	0.0422481	TRUE
NDUFB3	-0.827873	-1.09427	-0.561478	-6.7835	2.1168e-05	0.0102506	TRUE
POLR2G	-0.863314	-1.21217	-0.514459	-5.40181	0.000168984	0.0215551	TRUE
COL11A1	-0.87008	-1.32045	-0.419711	-4.21703	0.00123818	0.0446308	TRUE
CA12	-0.872563	-1.19896	-0.546165	-5.83533	8.55927e-05	0.0177635	TRUE
SMPD1	-0.951648	-1.42483	-0.478471	-4.39158	0.000919377	0.0410962	TRUE
AURKB	-0.957427	-1.30026	-0.614597	-6.09597	5.7589e-05	0.0152355	TRUE
NDUFB7	-0.966561	-1.39132	-0.541806	-4.96714	0.000343217	0.0297013	TRUE
PRSS23	-1.00917	-1.47671	-0.541625	-4.71906	0.000540622	0.0360269	TRUE
TNC	-1.01692	-1.47419	-0.559652	-4.85433	0.000414278	0.0325322	TRUE
ECM1	-1.01741	-1.46404	-0.570783	-4.97822	0.000347563	0.0297013	TRUE
UBL5	-1.05407	-1.53616	-0.571978	-4.78338	0.000493117	0.0352729	TRUE
FADS3	-1.09723	-1.34552	-0.848941	-9.64611	6.02721e-07	0.00175121	TRUE
KHDRBS3	-1.17144	-1.73104	-0.611838	-4.57886	0.000692115	0.0384029	TRUE
SLC31A1	-1.17179	-1.77924	-0.564349	-4.21076	0.0012519	0.0446308	TRUE
ALAS1	-1.21723	-1.83756	-0.596906	-4.28321	0.00110247	0.043287	TRUE
CD82	-1.22649	-1.86793	-0.585058	-4.17376	0.00133617	0.0454065	TRUE
NTN4	-1.23082	-1.71334	-0.748311	-5.57699	0.000134787	0.0195811	TRUE
DTX2	-1.32648	-1.66317	-0.989798	-8.59987	1.99765e-06	0.00384358	TRUE
MRPL52	-1.5557	-2.35294	-0.758453	-4.26138	0.00115582	0.0445467	TRUE
COL2A1	-1.57149	-2.05891	-1.08406	-7.09885	2.02998e-05	0.0102506	TRUE
ENDOG	-1.57444	-2.14105	-1.00783	-6.06537	6.03022e-05	0.0152355	TRUE
LAMA4	-1.68889	-2.18999	-1.18778	-7.35683	9.63189e-06	0.0082379	TRUE
KDELR2	-2.41201	-3.63245	-1.19158	-4.43045	0.00141643	0.0467663	TRUE
ARHGAP32	4.11062	-0.250555	8.47179	2.13593	0.061771	0.256028	FALSE
DPYSL4	2.93491	-1.19223	7.06205	1.61729	0.141449	0.400567	FALSE
BCL2L1	2.49052	-0.297682	5.27871	2.02418	0.073984	0.280444	FALSE
GAMT	2.22165	0.475048	3.96825	2.82753	0.0176421	0.147508	FALSE
ATP1A3	2.13586	-0.227815	4.49954	2.02976	0.0715093	0.275375	FALSE
CHIC2	2.12311	-1.40006	5.64627	1.36621	0.205497	0.478999	FALSE
TTN	2.05602	-3.57924	7.69128	0.835449	0.426756	0.692123	FALSE
H3-7	1.90053	-1.92582	5.72688	1.12557	0.289789	0.569292	FALSE
OAS2	1.79969	0.244999	3.35438	2.60093	0.0276855	0.177538	FALSE
CNPY4	1.77753	0.218756	3.3363	2.5407	0.0293198	0.182222	FALSE
HIGD1A	1.76443	-4.35523	7.88409	0.660214	0.526932	0.767366	FALSE
UBR7	1.71821	0.446455	2.98996	2.97268	0.0126503	0.126711	FALSE
KIF4A	1.70811	0.483252	2.93297	3.0571	0.0105271	0.116742	FALSE
KIF2C	1.67233	0.749187	2.59548	3.95428	0.00197282	0.0526699	FALSE
RAB28	1.66655	0.23652	3.09659	2.63009	0.0270106	0.177538	FALSE
MAPK8	1.61779	0.200507	3.03507	2.50405	0.0287741	0.181018	FALSE
KLHL18	1.61317	0.144948	3.0814	2.41921	0.0341192	0.195123	FALSE
BCL10	1.56013	-1.20462	4.32488	1.27933	0.233224	0.512968	FALSE
CMPK2	1.56002	0.312325	2.80771	2.79521	0.0193705	0.152452	FALSE
RENBP	1.55925	-0.389785	3.50829	1.80086	0.104168	0.340243	FALSE
SARG	1.53872	0.490283	2.58715	3.20357	0.00772802	0.10024	FALSE
UQCRH	1.52456	-0.0046391	3.05376	2.19666	0.0505855	0.23519	FALSE
GAL3ST4	1.47568	0.531649	2.4197	3.41211	0.00526839	0.080991	FALSE
AZI2	1.45125	-0.676331	3.57883	1.52546	0.158951	0.426636	FALSE
FANCI	1.44705	0.593517	2.30059	3.70065	0.00311399	0.0652816	FALSE
TUBB8	1.43895	0.664105	2.2138	4.06822	0.00171478	0.0501785	FALSE
BST2	1.41705	0.347837	2.48627	2.9279	0.0141494	0.132831	FALSE
ACTA1	1.32342	-0.123298	2.77013	2.06449	0.0684984	0.269313	FALSE
PAG1	1.32033	0.569355	2.07131	3.83771	0.00243145	0.0600558	FALSE
MBNL2	1.31736	0.5515	2.08323	3.75465	0.00282418	0.0641067	FALSE
CLU	1.29929	0.492489	2.10609	3.52092	0.00440803	0.0756676	FALSE
OASL	1.29751	0.13867	2.45634	2.47682	0.031557	0.188218	FALSE
XYLT1	1.26433	-0.0207574	2.54942	2.17234	0.0531838	0.240931	FALSE
LZIC	1.22569	-0.273673	2.72506	1.8318	0.0981369	0.32812	FALSE
TONSL	1.19408	0.520284	1.86788	3.8683	0.00230137	0.0581447	FALSE
CENPH	1.19174	0.24624	2.13725	2.75128	0.0177918	0.147775	FALSE
IFIT1	1.12802	0.286093	1.96995	3.00224	0.0138883	0.131441	FALSE
DHX58	1.09716	0.278639	1.91568	2.92587	0.0128964	0.127478	FALSE
UBTD2	1.09656	0.174542	2.01858	2.59602	0.0236622	0.166979	FALSE
EIF1B	1.09103	0.37204	1.81002	3.3123	0.00632707	0.0903357	FALSE
FAM169A	1.07012	0.0536504	2.08659	2.30271	0.0407008	0.213239	FALSE
ARHGAP31	1.06965	-0.143079	2.28237	1.93716	0.0783577	0.288187	FALSE
NOMO2	1.0554	0.0767979	2.03401	2.35494	0.0367659	0.204446	FALSE
RNF7	1.05308	-0.48603	2.59219	1.51419	0.159401	0.427281	FALSE
ANK3	1.0449	-0.496965	2.58678	1.51919	0.161032	0.428735	FALSE
EIF5A2	1.04449	-0.177707	2.26669	1.91579	0.0857045	0.303861	FALSE
PTK7	1.03176	-0.602311	2.66582	1.39722	0.191076	0.462334	FALSE
MREG	1.02081	0.336934	1.70469	3.25824	0.00698821	0.094025	FALSE
PTTG1IP	1.00767	-0.174967	2.1903	1.91393	0.0863973	0.304792	FALSE
UBB; UBC	1.0017	0.194337	1.80907	2.70822	0.0192584	0.152375	FALSE
TLK2	0.994729	-0.475042	2.4645	1.4786	0.165626	0.434712	FALSE
CFAP36	0.9765	0.0109177	1.94208	2.20749	0.0478456	0.229502	FALSE
ZDHHC12	0.973923	0.173233	1.77461	2.65507	0.0212339	0.159625	FALSE
HAUS3	0.966687	0.416861	1.51651	3.83775	0.00243129	0.0600558	FALSE
ZNF22	0.953868	0.0271688	1.88057	2.25291	0.0446155	0.222924	FALSE
SERGEF	0.952072	-0.581616	2.48576	1.37647	0.197662	0.47062	FALSE
MRPL35	0.944637	-0.579932	2.46921	1.37432	0.198375	0.47062	FALSE
PYGM	0.935659	-0.0304668	1.90179	2.17104	0.056256	0.245824	FALSE
MAD2L1BP	0.934682	0.0459576	1.82341	2.29569	0.0408454	0.213255	FALSE
LRRC1	0.93113	0.073519	1.78874	2.36993	0.0357223	0.200951	FALSE
RPS6KA1	0.927833	0.385473	1.47019	3.7342	0.00293052	0.06475	FALSE
PKP2	0.904343	0.309165	1.49952	3.31667	0.00627653	0.0903357	FALSE
POLB	0.898453	-0.278501	2.07541	1.69323	0.120261	0.367617	FALSE
RFX5	0.893793	0.00597559	1.78161	2.1975	0.0487067	0.230801	FALSE
THOC1	0.891735	-0.0985049	1.88197	1.97655	0.0731098	0.278584	FALSE
IFIT3	0.890297	0.0659216	1.71467	2.41477	0.0369769	0.204681	FALSE
RASSF7	0.888626	0.155137	1.62211	2.64449	0.0216504	0.160227	FALSE
SLC11A2	0.887783	0.011073	1.76449	2.21145	0.0476009	0.229181	FALSE
BAP1	0.878443	0.283199	1.47369	3.22132	0.00747948	0.0982477	FALSE
DENND2B	0.871276	-0.131553	1.87411	1.90267	0.08247	0.297475	FALSE
EXOSC5	0.868302	0.219748	1.51686	2.96866	0.0135585	0.1298	FALSE
LRP8	0.859279	0.201751	1.51681	2.85257	0.0147634	0.136175	FALSE
DGKQ	0.858871	0.377366	1.34038	3.89353	0.00219952	0.0565548	FALSE
PDK3	0.855884	-0.0781701	1.78994	2.00013	0.069029	0.270295	FALSE
PGK2	0.851866	-0.00950081	1.71323	2.21502	0.0521101	0.239505	FALSE
GOLGA1	0.849335	0.360842	1.33783	3.79521	0.00262485	0.062004	FALSE
GSTCD	0.834619	0.34704	1.3222	3.73645	0.00291866	0.0647342	FALSE
LARP6	0.833177	0.181154	1.4852	2.78927	0.01659	0.143673	FALSE
CTCF	0.832421	0.324314	1.34053	3.57605	0.00390485	0.0715807	FALSE
DPP8	0.832138	-0.361783	2.02606	1.5255	0.154088	0.420576	FALSE
AK5	0.828053	0.015622	1.64048	2.22478	0.0463889	0.225956	FALSE
N6AMT1	0.820506	0.254851	1.38616	3.16625	0.00827784	0.104133	FALSE
NFU1	0.817274	-0.0860111	1.72056	1.97496	0.0721268	0.276653	FALSE
SAMD4B	0.816304	0.275656	1.35695	3.29574	0.00652259	0.0916548	FALSE
RGS3	0.812245	0.314686	1.3098	3.56335	0.00399626	0.0723253	FALSE
PHF5A	0.808816	-0.104428	1.72206	1.98029	0.0765769	0.286859	FALSE
ZC3H8	0.805116	0.331623	1.27861	3.7116	0.00305287	0.0652816	FALSE
PTMS	0.800259	0.165863	1.43465	2.77316	0.0179761	0.148591	FALSE
HEBP2	0.798712	0.319653	1.27777	3.64249	0.00350285	0.0680772	FALSE
ZNF512B	0.783538	0.156882	1.41019	2.72927	0.0185272	0.14953	FALSE
CRELD2	0.782049	-0.812774	2.37687	1.09341	0.299987	0.580905	FALSE
UBA7	0.774883	0.316926	1.23284	3.69341	0.00315511	0.0653042	FALSE
SMAD4	0.773013	0.302927	1.2431	3.58943	0.00381089	0.071206	FALSE
SLC25A36	0.772098	-0.150415	1.69461	1.8269	0.0930896	0.319141	FALSE
SYAP1	0.76869	-0.0758171	1.6132	1.98684	0.0706487	0.274468	FALSE
CNRIP1	0.764854	0.253186	1.27652	3.26291	0.00692839	0.0938481	FALSE
KIF11	0.762698	-1.67695	3.20235	0.703948	0.498744	0.748502	FALSE
ARHGEF28	0.762126	-0.355622	1.87987	1.49136	0.162561	0.429968	FALSE
LHPP	0.76142	0.28903	1.23381	3.51835	0.00433803	0.0750247	FALSE
KIAA0513	0.755677	-0.163553	1.67491	1.79601	0.0983076	0.328313	FALSE
TRIM24	0.755567	0.0439283	1.46721	2.31755	0.0392678	0.209536	FALSE
C1QTNF3	0.752731	0.261971	1.24349	3.34801	0.00592551	0.0875035	FALSE
SHCBP1	0.750234	-0.0616218	1.56209	2.01713	0.0670076	0.266699	FALSE
MED4	0.74822	-0.214909	1.71135	1.69575	0.116121	0.361813	FALSE
ZFP30	0.74446	0.0197617	1.46916	2.24233	0.0449536	0.223718	FALSE
FAM200C	0.741249	0.160183	1.32231	2.78454	0.0167349	0.143856	FALSE
FIG4	0.740182	0.194508	1.28586	2.96088	0.0120898	0.125175	FALSE
TPM4	0.738712	0.303817	1.17361	3.72064	0.00315789	0.0653042	FALSE
LACC1	0.729817	-0.0163824	1.47602	2.13517	0.054447	0.242779	FALSE
CHTF18	0.725562	-0.482342	1.93347	1.31473	0.214155	0.489868	FALSE
TERF2IP	0.723717	0.326194	1.12124	3.97395	0.00190472	0.0523546	FALSE
MAFF	0.717689	-0.244127	1.67951	1.62952	0.129682	0.383657	FALSE
SP100	0.716689	0.153949	1.27943	2.78111	0.0168921	0.144244	FALSE
PFDN1	0.716642	-1.39789	2.83118	0.761286	0.465082	0.724168	FALSE
TSKU	0.714686	-1.09611	2.52548	0.884768	0.397963	0.668177	FALSE
SEC61A2	0.711489	0.0702339	1.35274	2.42188	0.0325113	0.189302	FALSE
USP33	0.706306	-0.155673	1.56829	1.78859	0.09935	0.32971	FALSE
DHRS2	0.70424	0.0982796	1.3102	2.53846	0.0263876	0.176731	FALSE
PPFIA3	0.701894	0.144968	1.25882	2.751	0.0178011	0.147775	FALSE
FAM219B	0.698194	-0.236345	1.63273	1.63148	0.129258	0.383314	FALSE
SLMAP	0.695776	0.196903	1.19465	3.04435	0.0103641	0.116266	FALSE
ANKIB1	0.694795	-0.0536842	1.44327	2.02625	0.0659457	0.264648	FALSE
PFDN6	0.694708	-0.162	1.55142	1.81707	0.1005	0.332767	FALSE
ACTR5	0.688433	0.0278374	1.34903	2.27479	0.0424096	0.21809	FALSE
ATG12	0.686261	-0.0352957	1.40782	2.08744	0.060336	0.254067	FALSE
SEPTIN3	0.684669	-0.510066	1.8794	1.25694	0.234083	0.514081	FALSE
ANKS1A	0.681019	0.28845	1.07359	3.78669	0.00266551	0.0626851	FALSE
ZBTB20	0.680897	0.0759739	1.28582	2.45695	0.0305033	0.184833	FALSE
SELENOF	0.677542	0.142512	1.21257	2.76551	0.0173897	0.146452	FALSE
CHST11	0.676372	-0.847818	2.20056	0.993173	0.344797	0.623167	FALSE
LSM3	0.667837	-0.01656	1.35223	2.15474	0.0548402	0.242779	FALSE
ANAPC10	0.665443	-0.767376	2.09826	1.0298	0.326519	0.604977	FALSE
STMN1	0.665082	0.0162603	1.3139	2.27363	0.045448	0.224183	FALSE
POLR3F	0.664936	-0.605993	1.93587	1.14458	0.275499	0.555852	FALSE
PDCD2L	0.662524	0.166778	1.15827	2.91874	0.0131261	0.12798	FALSE
CRMP1	0.658948	0.184068	1.13383	3.02889	0.0106641	0.117588	FALSE
DYNLRB1	0.658875	-0.14452	1.46227	1.8094	0.0983067	0.328313	FALSE
MPV17	0.658141	0.0316731	1.28461	2.29317	0.041031	0.213648	FALSE
ARHGAP5	0.656906	-0.07093	1.38474	1.97009	0.0727413	0.277909	FALSE
PPL	0.65381	-0.0664633	1.37408	1.98139	0.0713236	0.275207	FALSE
CHAF1B	0.652916	0.288548	1.01728	3.91141	0.00213013	0.0557576	FALSE
APOBEC3B	0.650836	-0.278386	1.58006	1.53016	0.152517	0.418055	FALSE
TMEM14C	0.649388	-0.140737	1.43951	1.8297	0.0970349	0.326125	FALSE
GBA2	0.64654	0.0800282	1.21305	2.49116	0.0286606	0.180637	FALSE
VPS37B	0.6458	0.124621	1.16698	2.70475	0.0193818	0.152452	FALSE
MED20	0.641102	0.0637355	1.21847	2.42377	0.0324001	0.189012	FALSE
C12orf57	0.639875	-0.118112	1.39786	1.84268	0.0906178	0.314252	FALSE
TACC2	0.634976	0.236661	1.03329	3.47974	0.00465509	0.0777319	FALSE
PSME1	0.634195	0.265144	1.00325	3.76123	0.00290525	0.0647342	FALSE
RIGI	0.634054	0.234502	1.03361	3.47334	0.00487072	0.0792822	FALSE
TREX1	0.63355	0.12399	1.14311	2.71394	0.0190569	0.151765	FALSE
TXN	0.633214	0.269217	0.99721	3.80756	0.00267526	0.0626851	FALSE
TOMM40L	0.63248	0.167949	1.09701	2.97199	0.0118444	0.124238	FALSE
USP18	0.62767	0.0761983	1.17914	2.48441	0.0290154	0.181299	FALSE
ZWILCH	0.625235	0.151252	1.09922	2.87936	0.0140517	0.132341	FALSE
ZNF185	0.624649	-0.0458706	1.29517	2.03348	0.0651146	0.262765	FALSE
TBP	0.624608	0.11626	1.13296	2.68202	0.0202086	0.155333	FALSE
FAM114A1	0.621117	0.238011	1.00422	3.53891	0.00417831	0.0738	FALSE
P4HTM	0.61933	-0.618791	1.85745	1.09816	0.29511	0.575852	FALSE
ARMC9	0.614736	0.0794149	1.15006	2.50663	0.0278635	0.177538	FALSE
ATF3	0.614146	0.219107	1.00919	3.39349	0.0054512	0.0822778	FALSE
RASGRF2	0.612163	0.0594863	1.16484	2.41775	0.0327561	0.189966	FALSE
TTC17	0.60967	0.094141	1.1252	2.58141	0.0243038	0.169	FALSE
ADAM19	0.604383	-0.836552	2.04532	0.930763	0.373256	0.648621	FALSE
DAPK2	0.604009	0.235626	0.972392	3.57898	0.00388408	0.0715807	FALSE
SLC25A42	0.603364	0.112044	1.09468	2.68059	0.0202617	0.155536	FALSE
NCS1	0.598589	-0.051412	1.24859	2.01016	0.0678297	0.26857	FALSE
MAU2	0.598368	-0.0308821	1.22762	2.07568	0.0604578	0.254211	FALSE
CNPY2	0.59658	-0.268622	1.46178	1.53872	0.155235	0.421895	FALSE
CD276	0.595594	-0.0195124	1.2107	2.12093	0.056511	0.245981	FALSE
GPN3	0.593669	0.244423	0.942914	3.71047	0.00305912	0.0652816	FALSE
USP22	0.593565	-0.0339392	1.22107	2.06475	0.0616333	0.255911	FALSE
FAM98C	0.59242	-0.202956	1.3878	1.62582	0.130367	0.384354	FALSE
NGFR	0.591318	-0.219924	1.40256	1.59106	0.138003	0.395302	FALSE
PTMA	0.591088	0.215877	0.9663	3.44802	0.00509872	0.0797812	FALSE
BRAF	0.586399	0.213149	0.959649	3.42933	0.00510479	0.0797812	FALSE
HDAC8	0.585347	0.0292947	1.1414	2.29781	0.0406898	0.213239	FALSE
IFT27	0.584698	0.231972	0.937425	3.61834	0.00361564	0.0691134	FALSE
IFITM3	0.584119	-0.350694	1.51893	1.3822	0.195428	0.467374	FALSE
MTFR1L	0.582574	0.00456858	1.16058	2.20006	0.0484845	0.230183	FALSE
ELOF1	0.576346	-1.57721	2.72991	0.599943	0.562477	0.791225	FALSE
ARF1	0.575223	0.0093042	1.14114	2.2187	0.0468966	0.227476	FALSE
RSRC2	0.573375	-0.188036	1.33479	1.64446	0.126526	0.379499	FALSE
STX11	0.57296	-0.350225	1.49614	1.3549	0.200838	0.473264	FALSE
RNH1	0.571378	-0.520944	1.6637	1.17499	0.268792	0.550057	FALSE
RAB39B	0.569731	0.198544	0.940918	3.35037	0.00589985	0.0874593	FALSE
MGME1	0.568016	-0.0735448	1.20958	1.93258	0.0776338	0.287527	FALSE
RAD9A	0.566617	0.198945	0.934289	3.36392	0.00575505	0.0859706	FALSE
TMSB4X	0.565285	-0.0752022	1.20577	1.92775	0.0784258	0.288187	FALSE
PFDN4	0.564276	0.204078	0.924474	3.41953	0.00519725	0.0802806	FALSE
UBQLN1	0.564136	0.149949	0.978322	2.97306	0.0118212	0.124225	FALSE
AKAP12	0.563614	0.253296	0.873932	3.96452	0.00193706	0.0523546	FALSE
RNF114	0.562787	-0.479128	1.6047	1.2089	0.255396	0.535897	FALSE
CHP1	0.560019	0.207011	0.913027	3.46453	0.00481511	0.0787052	FALSE
PLEKHN1	0.555786	-0.087641	1.19921	1.88549	0.0842059	0.300789	FALSE
ZPR1	0.554719	0.118538	0.990899	2.77638	0.0170047	0.144465	FALSE
BLOC1S5	0.554373	0.0725203	1.03623	2.51133	0.0276256	0.177538	FALSE
IMUP	0.552231	0.0771518	1.02731	2.55551	0.0265597	0.177014	FALSE
SNAP47	0.54987	-0.817631	1.91737	0.879434	0.397014	0.667683	FALSE
ZNF281	0.549365	-0.287121	1.38585	1.43357	0.177647	0.449219	FALSE
EP400	0.547778	0.12764	0.967916	2.84596	0.0149444	0.137191	FALSE
CALM1; CALM2; CALM3	0.542675	-0.245824	1.33117	1.54084	0.155448	0.421983	FALSE
GLCCI1	0.542483	-0.129846	1.21481	1.76125	0.104049	0.340243	FALSE
BLOC1S6	0.539543	0.139695	0.93939	2.94542	0.0124396	0.125498	FALSE
CARHSP1	0.538517	0.00262275	1.07441	2.19829	0.0490594	0.231248	FALSE
FAM177A1	0.538378	0.0779897	0.998767	2.55258	0.0256205	0.173738	FALSE
XXYLT1	0.537449	0.207409	0.86749	3.55456	0.0040608	0.0726071	FALSE
CD55	0.536233	-0.559795	1.63226	1.08273	0.303098	0.583581	FALSE
EVPL	0.5359	0.0303697	1.04143	2.31394	0.0395242	0.209749	FALSE
BLOC1S4	0.535596	-0.213371	1.28456	1.56095	0.144929	0.404507	FALSE
WRAP53	0.535566	-0.405688	1.47682	1.24453	0.23787	0.517121	FALSE
TMEM263	0.533948	-0.0733618	1.14126	1.93059	0.0791988	0.289814	FALSE
SAAL1	0.532057	0.170624	0.893489	3.21326	0.00759125	0.0989075	FALSE
NABP1	0.53032	-2.18626	3.2469	0.438505	0.670887	0.855735	FALSE
PPP2R1A	0.529863	0.222839	0.836886	3.76917	0.00277382	0.0639629	FALSE
PEMT	0.529392	-0.282921	1.3417	1.42256	0.180748	0.453537	FALSE
TAF6	0.526957	0.00701474	1.0469	2.21226	0.0474396	0.228963	FALSE
PSEN1	0.526538	-0.0066181	1.05969	2.15571	0.0524708	0.239505	FALSE
TTC38	0.526107	-0.210154	1.26237	1.55976	0.14521	0.404758	FALSE
PDRG1	0.521684	-0.171578	1.21495	1.64629	0.126565	0.379499	FALSE
THOC3	0.521283	0.0447512	0.997816	2.39506	0.0346484	0.196815	FALSE
RTRAF	0.520506	-0.0879	1.12891	1.897	0.085997	0.304021	FALSE
TRIM27	0.520235	-0.484282	1.52475	1.13354	0.280011	0.560891	FALSE
RPLP2	0.520067	0.10698	0.933154	2.75975	0.018049	0.14877	FALSE
EPS15L1	0.518448	0.172138	0.864758	3.27067	0.00689541	0.093839	FALSE
ZBED1	0.518325	-0.0261796	1.06283	2.07786	0.060226	0.254067	FALSE
SLC1A1	0.514284	-0.439043	1.46761	1.17754	0.262173	0.543755	FALSE
PICK1	0.511658	0.118602	0.904713	2.84146	0.0150688	0.138002	FALSE
NHERF1	0.511603	0.105094	0.918111	2.74713	0.0179284	0.148407	FALSE
NDUFV2	0.508413	0.0847406	0.932086	2.6194	0.0226698	0.164257	FALSE
PRKAR1B	0.507323	-0.290402	1.30505	1.39041	0.190416	0.46143	FALSE
CHMP2B	0.504744	-0.200205	1.20969	1.56289	0.144474	0.404013	FALSE
PHPT1	0.503385	0.216766	0.790004	3.83363	0.00244936	0.0600558	FALSE
LSM1	0.503228	0.067975	0.938481	2.52509	0.0270245	0.177538	FALSE
SIK3	0.503029	0.0990841	0.906973	2.71823	0.0189072	0.151127	FALSE
H2BC19P; H2BC20P	0.502954	-0.56192	1.56783	1.03097	0.323215	0.601989	FALSE
ATP5F1D	0.500026	0.0130172	0.987035	2.2498	0.0450757	0.223771	FALSE
VPS37A	0.499806	-0.0397788	1.03939	2.02189	0.0664512	0.265394	FALSE
RC3H1	0.498179	-0.260263	1.25662	1.43377	0.177591	0.449219	FALSE
PARP10	0.496891	0.0935716	0.900211	2.6907	0.0199619	0.154871	FALSE
PPP2R2D	0.496578	-0.118984	1.11214	1.76372	0.103981	0.340243	FALSE
RSF1	0.495963	0.215899	0.776026	3.86552	0.00231291	0.0581833	FALSE
PITPNM2	0.495876	-0.0832193	1.07497	1.86913	0.0866058	0.304825	FALSE
MIA3	0.495591	0.0292997	0.961883	2.31997	0.039097	0.209536	FALSE
RALBP1	0.495132	-0.121153	1.11142	1.7537	0.10538	0.341911	FALSE
RNF113A	0.494573	-0.0419534	1.0311	2.01213	0.0675968	0.268302	FALSE
TBC1D13	0.493134	0.0348846	0.951384	2.35428	0.037142	0.205164	FALSE
HCFC2	0.489855	-0.950704	1.93041	0.746175	0.470827	0.728234	FALSE
UBQLN2	0.489009	-0.242427	1.22045	1.46982	0.169369	0.439403	FALSE
ERCC6L	0.488617	-0.198145	1.17538	1.55302	0.146803	0.407778	FALSE
AKTIP	0.485704	-0.444786	1.41619	1.14013	0.276962	0.557092	FALSE
AAGAB	0.485195	0.0732305	0.897159	2.57082	0.0247795	0.171421	FALSE
PAXIP1	0.485013	-0.195991	1.16602	1.5546	0.146428	0.407127	FALSE
CRLF3	0.484927	0.15826	0.811594	3.24032	0.00722251	0.0964828	FALSE
VGF	0.482918	-0.0521025	1.01794	1.97024	0.0727222	0.277909	FALSE
H1-10	0.479982	0.102709	0.857254	2.78551	0.0170783	0.144879	FALSE
GLTP	0.479756	-0.527835	1.48735	1.05659	0.314826	0.595035	FALSE
MBP	0.478403	-0.269421	1.22623	1.40643	0.186963	0.459859	FALSE
CAB39L	0.477587	0.103036	0.852137	2.79084	0.0168732	0.144244	FALSE
LSM8	0.476196	-0.00822871	0.960622	2.15608	0.053386	0.241421	FALSE
SLC7A2	0.474319	-0.0596724	1.00831	1.93888	0.0767912	0.286859	FALSE
KIF22	0.473935	-0.0697026	1.01757	1.90294	0.0817134	0.296033	FALSE
PLSCR1	0.47366	0.0472307	0.90009	2.43116	0.0324166	0.189012	FALSE
KDM1B	0.473558	0.0128161	0.934301	2.24353	0.0448574	0.223718	FALSE
TIMM13	0.471251	-0.206844	1.14935	1.54098	0.153257	0.419293	FALSE
CHCHD4	0.470861	-1.32926	2.27098	0.578869	0.574851	0.80011	FALSE
NCAPD3	0.469609	0.156436	0.782781	3.27317	0.00679898	0.0937612	FALSE
TOR3A	0.468308	0.120081	0.816535	2.93552	0.0126689	0.126711	FALSE
BSCL2	0.46779	0.0761388	0.859441	2.6075	0.0231887	0.165948	FALSE
CBS	0.465731	-0.348594	1.28006	1.24894	0.235977	0.515734	FALSE
ATP11C	0.465497	-0.0760948	1.00709	1.87612	0.0855726	0.303579	FALSE
CADM1	0.465001	0.00528356	0.924718	2.2124	0.0478172	0.229502	FALSE
OAS1	0.464821	-0.135282	1.06492	1.70968	0.115994	0.361805	FALSE
RAP1GDS1	0.464533	0.0931457	0.835919	2.73063	0.0184979	0.149501	FALSE
NFKBIE	0.463762	0.024151	0.903373	2.30273	0.0403309	0.212592	FALSE
SLC25A17	0.463327	-0.01474	0.941394	2.11551	0.0563504	0.245835	FALSE
LGALS1	0.463046	0.0918346	0.834258	2.72997	0.0188423	0.151024	FALSE
NASP	0.461762	0.134821	0.788702	3.08294	0.00965212	0.112854	FALSE
MTPN	0.46116	0.0281175	0.894202	2.33161	0.0388232	0.209357	FALSE
UVRAG	0.459896	-0.0560506	0.975842	1.94581	0.0758897	0.285102	FALSE
RRAGD	0.459457	0.0428939	0.876019	2.40758	0.0333667	0.192164	FALSE
SNX33	0.457575	-0.0368012	0.951952	2.02032	0.066634	0.265759	FALSE
HSPB8	0.456239	-0.132741	1.04522	1.71654	0.115588	0.361314	FALSE
NFKB1	0.455116	-0.00578027	0.916011	2.15647	0.0524952	0.239505	FALSE
ZYX	0.453584	-0.0245472	0.931715	2.09294	0.0608143	0.254605	FALSE
RBSN	0.451824	-0.0637736	0.967421	1.91282	0.0803323	0.292488	FALSE
DMWD	0.450733	-0.12462	1.02609	1.71002	0.113389	0.357711	FALSE
YOD1	0.448871	-0.0201858	0.917928	2.08916	0.0590654	0.251666	FALSE
IFIH1	0.448864	0.0379293	0.859799	2.38428	0.034806	0.197324	FALSE
GMFB	0.447917	0.108149	0.787685	2.87918	0.0141176	0.132747	FALSE
VCPKMT	0.446414	-0.0516625	0.94449	1.9564	0.074493	0.281822	FALSE
SLC37A4	0.445534	0.132392	0.758676	3.10567	0.0092559	0.110444	FALSE
TLCD3A	0.445251	-0.137209	1.02771	1.68052	0.120729	0.36838	FALSE
TMA7	0.444632	-0.943709	1.83297	0.699407	0.497905	0.747729	FALSE
DOHH	0.44409	0.0164351	0.871745	2.2667	0.0430309	0.219345	FALSE
ATOX1	0.443768	-0.0572933	0.944829	1.93632	0.0774821	0.287356	FALSE
LSM5	0.443111	0.0309385	0.855284	2.34665	0.0372581	0.20561	FALSE
AKR1C1	0.44192	-1.64484	2.52868	0.46994	0.64818	0.844713	FALSE
TST	0.440921	-0.103281	0.985123	1.76878	0.102765	0.337573	FALSE
MFSD6	0.440104	-0.202466	1.08267	1.49503	0.16115	0.428735	FALSE
NME2P1	0.438428	-0.556172	1.43303	0.975088	0.351311	0.62795	FALSE
IRGQ	0.438137	0.145876	0.730399	3.27274	0.00681407	0.0937612	FALSE
KCMF1	0.437767	-0.0563963	0.93193	1.9337	0.0774844	0.287356	FALSE
CCDC12	0.437575	-0.198695	1.07385	1.50181	0.159512	0.427281	FALSE
TSC1	0.437113	0.0131194	0.861107	2.25035	0.044312	0.222335	FALSE
JPT1	0.435169	-0.301924	1.17226	1.3095	0.218695	0.495792	FALSE
DYNLL2	0.435167	-0.0727256	0.943059	1.87025	0.0864391	0.304792	FALSE
HPCAL4	0.431931	0.00869241	0.855169	2.22764	0.0461522	0.22537	FALSE
NUDT1	0.431541	0.0883471	0.774736	2.74472	0.018008	0.148642	FALSE
ASRGL1	0.431012	0.0171171	0.844907	2.27308	0.0425402	0.218299	FALSE
UBE2L6	0.429691	0.092561	0.766821	2.78211	0.0168101	0.144244	FALSE
PSMD10	0.429655	0.01703	0.84228	2.27435	0.0425609	0.218299	FALSE
POMK	0.429388	-0.117908	0.976685	1.71255	0.112911	0.357171	FALSE
GAR1	0.429096	-0.234364	1.09256	1.43769	0.180553	0.453412	FALSE
ZC3H4	0.428541	-0.044151	0.901233	1.97893	0.0716303	0.275581	FALSE
UNC119B	0.427522	-0.0292293	0.884273	2.04492	0.0640039	0.259725	FALSE
ACBD6	0.426002	0.17573	0.676275	3.71548	0.00303149	0.0652816	FALSE
RDH10	0.425132	0.0556686	0.794596	2.5117	0.0276068	0.177538	FALSE
TPT1	0.421297	0.00430824	0.838285	2.21757	0.0480434	0.229589	FALSE
GET3	0.420645	0.160516	0.680775	3.52974	0.00424881	0.074367	FALSE
KIF5C	0.420636	-0.559657	1.40093	0.936971	0.367607	0.644517	FALSE
RBCK1	0.419121	-0.0578817	0.896124	1.91794	0.0796256	0.290826	FALSE
HERC1	0.418782	-0.116848	0.954412	1.70663	0.114033	0.358798	FALSE
ING2	0.415147	-0.381677	1.21197	1.13725	0.277992	0.558287	FALSE
STAG1	0.413102	-0.114051	0.940254	1.71055	0.113288	0.357711	FALSE
TBCEL	0.412436	0.0195079	0.805364	2.29118	0.0411781	0.214089	FALSE
PM20D2	0.409629	0.035389	0.78387	2.38922	0.0344959	0.196141	FALSE
RHOC	0.409604	-0.473301	1.29251	1.04	0.323896	0.602837	FALSE
ARVCF	0.408727	-0.580613	1.39807	0.901851	0.385178	0.65909	FALSE
ARL6IP1	0.408654	-0.144619	0.961927	1.61484	0.133108	0.388494	FALSE
HNMT	0.408515	0.086007	0.731023	2.76492	0.0173506	0.146452	FALSE
TPD52	0.407946	0.108744	0.707148	2.97615	0.011754	0.123961	FALSE
C1QBP	0.406821	-0.0125815	0.826223	2.1295	0.0561173	0.245741	FALSE
BIN3	0.406126	-0.855512	1.66776	0.7045	0.495097	0.746498	FALSE
LZTFL1	0.404229	-0.317551	1.12601	1.22247	0.245376	0.52621	FALSE
TMSB10	0.403335	-0.0916849	0.898354	1.78335	0.10085	0.333737	FALSE
DIP2C	0.403128	-0.229224	1.03548	1.39155	0.189723	0.461375	FALSE
ERCC8	0.401097	-0.589175	1.39137	0.884119	0.394282	0.66615	FALSE
PARP9	0.398689	0.142871	0.654507	3.40188	0.00536806	0.0817272	FALSE
FAF1	0.397403	0.0293316	0.765474	2.35676	0.0365839	0.204413	FALSE
DCTN2	0.396646	0.0760759	0.717217	2.70118	0.019527	0.152981	FALSE
CCDC97	0.395281	-0.0626572	0.85322	1.88415	0.0844004	0.300789	FALSE
QTRT2	0.394901	0.105363	0.684438	2.97714	0.0117325	0.123961	FALSE
SGTA	0.394062	0.0020737	0.78605	2.19788	0.0489832	0.231248	FALSE
DDAH2	0.393595	0.102163	0.685027	2.94801	0.0123804	0.125397	FALSE
LDLRAP1	0.393553	-0.219729	1.00683	1.40074	0.187024	0.459859	FALSE
ANXA5	0.39232	0.165909	0.618731	3.78233	0.00268654	0.0626967	FALSE
FTL	0.391235	-0.508045	1.29051	0.964968	0.356572	0.633552	FALSE
PROSER2	0.388568	-0.251154	1.02829	1.32584	0.209976	0.48535	FALSE
KNTC1	0.38825	-0.20865	0.985149	1.4198	0.181532	0.454059	FALSE
PBLD	0.387927	-0.110575	0.88643	1.69863	0.115565	0.361314	FALSE
FLRT2	0.386559	-0.397862	1.17098	1.07568	0.303564	0.583581	FALSE
ZNF428	0.385038	-0.402733	1.17281	1.08461	0.302802	0.583553	FALSE
TMOD3	0.384158	0.104793	0.663522	3.00161	0.0112146	0.120905	FALSE
PISD	0.382392	-0.302505	1.06729	1.23799	0.243009	0.523396	FALSE
TRIM4	0.381151	0.0475128	0.714789	2.49366	0.0285305	0.180089	FALSE
ZNF687	0.381104	-0.127641	0.889849	1.63516	0.12838	0.382697	FALSE
FHL1	0.380076	-1.01865	1.7788	0.613891	0.554357	0.786275	FALSE
STK11	0.378698	-0.237479	0.994874	1.34154	0.204983	0.478701	FALSE
NTMT1	0.378362	0.0175062	0.739218	2.29238	0.0413814	0.214703	FALSE
RCN2	0.377769	-0.113643	0.869182	1.68223	0.119338	0.366182	FALSE
ALS2CL	0.377254	-0.21512	0.969627	1.39012	0.190146	0.461375	FALSE
CHMP5	0.376825	0.0166275	0.737022	2.28778	0.0417668	0.21574	FALSE
CDK11B	0.376524	-0.420091	1.17314	1.03788	0.321187	0.599952	FALSE
ACOT2	0.376403	-0.52589	1.2787	0.910587	0.38073	0.655727	FALSE
ATG3	0.375558	0.108554	0.642563	3.07026	0.00988055	0.11347	FALSE
NUDT15	0.374851	-0.114674	0.864377	1.67147	0.120902	0.368606	FALSE
NOMO1	0.374765	0.0503427	0.699186	2.52153	0.0271159	0.177538	FALSE
LAP3	0.374652	0.0861618	0.663141	2.83511	0.0152615	0.138002	FALSE
NHSL1	0.373116	-0.106017	0.852249	1.69982	0.115335	0.361314	FALSE
MARVELD2	0.372213	-0.0416033	0.78603	1.96336	0.0735975	0.279671	FALSE
CDK19	0.371553	-0.20993	0.953035	1.39476	0.188778	0.461147	FALSE
DDHD2	0.371318	0.170113	0.572523	4.02832	0.00172881	0.0501785	FALSE
SEPHS2	0.370848	0.0184512	0.723244	2.2971	0.0407417	0.213239	FALSE
GGACT	0.370356	0.0646695	0.676043	2.64459	0.0216462	0.160227	FALSE
AGAP1	0.370264	-0.108825	0.849353	1.68896	0.117709	0.364525	FALSE
BLTP3B	0.369421	-0.134648	0.87349	1.59973	0.136062	0.392535	FALSE
TRIM33	0.368939	-0.0230805	0.760959	2.05429	0.0627776	0.257291	FALSE
RBM15B	0.367669	0.013157	0.722181	2.26382	0.0432538	0.219894	FALSE
RBMS1	0.366737	-0.584845	1.31832	0.860039	0.410135	0.677884	FALSE
RHBDF2	0.365391	-0.192482	0.923263	1.42968	0.178737	0.450996	FALSE
PIKFYVE	0.365372	0.0400106	0.690734	2.45124	0.0308223	0.185907	FALSE
DPH5	0.364806	0.011983	0.717629	2.25694	0.0437909	0.221328	FALSE
SCAF4	0.36426	-0.0391804	0.767701	1.97082	0.072648	0.277909	FALSE
UBE2N	0.362384	0.0719801	0.652789	2.72503	0.0187286	0.150321	FALSE
NAPA	0.362238	-0.00285862	0.727334	2.17116	0.0515397	0.237696	FALSE
MPST	0.36215	0.147098	0.577202	3.67588	0.00325699	0.0657165	FALSE
IPO5	0.361556	-0.0850991	0.808212	1.77821	0.102552	0.337065	FALSE
PIK3R1	0.360981	-0.187211	0.909173	1.43737	0.176588	0.448667	FALSE
WIPF1	0.359654	0.0659036	0.653405	2.67253	0.0205641	0.156821	FALSE
TMEM104	0.359425	0.0826171	0.636233	2.8343	0.015269	0.138002	FALSE
OSTM1	0.359247	-1.0474	1.7659	0.565194	0.583783	0.805272	FALSE
TMED5	0.358233	0.0492045	0.667262	2.53153	0.0266957	0.177538	FALSE
NDRG1	0.357169	0.093091	0.621247	2.95228	0.0122832	0.125175	FALSE
TAPBP	0.356467	0.0803979	0.632537	2.81869	0.0157229	0.140997	FALSE
STXBP2	0.354645	0.132462	0.576828	3.48416	0.00461757	0.0773276	FALSE
AGAP3	0.353246	0.084765	0.621726	2.87197	0.0142446	0.133293	FALSE
PLEKHM2	0.351385	-0.198638	0.901409	1.3945	0.188855	0.461147	FALSE
MIF4GD	0.350982	-0.339557	1.04152	1.11	0.289191	0.569202	FALSE
MFSD8	0.349647	0.0797929	0.619502	2.82824	0.0154404	0.138892	FALSE
DFFA	0.349486	-0.015042	0.714015	2.09415	0.0586569	0.250998	FALSE
GSTM3	0.349379	0.0292918	0.669466	2.38256	0.0349146	0.197555	FALSE
TOP3A	0.347234	-0.549336	1.2438	0.845383	0.414703	0.680761	FALSE
TACC1	0.347214	-0.00326745	0.697695	2.16246	0.0518451	0.238825	FALSE
YWHAQ	0.34715	0.0513453	0.642954	2.56281	0.0252102	0.172959	FALSE
JPH2	0.346934	-0.126857	0.820725	1.60162	0.136111	0.392535	FALSE
CYCS	0.346392	-0.807257	1.50004	0.675894	0.515561	0.760332	FALSE
SAMHD1	0.345886	0.12941	0.562363	3.4877	0.00458786	0.0770522	FALSE
ABLIM2	0.345614	-0.00145228	0.692681	2.17368	0.0508204	0.235876	FALSE
CAST	0.344956	-0.0887198	0.778631	1.74624	0.108016	0.347168	FALSE
FOSL1	0.344663	-0.331116	1.02044	1.11328	0.287742	0.567572	FALSE
GSTT1	0.343464	-0.0498616	0.736789	1.9061	0.0812699	0.29461	FALSE
WASF3	0.343221	-0.421846	1.10829	0.979243	0.347102	0.624845	FALSE
GPHN	0.343008	0.0400015	0.646014	2.47097	0.0297346	0.18293	FALSE
WDR24	0.34218	-0.346829	1.03119	1.08404	0.299991	0.580905	FALSE
TKFC	0.341787	0.12417	0.559404	3.42829	0.0051145	0.0797812	FALSE
DCAF13	0.34058	-0.301942	0.983102	1.15704	0.270134	0.550931	FALSE
PLXNB1	0.340442	-0.463896	1.14478	0.923891	0.374042	0.648824	FALSE
C1orf198	0.340262	-0.00119534	0.681719	2.17708	0.0506846	0.235434	FALSE
TRAPPC9	0.340094	0.0348429	0.645346	2.43197	0.0319212	0.188394	FALSE
GALK2	0.340082	-0.292871	0.973036	1.18056	0.262337	0.543859	FALSE
CCDC59	0.338853	-0.00556102	0.683268	2.14756	0.0532362	0.240931	FALSE
EEF1D	0.338713	0.0741404	0.603285	2.79449	0.0164311	0.143353	FALSE
HINT2	0.338295	-0.0726143	0.749204	1.80074	0.0977861	0.328069	FALSE
PRPF39	0.337492	0.126345	0.548639	3.48895	0.00457739	0.0770522	FALSE
FAM114A2	0.336896	0.101186	0.572606	3.11984	0.0090171	0.108634	FALSE
LOXL2	0.334521	-0.32276	0.991801	1.11093	0.288713	0.569101	FALSE
ENOPH1	0.334517	0.0592221	0.609811	2.65238	0.021339	0.159742	FALSE
CORO7	0.334432	0.110375	0.558489	3.2581	0.00698998	0.094025	FALSE
PKMYT1	0.334088	-0.182775	0.850952	1.41092	0.184075	0.457511	FALSE
PPP1R14B	0.333523	-0.000129044	0.667175	2.18336	0.0500752	0.233537	FALSE
CZIB	0.333127	-0.028695	0.694948	2.01098	0.0678675	0.26857	FALSE
LGALS3	0.331578	0.0216098	0.641546	2.33611	0.0380596	0.206997	FALSE
UBE2V2	0.331493	-0.185534	0.84852	1.41812	0.184945	0.458622	FALSE
PLS1	0.331227	0.0429987	0.619455	2.50845	0.0277712	0.177538	FALSE
KPNB1	0.331099	0.0220285	0.640169	2.33988	0.0378296	0.206835	FALSE
SUMO2	0.331019	-0.758482	1.42052	0.663194	0.519947	0.762495	FALSE
NANP	0.33071	-0.172057	0.833476	1.43581	0.177021	0.449048	FALSE
ARSB	0.330303	-0.776735	1.43734	0.651634	0.527179	0.767366	FALSE
PPP1R9B	0.329889	0.124218	0.535559	3.50115	0.00447647	0.0761322	FALSE
VPS28	0.329609	-0.0115123	0.67073	2.10914	0.0569887	0.246934	FALSE
PANK2	0.328772	0.0967772	0.560767	3.09337	0.00946816	0.111828	FALSE
TPM3	0.328472	-0.0039397	0.660883	2.15941	0.0523527	0.239505	FALSE
BCAM	0.328178	-0.0283512	0.684708	2.00923	0.0679398	0.26857	FALSE
GGPS1	0.328125	0.0983314	0.557919	3.11686	0.00906689	0.108634	FALSE
ADRB2	0.327061	-0.0998794	0.754002	1.67216	0.120765	0.36838	FALSE
SHFL	0.325849	-0.0197064	0.671405	2.05833	0.0623339	0.257077	FALSE
TRIM21	0.325644	0.0965549	0.554732	3.10281	0.00930489	0.110675	FALSE
LGALSL	0.325235	-0.234583	0.885052	1.27828	0.227396	0.506112	FALSE
PDCD5	0.324695	-0.243626	0.893015	1.26441	0.233361	0.513076	FALSE
NUP58	0.324591	-0.235436	0.884619	1.26515	0.230219	0.509058	FALSE
CCNC	0.323824	-0.391391	1.03904	0.988299	0.34283	0.620866	FALSE
SETD1A	0.323133	-0.0477239	0.69399	1.90191	0.0818581	0.296183	FALSE
LRRC8C	0.323002	-0.160706	0.806709	1.4576	0.171035	0.441334	FALSE
PAFAH1B2	0.32253	0.00683474	0.638225	2.23114	0.045955	0.225164	FALSE
XRCC4	0.321414	-0.0112227	0.654052	2.10991	0.056983	0.246934	FALSE
ADO	0.321039	-0.0283287	0.670407	2.00596	0.068345	0.269256	FALSE
SPG7	0.320184	0.037963	0.602405	2.47643	0.0294406	0.182414	FALSE
ELOB	0.319989	0.0173348	0.622644	2.30895	0.0399685	0.211335	FALSE
FHIP1B	0.319523	0.0415405	0.597505	2.509	0.0277433	0.177538	FALSE
XYLB	0.319232	0.0953922	0.543073	3.11304	0.00913096	0.109177	FALSE
TBPL1	0.318994	-0.201815	0.839802	1.33758	0.206332	0.479791	FALSE
TGFA	0.318907	-0.735048	1.37286	0.66484	0.519659	0.762368	FALSE
SPHK2	0.318634	0.00327825	0.63399	2.2055	0.0480159	0.229589	FALSE
RNASEL	0.318345	-0.140821	0.77751	1.51337	0.15649	0.423994	FALSE
DMAC2L	0.318251	-0.376718	1.01322	1.00013	0.337401	0.616747	FALSE
HIP1R	0.31814	0.0639504	0.57233	2.73197	0.0184354	0.149411	FALSE
TSC22D4	0.317035	0.00743787	0.626633	2.23525	0.0455276	0.224183	FALSE
FAM118A	0.31703	-0.483342	1.1174	0.864618	0.404476	0.674728	FALSE
WDHD1	0.316996	-0.450017	1.08401	0.902125	0.385027	0.65909	FALSE
MLXIP	0.316867	-0.095477	0.72921	1.67739	0.119722	0.366932	FALSE
PYCR3	0.316746	0.0331138	0.600377	2.43765	0.0315931	0.188218	FALSE
RILPL1	0.316579	-0.0197339	0.652892	2.05473	0.0627298	0.257291	FALSE
PGLS	0.313969	-0.0325062	0.660444	1.98205	0.0716774	0.275581	FALSE
RAMAC	0.312573	-0.337503	0.962648	1.04955	0.314938	0.595035	FALSE
SLC35A3	0.312434	-0.29944	0.924308	1.11458	0.287207	0.567411	FALSE
HMGN3	0.311818	-0.71118	1.33482	0.66902	0.51697	0.760946	FALSE
OSTF1	0.310946	0.0982696	0.523623	3.1914	0.00790314	0.10183	FALSE
STK3	0.310319	0.0649873	0.55565	2.76103	0.0174755	0.146813	FALSE
MANBAL	0.308639	-0.211823	0.8291	1.29443	0.220266	0.497847	FALSE
FDPS	0.308629	0.141807	0.475452	4.0383	0.00169841	0.0501785	FALSE
EEF1B2	0.308481	0.0273069	0.589655	2.3948	0.034149	0.195123	FALSE
SSH3	0.308275	-0.0468669	0.663418	1.89475	0.0828744	0.298379	FALSE
TMEM35B	0.307879	-1.16224	1.778	0.46436	0.651983	0.846519	FALSE
APBA3	0.306804	-0.0524079	0.666016	1.86434	0.0873191	0.306408	FALSE
RAP2A	0.306105	-0.224168	0.836378	1.26005	0.231992	0.511616	FALSE
SH3BGRL	0.30606	-0.216073	0.828193	1.28298	0.224693	0.503223	FALSE
SMG7	0.305699	-0.0930387	0.704436	1.67349	0.120499	0.367956	FALSE
PRPS1	0.305597	-0.465528	1.07672	0.886116	0.396888	0.667683	FALSE
MCCC1	0.305538	-0.43813	1.04921	0.896812	0.387742	0.661054	FALSE
KLC4	0.304729	-0.182587	0.792045	1.36496	0.197717	0.47062	FALSE
COMMD10	0.303887	-0.046731	0.654504	1.89188	0.0832851	0.299116	FALSE
PIR	0.303633	-0.0238267	0.631092	2.02398	0.066208	0.264969	FALSE
TRIM22	0.303307	-0.118465	0.725078	1.56971	0.142883	0.40247	FALSE
ARHGEF18	0.302308	0.0198645	0.584752	2.33633	0.0379596	0.206984	FALSE
ABL2	0.30229	0.0472395	0.55734	2.5871	0.024052	0.168581	FALSE
PTER	0.30227	-0.0502997	0.65484	1.87153	0.0862654	0.304734	FALSE
HNRNPD	0.301938	-0.077844	0.68172	1.74011	0.108434	0.347729	FALSE
YJU2	0.299716	-0.125393	0.724825	1.53895	0.150179	0.413284	FALSE
SERPINB6	0.298428	-0.473012	1.06987	0.864977	0.407834	0.676027	FALSE
PPIA	0.298386	-0.0917771	0.688549	1.67042	0.121261	0.368924	FALSE
AKR1B10	0.297907	-0.036013	0.631828	1.95052	0.0756046	0.284715	FALSE
ESRRA	0.297895	-0.827604	1.42339	0.577742	0.574293	0.799716	FALSE
GRIPAP1	0.297555	-0.169864	0.764974	1.38956	0.190313	0.461375	FALSE
LCP1	0.297534	-0.185957	0.781025	1.34327	0.204438	0.478516	FALSE
BRCC3	0.29711	0.1074	0.486819	3.41857	0.00520641	0.0802806	FALSE
NRAS	0.297092	-0.0511041	0.645288	1.8633	0.087578	0.3068	FALSE
EMC10	0.296221	-0.448666	1.04111	0.873777	0.400657	0.670377	FALSE
TMEM41A	0.295843	-0.0120838	0.60377	2.09715	0.05821	0.250376	FALSE
PFKFB4	0.295598	-0.0181983	0.609394	2.05622	0.0625655	0.257121	FALSE
PHKA2	0.294392	-0.152275	0.741059	1.43866	0.176228	0.448168	FALSE
LPP	0.294302	-0.115879	0.704483	1.5704	0.143346	0.402992	FALSE
STAMBP	0.2935	0.05495	0.53205	2.68562	0.0200753	0.154924	FALSE
FADD	0.293217	-0.0066455	0.593079	2.13443	0.0544916	0.242779	FALSE
HSP90AA1	0.293095	0.114472	0.471718	3.58169	0.00386498	0.0715807	FALSE
OTUB1	0.292341	0.0269752	0.557707	2.4047	0.0335414	0.192621	FALSE
FER	0.291921	0.104428	0.479414	3.39857	0.00540066	0.0817272	FALSE
ADH5	0.291148	0.0608872	0.521408	2.76	0.0175085	0.146813	FALSE
HMOX2	0.291101	-0.0147948	0.596996	2.07724	0.0602923	0.254067	FALSE
TOM1L2	0.291014	0.0511073	0.530921	2.64781	0.0215186	0.159993	FALSE
TAF5	0.290541	-0.197999	0.779081	1.29814	0.219027	0.496206	FALSE
PLEKHG3	0.290523	-0.262747	0.843793	1.1462	0.274417	0.554692	FALSE
RPLP0	0.290396	0.0851352	0.495656	3.08817	0.00955954	0.11245	FALSE
CMPK1	0.289882	0.0647431	0.51502	2.81052	0.015953	0.141444	FALSE
ACP1	0.289198	0.100827	0.47757	3.35117	0.00589129	0.0874593	FALSE
TCAF2	0.288891	-0.0285745	0.606355	1.9866	0.0707069	0.274468	FALSE
COMT	0.288317	-0.111582	0.688217	1.57982	0.141439	0.400567	FALSE
RALGAPA2	0.287297	-0.0572503	0.631845	1.82011	0.0941728	0.321527	FALSE
SMAP1	0.287103	0.0869778	0.487228	3.1315	0.00882548	0.107484	FALSE
COG7	0.286368	-0.386605	0.95934	0.932079	0.370529	0.646007	FALSE
ENO2	0.286149	-0.0209096	0.593207	2.03515	0.0650256	0.262765	FALSE
OSTC	0.286058	-0.125538	0.697654	1.5228	0.155001	0.421484	FALSE
PXN	0.28595	-0.263142	0.835042	1.14156	0.277091	0.557092	FALSE
GDA	0.285778	0.0110653	0.560491	2.27073	0.0427202	0.218866	FALSE
AIP	0.284865	-0.000835247	0.570565	2.17643	0.0505718	0.23519	FALSE
GAB2	0.284857	-0.0136368	0.583352	2.08309	0.0596734	0.252742	FALSE
SNAP91	0.284786	-0.1089	0.678473	1.57901	0.14074	0.399337	FALSE
TANGO6	0.284564	-0.171468	0.740595	1.36207	0.1986	0.470624	FALSE
AKT3	0.283559	0.0370483	0.53007	2.51086	0.027649	0.177538	FALSE
FPGT	0.283429	-0.0351882	0.602047	1.94174	0.0764123	0.286657	FALSE
TTC1	0.283422	-0.0677473	0.634591	1.76325	0.103898	0.340243	FALSE
TUBB3	0.283278	-0.299186	0.865743	1.0784	0.305298	0.583581	FALSE
TAF15	0.282636	-0.101606	0.666877	1.60638	0.134702	0.390677	FALSE
TMEM175	0.281722	-0.36462	0.928063	0.951424	0.360463	0.636479	FALSE
ATP5F1B	0.28131	0.0856426	0.476977	3.13821	0.00871688	0.10709	FALSE
CDK5RAP3	0.281065	-0.222231	0.784361	1.22651	0.245176	0.526114	FALSE
B3GLCT	0.281038	0.0316527	0.530423	2.45986	0.0303425	0.184506	FALSE
PTK2B	0.28092	-0.0950323	0.656873	1.63104	0.129252	0.383314	FALSE
SNX30	0.280347	-0.23019	0.790884	1.19863	0.254181	0.534387	FALSE
EIF5A	0.280185	0.0867536	0.473617	3.16179	0.00834619	0.104525	FALSE
BID	0.280182	-0.275504	0.835869	1.10059	0.29301	0.572907	FALSE
MECR	0.279515	0.0184235	0.540607	2.33684	0.0379248	0.206984	FALSE
ABHD17A	0.278967	-0.09337	0.651304	1.63543	0.128322	0.382697	FALSE
TMED1	0.278808	-0.104416	0.662032	1.5888	0.13862	0.395302	FALSE
HEXIM2	0.278534	-0.400181	0.957249	0.89579	0.388266	0.661221	FALSE
S100A11	0.278294	0.054444	0.502145	2.7137	0.0190653	0.151765	FALSE
PHACTR4	0.278269	-0.352235	0.908772	0.963495	0.354643	0.631378	FALSE
MVD	0.278019	0.0755746	0.480463	2.99768	0.0112962	0.12156	FALSE
DNMBP	0.27738	-0.0547892	0.609548	1.82277	0.0937478	0.32069	FALSE
TYW5	0.277231	-0.0791977	0.633659	1.69779	0.115726	0.36155	FALSE
PPP4R2	0.276472	-0.376343	0.929287	0.924942	0.373605	0.64871	FALSE
ZNF787	0.276291	-0.335489	0.88807	0.99106	0.342449	0.620512	FALSE
CHRAC1	0.276037	-0.0124782	0.564553	2.0884	0.0591162	0.251666	FALSE
CCBE1	0.276036	-0.724683	1.27675	0.6021	0.558495	0.789463	FALSE
SNX18	0.276013	0.0621669	0.48986	2.81737	0.0157529	0.141033	FALSE
CYTH1	0.275528	-0.0307608	0.581816	1.96359	0.0735682	0.279671	FALSE
DHX32	0.275351	-0.24667	0.797371	1.15137	0.272367	0.552933	FALSE
HINT1	0.275074	-0.320277	0.870424	1.02469	0.328848	0.607031	FALSE
CLIC1	0.275032	0.00860227	0.541462	2.25329	0.0440793	0.22177	FALSE
UBA1	0.274947	0.0978033	0.452091	3.38796	0.00550674	0.0829006	FALSE
CARM1	0.274862	0.100727	0.448997	3.44544	0.00495642	0.0793839	FALSE
UBXN8	0.274097	-1.37059	1.91878	0.373444	0.716932	0.878923	FALSE
MTX2	0.274073	-0.162705	0.710852	1.37341	0.195746	0.467905	FALSE
ZNF24	0.273872	-0.469277	1.01702	0.804428	0.43705	0.701768	FALSE
TTI2	0.272979	-0.102007	0.647965	1.58902	0.138463	0.395302	FALSE
CARMIL1	0.272734	0.0388544	0.506614	2.54544	0.025957	0.175391	FALSE
RNF31	0.272698	-0.0663354	0.611731	1.75572	0.105022	0.341513	FALSE
DTNBP1	0.272568	-0.243558	0.788695	1.1572	0.270831	0.551484	FALSE
ACTR1B	0.27174	-0.0275671	0.571047	1.98191	0.0712747	0.275201	FALSE
SH3KBP1	0.271153	0.120728	0.421579	3.93467	0.00204323	0.053969	FALSE
CYB5B	0.270681	-0.0218881	0.56325	2.01951	0.0667293	0.265956	FALSE
ELP4	0.270554	-0.227701	0.768808	1.18527	0.259221	0.539711	FALSE
TIA1	0.269933	0.101157	0.438708	3.49109	0.00455946	0.0770204	FALSE
STAT5B	0.268534	-0.0487603	0.585829	1.84737	0.0898944	0.313088	FALSE
GLRX3	0.268283	0.0563994	0.480166	2.76383	0.0173855	0.146452	FALSE
LMCD1	0.266887	0.0816173	0.452158	3.14441	0.00861796	0.106245	FALSE
ZNF346	0.265253	-0.101188	0.631694	1.58005	0.140501	0.398853	FALSE
EARS2	0.26503	-0.0605602	0.590621	1.7768	0.101352	0.334633	FALSE
RP2	0.263562	0.0806567	0.446467	3.14537	0.00860259	0.106245	FALSE
CHML	0.26315	-0.010077	0.536376	2.1023	0.0576822	0.248968	FALSE
RIC1	0.262805	-0.360057	0.885668	0.920996	0.37549	0.649784	FALSE
TBC1D10B	0.262736	-0.05051	0.575983	1.83084	0.0924674	0.317515	FALSE
ITGB2	0.261449	-0.210391	0.733289	1.20951	0.250133	0.53029	FALSE
TM7SF3	0.261316	-0.260394	0.783027	1.09379	0.295943	0.576571	FALSE
GSDMD	0.26114	-0.0466984	0.568979	1.85254	0.0892058	0.311532	FALSE
C2CD2L	0.260851	-0.27993	0.801633	1.0529	0.313462	0.594106	FALSE
PCNA	0.260636	-0.0646536	0.585926	1.7505	0.10615	0.342877	FALSE
LRRFIP1	0.260376	-0.174719	0.695472	1.31461	0.214977	0.490638	FALSE
CCNDBP1	0.260307	-0.374324	0.894938	0.895757	0.388358	0.661221	FALSE
SYNE1	0.260235	-0.0441979	0.564669	1.86591	0.0870854	0.305957	FALSE
GFRA1	0.259773	-0.385045	0.90459	0.879371	0.396747	0.66768	FALSE
GORASP2	0.259716	0.0472452	0.472186	2.66818	0.0207289	0.157032	FALSE
FAM83G	0.259634	-0.204287	0.723555	1.2217	0.245672	0.52621	FALSE
TOP3B	0.259221	-0.226412	0.744854	1.16514	0.266966	0.548514	FALSE
PIK3R2	0.259068	-0.199124	0.717259	1.23419	0.241138	0.521105	FALSE
RRN3	0.258022	-0.679791	1.19584	0.600603	0.559466	0.789893	FALSE
NAP1L4	0.257856	0.0874039	0.428308	3.3021	0.00644677	0.0915945	FALSE
PRUNE1	0.257702	-0.0345258	0.54993	1.92492	0.0786706	0.288401	FALSE
DENND10	0.256477	-0.223852	0.736807	1.16553	0.266813	0.548514	FALSE
SF3B4	0.256436	0.00840931	0.504462	2.25682	0.0438009	0.221328	FALSE
PSMD14	0.256111	0.0113819	0.50084	2.28433	0.0416888	0.215528	FALSE
TRMT2A	0.255924	-0.0272578	0.539106	1.9727	0.0724111	0.27756	FALSE
SRSF11	0.255612	-0.270547	0.781771	1.0723	0.307067	0.58523	FALSE
DBI	0.255548	-0.39069	0.901785	0.864928	0.404616	0.674728	FALSE
STAM	0.25466	-0.168436	0.677757	1.31467	0.213728	0.489868	FALSE
NBEA	0.254112	-2.31578	2.82401	0.222474	0.828738	0.928257	FALSE
COG4	0.253661	-0.0401795	0.547501	1.88433	0.0843734	0.300789	FALSE
MAP2K5	0.2536	-0.300605	0.807805	0.998837	0.337908	0.617284	FALSE
ASAP1	0.253417	-0.00713334	0.513968	2.12305	0.0556028	0.244408	FALSE
DDX59	0.253401	-0.630468	1.13727	0.6258	0.543356	0.779534	FALSE
ARMH3	0.25313	-0.0839573	0.590218	1.63914	0.12754	0.381437	FALSE
CEP131	0.253061	-0.217079	0.7232	1.17493	0.263176	0.544823	FALSE
SLC6A6	0.252771	-0.406429	0.91197	0.837001	0.419214	0.684669	FALSE
PGGHG	0.252634	-0.752858	1.25813	0.549929	0.592862	0.809751	FALSE
CYTH2	0.251728	-0.309128	0.812585	0.979707	0.346882	0.624845	FALSE
NDUFA12	0.250707	-0.647316	1.14873	0.609952	0.553546	0.785692	FALSE
CCT2	0.250695	0.0203208	0.48107	2.37535	0.0353737	0.199376	FALSE
TBCC	0.250688	0.0762248	0.425152	3.1365	0.00874446	0.107203	FALSE
TUBA4A	0.250643	0.0696722	0.431614	3.02317	0.0107772	0.118163	FALSE
MRPL46	0.250296	0.0787772	0.421815	3.18536	0.0079916	0.102681	FALSE
PHKB	0.250257	-0.139913	0.640427	1.40006	0.187223	0.459859	FALSE
KIAA1217	0.249986	0.0304581	0.469515	2.48566	0.0289496	0.181273	FALSE
CSPG4	0.24976	-0.0312738	0.530793	1.9399	0.0766558	0.286859	FALSE
LRSAM1	0.249354	-0.137452	0.63616	1.40783	0.185075	0.458622	FALSE
HDDC2	0.248864	-0.0301367	0.527865	1.94703	0.0757145	0.284775	FALSE
RBBP6	0.248804	-0.0900479	0.587656	1.60274	0.135395	0.391822	FALSE
COX19	0.248263	-1.05629	1.55282	0.426612	0.679098	0.859519	FALSE
MAD1L1	0.248218	-0.127086	0.623521	1.44366	0.174844	0.447189	FALSE
RTKN	0.247906	-0.530696	1.02651	0.695003	0.500505	0.750281	FALSE
EPB41L3	0.247681	-0.00190886	0.497271	2.16611	0.051509	0.237696	FALSE
BLOC1S3	0.247605	-0.325209	0.820419	0.943666	0.364275	0.640485	FALSE
CHM	0.247605	-0.0537108	0.54892	1.79371	0.0984919	0.328363	FALSE
PRMT6	0.247151	-0.350461	0.844763	0.903168	0.384572	0.659023	FALSE
PSAT1	0.247133	0.0802206	0.414045	3.2319	0.00733524	0.0968751	FALSE
ANKRD44	0.246231	0.0299757	0.462486	2.48537	0.0289647	0.181273	FALSE
ISYNA1	0.245716	-0.0515095	0.542941	1.80453	0.0967018	0.325759	FALSE
ITGB5	0.245674	-0.141066	0.632414	1.38661	0.191187	0.462334	FALSE
NAP1L1	0.245664	0.060411	0.430917	2.89462	0.0136617	0.130109	FALSE
[truncated: 4,970 more rows]
